# Supplementary material for: Repetitive Sequence Transcription in Breast Cancer
Source: Cells. 2022 Aug 14;11(16):2522. doi: 10.3390/cells11162522 (PMC9406339; doi:10.3390/cells11162522)
Supplement: Supplementary file 1 [file cells-11-02522-s001.zip]

Archive with 26 entries (23 files):
- supplementary/
- supplementary/.DS_Store
- supplementary/Table_S10_ant_vs_control.xlsx
- supplementary/Table_S1_raw.tsv
- supplementary/Table_S2_normalized.tabular
- supplementary/Table_S3_BulkComparison.xlsx
- supplementary/Table_S5_her2_vs_ant.xlsx
- supplementary/Table_S6_LumA_vs_ant.xlsx
- supplementary/Table_S7_LumB_Her2Neg_vs_ant.xlsx
- supplementary/Table_S8_LumB_Her2Pos_vs_ant.xlsx
- supplementary/Table_S9_TN_vs_ant.xlsx
- supplementary/Webpage_S4_Deseq2Webpage.pdf
- __MACOSX/
- __MACOSX/._supplementary
- __MACOSX/supplementary/
- __MACOSX/supplementary/._.DS_Store
- __MACOSX/supplementary/._Table_S10_ant_vs_control.xlsx
- __MACOSX/supplementary/._Table_S1_raw.tsv
- __MACOSX/supplementary/._Table_S2_normalized.tabular
- __MACOSX/supplementary/._Table_S3_BulkComparison.xlsx
- __MACOSX/supplementary/._Table_S5_her2_vs_ant.xlsx
- __MACOSX/supplementary/._Table_S6_LumA_vs_ant.xlsx
- __MACOSX/supplementary/._Table_S7_LumB_Her2Neg_vs_ant.xlsx
- __MACOSX/supplementary/._Table_S8_LumB_Her2Pos_vs_ant.xlsx
- __MACOSX/supplementary/._Table_S9_TN_vs_ant.xlsx
- __MACOSX/supplementary/._Webpage_S4_Deseq2Webpage.pdf
