# Supplementary material for: Repetitive Sequence Transcription in Breast Cancer
Source: Cells. 2022 Aug 14;11(16):2522. doi: 10.3390/cells11162522 (PMC9406339; doi:10.3390/cells11162522)
Supplement: Supplementary file 1 [file cells-11-02522-s001.zip › supplementary/Table_S10_ant_vs_control.xlsx]

## Sheet: Table S10_ant_vs_control
GeneID	Base mean	log2(FC)	StdErr	Wald-Stats	P-value	P-adj
chr14:94561090-94569902	24.7993	-2.81759	0.503806	-5.59261	2.23685e-08	0.000702805
chr14:94561441-94569913	24.6313	-2.84014	0.502686	-5.64993	1.60515e-08	0.000702805
chr14:94561446-94569870	24.6313	-2.84014	0.502686	-5.64993	1.60515e-08	0.000702805
chr19:36324936-36331649	717.88	-0.536735	0.118136	-4.54337	5.5362e-06	0.130458
chr12:120978748-121001269	67.6846	-1.43705	0.33408	-4.30153	1.69622e-05	0.199853
chr15:74720719-74725491	8.12637	-2.29192	0.530708	-4.3186	1.5702e-05	0.199853
chr6:32439841-32445046	3821.89	2.22157	0.510416	4.35246	1.34616e-05	0.199853
chr6:32439877-32445046	3821.89	2.22157	0.510416	4.35246	1.34616e-05	0.199853
chr12:10010631-10017948	10.645	2.05193	0.496834	4.13	3.62757e-05	0.263055
chr12:10010631-10018619	11.7204	2.09045	0.500147	4.17967	2.91935e-05	0.263055
chr17:20921044-20930046	99.5953	1.66055	0.40015	4.14981	3.32745e-05	0.263055
chr17:20921151-20930046	99.0635	1.6535	0.400365	4.12997	3.62804e-05	0.263055
chr4:117574511-117576174	13.8605	2.0017	0.477277	4.194	2.74074e-05	0.263055
chr7:38353714-38354517	38.7521	1.82608	0.444693	4.10639	4.01891e-05	0.270581
chr10:133553899-133569372	76.1712	-1.41541	0.352324	-4.01736	5.88547e-05	0.293404
chr12:120978542-121002512	124.427	-1.00103	0.250002	-4.00409	6.22555e-05	0.293404
chr12:120978745-121002512	123.891	-0.995429	0.247932	-4.01493	5.94645e-05	0.293404
chr15:74720429-74725494	9.0962	-2.14159	0.52898	-4.04853	5.15406e-05	0.293404
chr4:75081701-75084717	22.7468	-2.10646	0.522583	-4.03086	5.55723e-05	0.293404
chr7:117998857-118004045	11.9437	-2.05197	0.505534	-4.05901	4.92805e-05	0.293404
chr15:45271773-45275951	16.433	-2.05409	0.523019	-3.92738	8.58769e-05	0.385456
chr1:169722639-169734079	398.255	1.61262	0.417411	3.86338	0.000111828	0.44429
chr1:169722640-169733659	393.346	1.60657	0.418274	3.84096	0.000122552	0.44429
chr1:169722640-169733660	393.346	1.60657	0.418274	3.84096	0.000122552	0.44429
chr1:169722640-169734062	398.255	1.61262	0.417411	3.86338	0.000111828	0.44429
chr15:62163534-62165283	120.239	1.59254	0.414023	3.8465	0.000119818	0.44429
chr15:39739664-39747447	20.3117	1.71639	0.457586	3.75097	0.00017615	0.614945
ALR	1028.61	0.997003	0.481357	2.07123	0.038337	0.64218
CHARLIE2B	51.1317	0.79711	0.327107	2.43685	0.0148158	0.64218
chr1:11868-14409	105.202	-0.603172	0.295814	-2.03902	0.0414477	0.64218
chr1:1013422-1014540	1673.95	1.38112	0.53885	2.56309	0.0103746	0.64218
chr1:1062207-1063288	13.955	1.46221	0.489571	2.98672	0.00281992	0.64218
chr1:1167862-1167952	15.721	-0.974213	0.435942	-2.23473	0.0254351	0.64218
chr1:1169004-1169087	37.8004	-0.709268	0.351457	-2.01808	0.0435833	0.64218
chr1:1203510-1206691	179.614	0.961952	0.487378	1.97373	0.0484126	0.64218
chr1:1203843-1205680	115.969	1.03932	0.490102	2.12062	0.0339542	0.64218
chr1:1211325-1214132	289.363	0.999892	0.492949	2.02839	0.0425203	0.64218
chr1:1212018-1213498	138.96	0.962525	0.4729	2.03537	0.0418139	0.64218
chr1:1317580-1318689	232.871	-0.497311	0.226266	-2.1979	0.027956	0.64218
chr1:1405460-1405752	75.8708	-0.578688	0.286331	-2.02105	0.0432749	0.64218
chr1:1705638-1724327	1485.13	-0.420037	0.209725	-2.0028	0.0451989	0.64218
chr1:2181793-2183875	80.6206	-0.879777	0.323349	-2.72083	0.00651187	0.64218
chr1:2181793-2184053	87.4113	-0.902681	0.331845	-2.72019	0.00652442	0.64218
chr1:2182734-2184389	53.3984	-1.02661	0.351776	-2.91835	0.00351892	0.64218
chr1:3812080-3857199	2685.62	-0.288019	0.137476	-2.09504	0.0361674	0.64218
chr1:6212737-6219343	450.24	-0.634716	0.314922	-2.01547	0.0438558	0.64218
chr1:6234444-6235940	177.493	0.922612	0.459663	2.00715	0.0447336	0.64218
chr1:7784319-7803958	1405.76	-0.966593	0.474949	-2.03515	0.0418356	0.64218
chr1:7784653-7845177	4930.07	-0.956314	0.47012	-2.03419	0.0419325	0.64218
chr1:7784702-7845177	4926.12	-0.956576	0.4701	-2.03484	0.0418673	0.64218
chr1:7919846-7940866	86.6057	1.11352	0.53998	2.06215	0.0391938	0.64218
chr1:8805859-8807051	106.948	-0.892999	0.454152	-1.9663	0.0492642	0.64218
chr1:10033273-10073118	1287.89	-0.583394	0.259484	-2.24829	0.0245579	0.64218
chr1:10306464-10306755	165.589	-0.734893	0.322257	-2.28046	0.0225804	0.64218
chr1:10390001-10390296	3.30949	-1.06	0.540008	-1.96293	0.0496548	0.64218
chr1:10946472-10982037	56.744	0.924582	0.468061	1.97534	0.0482291	0.64218
chr1:11066617-11099869	6377.72	-0.479098	0.20248	-2.36615	0.0179743	0.64218
chr1:11066617-11099881	6377.79	-0.479079	0.202477	-2.36609	0.0179773	0.64218
chr1:11066620-11099837	6377.3	-0.47899	0.20251	-2.36526	0.0180173	0.64218
chr1:11068470-11073097	1518.89	-0.693423	0.233053	-2.97539	0.00292619	0.64218
chr1:11273527-11295164	735.615	-0.49475	0.187001	-2.64571	0.00815203	0.64218
chr1:11909807-11909927	14.3202	1.82378	0.50539	3.60866	0.00030778	0.64218
chr1:14924129-15068152	3834.33	-0.671715	0.239932	-2.7996	0.00511653	0.64218
chr1:14929799-15068155	3622.91	-0.668076	0.239542	-2.78897	0.00528756	0.64218
chr1:14945918-15065797	3003.26	-0.692962	0.249261	-2.78007	0.00543471	0.64218
chr1:17539834-17691154	6592.65	-0.383056	0.173523	-2.20752	0.0272779	0.64218
chr1:17539834-17697869	7167.93	-0.3503	0.17095	-2.04914	0.0404483	0.64218
chr1:17539834-17697874	7167.93	-0.3503	0.17095	-2.04914	0.0404483	0.64218
chr1:18882559-18885619	223.415	0.947607	0.441326	2.14718	0.0317788	0.64218
chr1:18904280-18956686	4727.99	-0.69896	0.310002	-2.25469	0.0241526	0.64218
chr1:19682212-19799917	5821.7	-0.631111	0.300981	-2.09685	0.0360072	0.64218
chr1:19682239-19799344	5791.33	-0.631631	0.301475	-2.09513	0.0361593	0.64218
chr1:19682241-19738419	2293.27	-0.604913	0.307742	-1.96565	0.049339	0.64218
chr1:19682260-19799917	5821.08	-0.631278	0.301026	-2.09709	0.0359855	0.64218
chr1:20660398-20661369	2301.32	1.03877	0.447112	2.32329	0.0201633	0.64218
chr1:21509364-21578409	1636.48	-0.786037	0.385798	-2.03743	0.0416068	0.64218
chr1:21509371-21578412	1636.48	-0.786037	0.385798	-2.03743	0.0416068	0.64218
chr1:21509396-21564211	786.36	-0.99987	0.382968	-2.61085	0.00903184	0.64218
chr1:21596214-21622413	906.124	-0.644416	0.298831	-2.15645	0.0310484	0.64218
chr1:21596214-21651855	1017.02	-0.643513	0.300857	-2.13893	0.0324411	0.64218
chr1:21596220-21620041	889.406	-0.646769	0.300138	-2.1549	0.0311695	0.64218
chr1:21596220-21669306	1058.23	-0.640763	0.299236	-2.14133	0.0322471	0.64218
chr1:21596221-21669301	1058.23	-0.640763	0.299236	-2.14133	0.0322471	0.64218
chr1:22052626-22092923	14794	0.646107	0.309708	2.08618	0.0369624	0.64218
chr1:22052667-22092944	14796.2	0.646218	0.309666	2.08683	0.0369039	0.64218
chr1:22052688-22090804	7885.38	0.448854	0.22804	1.96831	0.0490319	0.64218
chr1:22052706-22090010	7833.73	0.44941	0.229117	1.96149	0.0498217	0.64218
chr1:22636505-22639608	7814	1.16601	0.513861	2.26912	0.0232613	0.64218
chr1:22637579-22639608	7785.47	1.16607	0.514013	2.26856	0.0232948	0.64218
chr1:22643629-22648110	3973.56	0.992993	0.49829	1.9928	0.0462833	0.64218
chr1:22643632-22648110	3973.56	0.992993	0.49829	1.9928	0.0462833	0.64218
chr1:22643652-22647887	3953.61	0.989869	0.49799	1.98773	0.0468416	0.64218
chr1:22652980-22661538	7949.82	1.07503	0.521491	2.06145	0.0392598	0.64218
chr1:22653188-22661536	7949.61	1.0751	0.521492	2.06159	0.0392467	0.64218
chr1:23795599-23800402	1086.81	1.01875	0.487387	2.09023	0.0365968	0.64218
chr1:23798326-23800752	299.941	1.03537	0.484224	2.1382	0.0325003	0.64218
chr1:24065785-24112175	205.196	-0.725178	0.360592	-2.01108	0.0443172	0.64218
chr1:24066773-24083565	66.8315	-0.77726	0.340556	-2.28232	0.0224702	0.64218
chr1:24745356-24844324	14197.2	0.674648	0.319336	2.11266	0.0346299	0.64218
chr1:25362248-25420845	1089.59	-1.01028	0.365865	-2.76134	0.00575642	0.64218
chr1:25362249-25411439	1065.29	-1.01508	0.369427	-2.74771	0.00600126	0.64218
chr1:25362249-25420872	1087.11	-1.0122	0.366818	-2.75939	0.00579086	0.64218
chr1:25362307-25420795	1021.38	-1.07149	0.400216	-2.67729	0.00742198	0.64218
chr1:25362311-25430192	1072.57	-1.04777	0.39072	-2.68165	0.00732606	0.64218
chr1:25362362-25420792	1019.75	-1.07313	0.401245	-2.67451	0.00748395	0.64218
chr1:25362430-25420805	1019.17	-1.07322	0.401408	-2.67364	0.00750328	0.64218
chr1:25900594-25906991	1739.41	0.82918	0.422727	1.9615	0.0498207	0.64218
chr1:25900740-25905128	1673.97	0.832709	0.423502	1.96625	0.0492701	0.64218
chr1:25906361-25906454	254.955	1.13733	0.505568	2.24961	0.024474	0.64218
chr1:26111836-26125543	1140.7	0.63176	0.26118	2.41887	0.0155689	0.64218
chr1:26111848-26124033	905.972	0.488181	0.242594	2.01233	0.0441849	0.64218
chr1:26190560-26202968	10.3509	-0.872164	0.442773	-1.96978	0.048864	0.64218
chr1:26317956-26320523	634.385	1.11214	0.45443	2.44732	0.0143922	0.64218
chr1:26317957-26318994	471.148	1.16447	0.507019	2.2967	0.0216357	0.64218
chr1:26336465-26338439	4.80174	1.14986	0.529888	2.17	0.030007	0.64218
chr1:27457197-27459582	183.542	-0.890549	0.392691	-2.26781	0.0233406	0.64218
chr1:27534034-27603591	4430.02	-0.713729	0.289719	-2.46352	0.013758	0.64218
chr1:27534302-27603632	4424.85	-0.713819	0.289608	-2.46477	0.01371	0.64218
chr1:27558707-27604431	2123.18	-0.816057	0.310708	-2.62645	0.00862816	0.64218
chr1:27666060-27672218	7695.23	1.30818	0.540063	2.42228	0.0154237	0.64218
chr1:27666063-27672178	7695.1	1.30814	0.540063	2.42221	0.0154266	0.64218
chr1:27666065-27672198	7695.1	1.30814	0.540063	2.42221	0.0154266	0.64218
chr1:27669467-27670276	36.6964	1.12262	0.498596	2.25156	0.0243502	0.64218
chr1:27834400-27834566	35.2708	1.19444	0.457863	2.60873	0.00908778	0.64218
chr1:27847089-27851676	1048.37	0.818628	0.372761	2.19612	0.0280833	0.64218
chr1:27850573-27850744	241.761	1.08226	0.454648	2.38044	0.0172921	0.64218
chr1:27872543-27886685	1944.38	0.928811	0.454582	2.04322	0.0410307	0.64218
chr1:27872548-27886533	1929.83	0.923713	0.454928	2.03046	0.0423099	0.64218
chr1:27872567-27886673	1944.13	0.928692	0.454566	2.04303	0.0410496	0.64218
chr1:27883397-27886673	765.45	0.963407	0.47084	2.04614	0.0407422	0.64218
chr1:28200501-28200641	252.023	0.759704	0.381251	1.99266	0.0462983	0.64218
chr1:28505942-28539196	25571.4	1.00223	0.477171	2.10037	0.0356966	0.64218
chr1:28506056-28539300	25572.5	1.00218	0.477159	2.1003	0.0357024	0.64218
chr1:28507365-28507571	8483.9	1.16721	0.49725	2.34733	0.0189085	0.64218
chr1:28508558-28508762	13080.9	1.07325	0.494492	2.1704	0.0299765	0.64218
chr1:28579763-28579893	69.2141	0.786977	0.369275	2.13114	0.0330776	0.64218
chr1:28592199-28595443	202.393	0.871934	0.429641	2.02945	0.0424125	0.64218
chr1:28648599-28648733	165.343	1.04255	0.479049	2.1763	0.0295328	0.64218
chr1:29192872-29230924	1498.96	-0.372846	0.142382	-2.61864	0.00882812	0.64218
chr1:29193816-29230932	1448.17	-0.372328	0.141512	-2.63108	0.0085115	0.64218
chr1:29203141-29230906	860.946	-0.391993	0.18095	-2.16631	0.0302877	0.64218
chr1:30732468-30757820	5872.7	1.2151	0.486987	2.49513	0.0125911	0.64218
chr1:30741688-30757757	1046.63	1.11978	0.496468	2.25549	0.0241024	0.64218
chr1:30935687-30935773	120.301	-1.02845	0.391863	-2.62451	0.00867748	0.64218
chr1:30949116-30949202	118.917	-1.06054	0.377138	-2.81207	0.00492236	0.64218
chr1:30966146-30980133	2032.71	-0.321068	0.161885	-1.98331	0.0473325	0.64218
chr1:31851912-31921841	7609.06	0.470957	0.205247	2.29459	0.0217566	0.64218
chr1:31906420-31919483	6910.95	0.511648	0.214527	2.38501	0.0170788	0.64218
chr1:31906420-31938387	8951.93	0.372216	0.184799	2.01416	0.0439923	0.64218
chr1:32465056-32600792	1486.75	-0.345779	0.152246	-2.27118	0.023136	0.64218
chr1:32539426-32605939	1817.3	-0.312907	0.150717	-2.07612	0.0378826	0.64218
chr1:32539428-32600990	1341.88	-0.326886	0.15038	-2.17374	0.029725	0.64218
chr1:32639950-32640052	14.2873	0.849738	0.415508	2.04506	0.0408492	0.64218
chr1:32886081-32893629	93.8653	-0.858633	0.385479	-2.22745	0.0259174	0.64218
chr1:33256572-33300719	3665.05	-0.62528	0.240218	-2.60297	0.00924194	0.64218
chr1:33270574-33300719	2410.09	-0.687996	0.218906	-3.14288	0.00167293	0.64218
chr1:33350351-33363245	451.813	-0.48732	0.225713	-2.15903	0.0308479	0.64218
chr1:35292199-35292498	18.7505	-0.907575	0.457716	-1.98283	0.0473862	0.64218
chr1:35573369-35595328	315.4	-0.832043	0.325299	-2.55778	0.0105344	0.64218
chr1:35720217-35769967	344.2	1.08506	0.53807	2.01657	0.0437407	0.64218
chr1:35736280-35737843	40.3668	1.4552	0.539213	2.69875	0.00696008	0.64218
chr1:35736404-35769928	246.575	1.11472	0.538802	2.06888	0.0385569	0.64218
chr1:36043263-36055262	646.742	-0.367974	0.178813	-2.05787	0.0396028	0.64218
chr1:37692417-37709719	386.963	1.06768	0.521797	2.04616	0.0407409	0.64218
chr1:37692480-37709713	386.698	1.07209	0.521822	2.05452	0.0399256	0.64218
chr1:37806978-37809452	1288.8	1.01862	0.488017	2.08727	0.0368637	0.64218
chr1:37807659-37808732	682.657	0.978962	0.493238	1.98477	0.0471704	0.64218
chr1:37807746-37809449	1210.3	1.06358	0.494115	2.15249	0.0313587	0.64218
chr1:37808145-37809454	1160.83	1.07714	0.49731	2.16594	0.0303157	0.64218
chr1:37808409-37809454	1069.28	1.0875	0.497079	2.18778	0.0286858	0.64218
chr1:37860696-37931749	3222.93	-0.383857	0.193468	-1.98409	0.0472463	0.64218
chr1:37860696-37947057	3608.51	-0.412469	0.202272	-2.03918	0.0414316	0.64218
chr1:37862067-37946309	3154.88	-0.413807	0.199494	-2.07428	0.038053	0.64218
chr1:37862084-37947051	3174.73	-0.417777	0.199564	-2.09345	0.0363088	0.64218
chr1:37885022-37885117	22.149	-1.25442	0.409534	-3.06305	0.00219093	0.64218
chr1:37928536-37946334	456.305	-0.5561	0.270792	-2.05361	0.0400138	0.64218
chr1:40040232-40072649	12835.7	0.74949	0.348038	2.15347	0.0312816	0.64218
chr1:40040239-40072515	12802.9	0.748516	0.348472	2.148	0.0317141	0.64218
chr1:40040752-40072641	12805.6	0.749554	0.348379	2.15155	0.0314328	0.64218
chr1:40040760-40072271	11668.6	0.695736	0.341997	2.03433	0.0419183	0.64218
chr1:40072706-40097703	6835.84	0.679513	0.324218	2.09585	0.0360951	0.64218
chr1:40258106-40294184	3285.56	0.714611	0.287572	2.48498	0.0129557	0.64218
chr1:40258235-40262905	586.673	0.819852	0.374459	2.18943	0.0285654	0.64218
chr1:42456501-42460415	1929.04	0.65411	0.314549	2.07952	0.0375697	0.64218
chr1:42456543-42460412	1928.87	0.653994	0.314519	2.07935	0.0375855	0.64218
chr1:42456558-42460414	1928.92	0.654034	0.314518	2.07948	0.0375731	0.64218
chr1:42456560-42460414	1928.92	0.654034	0.314518	2.07948	0.0375731	0.64218
chr1:43358954-43363203	770.085	1.12358	0.54006	2.08048	0.037482	0.64218
chr1:43359012-43363203	770.043	1.12434	0.54006	2.08189	0.0373528	0.64218
chr1:43359766-43360864	229.462	1.10453	0.539975	2.04552	0.0408035	0.64218
chr1:43363396-43368018	2637.93	0.847897	0.420809	2.01492	0.0439127	0.64218
chr1:43363401-43368011	2637.71	0.84811	0.420834	2.01531	0.0438724	0.64218
chr1:43363874-43366587	1900.68	0.870438	0.430352	2.02262	0.0431126	0.64218
chr1:43974647-43978294	2536.98	1.11946	0.468295	2.3905	0.0168256	0.64218
chr1:43974943-43978213	2532.84	1.12072	0.468209	2.39364	0.0166821	0.64218
chr1:43974947-43978289	2533.74	1.12033	0.468232	2.39268	0.0167259	0.64218
chr1:43974950-43978023	2114.45	1.09476	0.468835	2.33506	0.0195402	0.64218
chr1:43974957-43977197	1931.97	1.11672	0.471654	2.36766	0.0179009	0.64218
chr1:43976054-43978295	2113.31	1.11483	0.47029	2.37052	0.017763	0.64218
chr1:44213454-44220681	1582.34	-0.283687	0.139011	-2.04075	0.0412758	0.64218
chr1:44213487-44220681	1582.17	-0.283869	0.139164	-2.03982	0.0413682	0.64218
chr1:44213490-44220681	1582.17	-0.283869	0.139164	-2.03982	0.0413682	0.64218
chr1:44731054-44731170	85.5782	0.979167	0.468367	2.0906	0.0365642	0.64218
chr1:44739819-44767767	703.895	1.15993	0.532855	2.17682	0.0294943	0.64218
chr1:44739824-44757968	361.625	1.18034	0.533748	2.21142	0.0270065	0.64218
chr1:44739861-44767764	703.557	1.15937	0.532871	2.1757	0.0295775	0.64218
chr1:44746393-44767208	615.016	1.16093	0.533367	2.17661	0.0295098	0.64218
chr1:44746405-44767767	660.168	1.17502	0.533745	2.20145	0.027704	0.64218
chr1:44759036-44762177	131.544	1.2738	0.533791	2.38632	0.0170178	0.64218
chr1:44759123-44775810	2844.58	0.874203	0.42035	2.0797	0.037553	0.64218
chr1:45511035-45521937	9315.65	1.12788	0.452645	2.49175	0.0127116	0.64218
chr1:45511046-45521956	9313.74	1.12769	0.452716	2.49094	0.0127404	0.64218
chr1:45511050-45521854	9312.3	1.1275	0.452722	2.49049	0.0127566	0.64218
chr1:45515653-45521867	5280.1	1.19169	0.464404	2.56605	0.0102863	0.64218
chr1:45550542-45570049	4241.7	0.883185	0.418184	2.11195	0.0346903	0.64218
chr1:45551066-45570049	3993.68	0.887139	0.420098	2.11174	0.0347084	0.64218
chr1:45567548-45570049	2085.09	1.06632	0.439334	2.42712	0.0152192	0.64218
chr1:48222738-48237707	396.109	-0.875268	0.435605	-2.00932	0.0445033	0.64218
chr1:48227887-48229561	68.3218	-0.954983	0.409389	-2.3327	0.0196638	0.64218
chr1:50048013-50201868	81.9035	0.745254	0.348507	2.13842	0.0324826	0.64218
chr1:50103909-50203770	75.1314	0.686391	0.331997	2.06746	0.0386906	0.64218
chr1:50108932-50203786	74.8587	0.680941	0.332299	2.04918	0.0404444	0.64218
chr1:50109625-50203054	73.9325	0.670182	0.333696	2.00836	0.0446048	0.64218
chr1:50109705-50202294	72.7982	0.64954	0.331226	1.96102	0.049877	0.64218
chr1:53828791-53828861	5.15197	-1.27973	0.539867	-2.37046	0.0177661	0.64218
chr1:54031673-54048013	9365.32	0.815108	0.329985	2.47013	0.0135063	0.64218
chr1:54031675-54044942	7847.13	0.851461	0.326677	2.60643	0.00914906	0.64218
chr1:54031675-54053438	11368.1	0.720397	0.321906	2.23791	0.0252271	0.64218
chr1:54031965-54053504	9661.42	0.682736	0.327417	2.08522	0.0370493	0.64218
chr1:54032018-54036802	1265.4	0.764859	0.321468	2.37927	0.0173472	0.64218
chr1:54143391-54200073	938.601	-0.429499	0.182287	-2.35616	0.0184649	0.64218
chr1:54172357-54195593	616.588	-0.4202	0.196001	-2.14386	0.0320439	0.64218
chr1:54172357-54196494	679.606	-0.385872	0.186032	-2.07422	0.0380585	0.64218
chr1:54174418-54195616	475.698	-0.430399	0.211484	-2.03514	0.0418368	0.64218
chr1:54174442-54195681	503.018	-0.403268	0.203657	-1.98013	0.0476889	0.64218
chr1:54174618-54200012	533.75	-0.398733	0.197702	-2.01684	0.043712	0.64218
chr1:54548227-54639192	810.993	-0.476154	0.230478	-2.06594	0.0388344	0.64218
chr1:54641792-54700412	474.83	-0.814788	0.388391	-2.09785	0.035918	0.64218
chr1:54641792-54710259	549.445	-0.789127	0.391395	-2.01619	0.0437801	0.64218
chr1:54641799-54700208	473.179	-0.812147	0.389205	-2.08668	0.0369167	0.64218
chr1:54641807-54710262	549.181	-0.788292	0.391414	-2.01396	0.0440136	0.64218
chr1:54641821-54700223	473.058	-0.81301	0.389483	-2.08741	0.0368514	0.64218
chr1:54886874-54888001	1032.15	1.07218	0.509624	2.10387	0.03539	0.64218
chr1:59020386-59033063	48.7204	0.760212	0.355242	2.13998	0.0323564	0.64218
chr1:62436303-62451802	4067.78	0.95424	0.466411	2.04592	0.0407644	0.64218
chr1:62436654-62451804	4060.38	0.954806	0.466577	2.04641	0.0407163	0.64218
chr1:63000496-63011268	1.00065	-1.18988	0.442633	-2.68818	0.00718422	0.64218
chr1:66533382-66744374	4764.64	0.862238	0.398327	2.16465	0.0304146	0.64218
chr1:66533591-66745085	4819.42	0.868157	0.39802	2.18119	0.0291694	0.64218
chr1:66534139-66743199	4722.12	0.858928	0.398196	2.15705	0.0310018	0.64218
chr1:66534155-66677096	3464.39	0.922002	0.398426	2.31411	0.0206615	0.64218
chr1:66534185-66748299	4849.95	0.874063	0.39783	2.19708	0.028015	0.64218
chr1:66534281-66748299	4840.74	0.872929	0.397759	2.19461	0.0281912	0.64218
chr1:66665863-66677027	264.513	0.772347	0.391292	1.97384	0.0484	0.64218
chr1:68474151-68497114	401.393	1.27808	0.539789	2.36773	0.0178974	0.64218
chr1:68474151-68497221	401.393	1.27808	0.539789	2.36773	0.0178974	0.64218
chr1:68479128-68483539	142.167	1.27011	0.539636	2.35364	0.0185908	0.64218
chr1:69568397-70123488	363.439	-0.968722	0.48416	-2.00083	0.0454106	0.64218
chr1:69760174-70122243	278.745	-0.968151	0.48567	-1.99343	0.0462142	0.64218
chr1:69760186-70121994	277.889	-0.96778	0.485535	-1.99322	0.0462369	0.64218
chr1:70013981-70031222	18.8145	-1.15189	0.530432	-2.17161	0.0298849	0.64218
chr1:74198211-74207234	1437.69	0.643768	0.316944	2.03117	0.0422376	0.64218
chr1:74198240-74206206	1171.94	0.627954	0.311224	2.01769	0.0436232	0.64218
chr1:74198266-74206223	1172.57	0.628669	0.311389	2.01892	0.0434958	0.64218
chr1:74705487-74708827	732.703	0.771114	0.293535	2.62699	0.00861428	0.64218
chr1:74763892-74766678	787.416	0.708285	0.312362	2.26751	0.0233589	0.64218
chr1:75786193-75794665	3389.84	0.72949	0.313852	2.32431	0.0201089	0.64218
chr1:75786196-75794833	3419.57	0.736625	0.315198	2.33702	0.019438	0.64218
chr1:75786200-75795079	3480.46	0.744254	0.317211	2.34625	0.0189636	0.64218
chr1:75786230-75790113	2104.85	0.875694	0.348919	2.50974	0.0120821	0.64218
chr1:75789476-75789548	12.6323	1.08778	0.520508	2.08985	0.0366317	0.64218
chr1:77695986-77759852	9534.01	0.477099	0.214453	2.22473	0.0260995	0.64218
chr1:77695990-77745462	8441.37	0.520281	0.223463	2.32827	0.019898	0.64218
chr1:77695990-77759852	9534.01	0.477099	0.214453	2.22473	0.0260995	0.64218
chr1:77711651-77759852	6772.5	0.546824	0.233978	2.33708	0.0194351	0.64218
chr1:77944054-77948333	1168.78	1.065	0.384205	2.77195	0.00557218	0.64218
chr1:78620381-78641968	2605.79	1.12125	0.473622	2.36739	0.017914	0.64218
chr1:78620402-78646145	4014.58	1.08648	0.471978	2.30196	0.0213372	0.64218
chr1:78620444-78642178	2689.74	1.13382	0.474373	2.39013	0.0168423	0.64218
chr1:78649830-78664078	4397.37	1.06075	0.487042	2.17794	0.0294104	0.64218
chr1:78649831-78661454	3370.19	1.04429	0.48689	2.14482	0.0319671	0.64218
chr1:78649832-78664078	4396.57	1.06062	0.487024	2.17776	0.0294236	0.64218
chr1:84144270-84238498	7621.91	0.846165	0.404103	2.09393	0.0362661	0.64218
chr1:84164381-84238489	6493.11	0.872981	0.415101	2.10306	0.0354608	0.64218
chr1:84164965-84238498	6455.48	0.872072	0.414935	2.10171	0.0355789	0.64218
chr1:84398531-84415018	72.5086	1.07814	0.534246	2.01806	0.0435848	0.64218
chr1:84479266-84497790	2242.42	0.688033	0.278174	2.47339	0.0133837	0.64218
chr1:84498324-84503833	2076.28	0.769772	0.336469	2.28779	0.0221497	0.64218
chr1:84498324-84506565	2470.66	0.742801	0.319639	2.32387	0.0201323	0.64218
chr1:84498328-84506565	2470.66	0.742801	0.319639	2.32387	0.0201323	0.64218
chr1:84811601-84866159	849.248	1.26282	0.478683	2.63812	0.00833672	0.64218
chr1:84813403-84893213	884.832	1.16246	0.470361	2.47142	0.0134579	0.64218
chr1:84813915-84866144	610.823	1.20094	0.461528	2.60209	0.00926567	0.64218
chr1:85266247-85277090	1907.82	0.405981	0.20163	2.01349	0.044063	0.64218
chr1:86862448-86914365	6935.42	0.727591	0.321568	2.26263	0.0236583	0.64218
chr1:86862724-86914134	6931.02	0.72668	0.321562	2.25984	0.0238311	0.64218
chr1:86863166-86914424	5866.19	0.612254	0.289177	2.11723	0.0342405	0.64218
chr1:89006665-89022882	3409.78	0.769899	0.372477	2.06697	0.0387369	0.64218
chr1:89052318-89065360	4437.73	1.00957	0.3748	2.69361	0.00706828	0.64218
chr1:89053299-89055341	1248.24	0.904382	0.364995	2.47779	0.0132198	0.64218
chr1:89107999-89126114	7374.05	0.856105	0.331712	2.58087	0.0098552	0.64218
chr1:89110186-89120220	3730.04	0.706613	0.322856	2.18863	0.0286237	0.64218
chr1:89181147-89198932	2348.46	0.849814	0.320645	2.65033	0.00804137	0.64218
chr1:89181772-89185398	1021.52	0.971237	0.286203	3.39352	0.000689996	0.64218
chr1:89258954-89272861	1281.31	1.02177	0.474512	2.1533	0.0312952	0.64218
chr1:89260581-89262274	148.435	1.26471	0.478527	2.64293	0.00821919	0.64218
chr1:89260581-89269754	675.228	1.1811	0.479283	2.46431	0.0137276	0.64218
chr1:89260581-89270863	759.937	1.21458	0.475563	2.55399	0.0106497	0.64218
chr1:91500850-91524499	868.162	1.04397	0.512573	2.03673	0.041677	0.64218
chr1:91500892-91525764	1038.27	1.08418	0.516424	2.09939	0.0357823	0.64218
chr1:91501107-91525764	1031.96	1.08636	0.516667	2.10262	0.0354986	0.64218
chr1:91501159-91508405	219.331	1.01524	0.499374	2.03302	0.0420502	0.64218
chr1:93149741-93180728	4600.58	0.514981	0.22341	2.3051	0.0211612	0.64218
chr1:93154195-93163210	1833.37	0.526359	0.249416	2.11037	0.0348266	0.64218
chr1:93345887-93369498	3928.65	0.52458	0.22654	2.31562	0.0205789	0.64218
chr1:93867816-93879206	2109	0.745846	0.305344	2.44264	0.0145804	0.64218
chr1:93875665-93879918	1438.72	0.860381	0.335321	2.56584	0.0102926	0.64218
chr1:94897946-94903321	5355.23	0.640999	0.326528	1.96308	0.0496372	0.64218
chr1:95061595-95067545	249.585	0.556928	0.232697	2.39336	0.016695	0.64218
chr1:99710918-99715659	258.154	0.471063	0.228012	2.06596	0.0388326	0.64218
chr1:100038096-100083377	5024.47	0.407164	0.195472	2.08298	0.0372531	0.64218
chr1:100057989-100084471	3604.39	0.627569	0.258059	2.43188	0.0150207	0.64218
chr1:100266215-100274843	963.504	0.348228	0.16314	2.13453	0.0327992	0.64218
chr1:100281240-100281308	16.2227	0.917226	0.458387	2.00099	0.0453938	0.64218
chr1:100896075-100981753	7306.16	0.466837	0.215652	2.16477	0.0304055	0.64218
chr1:101802573-101997030	16.2317	1.28713	0.462178	2.78492	0.00535402	0.64218
chr1:101803485-101996905	15.8654	1.27986	0.455907	2.80728	0.00499624	0.64218
chr1:102763321-102853842	8.55314	1.50528	0.530067	2.83979	0.00451431	0.64218
chr1:103687414-103696454	43.4384	1.00884	0.508388	1.98438	0.0472133	0.64218
chr1:103687417-103696290	43.3898	1.00737	0.508479	1.98114	0.0475752	0.64218
chr1:103692426-103695163	16.8235	1.28794	0.526885	2.44443	0.014508	0.64218
chr1:107260802-107334023	72.1024	1.10932	0.521452	2.12736	0.0333898	0.64218
chr1:108071481-108074519	21.0944	1.08952	0.511514	2.12999	0.0331725	0.64218
chr1:108816142-108820578	39.1767	0.631016	0.295841	2.13296	0.0329281	0.64218
chr1:109089802-109096934	1930.8	0.654023	0.286756	2.28076	0.0225625	0.64218
chr1:109292364-109307041	64.3899	-1.00057	0.417969	-2.3939	0.0166705	0.64218
chr1:109292514-109306995	62.8713	-0.985614	0.415622	-2.37142	0.0177198	0.64218
chr1:109399030-109426351	3545.47	0.769214	0.361793	2.12612	0.0334935	0.64218
chr1:109401796-109426440	3377.7	0.753749	0.369106	2.0421	0.041142	0.64218
chr1:109401849-109426132	3332.12	0.750392	0.369246	2.03223	0.0421308	0.64218
chr1:109548610-109594353	4302.35	0.609563	0.262295	2.32396	0.0201278	0.64218
chr1:110413848-110418303	39.4495	-0.605805	0.281751	-2.15014	0.031544	0.64218
chr1:110416126-110432360	40.3631	-0.729797	0.364488	-2.00225	0.0452574	0.64218
chr1:110873152-110899576	3150.01	1.15343	0.462821	2.49216	0.0126968	0.64218
chr1:110873153-110899928	3282.26	1.16648	0.463339	2.51755	0.0118175	0.64218
chr1:110894308-110899851	2176	1.2546	0.474531	2.64386	0.00819654	0.64218
chr1:110943466-110952848	1247.19	0.738922	0.305754	2.41672	0.0156612	0.64218
chr1:110947184-110964079	2019.83	0.723715	0.29552	2.44895	0.0143273	0.64218
chr1:110947190-110952961	1125.01	0.737024	0.31361	2.35013	0.0187669	0.64218
chr1:110947221-110963965	2018.02	0.724401	0.295609	2.45054	0.0142641	0.64218
chr1:110963301-110964649	508.808	0.845933	0.416401	2.03154	0.0422007	0.64218
chr1:111117332-111140040	4094.2	0.736039	0.283576	2.59557	0.00944354	0.64218
chr1:111117332-111140203	4112.5	0.736957	0.283728	2.59741	0.00939298	0.64218
chr1:111117334-111140216	4113.21	0.737046	0.283696	2.59802	0.00937641	0.64218
chr1:111178213-111185100	1777.93	0.641844	0.287872	2.22962	0.0257728	0.64218
chr1:111184414-111185061	432.622	0.627568	0.291155	2.15544	0.0311274	0.64218
chr1:111438639-111441228	767.855	0.522607	0.233099	2.242	0.0249615	0.64218
chr1:111448935-111462773	5367.52	0.714992	0.330004	2.16662	0.0302638	0.64218
chr1:111449464-111461332	5114.16	0.723502	0.334873	2.16053	0.0307318	0.64218
chr1:111449483-111461026	4857.5	0.682042	0.33112	2.0598	0.0394175	0.64218
chr1:111483347-111503488	445.23	1.15399	0.514319	2.24372	0.0248503	0.64218
chr1:111483347-111563962	527.516	1.07528	0.496547	2.16551	0.0303489	0.64218
chr1:111499428-111503760	317.289	1.10163	0.5142	2.14241	0.0321602	0.64218
chr1:111745298-111755509	88.0621	-0.524099	0.25801	-2.03131	0.0422233	0.64218
chr1:111755304-111768016	1435.06	0.546527	0.257903	2.11912	0.0340807	0.64218
chr1:111755898-111765830	674.093	0.684384	0.295151	2.31876	0.0204081	0.64218
chr1:111760396-111767574	1185.19	0.57159	0.266877	2.14178	0.0322115	0.64218
chr1:112619172-112671619	9838.33	0.631538	0.283144	2.23045	0.0257179	0.64218
chr1:112702613-112711433	3754.72	0.777967	0.394576	1.97165	0.0486491	0.64218
chr1:112702647-112711355	3644.68	0.775275	0.39401	1.96765	0.0491081	0.64218
chr1:113696830-113715212	687.217	0.615569	0.312379	1.97058	0.0487715	0.64218
chr1:113812607-113815476	58.3681	1.05349	0.444547	2.3698	0.0177978	0.64218
chr1:113813810-113871712	1154.83	0.786734	0.373952	2.10384	0.0353924	0.64218
chr1:113813810-113871759	1154.88	0.786303	0.373901	2.10297	0.0354685	0.64218
chr1:113813814-113871698	1154.83	0.786734	0.373952	2.10384	0.0353924	0.64218
chr1:113814678-113871701	1151.22	0.785733	0.373516	2.10361	0.0354125	0.64218
chr1:113819298-113871712	1116.97	0.803961	0.375174	2.1429	0.0321212	0.64218
chr1:113819525-113871712	1116.12	0.803114	0.37496	2.14187	0.0322043	0.64218
chr1:113823412-113829171	115.362	0.72852	0.360219	2.02243	0.0431314	0.64218
chr1:114089291-114152440	127.974	-0.627029	0.283393	-2.21258	0.0269266	0.64218
chr1:114089291-114152917	129.087	-0.615463	0.28327	-2.17271	0.0298025	0.64218
chr1:114089291-114153850	130.915	-0.60435	0.286388	-2.11025	0.034837	0.64218
chr1:114093758-114153919	111.222	-0.653897	0.273537	-2.39053	0.0168241	0.64218
chr1:114704468-114716894	2512.44	0.721571	0.291098	2.47879	0.0131827	0.64218
chr1:114716912-114757983	29935.1	0.387395	0.176524	2.19457	0.0281944	0.64218
chr1:114716915-114750190	28803.2	0.404763	0.180648	2.24062	0.0250508	0.64218
chr1:114716916-114757964	29934.9	0.387383	0.176522	2.19452	0.0281978	0.64218
chr1:114717294-114757974	29167.5	0.38239	0.17381	2.20005	0.0278031	0.64218
chr1:114717304-114758027	29161.6	0.382495	0.17383	2.2004	0.0277788	0.64218
chr1:114717311-114758003	29154.6	0.38266	0.173804	2.20167	0.0276883	0.64218
chr1:114717956-114757982	27236.1	0.337762	0.163701	2.06329	0.0390853	0.64218
chr1:114769478-114780685	3115.23	0.556659	0.282277	1.97203	0.0486059	0.64218
chr1:114772774-114780677	1803.85	0.632779	0.287059	2.20435	0.0274996	0.64218
chr1:116032676-116037527	110.445	0.951338	0.392056	2.42654	0.0152438	0.64218
chr1:116754466-116755021	204.948	1.07508	0.404776	2.65599	0.00790755	0.64218
chr1:117295519-117321336	13.1652	-1.05556	0.507376	-2.08043	0.0374862	0.64218
chr1:117367448-117528872	11211.3	0.489108	0.197256	2.47956	0.0131543	0.64218
chr1:117367942-117420630	3420.77	0.568134	0.24202	2.34747	0.0189015	0.64218
chr1:119922494-119923905	1455.62	0.435398	0.220955	1.97053	0.0487777	0.64218
chr1:143905554-143905966	58.0381	1.25647	0.458837	2.73837	0.00617442	0.64218
chr1:145465616-145465780	53.0781	1.11435	0.509745	2.1861	0.0288086	0.64218
chr1:147159218-147162510	281.93	0.848989	0.300756	2.82285	0.0047599	0.64218
chr1:148402714-148402875	39.346	-0.72844	0.335544	-2.17092	0.0299372	0.64218
chr1:148952123-148993880	5504.73	0.421833	0.204462	2.06313	0.0390999	0.64218
chr1:148952340-148986477	5236.84	0.409391	0.204932	1.9977	0.0457494	0.64218
chr1:148974568-149033016	3486.58	0.411321	0.192195	2.14012	0.0323448	0.64218
chr1:149618319-149618806	18.654	1.8015	0.490608	3.67198	0.000240674	0.64218
chr1:149636765-149636928	29.1096	0.947623	0.43266	2.19022	0.028508	0.64218
chr1:149813270-149813681	739.906	1.40876	0.537538	2.62077	0.00877326	0.64218
chr1:149832662-149833376	3655.97	1.32099	0.535814	2.46539	0.0136865	0.64218
chr1:149839537-149841193	2683.02	1.2306	0.538902	2.28353	0.0223993	0.64218
chr1:149841932-149842911	6943.12	1.14305	0.508147	2.24946	0.0244835	0.64218
chr1:149851075-149851624	7887.73	1.07248	0.500495	2.14283	0.0321268	0.64218
chr1:149852618-149854274	2451.73	1.22214	0.53887	2.26798	0.0233306	0.64218
chr1:149854044-149861138	4986.28	1.13588	0.52171	2.17722	0.0294645	0.64218
chr1:149859184-149861146	4414.36	1.2603	0.52772	2.3882	0.0169313	0.64218
chr1:149859184-149861148	4414.36	1.2603	0.52772	2.3882	0.0169313	0.64218
chr1:149887889-149900491	453.651	0.782871	0.38974	2.0087	0.0445689	0.64218
chr1:150574555-150579590	15481.8	0.682698	0.327944	2.08175	0.0373654	0.64218
chr1:150621250-150629596	6911.63	0.611766	0.291832	2.09629	0.0360563	0.64218
chr1:150622127-150629596	6750.62	0.626194	0.297101	2.10768	0.0350586	0.64218
chr1:150622440-150629140	5028.63	0.586014	0.279014	2.1003	0.0357021	0.64218
chr1:150622543-150629128	4877.09	0.57476	0.276458	2.07901	0.0376163	0.64218
chr1:150622730-150629576	5140.92	0.595932	0.284108	2.09755	0.035945	0.64218
chr1:150623280-150629577	4907.87	0.592527	0.282488	2.09753	0.0359468	0.64218
chr1:150623621-150629577	4757.84	0.59655	0.284909	2.09383	0.0362755	0.64218
chr1:150624621-150629116	3615.37	0.594192	0.281888	2.1079	0.0350398	0.64218
chr1:150730195-150765957	4297.81	1.11889	0.456238	2.45242	0.0141899	0.64218
chr1:150732566-150765792	3329.87	1.14133	0.465383	2.45246	0.0141883	0.64218
chr1:150747795-150764702	2296.66	1.19635	0.473913	2.52441	0.0115892	0.64218
chr1:150965259-150965963	1676.56	0.89747	0.406886	2.2057	0.0274047	0.64218
chr1:150965259-150966258	2678.14	0.813041	0.400622	2.02945	0.0424127	0.64218
chr1:151048568-151051986	1284.24	0.82574	0.356717	2.31483	0.0206223	0.64218
chr1:151050970-151070325	8052.45	0.684838	0.315703	2.16925	0.0300638	0.64218
chr1:151050972-151059649	7674.85	0.690312	0.31946	2.16088	0.0307049	0.64218
chr1:151169987-151175981	137.843	-0.634059	0.292129	-2.17047	0.0299711	0.64218
chr1:151175616-151176284	30.3581	-0.808121	0.304919	-2.65028	0.00804254	0.64218
chr1:151340639-151347251	2936.89	0.792799	0.380775	2.08207	0.0373363	0.64218
chr1:151340647-151341966	779.204	1.18092	0.382723	3.08559	0.00203151	0.64218
chr1:151346966-151348027	71.0653	0.866956	0.434517	1.99522	0.0460191	0.64218
chr1:151399533-151401944	5149.95	0.878015	0.408423	2.14977	0.0315735	0.64218
chr1:151982914-151994390	3556.64	0.806639	0.335369	2.40523	0.0161624	0.64218
chr1:151982917-151992578	3447.62	0.81539	0.336218	2.42518	0.0153007	0.64218
chr1:151983231-151993824	2034.95	0.626119	0.295385	2.11967	0.0340339	0.64218
chr1:153543612-153545063	2037.82	1.14515	0.442171	2.58983	0.00960223	0.64218
chr1:153543612-153545097	2038.61	1.14527	0.442118	2.59042	0.00958589	0.64218
chr1:153543612-153545802	2092.35	1.12454	0.439612	2.55803	0.0105266	0.64218
chr1:153543612-153545885	2095.54	1.12421	0.439382	2.55863	0.0105086	0.64218
chr1:153543620-153550136	2161.86	1.09221	0.436277	2.50348	0.0122979	0.64218
chr1:153959619-153963549	3391.97	0.834931	0.421273	1.98193	0.0474874	0.64218
chr1:153962310-153963139	612.97	1.1519	0.460158	2.50328	0.0123049	0.64218
chr1:153974268-153977688	3872.27	0.823428	0.415736	1.98065	0.0476305	0.64218
chr1:153974511-153977638	3671.59	0.828382	0.417831	1.98258	0.0474145	0.64218
chr1:153974511-153977660	3673.26	0.826784	0.417781	1.97899	0.0478171	0.64218
chr1:153975838-153977626	2723.22	0.86468	0.420798	2.05486	0.0398925	0.64218
chr1:154155307-154183172	13538.5	0.866929	0.413875	2.09466	0.0362011	0.64218
chr1:154156358-154183147	13492.8	0.86772	0.414226	2.0948	0.0361887	0.64218
chr1:154156363-154183205	13494	0.867595	0.41423	2.09448	0.0362177	0.64218
chr1:154156363-154183208	13494.2	0.867605	0.414234	2.09448	0.0362171	0.64218
chr1:154156365-154183181	13493.7	0.867663	0.414228	2.09465	0.0362019	0.64218
chr1:154156693-154183119	12527.9	0.836009	0.412139	2.02847	0.0425128	0.64218
chr1:154207229-154208517	1660.47	0.820949	0.416216	1.97241	0.0485626	0.64218
chr1:154579064-154579663	58.6565	-0.592818	0.291995	-2.03023	0.042333	0.64218
chr1:154961824-154962623	613.032	0.737981	0.36105	2.04399	0.040955	0.64218
chr1:155135343-155138368	1514.41	1.08347	0.492247	2.20108	0.0277307	0.64218
chr1:155135849-155138852	2142.92	1.00814	0.490547	2.05514	0.0398651	0.64218
chr1:155135849-155138853	2142.98	1.00823	0.490529	2.0554	0.0398405	0.64218
chr1:155135857-155138851	2142.76	1.00881	0.490553	2.05647	0.039737	0.64218
chr1:155135858-155138851	2142.76	1.00881	0.490553	2.05647	0.039737	0.64218
chr1:155208698-155213823	1333.06	0.789664	0.382366	2.0652	0.0389038	0.64218
chr1:155208796-155213823	1318.06	0.793453	0.384533	2.06342	0.0390729	0.64218
chr1:155209246-155213824	1228.83	0.831431	0.39329	2.11404	0.0345119	0.64218
chr1:155210847-155213708	625.797	0.865833	0.382961	2.26089	0.0237662	0.64218
chr1:155211150-155213819	599.034	0.930212	0.392692	2.36881	0.0178455	0.64218
chr1:155308913-155312979	1035.93	0.859566	0.416855	2.06203	0.0392052	0.64218
chr1:155415557-155415662	2.72248	1.23738	0.534073	2.31687	0.020511	0.64218
chr1:155897807-155911404	1576.38	0.425488	0.181352	2.3462	0.0189661	0.64218
chr1:155925957-155926086	29.6704	0.805747	0.376578	2.13966	0.0323826	0.64218
chr1:156054751-156058510	1235.91	0.954053	0.447538	2.13178	0.033025	0.64218
chr1:156054791-156058506	1235.46	0.954998	0.447479	2.13417	0.0328285	0.64218
chr1:156054820-156055993	1001.89	1.12125	0.466037	2.40592	0.0161317	0.64218
chr1:156054849-156058503	1234.34	0.953837	0.447524	2.13136	0.0330592	0.64218
chr1:156337313-156346995	914.185	0.839637	0.427468	1.96421	0.0495058	0.64218
chr1:156369211-156382750	36.6828	-1.08493	0.407104	-2.665	0.00769878	0.64218
chr1:156369211-156384538	41.6123	-1.01869	0.38558	-2.64196	0.00824269	0.64218
chr1:156369211-156385217	44.62	-0.991072	0.378858	-2.61594	0.00889812	0.64218
chr1:156369211-156385219	44.62	-0.991072	0.378858	-2.61594	0.00889812	0.64218
chr1:156525404-156572540	1023.91	1.268	0.538724	2.35371	0.0185871	0.64218
chr1:156537175-156539465	87.5662	1.17938	0.538621	2.18963	0.0285508	0.64218
chr1:156737302-156738227	1136.04	0.777762	0.396256	1.96278	0.0496718	0.64218
chr1:156936130-156936244	13.9622	-1.10995	0.419206	-2.64774	0.00810317	0.64218
chr1:158254136-158258269	23.7041	1.22338	0.540044	2.26532	0.0234928	0.64218
chr1:158289785-158293630	248.433	0.985549	0.491533	2.00505	0.0449575	0.64218
chr1:158327950-158331531	19.4148	1.10517	0.539804	2.04735	0.0406234	0.64218
chr1:158353463-158356700	103.545	1.43316	0.532956	2.68908	0.00716486	0.64218
chr1:158353695-158357553	158.481	1.39693	0.529683	2.63729	0.00835703	0.64218
chr1:158353749-158356948	125.236	1.51085	0.530905	2.8458	0.00443006	0.64218
chr1:158353843-158356896	117.795	1.50434	0.530973	2.83317	0.00460892	0.64218
chr1:158353882-158356896	117.745	1.50253	0.531056	2.82932	0.00466469	0.64218
chr1:158353884-158357499	158.38	1.39446	0.529817	2.63197	0.00848925	0.64218
chr1:158353909-158357529	158.38	1.39446	0.529817	2.63197	0.00848925	0.64218
chr1:158353915-158357196	138.602	1.45123	0.532343	2.72612	0.00640841	0.64218
chr1:158353988-158356896	116.689	1.50127	0.530843	2.82808	0.00468279	0.64218
chr1:158353988-158357492	157.325	1.39283	0.529645	2.62975	0.00854477	0.64218
chr1:158353988-158357522	157.325	1.39283	0.529645	2.62975	0.00854477	0.64218
chr1:158354179-158355338	50.4185	1.34719	0.536859	2.5094	0.0120938	0.64218
chr1:158831316-158849504	1138.53	1.47387	0.470874	3.13007	0.00174764	0.64218
chr1:158831350-158842723	396.535	1.52071	0.467864	3.25033	0.00115273	0.64218
chr1:159289713-159308224	548.75	1.04901	0.526398	1.9928	0.0462829	0.64218
chr1:159302335-159307993	523.003	1.04667	0.529802	1.97559	0.0482014	0.64218
chr1:159780931-159782543	1256.57	0.871073	0.407525	2.13747	0.0325598	0.64218
chr1:159780959-159782543	1256.57	0.871073	0.407525	2.13747	0.0325598	0.64218
chr1:159781002-159782543	1256.35	0.870884	0.407496	2.13716	0.0325849	0.64218
chr1:159826749-159837249	709.853	1.00282	0.507044	1.97778	0.0479535	0.64218
chr1:159826810-159835679	458.826	1.13145	0.524945	2.15537	0.0311329	0.64218
chr1:159918106-159923717	10837.6	1.08148	0.472163	2.29049	0.021993	0.64218
chr1:159918106-159925732	11145.2	1.04845	0.466404	2.24795	0.0245795	0.64218
chr1:159918750-159925491	6462.17	0.946513	0.447784	2.11377	0.0345346	0.64218
chr1:159918776-159924551	6148.63	0.956069	0.448344	2.13245	0.0329701	0.64218
chr1:160027671-160031993	771.763	0.700287	0.333182	2.10182	0.0355693	0.64218
chr1:160537072-160571458	2155.97	1.01751	0.440802	2.30831	0.0209817	0.64218
chr1:160541094-160579516	2170.51	1.00267	0.442066	2.26815	0.0233199	0.64218
chr1:160541097-160579473	2170.45	1.00265	0.442058	2.26815	0.0233202	0.64218
chr1:160548244-160579504	877.366	0.892639	0.441839	2.02028	0.0433542	0.64218
chr1:160548246-160579504	876.153	0.890962	0.441845	2.01646	0.043752	0.64218
chr1:160553745-160579504	622.89	0.902962	0.44229	2.04156	0.0411951	0.64218
chr1:160670777-160683666	844.997	1.10677	0.457278	2.42035	0.0155055	0.64218
chr1:160673011-160683822	842.594	1.13058	0.457897	2.46908	0.0135463	0.64218
chr1:160673521-160683908	842.186	1.1257	0.458024	2.45773	0.0139819	0.64218
chr1:160678745-160711851	1559.25	0.896782	0.403459	2.22273	0.0262337	0.64218
chr1:160999909-161001177	1907.39	1.02144	0.476612	2.14314	0.0321022	0.64218
chr1:161153993-161158245	1029.67	0.724393	0.367734	1.96988	0.0488519	0.64218
chr1:161184307-161199056	1405.37	1.31304	0.522921	2.51097	0.01204	0.64218
chr1:161194161-161195751	206.745	1.38018	0.519612	2.65618	0.00790314	0.64218
chr1:161195978-161199053	465.667	1.42437	0.527177	2.70188	0.00689495	0.64218
chr1:161226303-161230618	591.795	0.765602	0.388039	1.973	0.0484954	0.64218
chr1:161227185-161227261	19.5573	0.952564	0.443004	2.15024	0.0315363	0.64218
chr1:161229679-161231329	176.505	0.790056	0.402766	1.96158	0.0498119	0.64218
chr1:161505429-161518558	3602.03	1.16963	0.466752	2.50589	0.0122144	0.64218
chr1:161505429-161519568	4714.58	1.10049	0.471862	2.33223	0.0196885	0.64218
chr1:161513175-161605099	12437.3	1.17848	0.471846	2.49759	0.0125041	0.64218
chr1:161514619-161518603	1985.83	1.28365	0.45303	2.83347	0.00460454	0.64218
chr1:161524245-161526891	524.272	1.30522	0.475646	2.7441	0.00606777	0.64218
chr1:161541758-161550028	3575.85	1.11192	0.532944	2.08637	0.036945	0.64218
chr1:161541764-161550028	3575.75	1.11185	0.532947	2.08624	0.036957	0.64218
chr1:161541764-161550623	3587.64	1.1087	0.532849	2.08069	0.0374619	0.64218
chr1:161542922-161631127	8744.6	1.19726	0.457577	2.61652	0.00888308	0.64218
chr1:161545398-161549730	805.882	1.08382	0.533592	2.03118	0.0422371	0.64218
chr1:161581310-161678650	8916.44	1.21831	0.432797	2.81496	0.00487833	0.64218
chr1:161581339-161599803	4076.66	1.16372	0.424997	2.73819	0.00617784	0.64218
chr1:161581360-161596243	2476.53	1.13771	0.453643	2.50795	0.0121435	0.64218
chr1:161581435-161674073	8250.51	1.21258	0.432155	2.8059	0.00501763	0.64218
chr1:161595552-161600213	2120.31	1.18004	0.400784	2.94433	0.0032365	0.64218
chr1:161623195-161631963	269.205	1.22256	0.510388	2.39536	0.016604	0.64218
chr1:161623201-161631368	267.878	1.23815	0.510337	2.42614	0.0152602	0.64218
chr1:161623989-161631206	249.917	1.21806	0.512693	2.3758	0.0175108	0.64218
chr1:161663146-161678022	2331.15	1.32278	0.462447	2.86039	0.0042312	0.64218
chr1:161663160-161678032	2331.17	1.32276	0.462457	2.86028	0.00423263	0.64218
chr1:161663160-161678654	2382.24	1.33481	0.46166	2.89133	0.00383614	0.64218
chr1:161671977-161674824	1059.19	1.34617	0.474555	2.83669	0.00455834	0.64218
chr1:161749769-161757162	1215.12	0.704104	0.358777	1.96251	0.0497029	0.64218
chr1:161840074-161860244	1599.16	0.626125	0.220534	2.83913	0.00452372	0.64218
chr1:162497250-162524054	2746.72	0.603671	0.292939	2.06074	0.0393276	0.64218
chr1:162497804-162529629	6767.47	0.886779	0.336894	2.63222	0.008483	0.64218
chr1:162497842-162529610	6767.47	0.886779	0.336894	2.63222	0.008483	0.64218
chr1:162498084-162524054	2561.33	0.584983	0.287175	2.03702	0.0416476	0.64218
chr1:162790701-162812817	1366.76	0.713116	0.3295	2.16423	0.0304464	0.64218
chr1:162790722-162793052	201.881	0.937922	0.458278	2.04662	0.040695	0.64218
chr1:162790732-162812817	1366.76	0.713116	0.3295	2.16423	0.0304464	0.64218
chr1:162790745-162812529	1326.58	0.71798	0.328193	2.18768	0.0286933	0.64218
chr1:162790788-162798149	608.16	0.908904	0.369484	2.45993	0.0138965	0.64218
chr1:162851315-162868815	5.04111	0.997882	0.50202	1.98773	0.0468412	0.64218
chr1:163068774-163076802	712.137	0.984841	0.467603	2.10615	0.0351914	0.64218
chr1:163069144-163076802	710.919	0.985501	0.468056	2.10552	0.035246	0.64218
chr1:163069360-163076591	704.492	0.985807	0.467916	2.1068	0.0351346	0.64218
chr1:163069362-163076591	704.421	0.985722	0.467905	2.10667	0.0351463	0.64218
chr1:163072043-163074816	346.831	0.92677	0.469942	1.97209	0.0485989	0.64218
chr1:163321899-163355727	297.701	1.25833	0.534167	2.35568	0.0184889	0.64218
chr1:163321934-163355764	297.591	1.258	0.534173	2.35504	0.0185209	0.64218
chr1:163321953-163355764	297.591	1.258	0.534173	2.35504	0.0185209	0.64218
chr1:163321963-163338093	228.585	1.23258	0.539445	2.2849	0.0223189	0.64218
chr1:165662584-165662687	176.44	1.00864	0.393335	2.56433	0.0103374	0.64218
chr1:167529676-167546180	4918.34	0.711525	0.277015	2.56854	0.0102127	0.64218
chr1:167541012-167553767	5764.87	0.690152	0.280668	2.45896	0.0139341	0.64218
chr1:167916728-167936040	3746.06	1.1865	0.48009	2.47141	0.0134583	0.64218
chr1:167918067-167937040	3893.31	1.07192	0.469747	2.2819	0.0224954	0.64218
chr1:167998659-167998726	8.71806	1.32061	0.523977	2.52036	0.0117234	0.64218
chr1:168178932-168200712	2420.98	0.586661	0.283165	2.0718	0.0382841	0.64218
chr1:169367969-169377383	893.564	0.706885	0.329162	2.14753	0.0317514	0.64218
chr1:169367969-169388305	2622.85	0.732181	0.330528	2.21519	0.0267473	0.64218
chr1:169662006-169853085	4562.44	0.570925	0.269706	2.11684	0.0342731	0.64218
chr1:169690666-169711698	572.22	1.12827	0.501441	2.25006	0.0244453	0.64218
chr1:169701494-169711698	266.252	1.32087	0.502182	2.63026	0.00853187	0.64218
chr1:169725728-169733660	282.709	1.43782	0.439575	3.27092	0.00107197	0.64218
chr1:169792528-169794689	467.012	0.704759	0.339414	2.0764	0.0378569	0.64218
chr1:169792528-169794966	477.833	0.698004	0.338173	2.06404	0.0390136	0.64218
chr1:170024076-170024683	326.789	0.941604	0.356431	2.64176	0.00824771	0.64218
chr1:170174402-170241287	17.7616	1.38579	0.514376	2.69411	0.00705759	0.64218
chr1:170460452-170517706	180.243	1.05462	0.491195	2.14704	0.0317898	0.64218
chr1:170461316-170494540	108.555	1.15275	0.499241	2.30901	0.0209428	0.64218
chr1:170462208-170532647	261.054	0.869577	0.39243	2.21588	0.0266999	0.64218
chr1:170536274-170539659	389.018	0.792376	0.324401	2.44258	0.0145825	0.64218
chr1:173039959-173050916	40.8286	1.06986	0.494681	2.16273	0.0305618	0.64218
chr1:173039959-173050963	40.8816	1.07042	0.494865	2.16306	0.0305369	0.64218
chr1:173183733-173205558	339.65	1.0094	0.513422	1.96603	0.0492956	0.64218
chr1:173183734-173207313	361.468	1.04477	0.512353	2.03917	0.041433	0.64218
chr1:173864145-173864222	84.4873	0.936668	0.420619	2.22688	0.0259553	0.64218
chr1:173864368-173864445	329.88	1.05795	0.456628	2.31687	0.0205106	0.64218
chr1:173864826-173864908	91.6739	1.18389	0.454283	2.60606	0.00915915	0.64218
chr1:173865347-173865432	118.957	1.20098	0.468176	2.56524	0.0103106	0.64218
chr1:173865621-173865686	20.5694	1.00796	0.493003	2.04453	0.0409009	0.64218
chr1:173866299-173866371	58.9892	1.04283	0.481214	2.16708	0.0302288	0.64218
chr1:174022508-174022985	14.4341	-0.86308	0.373639	-2.30993	0.0208919	0.64218
chr1:174999162-175011715	3085.4	0.852414	0.376423	2.26451	0.0235428	0.64218
chr1:174999732-175011710	3044.68	0.86206	0.379011	2.2745	0.0229359	0.64218
chr1:175000180-175006771	826.629	0.779107	0.347775	2.24026	0.0250741	0.64218
chr1:175000212-175010079	2220.47	0.813874	0.372307	2.18603	0.0288135	0.64218
chr1:175012957-175023425	1552.04	0.658867	0.31178	2.11324	0.0345801	0.64218
chr1:175307217-175335459	25.3503	1.13939	0.540055	2.10976	0.0348791	0.64218
chr1:175968397-175968540	122.073	1.34135	0.451985	2.96769	0.00300042	0.64218
chr1:178480606-178481206	14.5854	-0.847051	0.42504	-1.99287	0.0462755	0.64218
chr1:179293789-179353807	1953.93	0.6233	0.27171	2.29399	0.0217909	0.64218
chr1:179293796-179353862	1963.82	0.625294	0.272544	2.29429	0.0217739	0.64218
chr1:179293796-179354003	2017.12	0.644112	0.276019	2.33358	0.0196178	0.64218
chr1:179293801-179358680	2679.77	0.611811	0.264089	2.31668	0.020521	0.64218
chr1:179743162-179816198	14.6324	1.0124	0.502009	2.01669	0.0437274	0.64218
chr1:179864780-179865176	356.172	0.978112	0.346446	2.82327	0.00475358	0.64218
chr1:181174483-181182208	16.8987	-0.933548	0.371184	-2.51506	0.0119013	0.64218
chr1:182507200-182532791	6.2801	1.06889	0.487113	2.19434	0.0282112	0.64218
chr1:182598622-182604408	897.101	1.17437	0.476852	2.46275	0.0137875	0.64218
chr1:182646103-182671929	4.75371	1.3146	0.539714	2.43573	0.0148616	0.64218
chr1:182646656-182672914	4.42202	1.12585	0.539191	2.08804	0.0367939	0.64218
chr1:182646685-182672908	4.42202	1.12585	0.539191	2.08804	0.0367939	0.64218
chr1:182646734-182671853	4.42202	1.12585	0.539191	2.08804	0.0367939	0.64218
chr1:182839368-182887751	14205.4	0.569275	0.27683	2.0564	0.0397436	0.64218
chr1:182899864-182953370	168.606	1.01164	0.396966	2.54844	0.0108207	0.64218
chr1:182899864-182953525	168.606	1.01164	0.396966	2.54844	0.0108207	0.64218
chr1:182899865-182951984	168.261	1.0093	0.396728	2.54407	0.0109569	0.64218
chr1:183555562-183590604	1482.45	0.97301	0.435162	2.23597	0.0253537	0.64218
chr1:183555562-183590876	1484.26	0.974771	0.434997	2.24087	0.0250345	0.64218
chr1:183555724-183590581	1472.46	0.970701	0.435023	2.23138	0.0256559	0.64218
chr1:183623265-183635682	6921.56	1.15481	0.408015	2.83032	0.00465012	0.64218
chr1:183626193-183633958	5288.86	1.25494	0.41593	3.0172	0.0025512	0.64218
chr1:183626216-183635726	6696.87	1.19918	0.418021	2.86872	0.00412142	0.64218
chr1:183626457-183635757	6649.51	1.19503	0.417525	2.86218	0.00420744	0.64218
chr1:183754417-183754937	2.71899	1.23519	0.534011	2.31305	0.0207199	0.64218
chr1:184051676-184074212	2692.53	0.732552	0.313866	2.33396	0.0195977	0.64218
chr1:184051725-184073023	2020.56	0.576554	0.292395	1.97183	0.0486285	0.64218
chr1:184051745-184074206	2692.22	0.733032	0.313912	2.33515	0.0195356	0.64218
chr1:184690230-184754913	7084.16	0.614958	0.260085	2.36445	0.018057	0.64218
chr1:184693822-184754567	5889.14	0.509662	0.250801	2.03214	0.0421398	0.64218
chr1:185120052-185120869	421.64	0.602075	0.289641	2.0787	0.0376453	0.64218
chr1:185296387-185317329	8618.21	0.814162	0.375453	2.16848	0.030122	0.64218
chr1:185297014-185317273	8328.61	0.810757	0.375546	2.15887	0.03086	0.64218
chr1:185297765-185311307	6132.37	0.819779	0.375427	2.18359	0.0289926	0.64218
chr1:185307679-185311127	967.344	0.803934	0.392528	2.0481	0.0405505	0.64218
chr1:186375757-186421367	4222.64	0.532659	0.270501	1.96916	0.0489347	0.64218
chr1:186375868-186421378	4220.97	0.532718	0.270519	1.96925	0.0489248	0.64218
chr1:186417376-186419233	375.699	1.14311	0.377558	3.02765	0.00246462	0.64218
chr1:187443627-187477222	44.2377	-0.993857	0.45615	-2.1788	0.0293469	0.64218
chr1:192158456-192185815	324.603	0.772075	0.350864	2.2005	0.0277715	0.64218
chr1:192158484-192163656	71.8467	0.807217	0.396237	2.03721	0.0416291	0.64218
chr1:192575726-192580031	1663.22	1.39266	0.537822	2.58945	0.00961294	0.64218
chr1:192575772-192578955	1130.4	1.36782	0.538889	2.53821	0.011142	0.64218
chr1:193059453-193091219	6553.99	0.485982	0.236309	2.05656	0.039729	0.64218
chr1:193060056-193091777	6612.36	0.51942	0.246065	2.11091	0.0347804	0.64218
chr1:193090865-193091556	349.432	0.958043	0.428626	2.23515	0.0254076	0.64218
chr1:196850240-196918972	14.1945	1.28956	0.539424	2.39062	0.0168201	0.64218
chr1:197084127-197146694	1232.02	1.26869	0.539965	2.34958	0.0187946	0.64218
chr1:197084131-197135144	940.785	1.22729	0.540013	2.27271	0.0230438	0.64218
chr1:197153679-197200542	3812.82	0.809316	0.353288	2.29081	0.0219743	0.64218
chr1:197158441-197200521	2852.5	0.689288	0.332582	2.07253	0.0382158	0.64218
chr1:197902646-197907367	62.8619	1.28714	0.48301	2.66483	0.00770268	0.64218
chr1:197905516-197907364	34.2718	1.53686	0.508068	3.02491	0.00248706	0.64218
chr1:198639015-198693206	4118.39	1.08145	0.41248	2.62182	0.00874615	0.64218
chr1:198639015-198757416	11514.2	1.12323	0.416111	2.69936	0.00694734	0.64218
chr1:198639039-198757283	11514	1.12321	0.416111	2.69931	0.00694832	0.64218
chr1:198639094-198757283	11513.8	1.1232	0.416107	2.6993	0.0069485	0.64218
chr1:198639096-198693206	4118.13	1.0814	0.412459	2.62184	0.00874557	0.64218
chr1:198639096-198695171	4288.51	1.07181	0.409618	2.61661	0.00888069	0.64218
chr1:198639287-198703346	5233.67	1.01261	0.401408	2.52265	0.0116473	0.64218
chr1:200404939-200410056	2084.73	0.813143	0.317404	2.56185	0.0104116	0.64218
chr1:200406707-200410009	1722.35	0.70723	0.313403	2.25662	0.024032	0.64218
chr1:200406729-200409992	1722.01	0.707667	0.313336	2.25849	0.0239152	0.64218
chr1:200551499-200620734	583.452	1.25643	0.540047	2.32652	0.0199906	0.64218
chr1:201359007-201364188	30.5846	-1.05129	0.461978	-2.27563	0.0228684	0.64218
chr1:201359007-201377661	145.958	-0.930701	0.4039	-2.30429	0.0212066	0.64218
chr1:201359007-201377680	145.958	-0.930701	0.4039	-2.30429	0.0212066	0.64218
chr1:201359013-201373254	74.5508	-0.975493	0.428105	-2.27863	0.0226892	0.64218
chr1:201359013-201377677	145.908	-0.931152	0.404037	-2.30462	0.0211877	0.64218
chr1:201359023-201377661	145.908	-0.931152	0.404037	-2.30462	0.0211877	0.64218
chr1:201359033-201377762	147.149	-0.92208	0.404132	-2.28163	0.0225112	0.64218
chr1:201955490-201970661	1509.53	0.715554	0.353749	2.02277	0.0430968	0.64218
chr1:201962215-201970351	902.235	1.05055	0.393613	2.66898	0.00760811	0.64218
chr1:202331656-202341980	586.699	1.14868	0.534685	2.14833	0.0316872	0.64218
chr1:203007385-203024848	4464.74	0.656214	0.319249	2.05549	0.0398315	0.64218
chr1:203212826-203272809	375.734	1.11317	0.531175	2.09568	0.0361108	0.64218
chr1:203216078-203229671	306.693	1.15707	0.539985	2.14279	0.0321303	0.64218
chr1:203216669-203229671	303.252	1.15836	0.539934	2.14536	0.0319238	0.64218
chr1:203861602-203870081	1565.78	1.02627	0.414649	2.47503	0.0133225	0.64218
chr1:203861614-203870550	1599.74	1.00868	0.412821	2.44337	0.0145507	0.64218
chr1:203863624-203870051	1381.68	1.11953	0.431553	2.59418	0.00948168	0.64218
chr1:204131061-204131966	623.761	1.10518	0.482113	2.29237	0.0218843	0.64218
chr1:204131061-204151894	1888.39	1.01587	0.460261	2.20717	0.0273022	0.64218
chr1:204131061-204152003	1893.19	1.01522	0.460411	2.20503	0.0274519	0.64218
chr1:204131062-204152179	1893.45	1.01488	0.46039	2.20439	0.0274969	0.64218
chr1:204131479-204146955	1318.16	1.00368	0.460374	2.18013	0.0292477	0.64218
chr1:204131955-204141262	713.34	0.892046	0.451789	1.97448	0.0483276	0.64218
chr1:204140034-204142026	183.134	1.13082	0.493298	2.29237	0.0218846	0.64218
chr1:204141407-204143009	117.914	1.14722	0.501347	2.28827	0.0221219	0.64218
chr1:204828653-205022821	5575.8	-0.987433	0.451673	-2.18617	0.0288032	0.64218
chr1:204870830-205018371	3959.27	-1.00434	0.437914	-2.29347	0.0218209	0.64218
chr1:204920631-205022822	4065.55	-1.08586	0.426961	-2.54322	0.0109835	0.64218
chr1:204944225-205018371	3149.38	-1.10227	0.418102	-2.63637	0.00837986	0.64218
chr1:204944250-205016938	2907.34	-1.10779	0.419559	-2.64037	0.00828156	0.64218
chr1:204986674-205022822	2192.81	-1.10909	0.42097	-2.63462	0.00842327	0.64218
chr1:205767985-205775446	1040.65	0.647525	0.295653	2.19015	0.0285136	0.64218
chr1:206201280-206202419	71.4491	1.1904	0.529862	2.24662	0.0246646	0.64218
chr1:206470497-206475128	344.465	0.99787	0.452518	2.20515	0.0274435	0.64218
chr1:207043848-207051077	1122.68	0.630592	0.315748	1.99714	0.0458102	0.64218
chr1:207043848-207052235	1129.01	0.629328	0.315723	1.99329	0.0462294	0.64218
chr1:207043848-207052980	1134.06	0.626525	0.316022	1.98253	0.0474196	0.64218
chr1:207752056-207795513	16975.1	0.649812	0.316532	2.05291	0.0400813	0.64218
chr1:207752067-207795513	16975.1	0.649812	0.316532	2.05291	0.0400813	0.64218
chr1:207752114-207795506	16974.5	0.649808	0.316531	2.0529	0.040082	0.64218
chr1:209661365-209724125	1528.46	-0.840876	0.409735	-2.05224	0.040146	0.64218
chr1:209675419-209676388	1160.26	-1.00675	0.473481	-2.12628	0.0334798	0.64218
chr1:211663402-211671284	145.608	1.19693	0.539401	2.219	0.0264867	0.64218
chr1:212225279-212238977	18.3199	-1.06796	0.538968	-1.9815	0.0475356	0.64218
chr1:212781931-212791615	619.128	0.579613	0.259705	2.23181	0.0256276	0.64218
chr1:214357924-214464803	7662.22	-0.62893	0.320199	-1.96419	0.0495085	0.64218
chr1:214603194-214664588	2997.25	1.30099	0.53694	2.42297	0.0153942	0.64218
chr1:214648674-214654419	237.883	1.14501	0.536352	2.13481	0.0327762	0.64218
chr1:219968600-220046658	7978.1	0.671669	0.326774	2.05546	0.0398349	0.64218
chr1:220094101-220148038	5495.46	0.588926	0.287778	2.04646	0.0407111	0.64218
chr1:220094112-220148034	5495.39	0.588909	0.28777	2.04646	0.0407113	0.64218
chr1:220140180-220143344	853.009	1.01662	0.35328	2.87766	0.00400641	0.64218
chr1:220881241-220884775	286.24	0.700917	0.335723	2.08779	0.0368171	0.64218
chr1:221701423-221737460	3145.27	0.966154	0.473164	2.0419	0.0411614	0.64218
chr1:221701423-221742119	4093.26	1.00339	0.47298	2.12141	0.0338872	0.64218
chr1:221701423-221742176	4095.4	1.00309	0.472959	2.12089	0.0339312	0.64218
chr1:221701482-221736900	3095.77	0.968135	0.473132	2.04623	0.0407342	0.64218
chr1:221827665-221840666	143.838	1.13996	0.535906	2.12716	0.0334066	0.64218
chr1:221880980-221918712	248.694	1.08289	0.537489	2.01472	0.0439335	0.64218
chr1:222712552-222735196	4465.86	0.777108	0.30063	2.58493	0.00973982	0.64218
chr1:222713375-222732912	3110.66	0.70734	0.294358	2.40299	0.0162617	0.64218
chr1:222713394-222733044	3146.17	0.720274	0.29777	2.41889	0.0155679	0.64218
chr1:224356887-224376884	2225.52	0.672311	0.332413	2.02252	0.0431229	0.64218
chr1:225777828-225790466	9418.02	1.01641	0.381872	2.66164	0.00777611	0.64218
chr1:225777836-225790466	9418.02	1.01641	0.381872	2.66164	0.00777611	0.64218
chr1:225777934-225789524	5089.08	0.678334	0.306802	2.21099	0.0270367	0.64218
chr1:225887784-225911382	93.4486	-0.832976	0.2993	-2.78308	0.00538448	0.64218
chr1:227393590-227431035	2.37725	1.19186	0.540033	2.20702	0.0273125	0.64218
chr1:228139961-228148840	6423.56	0.802539	0.40003	2.0062	0.044835	0.64218
chr1:228140227-228148955	6429.23	0.802501	0.399955	2.00648	0.0448052	0.64218
chr1:228140288-228148880	6424.41	0.803488	0.400123	2.00811	0.0446321	0.64218
chr1:228140289-228148946	6429.13	0.802562	0.399964	2.00658	0.0447941	0.64218
chr1:228140289-228148955	6429.19	0.802584	0.399956	2.00668	0.0447839	0.64218
chr1:228140301-228148833	6419.47	0.803704	0.400187	2.00832	0.0446093	0.64218
chr1:228140316-228148808	6408.37	0.804199	0.400036	2.01032	0.0443979	0.64218
chr1:228140331-228148752	6099.24	0.777045	0.395875	1.96285	0.0496631	0.64218
chr1:228144327-228148951	5531.66	0.874858	0.41669	2.09954	0.0357693	0.64218
chr1:228144896-228148946	5414.48	0.882098	0.419825	2.10111	0.0356314	0.64218
chr1:228145453-228148984	5330	0.889803	0.42166	2.11024	0.0348376	0.64218
chr1:228274583-228276066	115.484	-0.60819	0.295508	-2.05812	0.0395789	0.64218
chr1:228274868-228276046	83.7944	-0.809887	0.304003	-2.66407	0.00772004	0.64218
chr1:228457363-228457859	471.114	1.15719	0.51897	2.22977	0.0257625	0.64218
chr1:228458106-228458558	319.883	1.10671	0.523087	2.11574	0.034367	0.64218
chr1:229304381-229305501	314.87	0.682818	0.342489	1.99369	0.0461857	0.64218
chr1:229517796-229519103	93.6591	1.24522	0.427575	2.91228	0.00358799	0.64218
chr1:230823640-230824707	8.39972	1.00041	0.50887	1.96595	0.0493048	0.64218
chr1:231162927-231219952	14.2871	-1.00751	0.449309	-2.24234	0.0249391	0.64218
chr1:231162969-231215440	8.71142	-1.18882	0.510043	-2.33081	0.0197633	0.64218
chr1:231162969-231217024	9.60572	-1.06294	0.499806	-2.1267	0.0334452	0.64218
chr1:231274895-231277530	676.275	0.759598	0.333855	2.27523	0.0228919	0.64218
chr1:231332733-231337832	1457.44	0.603806	0.268147	2.25177	0.0243365	0.64218
chr1:231332752-231337852	1457.27	0.603639	0.26811	2.25146	0.0243562	0.64218
chr1:232804896-232810346	419.713	0.647528	0.285007	2.27197	0.0230883	0.64218
chr1:234979646-234980804	30.0778	-1.08517	0.482989	-2.24677	0.0246547	0.64218
chr1:235131648-235136114	585.478	0.789063	0.378364	2.08546	0.0370275	0.64218
chr1:235327349-235343093	2470.74	0.596018	0.273218	2.18147	0.0291486	0.64218
chr1:235328437-235344525	2446.11	0.628552	0.285788	2.19936	0.027852	0.64218
chr1:235328569-235344532	2446.06	0.628519	0.285793	2.19921	0.027863	0.64218
chr1:235328570-235343138	2231.11	0.657638	0.289351	2.27281	0.0230379	0.64218
chr1:235329015-235343065	2134.02	0.661291	0.289518	2.28411	0.0223651	0.64218
chr1:241497602-241519761	2695.15	0.840176	0.331563	2.53398	0.0112774	0.64218
chr1:241513679-241519304	517.415	0.713285	0.322333	2.21288	0.0269056	0.64218
chr1:241532133-241592288	1010.92	1.22814	0.521419	2.35538	0.0185039	0.64218
chr1:241532133-241595642	1940.27	1.2129	0.492581	2.46234	0.0138034	0.64218
chr1:241532337-241562264	413.654	1.2447	0.531585	2.34149	0.0192067	0.64218
chr1:241532404-241595642	1935.99	1.21074	0.492581	2.45796	0.0139728	0.64218
chr1:241593123-241640361	3958.63	0.786447	0.366367	2.14661	0.0318242	0.64218
chr1:241593149-241640399	3956.99	0.785932	0.366301	2.14559	0.0319055	0.64218
chr1:241593601-241640340	3909.41	0.777873	0.364375	2.13481	0.0327764	0.64218
chr1:241628852-241635930	1846.4	0.878423	0.376338	2.33413	0.0195889	0.64218
chr1:241848179-241889939	464.913	1.12499	0.539997	2.08333	0.0372209	0.64218
chr1:241848730-241889935	456.463	1.12652	0.539984	2.08622	0.0369588	0.64218
chr1:241848830-241889746	444.008	1.1286	0.539968	2.09013	0.0366066	0.64218
chr1:241848982-241858718	123.324	1.11968	0.539616	2.07495	0.037991	0.64218
chr1:243124428-243140363	1367.45	0.714677	0.27303	2.61757	0.00885572	0.64218
chr1:243124892-243156821	2536.34	0.492635	0.251036	1.9624	0.0497156	0.64218
chr1:243135897-243140588	207.578	0.445723	0.185928	2.39728	0.0165171	0.64218
chr1:244418893-244424914	1169.15	0.702469	0.275321	2.55145	0.0107276	0.64218
chr1:247099961-247104368	462.187	0.447756	0.211836	2.1137	0.0345411	0.64218
chr1:247099961-247104372	462.187	0.447756	0.211836	2.1137	0.0345411	0.64218
chr1:247099990-247104372	458.18	0.454892	0.209914	2.16704	0.0302321	0.64218
chr1:247100855-247104278	244.273	0.892112	0.285947	3.11985	0.00180945	0.64218
chr1:247101050-247104289	210.189	0.833768	0.282372	2.95273	0.00314977	0.64218
chr1:247201966-247202060	216.815	0.610806	0.296966	2.05682	0.0397032	0.64218
chr10:933025-942743	29.2087	-1.01784	0.38008	-2.67796	0.0074073	0.64218
chr10:1022665-1044189	4825.18	1.27959	0.526583	2.42999	0.0150994	0.64218
chr10:1022665-1044198	4826.4	1.279	0.526584	2.42887	0.0151459	0.64218
chr10:1022667-1043683	4428.78	1.27606	0.52613	2.42537	0.0152927	0.64218
chr10:1022667-1044198	4826.4	1.279	0.526584	2.42887	0.0151459	0.64218
chr10:1039907-1049170	5189.8	1.26377	0.524865	2.4078	0.0160488	0.64218
chr10:1040902-1049103	3218.47	1.28525	0.525159	2.44734	0.0143914	0.64218
chr10:1042292-1042355	19.1201	1.20499	0.507049	2.37647	0.017479	0.64218
chr10:1159767-1164672	4.50288	-1.03545	0.513903	-2.01487	0.0439183	0.64218
chr10:4201140-4243912	411.555	0.871255	0.380594	2.2892	0.0220678	0.64218
chr10:5365008-5374206	20.4266	-1.10689	0.52191	-2.12084	0.033935	0.64218
chr10:5498694-5499570	1864.46	1.11964	0.538885	2.07769	0.0377376	0.64218
chr10:5594990-5596118	6.74837	1.02893	0.522928	1.96762	0.0491114	0.64218
chr10:6010688-6062325	633.963	1.01475	0.493341	2.0569	0.0396954	0.64218
chr10:6012070-6062309	575.017	0.999664	0.492883	2.0282	0.0425403	0.64218
chr10:6012796-6062290	519.097	0.993297	0.490184	2.02638	0.0427262	0.64218
chr10:6025977-6036427	99.1085	1.16557	0.480742	2.42453	0.0153283	0.64218
chr10:7703268-7749520	463.168	-1.20952	0.481221	-2.51344	0.0119561	0.64218
chr10:7703367-7720901	77.3624	-1.23898	0.539927	-2.29471	0.0217499	0.64218
chr10:7703399-7749339	458.199	-1.21895	0.482065	-2.5286	0.0114519	0.64218
chr10:7788128-7807815	8368.74	0.835966	0.41481	2.0153	0.0438734	0.64218
chr10:7788146-7807801	8368.37	0.836106	0.414813	2.01562	0.0438396	0.64218
chr10:7788176-7802875	7195.47	0.877459	0.431929	2.03149	0.0422052	0.64218
chr10:7788176-7807815	8368.56	0.835945	0.414806	2.01527	0.0438764	0.64218
chr10:10784438-10794914	39.7641	1.02872	0.505008	2.03703	0.0416469	0.64218
chr10:14518556-14548670	2615.73	0.721868	0.311467	2.31764	0.0204689	0.64218
chr10:17679187-17679297	6.39192	1.48257	0.526569	2.81553	0.00486972	0.64218
chr10:21661634-21661741	5.3659	1.12148	0.530391	2.11444	0.0344777	0.64218
chr10:22315973-22320306	2088.66	0.995536	0.416135	2.39234	0.0167415	0.64218
chr10:22316408-22329542	4803.8	0.689935	0.332149	2.07719	0.0377843	0.64218
chr10:22316431-22326521	3154.7	0.74146	0.363534	2.03959	0.041391	0.64218
chr10:22317883-22320306	1634.17	1.07125	0.41858	2.55925	0.0104899	0.64218
chr10:22321210-22331484	3400.81	0.64098	0.278947	2.29786	0.0215699	0.64218
chr10:22332586-22332981	12.2633	1.0566	0.485549	2.1761	0.0295476	0.64218
chr10:27111733-27154384	8489.81	0.671315	0.328924	2.04094	0.0412565	0.64218
chr10:27123546-27136337	2219.45	0.628566	0.292884	2.14613	0.0318627	0.64218
chr10:27145418-27155266	2546.12	0.937788	0.419055	2.23787	0.0252298	0.64218
chr10:29457337-29735804	25738.4	-0.600294	0.27065	-2.21797	0.0265569	0.64218
chr10:29457347-29735801	25738.1	-0.600314	0.270648	-2.21806	0.0265505	0.64218
chr10:29458058-29634972	20590	-0.607392	0.276647	-2.19555	0.0281241	0.64218
chr10:29458112-29522527	9525.53	-0.547847	0.24024	-2.28041	0.0225833	0.64218
chr10:29473533-29481655	1150	-0.58169	0.237442	-2.44982	0.0142927	0.64218
chr10:29480160-29496518	3108.07	-0.510227	0.222036	-2.29794	0.0215651	0.64218
chr10:29545003-29545097	42.4714	-1.10739	0.335737	-3.2984	0.000972367	0.64218
chr10:32009009-32056431	13670.5	0.600906	0.267065	2.25003	0.0244468	0.64218
chr10:32900318-32935558	35377.4	0.747029	0.37227	2.00669	0.044783	0.64218
chr10:35167515-35212950	1349.8	0.453347	0.208667	2.17259	0.0298114	0.64218
chr10:35175592-35212160	1201.11	0.464742	0.221033	2.10259	0.0355016	0.64218
chr10:35175592-35212496	1205.87	0.469589	0.221133	2.12356	0.033707	0.64218
chr10:35195126-35211803	760.192	0.651584	0.271452	2.40036	0.0163788	0.64218
chr10:35195126-35212154	831.106	0.724975	0.278004	2.60778	0.00911303	0.64218
chr10:35195132-35212465	835.634	0.730492	0.278763	2.62048	0.00878061	0.64218
chr10:35195146-35212923	862.358	0.72778	0.279165	2.60699	0.00913424	0.64218
chr10:35195864-35211433	631.32	0.557827	0.258114	2.16116	0.0306827	0.64218
chr10:35195901-35211524	669.087	0.582799	0.261806	2.22607	0.0260093	0.64218
chr10:35195908-35211853	753.012	0.661052	0.273118	2.42039	0.0155039	0.64218
chr10:35195916-35212495	822.383	0.731792	0.279563	2.61763	0.0088543	0.64218
chr10:35196008-35211876	753.026	0.673208	0.273819	2.45859	0.0139485	0.64218
chr10:36522715-36523395	209.384	1.07933	0.467659	2.30795	0.021002	0.64218
chr10:43138485-43162221	1827.64	0.424509	0.186243	2.27933	0.0226476	0.64218
chr10:43628816-43674703	1974.42	0.562537	0.280253	2.00725	0.044723	0.64218
chr10:43643871-43645047	1418.14	0.683029	0.335701	2.03463	0.0418877	0.64218
chr10:45374212-45445944	2800.55	0.746511	0.357158	2.09014	0.0366053	0.64218
chr10:45374226-45446113	2803.94	0.746694	0.357	2.09158	0.036476	0.64218
chr10:45442612-45443447	174.635	0.911788	0.45499	2.00397	0.045073	0.64218
chr10:46001366-46003732	929.75	0.827953	0.37529	2.20617	0.0273722	0.64218
chr10:46005087-46023395	13079.5	0.65021	0.282754	2.29956	0.021473	0.64218
chr10:46005089-46023455	13079.8	0.650196	0.282747	2.29957	0.0214725	0.64218
chr10:46005089-46030595	13370.4	0.631089	0.27548	2.29087	0.021971	0.64218
chr10:46005090-46019537	12934.6	0.655032	0.285458	2.29467	0.0217521	0.64218
chr10:46005090-46030714	13370.5	0.631096	0.275483	2.29087	0.0219709	0.64218
chr10:46286997-46330207	211.98	-1.07081	0.53528	-2.00047	0.0454495	0.64218
chr10:46287012-46330106	211.883	-1.07175	0.535259	-2.00229	0.0452533	0.64218
chr10:46398361-46453306	2628.86	-1.30853	0.533005	-2.455	0.0140883	0.64218
chr10:46461098-46463755	102.058	-1.4352	0.535759	-2.67881	0.00738834	0.64218
chr10:46461098-46465881	131.274	-1.45682	0.533627	-2.73003	0.00633292	0.64218
chr10:46578216-46592062	843.871	-0.642267	0.313036	-2.05174	0.040195	0.64218
chr10:46579015-46594173	970.293	-0.59874	0.300694	-1.99119	0.0464599	0.64218
chr10:46579101-46587683	404.691	-0.684252	0.298673	-2.29098	0.0219647	0.64218
chr10:46579132-46590499	753.206	-0.647661	0.320907	-2.01822	0.0435681	0.64218
chr10:46582781-46598145	947.454	-0.556129	0.28274	-1.96693	0.0491915	0.64218
chr10:50080875-50085619	445.253	-0.460899	0.223935	-2.05818	0.0395725	0.64218
chr10:50585549-50585703	16.3738	1.51723	0.411304	3.68884	0.000225279	0.64218
chr10:50739317-50757188	606.544	0.580579	0.269747	2.15231	0.0313726	0.64218
chr10:50739951-50816495	886.986	0.510399	0.254414	2.00617	0.0448377	0.64218
chr10:52314295-52317657	120.539	1.00398	0.509674	1.96985	0.0488556	0.64218
chr10:52314679-52316435	63.326	1.17785	0.53566	2.19888	0.0278863	0.64218
chr10:52556982-52755409	1045.04	1.05337	0.511273	2.0603	0.0393702	0.64218
chr10:56357227-56361275	711.146	1.10395	0.532705	2.07235	0.038233	0.64218
chr10:56357437-56361273	711.146	1.10395	0.532705	2.07235	0.038233	0.64218
chr10:56357444-56359758	541.13	1.11356	0.532361	2.09174	0.0364622	0.64218
chr10:56357815-56359731	522.316	1.11069	0.531957	2.08794	0.0368036	0.64218
chr10:56358142-56361266	595.584	1.1133	0.53394	2.08506	0.0370639	0.64218
chr10:58385021-58399221	2420.32	0.763208	0.320822	2.37891	0.0173639	0.64218
chr10:58385344-58395184	1169.78	0.684234	0.315868	2.1662	0.0302956	0.64218
chr10:58385433-58395288	1239.8	0.714932	0.323014	2.21332	0.0268757	0.64218
chr10:60778453-60794843	715.757	1.4891	0.537708	2.76936	0.00561672	0.64218
chr10:60778453-60794852	715.825	1.48943	0.537701	2.77	0.00560564	0.64218
chr10:60778456-60783593	342.572	1.30649	0.537804	2.42931	0.0151278	0.64218
chr10:60778492-60794828	715.707	1.48895	0.537711	2.76905	0.00562195	0.64218
chr10:60780152-60794852	702.181	1.50246	0.537737	2.79405	0.00520528	0.64218
chr10:62183034-62236263	543.049	1.0369	0.468498	2.21324	0.0268809	0.64218
chr10:62184321-62268707	904.705	0.983268	0.451704	2.17679	0.0294959	0.64218
chr10:62193193-62268707	861.786	0.975221	0.452505	2.15516	0.0311494	0.64218
chr10:62238156-62268707	328.828	0.869634	0.440417	1.97457	0.048317	0.64218
chr10:62374191-62402458	189.162	0.740447	0.375553	1.97162	0.0486535	0.64218
chr10:62374191-62480288	316.609	0.809744	0.340058	2.38119	0.0172567	0.64218
chr10:62374352-62402458	188.789	0.737901	0.375365	1.96582	0.0493189	0.64218
chr10:62804755-62808478	1873.09	0.711501	0.285983	2.48792	0.0128493	0.64218
chr10:67954199-67956861	438.119	0.449332	0.226949	1.97988	0.0477172	0.64218
chr10:68911652-68911759	7.99234	1.12036	0.468397	2.39191	0.0167611	0.64218
chr10:68956127-68985073	5377.82	0.711165	0.337288	2.10848	0.0349895	0.64218
chr10:69088105-69104541	2723.98	1.03704	0.437415	2.37085	0.0177475	0.64218
chr10:69088117-69104811	2883.42	1.07466	0.440897	2.43745	0.0147914	0.64218
chr10:70147288-70170523	7198.12	0.571489	0.236184	2.41968	0.0155341	0.64218
chr10:70150203-70163031	5672.93	0.781875	0.297173	2.63105	0.00851226	0.64218
chr10:70150203-70170523	6969.24	0.626635	0.245948	2.54784	0.0108393	0.64218
chr10:70150222-70161915	5567.28	0.799888	0.301407	2.65385	0.00795789	0.64218
chr10:70151956-70170472	4488.22	0.482732	0.229269	2.10553	0.0352456	0.64218
chr10:70157674-70161915	1986.94	0.893151	0.342128	2.61057	0.00903902	0.64218
chr10:70161283-70161931	1395.44	1.02773	0.372438	2.75947	0.00578946	0.64218
chr10:70202829-70233427	6123.38	0.854417	0.383112	2.2302	0.0257341	0.64218
chr10:70210393-70233404	4051.1	0.77116	0.366876	2.10196	0.0355565	0.64218
chr10:70218778-70233911	2626.05	0.761536	0.377187	2.01899	0.0434882	0.64218
chr10:70247328-70283676	66.7708	1.26436	0.4725	2.6759	0.00745293	0.64218
chr10:70432314-70441667	119.385	-0.671506	0.306608	-2.19011	0.0285163	0.64218
chr10:70434828-70436558	31.4149	-0.841063	0.405641	-2.07342	0.0381334	0.64218
chr10:71212569-71302864	4897.89	0.952401	0.478697	1.98957	0.0466382	0.64218
chr10:71212926-71302864	4873.59	0.955971	0.478689	1.99706	0.0458185	0.64218
chr10:71816297-71851369	57877.2	0.962175	0.41979	2.29204	0.0219034	0.64218
chr10:71816300-71851325	57877.2	0.962175	0.41979	2.29204	0.0219034	0.64218
chr10:73071294-73074008	707.254	1.14078	0.459067	2.48499	0.0129557	0.64218
chr10:73238769-73243398	1412.41	0.63084	0.313203	2.01416	0.0439929	0.64218
chr10:73381432-73383496	857.539	0.682595	0.249929	2.73115	0.00631131	0.64218
chr10:73715842-73730469	1031.9	0.393624	0.189686	2.07513	0.0379745	0.64218
chr10:73782046-73783371	807.312	0.890125	0.431373	2.06347	0.0390681	0.64218
chr10:73782062-73783652	816.133	0.899484	0.430722	2.08832	0.0367694	0.64218
chr10:73909968-73922777	4323.47	1.31832	0.52281	2.52161	0.011682	0.64218
chr10:73909977-73916642	3260.47	1.31554	0.522813	2.51626	0.0118606	0.64218
chr10:73911103-73917496	4281.88	1.31218	0.523545	2.50633	0.0121991	0.64218
chr10:73911146-73913753	1511.09	1.29611	0.521794	2.48396	0.0129931	0.64218
chr10:73911156-73917497	4280.69	1.31277	0.523568	2.50735	0.0121642	0.64218
chr10:73911157-73917496	4280.69	1.31277	0.523568	2.50735	0.0121642	0.64218
chr10:75233968-75236011	475.259	1.05484	0.481708	2.18978	0.0285399	0.64218
chr10:75233970-75235730	453.225	1.04973	0.481426	2.18047	0.0292226	0.64218
chr10:75552457-75552553	2.22854	1.04763	0.525315	1.99429	0.0461203	0.64218
chr10:78013085-78020173	327.757	-0.339003	0.164856	-2.05636	0.0397478	0.64218
chr10:79347470-79354474	1683.94	0.966613	0.454082	2.12872	0.0332774	0.64218
chr10:79347477-79355337	2019.54	0.98865	0.451314	2.19061	0.0284804	0.64218
chr10:79347499-79350035	258.42	0.953612	0.460405	2.07124	0.038336	0.64218
chr10:79386036-79444219	3813.05	-0.656747	0.329326	-1.99421	0.0461286	0.64218
chr10:79610941-79614512	4.84125	-1.05881	0.518917	-2.04041	0.0413092	0.64218
chr10:79610944-79614198	4.64542	-1.06504	0.518841	-2.05273	0.0400983	0.64218
chr10:79703226-79712932	1080.85	-0.682596	0.34703	-1.96697	0.0491872	0.64218
chr10:79841357-79850872	1005.47	-0.606447	0.281684	-2.15293	0.031324	0.64218
chr10:79841357-79850876	1005.76	-0.606577	0.281612	-2.15395	0.0312441	0.64218
chr10:84138419-84140582	670.744	0.915569	0.410981	2.22777	0.0258962	0.64218
chr10:84139439-84153245	6542.15	1.00716	0.351266	2.86724	0.00414064	0.64218
chr10:84194653-84219621	43.809	-0.823833	0.387184	-2.12776	0.0333573	0.64218
chr10:84194657-84217366	42.7827	-0.838784	0.381983	-2.19587	0.0281014	0.64218
chr10:84201901-84217363	35.2825	-0.914849	0.409728	-2.23282	0.0255608	0.64218
chr10:86435255-86444032	1591.97	0.647519	0.229661	2.81945	0.00481062	0.64218
chr10:87154085-87154369	17.7368	-0.714723	0.353408	-2.02237	0.0431382	0.64218
chr10:87225447-87234978	1757.89	-0.689331	0.276886	-2.48959	0.0127892	0.64218
chr10:87225499-87236908	2020.42	-0.696117	0.283046	-2.45938	0.0139178	0.64218
chr10:87357667-87367195	1552.12	-0.686355	0.271183	-2.53097	0.0113749	0.64218
chr10:87357719-87370695	1816.79	-0.675537	0.276285	-2.44507	0.0144824	0.64218
chr10:87659612-87747705	5159.86	1.2119	0.488953	2.47856	0.0131915	0.64218
chr10:87659718-87747703	5159.31	1.21173	0.488969	2.47814	0.013207	0.64218
chr10:87660950-87746033	4223.33	1.15415	0.488655	2.3619	0.0181814	0.64218
chr10:87660983-87713310	2049.64	1.05629	0.496196	2.12879	0.033272	0.64218
chr10:88802729-88820501	16.7758	1.23385	0.485874	2.53945	0.0111028	0.64218
chr10:88802947-88820546	17.4691	1.26124	0.489063	2.57889	0.00991173	0.64218
chr10:88822131-88851818	326.911	1.17504	0.519081	2.2637	0.0235928	0.64218
chr10:88822800-88823515	75.0132	1.24758	0.538221	2.31798	0.0204507	0.64218
chr10:89213568-89252058	5250.09	1.07713	0.363651	2.96199	0.00305661	0.64218
chr10:89213568-89414557	12177.1	0.990074	0.388375	2.54928	0.0107947	0.64218
chr10:89213574-89251903	5249.53	1.0774	0.363665	2.96261	0.00305039	0.64218
chr10:89277923-89342674	3618.17	0.951842	0.429771	2.21477	0.0267762	0.64218
chr10:89301954-89309276	1501.35	0.922684	0.422406	2.18435	0.0289363	0.64218
chr10:89327893-89340971	1495.27	0.91078	0.394	2.31162	0.0207985	0.64218
chr10:89332483-89340971	1757.39	1.09881	0.459843	2.38953	0.0168699	0.64218
chr10:89392545-89403988	1680.69	0.837789	0.374127	2.23932	0.0251353	0.64218
chr10:89398804-89403850	1511.85	0.945261	0.392578	2.40783	0.0160477	0.64218
chr10:89414585-89421001	1636.46	0.917034	0.36826	2.49018	0.0127679	0.64218
chr10:89414761-89418819	1218.52	0.851901	0.364358	2.33809	0.0193825	0.64218
chr10:92593285-92655393	1125.39	1.01795	0.506641	2.00921	0.0445149	0.64218
chr10:92691085-92695088	245.263	0.931914	0.321731	2.89656	0.00377278	0.64218
chr10:92691854-92694788	148.594	0.73471	0.32928	2.23126	0.0256639	0.64218
chr10:93496631-93529092	564.013	1.33543	0.540064	2.47273	0.0134085	0.64218
chr10:93517206-93520277	93.1109	1.15645	0.535826	2.15826	0.0309077	0.64218
chr10:94346475-94362939	1144.23	0.636338	0.293797	2.16591	0.0303181	0.64218
chr10:95311770-95561378	21068.8	-0.755974	0.373769	-2.02257	0.0431175	0.64218
chr10:95311772-95561378	21068.8	-0.755974	0.373769	-2.02257	0.0431175	0.64218
chr10:95311772-95561414	21068.9	-0.755984	0.37377	-2.02259	0.0431154	0.64218
chr10:95311773-95561378	21068.8	-0.755974	0.373769	-2.02257	0.0431175	0.64218
chr10:95314736-95561355	18345.8	-0.763112	0.383217	-1.99133	0.0464443	0.64218
chr10:95315024-95441162	11591.4	-0.935112	0.361063	-2.58989	0.00960074	0.64218
chr10:95315058-95441135	11547.2	-0.936468	0.361361	-2.5915	0.00955586	0.64218
chr10:95663400-95693923	4565.63	0.484532	0.243143	1.99278	0.046285	0.64218
chr10:95663400-95694143	4565.79	0.484589	0.243133	1.99311	0.0462498	0.64218
chr10:95663695-95693926	4448.21	0.474563	0.241838	1.96232	0.0497252	0.64218
chr10:95683260-95693899	2273.69	0.552974	0.277632	1.99175	0.0463982	0.64218
chr10:96518108-96587052	10480.6	0.622846	0.253551	2.45649	0.0140303	0.64218
chr10:96543600-96552943	1327.48	0.879168	0.305758	2.87537	0.00403554	0.64218
chr10:96593311-96720514	2856.18	0.913746	0.386919	2.3616	0.0181964	0.64218
chr10:96594494-96669611	1949.27	0.907305	0.40208	2.25653	0.0240376	0.64218
chr10:96595207-96633241	959.278	0.832885	0.401223	2.07586	0.0379066	0.64218
chr10:96628397-96700878	1194.34	0.789463	0.384594	2.05272	0.0400999	0.64218
chr10:97419470-97426074	279.712	-0.6032	0.281859	-2.14008	0.0323485	0.64218
chr10:97426159-97433441	5614.74	0.961658	0.461212	2.08507	0.0370632	0.64218
chr10:97427533-97432690	4082	0.942337	0.457982	2.05759	0.0396299	0.64218
chr10:98252022-98256575	558.508	-0.952032	0.466669	-2.04006	0.0413446	0.64218
chr10:100188297-100229619	2244.29	0.606067	0.242463	2.49963	0.0124325	0.64218
chr10:100188366-100195942	820.43	0.690542	0.267558	2.5809	0.00985425	0.64218
chr10:100232304-100254619	2765.34	0.535336	0.26752	2.0011	0.0453811	0.64218
chr10:100233176-100246911	1932.54	0.865514	0.349206	2.47852	0.0131929	0.64218
chr10:100237155-100237302	1155.05	1.22072	0.44531	2.74128	0.00612002	0.64218
chr10:100273955-100286357	893.507	0.711663	0.288754	2.4646	0.0137166	0.64218
chr10:100274694-100286712	854.241	0.778939	0.291332	2.67372	0.00750158	0.64218
chr10:100280933-100286673	444.677	0.699831	0.319256	2.19207	0.0283744	0.64218
chr10:100288145-100330486	33.5688	1.10512	0.538596	2.05184	0.0401848	0.64218
chr10:100288153-100330486	33.5688	1.10512	0.538596	2.05184	0.0401848	0.64218
chr10:100745710-100829317	16.9821	-1.06059	0.50013	-2.12062	0.0339538	0.64218
chr10:100745710-100829940	18.205	-0.995267	0.501336	-1.98523	0.047119	0.64218
chr10:100745710-100829941	18.205	-0.995267	0.501336	-1.98523	0.047119	0.64218
chr10:100943653-100945356	112.599	0.816793	0.270207	3.02284	0.00250412	0.64218
chr10:101061840-101065592	303.093	0.801437	0.392054	2.0442	0.0409338	0.64218
chr10:101066298-101068131	119.024	1.04505	0.481899	2.16862	0.0301119	0.64218
chr10:101825973-101839872	739.99	-0.791102	0.381846	-2.07179	0.0382854	0.64218
chr10:101825973-101843920	929.816	-0.803567	0.37151	-2.16298	0.030543	0.64218
chr10:101825974-101843920	929.766	-0.803686	0.371477	-2.16349	0.0305037	0.64218
chr10:101826452-101843844	835.403	-0.811568	0.354641	-2.28842	0.0221129	0.64218
chr10:101827185-101843769	752.472	-0.834252	0.34675	-2.40592	0.0161318	0.64218
chr10:101827352-101843568	684.06	-0.812791	0.338563	-2.40071	0.0163635	0.64218
chr10:102503986-102633535	3868.11	-0.513054	0.251628	-2.03894	0.041456	0.64218
chr10:102504006-102619462	2963.27	-0.581351	0.291951	-1.99126	0.0464521	0.64218
chr10:102504078-102618659	2951.28	-0.581072	0.291769	-1.99155	0.046421	0.64218
chr10:103068435-103077029	122.427	-0.725085	0.277173	-2.616	0.00889664	0.64218
chr10:103389040-103396023	2025.87	0.945892	0.366827	2.57858	0.00992075	0.64218
chr10:103389049-103396074	2031.62	0.939243	0.366472	2.56293	0.0103793	0.64218
chr10:103389049-103396441	2079.58	0.915785	0.363088	2.52222	0.0116618	0.64218
chr10:103389049-103396466	2079.58	0.915785	0.363088	2.52222	0.0116618	0.64218
chr10:103472803-103479240	3.40443	1.07125	0.539798	1.98454	0.0471954	0.64218
chr10:104122057-104126385	233.71	0.906057	0.307868	2.943	0.00325049	0.64218
chr10:104122164-104126385	232.484	0.912405	0.308931	2.95343	0.00314265	0.64218
chr10:104122246-104125844	202.362	0.899716	0.329041	2.73436	0.00625012	0.64218
chr10:104254163-104266190	2231	0.759547	0.348297	2.18074	0.0292024	0.64218
chr10:104254193-104267459	2375.38	0.75201	0.348615	2.15713	0.0309952	0.64218
chr10:104254709-104267459	2373.23	0.751532	0.348361	2.15734	0.0309791	0.64218
chr10:104254734-104267457	2372.96	0.751988	0.348357	2.15867	0.0308759	0.64218
chr10:110568326-110582006	1183.41	0.626462	0.31182	2.00905	0.0445315	0.64218
chr10:112149865-112183763	4844.59	-1.03527	0.438316	-2.36193	0.0181802	0.64218
chr10:112149878-112183767	4844.59	-1.03527	0.438316	-2.36193	0.0181802	0.64218
chr10:112153869-112183710	2969.35	-1.1728	0.427384	-2.74413	0.00606721	0.64218
chr10:112180520-112215377	1383.49	-1.6663	0.490689	-3.39583	0.000684198	0.64218
chr10:112823489-112827726	433.164	-0.445252	0.216352	-2.058	0.03959	0.64218
chr10:112950645-112951875	396.381	-0.878641	0.338929	-2.5924	0.00953083	0.64218
chr10:113553025-113589599	70.7834	-0.99892	0.508309	-1.96518	0.049393	0.64218
chr10:113553071-113583369	46.5483	-1.00855	0.505934	-1.99343	0.0462142	0.64218
chr10:113853242-113854340	139.927	0.920939	0.430066	2.14139	0.0322425	0.64218
chr10:114120861-114174220	4938.52	0.365135	0.176819	2.06503	0.0389205	0.64218
chr10:114130198-114131336	244.454	0.707926	0.217542	3.2542	0.00113711	0.64218
chr10:114161607-114174202	1149.33	0.48114	0.196273	2.45138	0.0142309	0.64218
chr10:114161607-114174220	1149.33	0.48114	0.196273	2.45138	0.0142309	0.64218
chr10:117241092-117279430	1183.79	0.512031	0.239219	2.14043	0.0323204	0.64218
chr10:118305888-118342320	3885.04	0.448195	0.225621	1.98649	0.0469785	0.64218
chr10:119060010-119060138	8.34477	1.25015	0.491044	2.54589	0.0108999	0.64218
chr10:119167702-119178833	5563.23	0.89344	0.411936	2.16888	0.0300918	0.64218
chr10:119167709-119178833	5563.19	0.893541	0.411939	2.16911	0.0300743	0.64218
chr10:119168068-119170988	1638.26	0.996161	0.398144	2.50201	0.0123489	0.64218
chr10:119819506-119823897	291.719	0.700415	0.317265	2.20767	0.0272675	0.64218
chr10:119929644-119933770	673.602	0.719501	0.280268	2.56719	0.0102526	0.64218
chr10:121928311-121951965	243.573	-0.946499	0.41023	-2.30724	0.0210416	0.64218
chr10:123154276-123165370	5892.53	1.13656	0.443739	2.56131	0.0104277	0.64218
chr10:123154392-123164125	4872.94	1.05506	0.43808	2.40838	0.0160234	0.64218
chr10:123154401-123165212	5854.96	1.1336	0.443784	2.5544	0.0106372	0.64218
chr10:123154414-123165365	5892.11	1.13665	0.443729	2.56158	0.0104199	0.64218
chr10:123162253-123163241	1282.58	1.27722	0.456456	2.79812	0.00514011	0.64218
chr10:124945203-124946432	99.8203	-0.815048	0.404647	-2.01422	0.0439864	0.64218
chr10:125823545-125841937	2994.68	0.462127	0.228349	2.02377	0.0429935	0.64218
chr10:125825493-125831537	688.608	0.733843	0.317347	2.31243	0.0207539	0.64218
chr10:126556962-126557064	0.538335	-0.88335	0.444391	-1.98778	0.0468363	0.64218
chr10:128096658-128126204	2757.5	1.1338	0.539637	2.10104	0.0356376	0.64218
chr10:128096658-128126385	2760.43	1.13318	0.539633	2.09991	0.0357371	0.64218
chr10:130179373-130180382	369.557	1.03384	0.401933	2.57218	0.0101059	0.64218
chr10:132444326-132447920	3.69873	1.09145	0.527192	2.07032	0.0384228	0.64218
chr10:133262402-133276868	1159.33	0.996158	0.499751	1.99331	0.0462275	0.64218
chr10:133262419-133276850	1159.26	0.996055	0.499763	1.99306	0.0462554	0.64218
chr10:133262967-133276868	1013.83	0.988304	0.499663	1.97794	0.0479354	0.64218
chr10:133273304-133276868	212.328	1.17272	0.513717	2.28281	0.0224416	0.64218
chr10:133553900-133568291	55.7134	-1.52001	0.458595	-3.31449	0.000918098	0.64218
chr10:133554843-133565634	49.442	-1.50558	0.454171	-3.315	0.000916432	0.64218
chr10:133623894-133626792	3.26569	-1.09519	0.505764	-2.16541	0.0303563	0.64218
chr11:196760-198135	18.6021	-0.983365	0.401113	-2.45159	0.0142227	0.64218
chr11:236545-252956	2681.13	0.574144	0.288886	1.98744	0.0468734	0.64218
chr11:236976-252981	2662.88	0.588956	0.289238	2.03623	0.041727	0.64218
chr11:237025-252953	2662.02	0.589887	0.289225	2.03955	0.0413956	0.64218
chr11:251226-252845	762.264	0.843396	0.371668	2.26922	0.0232548	0.64218
chr11:612552-615626	2047.15	0.983398	0.475029	2.07018	0.0384351	0.64218
chr11:612554-615650	2048.23	0.981624	0.474996	2.06659	0.0387724	0.64218
chr11:612554-615728	2050.77	0.980331	0.474773	2.06484	0.0389379	0.64218
chr11:612554-615999	2057.68	0.973439	0.47406	2.05341	0.0400329	0.64218
chr11:612558-615999	2057.51	0.973295	0.47408	2.05302	0.0400708	0.64218
chr11:612575-615950	2053.79	0.974832	0.474426	2.05476	0.0399022	0.64218
chr11:612590-615970	2053.37	0.975214	0.474458	2.05543	0.0398378	0.64218
chr11:818901-825573	3592.13	-0.608966	0.299942	-2.03028	0.0423284	0.64218
chr11:823655-824645	771.266	-0.717226	0.336806	-2.12949	0.0332134	0.64218
chr11:1747666-1759051	17545.4	1.00926	0.492925	2.04749	0.0406102	0.64218
chr11:1752751-1763992	22127	1.02107	0.493087	2.07077	0.0383803	0.64218
chr11:2129111-2137290	12056.5	-1.61428	0.503405	-3.20673	0.00134255	0.64218
chr11:2129111-2138974	12135.5	-1.61496	0.503863	-3.20516	0.00134987	0.64218
chr11:2129111-2139389	12260.1	-1.62148	0.504298	-3.21531	0.00130303	0.64218
chr11:2129117-2149603	12312.4	-1.61986	0.504064	-3.21361	0.00131079	0.64218
chr11:2129120-2129964	4325.99	-1.62175	0.458827	-3.53455	0.000408468	0.64218
chr11:2132499-2141238	1493.46	-1.70809	0.516162	-3.30921	0.000935611	0.64218
chr11:2132639-2137287	1129.11	-1.66006	0.513384	-3.23357	0.00122255	0.64218
chr11:2132672-2141016	1344.35	-1.70459	0.51906	-3.284	0.00102346	0.64218
chr11:2132715-2137305	1119.7	-1.66363	0.513085	-3.24241	0.00118525	0.64218
chr11:2140643-2147807	34.8379	-1.06216	0.508929	-2.08705	0.0368837	0.64218
chr11:2268494-2270952	147.993	0.993368	0.50372	1.97206	0.0486025	0.64218
chr11:2295644-2302060	217.257	0.926426	0.456309	2.03026	0.0423298	0.64218
chr11:2328748-2377992	1307.6	-0.459521	0.231445	-1.98545	0.0470945	0.64218
chr11:3781394-3781456	3.9575	1.21169	0.525835	2.30432	0.0212045	0.64218
chr11:4137115-4138257	130.405	1.01331	0.431521	2.34823	0.018863	0.64218
chr11:5619763-5644398	1351.96	0.392324	0.179211	2.18918	0.0285839	0.64218
chr11:5624982-5644398	1255.24	0.394859	0.167168	2.36206	0.0181739	0.64218
chr11:5632331-5644393	1138.02	0.443468	0.166376	2.66546	0.00768826	0.64218
chr11:5787853-5788816	4.05849	-1.27029	0.53986	-2.35301	0.0186222	0.64218
chr11:7959423-7963657	9.91218	-1.11007	0.470658	-2.35854	0.0183468	0.64218
chr11:8684226-8684356	44.4009	0.913933	0.447692	2.04143	0.0412079	0.64218
chr11:8911138-8920084	738.624	0.612	0.299668	2.04226	0.0411259	0.64218
chr11:8911139-8920084	738.624	0.612	0.299668	2.04226	0.0411259	0.64218
chr11:8911153-8920084	738.624	0.612	0.299668	2.04226	0.0411259	0.64218
chr11:8911337-8919900	733.195	0.608596	0.300609	2.02454	0.0429143	0.64218
chr11:8911442-8919862	718.176	0.625015	0.300174	2.08217	0.0373267	0.64218
chr11:8947293-8964441	2134.79	0.675574	0.313254	2.15663	0.0310346	0.64218
chr11:8947293-8964773	2234.33	0.621373	0.311215	1.99661	0.0458679	0.64218
chr11:9079470-9138114	1151.12	-1.01558	0.45578	-2.22823	0.0258652	0.64218
chr11:9175239-9178248	387.818	0.379119	0.151183	2.50769	0.0121525	0.64218
chr11:9430355-9433486	774.105	0.718834	0.297707	2.41457	0.0157539	0.64218
chr11:10507886-10509176	13.0637	-1.0622	0.457852	-2.31996	0.0203432	0.64218
chr11:10511677-10541217	3521.66	0.663011	0.286712	2.31246	0.0207523	0.64218
chr11:10783312-10801625	19256.5	0.73123	0.30054	2.43305	0.0149722	0.64218
chr11:10797049-10807973	33747	0.564266	0.282354	1.99844	0.0456691	0.64218
chr11:10797052-10807462	33621.1	0.566153	0.282934	2.00101	0.0453913	0.64218
chr11:10797053-10809110	35128.7	0.562409	0.281899	1.99508	0.0460347	0.64218
chr11:10797169-10808708	33983.1	0.560961	0.281136	1.99534	0.046006	0.64218
chr11:10852703-10858073	2765.39	0.466664	0.214619	2.17439	0.0296762	0.64218
chr11:10852863-10858036	2750.77	0.463115	0.214277	2.16129	0.030673	0.64218
chr11:11351941-11353357	698.991	0.649515	0.294669	2.20422	0.027509	0.64218
chr11:11352425-11353307	637.369	0.633992	0.298143	2.12647	0.0334645	0.64218
chr11:13686549-13686658	4.80913	1.12789	0.540016	2.08863	0.0367407	0.64218
chr11:14457505-14499852	10548.4	0.819883	0.312335	2.62501	0.00866457	0.64218
chr11:14457549-14499895	10548.8	0.819945	0.312326	2.62528	0.00865772	0.64218
chr11:14474009-14475875	1487.17	0.874185	0.345072	2.53334	0.011298	0.64218
chr11:14493782-14520344	6188.83	0.935732	0.345816	2.70587	0.00681259	0.64218
chr11:14504873-14511031	1475.44	1.07891	0.348929	3.09206	0.0019877	0.64218
chr11:14504875-14520696	3867.38	0.976137	0.349032	2.7967	0.0051628	0.64218
chr11:14504876-14519215	3763.78	0.979992	0.348973	2.80822	0.0049816	0.64218
chr11:14504912-14520363	3865.24	0.976681	0.34917	2.79715	0.00515556	0.64218
chr11:14505063-14643617	4261.41	0.841812	0.313698	2.68351	0.00728531	0.64218
chr11:17075778-17075868	127.911	0.963913	0.468356	2.05808	0.0395824	0.64218
chr11:17295323-17331450	3870.04	0.901676	0.421064	2.14142	0.0322399	0.64218
chr11:18394387-18408425	13184.9	1.02171	0.481752	2.12081	0.0339375	0.64218
chr11:18394561-18407667	11281.5	0.983197	0.477562	2.05878	0.0395149	0.64218
chr11:18394561-18408218	13170.9	1.02222	0.481906	2.1212	0.0339054	0.64218
chr11:18394585-18408218	13170.6	1.0223	0.481908	2.12135	0.0338921	0.64218
chr11:18396265-18408218	13083.8	1.02809	0.482662	2.13005	0.0331678	0.64218
chr11:18396277-18407847	13068.9	1.02815	0.482756	2.12975	0.0331926	0.64218
chr11:18455823-18479323	341.596	-0.734608	0.318912	-2.30348	0.021252	0.64218
chr11:18455883-18479600	347.973	-0.713126	0.319591	-2.23137	0.0256567	0.64218
chr11:18727927-18743842	59.6088	-1.24805	0.337104	-3.70228	0.000213674	0.64218
chr11:18727927-18791842	103.145	-1.13818	0.361415	-3.14923	0.00163703	0.64218
chr11:18727929-18730744	21.7479	-1.25893	0.405968	-3.10105	0.00192833	0.64218
chr11:18727929-18791842	103.145	-1.13818	0.361415	-3.14923	0.00163703	0.64218
chr11:18727929-18792721	103.276	-1.14277	0.361656	-3.15984	0.00157857	0.64218
chr11:18727931-18791640	101.349	-1.14704	0.363427	-3.15618	0.0015985	0.64218
chr11:18740767-18744343	12.2847	-1.12119	0.481839	-2.3269	0.0199708	0.64218
chr11:19224062-19241620	242.598	1.0855	0.540061	2.00996	0.0444357	0.64218
chr11:19224534-19240951	237.481	1.09152	0.540058	2.02112	0.0432672	0.64218
chr11:20363684-20367625	332.232	0.913986	0.456842	2.00066	0.045429	0.64218
chr11:20363722-20383334	890.123	0.793955	0.398249	1.99362	0.0461941	0.64218
chr11:20363724-20383368	902.265	0.801033	0.399135	2.00692	0.044758	0.64218
chr11:20363742-20383782	1079.98	0.824224	0.402241	2.04908	0.0404543	0.64218
chr11:20363796-20383783	1079.85	0.824088	0.402218	2.04886	0.0404761	0.64218
chr11:20363853-20367513	324.82	0.9189	0.457167	2.00999	0.0444326	0.64218
chr11:20364140-20367655	294.522	0.91865	0.453359	2.02632	0.0427323	0.64218
chr11:20364179-20383616	1014.19	0.816767	0.400185	2.04098	0.0412533	0.64218
chr11:22445687-22492019	42.7789	-1.16206	0.540064	-2.15171	0.0314205	0.64218
chr11:22492111-22502846	11.8774	-1.08929	0.537106	-2.02807	0.0425534	0.64218
chr11:22622532-22625841	908.715	0.865566	0.391034	2.21353	0.0268611	0.64218
chr11:22625313-22625823	218.699	0.800603	0.407406	1.96512	0.0494	0.64218
chr11:33015863-33033582	112.211	0.924715	0.412282	2.24292	0.0249019	0.64218
chr11:33016163-33033582	107.039	0.918049	0.410682	2.23543	0.0253894	0.64218
chr11:35136233-35137726	9.69457	-0.984488	0.457016	-2.15417	0.0312271	0.64218
chr11:38646475-38674241	14.1627	-1.34718	0.538019	-2.50396	0.0122811	0.64218
chr11:43829708-43833917	467.281	0.554932	0.246551	2.25078	0.0243993	0.64218
chr11:43942504-43944338	333.303	1.24658	0.438263	2.84437	0.00444996	0.64218
chr11:43943786-43947206	87.725	0.971698	0.440612	2.20534	0.0274304	0.64218
chr11:45094012-45225352	2352.32	-0.594234	0.294436	-2.01821	0.0435698	0.64218
chr11:45095805-45224908	2344.87	-0.593637	0.294303	-2.0171	0.0436851	0.64218
chr11:45147342-45225087	2254.67	-0.59758	0.296154	-2.0178	0.0436124	0.64218
chr11:46753124-46753192	13.3381	0.932784	0.466704	1.99866	0.0456449	0.64218
chr11:47239301-47248906	1960.37	0.828271	0.421889	1.96324	0.049618	0.64218
chr11:47239492-47248802	1923.91	0.838238	0.425659	1.96927	0.0489219	0.64218
chr11:47244898-47248805	848.57	0.849825	0.417819	2.03396	0.041956	0.64218
chr11:47245565-47248816	675.704	0.830861	0.416295	1.99585	0.0459504	0.64218
chr11:47247392-47248814	490.283	0.8705	0.420831	2.06853	0.0385906	0.64218
chr11:47513604-47514889	64.1441	-0.782165	0.3712	-2.10712	0.0351069	0.64218
chr11:47579028-47579696	226.024	1.02855	0.443075	2.32139	0.0202659	0.64218
chr11:47579039-47581303	613.042	0.77255	0.386042	2.00121	0.04537	0.64218
chr11:47579071-47580954	506.965	0.853031	0.390849	2.18251	0.029072	0.64218
chr11:47617315-47642623	3155.28	0.821291	0.391926	2.09553	0.0361243	0.64218
chr11:57328858-57328961	6.84622	-0.987244	0.46609	-2.11814	0.0341631	0.64218
chr11:57528462-57530765	538.324	0.828943	0.407688	2.03328	0.0420247	0.64218
chr11:57528625-57530803	533.679	0.823811	0.407928	2.0195	0.0434351	0.64218
chr11:57528640-57530734	532.162	0.820338	0.40774	2.01191	0.0442289	0.64218
chr11:57551655-57568284	3367.5	0.954219	0.475936	2.00493	0.0449704	0.64218
chr11:57551661-57567807	3349.12	0.962255	0.476154	2.02089	0.043291	0.64218
chr11:58579110-58621042	6818.63	0.389538	0.172157	2.26269	0.023655	0.64218
chr11:58579171-58624566	6979.03	0.383329	0.170826	2.24398	0.0248337	0.64218
chr11:59107184-59127410	816.197	1.09102	0.531215	2.05382	0.0399929	0.64218
chr11:59107235-59126436	656.005	1.05121	0.531813	1.97665	0.0480812	0.64218
chr11:59107236-59127394	815.981	1.09264	0.531226	2.05682	0.0397032	0.64218
chr11:59148244-59155036	3382.33	0.639486	0.326125	1.96086	0.0498952	0.64218
chr11:59208509-59212951	3545.11	0.775778	0.376986	2.05784	0.0396052	0.64218
chr11:60159686-60160822	12.2197	1.10203	0.48064	2.29284	0.0218573	0.64218
chr11:60171607-60183201	5613.91	1.17016	0.482501	2.42521	0.0152997	0.64218
chr11:60172013-60183104	5510.7	1.16305	0.483981	2.40309	0.0162573	0.64218
chr11:60172014-60183040	5497.55	1.16365	0.484126	2.40361	0.0162339	0.64218
chr11:60172014-60184666	5565.1	1.16372	0.483699	2.40588	0.0161335	0.64218
chr11:60172046-60184633	5552.44	1.1635	0.483853	2.40465	0.0161881	0.64218
chr11:60172070-60183026	5472.17	1.16296	0.484343	2.40112	0.016345	0.64218
chr11:60172496-60183223	5400.04	1.15901	0.484977	2.38983	0.016856	0.64218
chr11:60172670-60183031	5353.65	1.15912	0.485314	2.3884	0.0169221	0.64218
chr11:60177018-60179965	1304.59	1.37561	0.488765	2.81446	0.00488591	0.64218
chr11:60179490-60184418	3834.46	1.12865	0.498058	2.26609	0.0234457	0.64218
chr11:60280540-60308180	1371.22	0.890731	0.41286	2.15746	0.0309696	0.64218
chr11:60280585-60308972	1607.37	0.920888	0.416987	2.20844	0.0272139	0.64218
chr11:60280655-60308968	1605.67	0.919828	0.416785	2.20696	0.0273168	0.64218
chr11:60282612-60308968	1531.63	0.939278	0.420009	2.23633	0.0253302	0.64218
chr11:60924475-60937023	3258.52	1.02552	0.517101	1.98321	0.0473443	0.64218
chr11:60924480-60937159	3328.55	1.03161	0.516828	1.99605	0.0459289	0.64218
chr11:61314452-61327551	2304.16	0.688764	0.339019	2.03164	0.0421904	0.64218
chr11:61444129-61444427	25.064	-0.660238	0.332732	-1.98429	0.047223	0.64218
chr11:61746492-61757649	54.8061	-0.736449	0.302521	-2.43438	0.0149175	0.64218
chr11:61788962-61792610	1646.54	1.08499	0.462441	2.34624	0.0189641	0.64218
chr11:61789130-61792802	1633.88	1.09285	0.464415	2.35318	0.0186138	0.64218
chr11:61792494-61792561	423.742	1.2953	0.506044	2.55967	0.0104772	0.64218
chr11:61792636-61797244	839.344	1.11984	0.51732	2.16469	0.0304117	0.64218
chr11:61816255-61867354	7056.24	1.32034	0.535246	2.4668	0.0136326	0.64218
chr11:61816403-61865957	4937.71	1.27504	0.532935	2.39248	0.0167349	0.64218
chr11:61827760-61867354	6714.56	1.3398	0.538142	2.48967	0.0127862	0.64218
chr11:61828279-61864221	3759.95	1.30503	0.536942	2.43049	0.0150784	0.64218
chr11:62665421-62665570	284.788	0.987627	0.467874	2.11088	0.0347826	0.64218
chr11:62807681-62808063	14.1668	1.48534	0.481231	3.08655	0.00202496	0.64218
chr11:62853903-62853968	90.4081	0.994692	0.445658	2.23196	0.0256176	0.64218
chr11:62854160-62854285	79.9288	0.886762	0.431656	2.05433	0.0399439	0.64218
chr11:62854620-62854695	30.1616	1.16127	0.478663	2.42607	0.0152632	0.64218
chr11:62855011-62855083	59.6569	1.07892	0.505381	2.13487	0.0327713	0.64218
chr11:63506083-63516767	274.616	-1.07277	0.528666	-2.0292	0.0424377	0.64218
chr11:63506101-63516709	272.887	-1.06719	0.528729	-2.01841	0.0435489	0.64218
chr11:63506362-63516774	260.762	-1.07613	0.528089	-2.03778	0.0415715	0.64218
chr11:63507986-63516767	226.172	-1.08076	0.527455	-2.04901	0.0404613	0.64218
chr11:63974606-63976543	2754.66	1.15043	0.469628	2.44965	0.0142993	0.64218
chr11:63974619-63988346	3156.44	1.02303	0.453024	2.25822	0.0239321	0.64218
chr11:64244483-64246193	2215.46	1.00966	0.497655	2.02884	0.0424748	0.64218
chr11:64244483-64246941	2458.03	0.989947	0.496614	1.99339	0.0462185	0.64218
chr11:64244548-64245816	2173.43	0.997467	0.49757	2.00468	0.0449974	0.64218
chr11:64246938-64249494	136.767	1.04686	0.469984	2.22744	0.0259182	0.64218
chr11:64247053-64248177	110.287	1.08617	0.477376	2.2753	0.0228878	0.64218
chr11:64316459-64317487	3099.03	0.778994	0.394672	1.97377	0.0484075	0.64218
chr11:65077451-65084151	276.227	1.10165	0.535301	2.05799	0.0395906	0.64218
chr11:65079087-65084047	148.221	1.23437	0.531309	2.32327	0.0201646	0.64218
chr11:65386620-65387261	176.824	0.953226	0.42019	2.26856	0.0232951	0.64218
chr11:65455256-65466557	240.893	-0.475195	0.238519	-1.99227	0.0463412	0.64218
chr11:65599450-65606758	865.479	-0.714477	0.308739	-2.31418	0.0206579	0.64218
chr11:65833942-65849512	62.2176	-0.999715	0.452552	-2.20906	0.0271705	0.64218
chr11:65854674-65859415	10608.4	0.889166	0.449144	1.97969	0.0477386	0.64218
chr11:65854836-65858333	10540.5	0.892666	0.450549	1.98128	0.0475596	0.64218
chr11:65854974-65857033	10367.6	0.900278	0.452184	1.99096	0.0464858	0.64218
chr11:65855008-65857868	10430.4	0.896771	0.450848	1.98908	0.0466928	0.64218
chr11:65855053-65856964	10058	0.88856	0.450712	1.97146	0.0486713	0.64218
chr11:65855256-65859289	7768.43	0.868821	0.439574	1.97651	0.0480976	0.64218
chr11:66011840-66013505	103.9	1.52561	0.513477	2.97113	0.00296709	0.64218
chr11:66278461-66285301	817.081	0.992887	0.430822	2.30463	0.0211872	0.64218
chr11:66284579-66285335	695.859	1.09586	0.447337	2.44973	0.0142962	0.64218
chr11:66284579-66285758	846.243	1.10461	0.4434	2.49123	0.0127302	0.64218
chr11:66284579-66289128	2440.23	0.916062	0.417872	2.19221	0.0283644	0.64218
chr11:66284579-66289145	2440.23	0.916062	0.417872	2.19221	0.0283644	0.64218
chr11:66284579-66289170	2440.28	0.916092	0.417868	2.1923	0.028358	0.64218
chr11:66480012-66509550	2089.99	1.07853	0.478037	2.25617	0.0240602	0.64218
chr11:66480012-66509657	2093.69	1.07681	0.47775	2.25393	0.0242005	0.64218
chr11:66480408-66509659	2002.4	1.08432	0.483825	2.24113	0.0250177	0.64218
chr11:66480430-66509657	2001.61	1.0849	0.483893	2.24203	0.0249594	0.64218
chr11:66480437-66509345	1542.96	1.09691	0.483678	2.26784	0.0233387	0.64218
chr11:66492428-66495424	389.365	1.25294	0.493449	2.53916	0.011112	0.64218
chr11:66546394-66563326	32.862	-0.770127	0.379765	-2.0279	0.04257	0.64218
chr11:66546840-66563329	32.6203	-0.784826	0.387258	-2.02662	0.0427012	0.64218
chr11:66665905-66668835	1428.43	0.410794	0.204666	2.00714	0.044735	0.64218
chr11:66666035-66668374	1204.92	0.445392	0.213609	2.08508	0.0370622	0.64218
chr11:67459867-67460313	31.8769	-0.976037	0.437461	-2.23114	0.0256719	0.64218
chr11:67933213-67933362	0.578437	-0.874289	0.376838	-2.32006	0.0203374	0.64218
chr11:68050282-68050821	276.735	0.960801	0.449733	2.13638	0.0326483	0.64218
chr11:69147227-69171564	344.748	-0.936384	0.408887	-2.29008	0.0220165	0.64218
chr11:69155909-69159740	68.8175	-1.04154	0.436691	-2.38508	0.0170755	0.64218
chr11:69159085-69159752	15.9246	-0.958772	0.430563	-2.22679	0.0259614	0.64218
chr11:69985875-70015815	2213.85	-1.09134	0.486072	-2.24522	0.0247539	0.64218
chr11:70014857-70021059	366.474	-1.28184	0.433499	-2.95695	0.00310695	0.64218
chr11:70072433-70075433	168.27	-1.00662	0.498208	-2.02049	0.0433329	0.64218
chr11:70072739-70075348	150.35	-0.996421	0.50259	-1.98257	0.0474154	0.64218
chr11:70085413-70163577	7732.12	-0.832077	0.422985	-1.96715	0.0491655	0.64218
chr11:70129296-70149623	1522.46	-0.886575	0.431941	-2.05254	0.0401176	0.64218
chr11:70187787-70188509	1654.92	-0.743664	0.373223	-1.99254	0.0463115	0.64218
chr11:70203162-70207390	1255.85	0.827926	0.403673	2.05098	0.0402689	0.64218
chr11:70206290-70207390	740.52	0.982468	0.413361	2.37678	0.0174645	0.64218
chr11:70206570-70207387	513.255	1.03918	0.422693	2.45847	0.013953	0.64218
chr11:71434413-71448393	2077.03	1.10328	0.5093	2.16626	0.0302912	0.64218
chr11:71434413-71448435	2077.09	1.10277	0.509306	2.16523	0.0303698	0.64218
chr11:72109582-72112766	552.945	0.756076	0.378175	1.99928	0.0455784	0.64218
chr11:72109586-72110245	340.166	0.833472	0.407504	2.04531	0.0408244	0.64218
chr11:72109586-72112754	552.945	0.756076	0.378175	1.99928	0.0455784	0.64218
chr11:72109586-72112780	553.059	0.756459	0.378053	2.00093	0.0453999	0.64218
chr11:72109588-72112279	543.076	0.757489	0.382849	1.97856	0.0478658	0.64218
chr11:72109588-72112774	552.993	0.756212	0.378155	1.99974	0.0455281	0.64218
chr11:72109589-72112686	552.709	0.755612	0.378037	1.99877	0.0456328	0.64218
chr11:72109589-72112769	552.993	0.756212	0.378155	1.99974	0.0455281	0.64218
chr11:72109649-72112780	551.876	0.759469	0.378429	2.0069	0.0447603	0.64218
chr11:73264504-73297790	541.363	1.03158	0.48603	2.12246	0.0337989	0.64218
chr11:73264509-73297805	541.415	1.03177	0.486003	2.12296	0.033757	0.64218
chr11:73264516-73297805	541.415	1.03177	0.486003	2.12296	0.033757	0.64218
chr11:73264538-73297802	541.415	1.03177	0.486003	2.12296	0.033757	0.64218
chr11:73269893-73297805	526.521	1.03525	0.488993	2.1171	0.0342516	0.64218
chr11:73271521-73297804	521.618	1.04728	0.489631	2.13891	0.0324427	0.64218
chr11:73272201-73298617	536.054	1.02243	0.49015	2.08595	0.0369828	0.64218
chr11:73292781-73297770	193.906	1.16573	0.511659	2.27833	0.0227071	0.64218
chr11:73342995-73353262	451.586	-0.594227	0.292203	-2.03361	0.0419905	0.64218
chr11:73395558-73396436	118.794	1.08523	0.507196	2.13967	0.0323812	0.64218
chr11:74252413-74252552	8.39904	-0.892855	0.445112	-2.00591	0.044866	0.64218
chr11:75400390-75400538	38.5574	0.930867	0.45539	2.04411	0.0409428	0.64218
chr11:75485304-75525374	340.684	-0.524227	0.235942	-2.22185	0.0262936	0.64218
chr11:75768731-75801534	1456.17	-1.05581	0.450438	-2.34395	0.0190805	0.64218
chr11:75768798-75774042	210.969	-1.07056	0.454365	-2.35617	0.0184646	0.64218
chr11:75768853-75801534	1455.09	-1.05543	0.450356	-2.34355	0.0191012	0.64218
chr11:75775903-75776929	20.2986	-1.87504	0.522739	-3.58695	0.000334572	0.64218
chr11:76759915-76768223	92.9111	1.22803	0.538103	2.28215	0.0224805	0.64218
chr11:76791751-76798144	2462.75	0.996026	0.504764	1.97325	0.0484669	0.64218
chr11:77738679-77739568	34.5571	-1.14011	0.45909	-2.48342	0.0130128	0.64218
chr11:77821141-77841255	737.103	-0.539996	0.274316	-1.96852	0.0490086	0.64218
chr11:78068303-78080219	4123.94	1.05407	0.422677	2.4938	0.0126383	0.64218
chr11:78068348-78079841	4090.45	1.05604	0.422711	2.49825	0.0124807	0.64218
chr11:78069855-78079819	3736.69	1.12425	0.434719	2.58616	0.00970529	0.64218
chr11:78069857-78079819	3736.06	1.12453	0.43472	2.58679	0.00968748	0.64218
chr11:78072863-78079861	3059.27	1.07886	0.439612	2.45412	0.0141229	0.64218
chr11:82914688-82934655	335.991	1.05007	0.499708	2.10138	0.0356078	0.64218
chr11:85628584-85636502	1830.93	0.916345	0.328375	2.79055	0.00526193	0.64218
chr11:85628601-85636536	1831.48	0.916815	0.328314	2.7925	0.00523031	0.64218
chr11:85628617-85636488	1830.5	0.915964	0.328436	2.78886	0.00528934	0.64218
chr11:86276131-86278739	257.46	1.01602	0.378774	2.68238	0.00730999	0.64218
chr11:86800239-86811233	11571.8	1.25862	0.534835	2.35329	0.0186081	0.64218
chr11:86800542-86809127	10040.8	1.21374	0.536582	2.26199	0.0236983	0.64218
chr11:88320810-88337761	2801.79	0.984998	0.473432	2.08055	0.0374755	0.64218
chr11:88326116-88337733	2394.43	1.00907	0.493207	2.04593	0.0407635	0.64218
chr11:88326364-88337700	2256.83	1.01953	0.491945	2.07245	0.0382239	0.64218
chr11:88504575-89063648	175.117	1.01077	0.444628	2.2733	0.0230078	0.64218
chr11:88507809-89048022	172.574	1.01066	0.445912	2.2665	0.0234206	0.64218
chr11:88508591-89047872	171.079	1.01377	0.445215	2.27703	0.0227844	0.64218
chr11:89177451-89295759	147.274	1.2456	0.532828	2.33772	0.0194019	0.64218
chr11:89324355-89491485	3027.29	1.03345	0.506541	2.0402	0.0413305	0.64218
chr11:89324355-89492224	3028.21	1.03374	0.50654	2.04079	0.041272	0.64218
chr11:89325367-89491131	2986.27	1.03095	0.506184	2.03672	0.0416782	0.64218
chr11:89326298-89491328	2993.69	1.02958	0.506445	2.03295	0.0420572	0.64218
chr11:89326343-89491360	2995.2	1.02936	0.506453	2.03249	0.0421045	0.64218
chr11:89326343-89491485	3001.04	1.03027	0.506466	2.03423	0.0419287	0.64218
chr11:89326346-89492190	3001.96	1.03056	0.506464	2.03482	0.0418687	0.64218
chr11:89326346-89498187	3005.46	1.03177	0.506438	2.03731	0.041619	0.64218
chr11:89326346-89589611	3022.45	1.03153	0.506301	2.03739	0.0416113	0.64218
chr11:89326415-89491328	2990.75	1.02892	0.506435	2.0317	0.0421845	0.64218
chr11:89326566-89490732	2956.86	1.02836	0.506052	2.03213	0.0421409	0.64218
chr11:89326736-89490978	2943.04	1.02877	0.505929	2.03344	0.0420084	0.64218
chr11:89326755-89491246	2955.68	1.02645	0.506045	2.02838	0.042522	0.64218
chr11:89488905-89491565	143.846	1.18596	0.532218	2.22833	0.0258586	0.64218
chr11:92969719-92982782	11.538	-1.51891	0.476567	-3.18719	0.00143662	0.64218
chr11:93730271-93736175	4374.56	0.786804	0.379599	2.07272	0.0381981	0.64218
chr11:93730512-93730646	117.712	1.04709	0.439421	2.3829	0.017177	0.64218
chr11:93730978-93731099	240.012	1.30299	0.509684	2.55647	0.0105741	0.64218
chr11:93732003-93732133	65.3043	1.15983	0.426981	2.71635	0.00660056	0.64218
chr11:93732360-93732499	465.808	0.725307	0.361988	2.00368	0.0451048	0.64218
chr11:93733227-93733300	63.562	1.12553	0.390654	2.88115	0.00396232	0.64218
chr11:93735110-93735236	120.802	1.12181	0.389845	2.87759	0.00400728	0.64218
chr11:94493628-94499583	1224.25	0.845307	0.318826	2.65131	0.00801803	0.64218
chr11:94493978-94498112	585.704	0.976441	0.357427	2.73186	0.00629778	0.64218
chr11:94494007-94499577	1114.42	0.869386	0.33234	2.61595	0.00889784	0.64218
chr11:94496599-94499562	1075.48	0.894228	0.333592	2.68061	0.00734889	0.64218
chr11:94497322-94499577	755.851	0.840492	0.322035	2.60994	0.0090557	0.64218
chr11:95768941-95789791	2281.58	0.688685	0.313455	2.19708	0.028015	0.64218
chr11:95770114-95789561	2171.01	0.691804	0.311428	2.22139	0.0263244	0.64218
chr11:95786182-95789104	506.583	0.573905	0.280733	2.0443	0.0409235	0.64218
chr11:95812929-95815260	574.181	0.872894	0.388009	2.24968	0.0244695	0.64218
chr11:101890673-101916522	107.335	-0.764169	0.369614	-2.06748	0.0386891	0.64218
chr11:102317483-102322242	409.032	1.16017	0.403764	2.87339	0.00406096	0.64218
chr11:102317494-102337734	3500.19	1.38255	0.483309	2.86059	0.00422853	0.64218
chr11:102317562-102339403	3691.32	1.36608	0.481558	2.83679	0.00455691	0.64218
chr11:104942865-104969436	5306.79	0.768011	0.320164	2.39881	0.0164486	0.64218
chr11:104942867-104956698	4654.9	0.856386	0.337535	2.53718	0.0111749	0.64218
chr11:104949660-104968639	3132.39	0.74017	0.315817	2.34367	0.0190951	0.64218
chr11:105025507-105035113	1636.91	0.825907	0.380261	2.17195	0.0298595	0.64218
chr11:105025507-105035129	1637.85	0.826429	0.380125	2.1741	0.0296978	0.64218
chr11:105025507-105035149	1638.13	0.825869	0.380074	2.17292	0.0297865	0.64218
chr11:105025507-105035250	1639.79	0.825752	0.379959	2.17327	0.0297602	0.64218
chr11:105025520-105035113	1636.82	0.826203	0.380269	2.17268	0.0298045	0.64218
chr11:105025520-105035130	1637.76	0.826724	0.380133	2.17483	0.029643	0.64218
chr11:105025520-105101431	2378.91	0.791349	0.380097	2.08196	0.0373458	0.64218
chr11:105026208-105035149	1462.49	0.780945	0.377822	2.06696	0.0387376	0.64218
chr11:105026224-105035113	1459.41	0.779924	0.377956	2.06353	0.0390619	0.64218
chr11:105026545-105035147	1428.71	0.767404	0.377676	2.03191	0.0421623	0.64218
chr11:105092468-105101431	38.9526	1.37013	0.53679	2.55245	0.0106968	0.64218
chr11:106077488-106098710	2678.16	0.700958	0.313959	2.23265	0.0255723	0.64218
chr11:106085989-106101922	1752.03	0.867594	0.338973	2.55948	0.0104829	0.64218
chr11:106096546-106101975	737.813	1.33516	0.403087	3.31234	0.000925198	0.64218
chr11:108073389-108074066	138.728	0.924637	0.340246	2.71755	0.0065767	0.64218
chr11:108105073-108121684	1413.13	0.621933	0.230647	2.69647	0.00700789	0.64218
chr11:111726969-111735323	1840.34	-0.560368	0.227099	-2.4675	0.0136059	0.64218
chr11:112086772-112095794	3082.99	0.908093	0.398384	2.27944	0.022641	0.64218
chr11:112086872-112095505	2527.92	0.837274	0.391385	2.13926	0.0324147	0.64218
chr11:112226364-112233973	1015.63	0.522571	0.243932	2.14229	0.0321705	0.64218
chr11:112226431-112233810	1007.71	0.521867	0.245454	2.12613	0.0334925	0.64218
chr11:112228272-112233810	735.421	0.741607	0.279695	2.65149	0.00801382	0.64218
chr11:113974880-113990313	6.04483	1.20421	0.532036	2.26339	0.0236116	0.64218
chr11:113975074-113990310	6.04483	1.20421	0.532036	2.26339	0.0236116	0.64218
chr11:113975187-113990313	6.04483	1.20421	0.532036	2.26339	0.0236116	0.64218
chr11:113975285-113989832	5.17162	1.19952	0.531972	2.25485	0.0241426	0.64218
chr11:113977499-113990310	5.62865	1.20049	0.531942	2.2568	0.0240207	0.64218
chr11:114391442-114400417	555.796	0.575238	0.28396	2.02577	0.0427879	0.64218
chr11:114400029-114410607	1765.71	0.559351	0.27598	2.02678	0.0426848	0.64218
chr11:114400528-114408924	1465.05	0.573889	0.291771	1.96692	0.0491926	0.64218
chr11:114400681-114443932	2747.89	0.484065	0.234256	2.06639	0.0387916	0.64218
chr11:114439385-114450279	2232.13	0.661716	0.291601	2.26925	0.0232531	0.64218
chr11:114439470-114450039	2201.88	0.65507	0.289355	2.2639	0.0235803	0.64218
chr11:114439483-114450279	2231.72	0.661436	0.291624	2.26811	0.0233224	0.64218
chr11:114444154-114450265	1709.22	0.752423	0.313834	2.39752	0.0165065	0.64218
chr11:114448936-114450184	721.307	0.799626	0.33016	2.42194	0.0154381	0.64218
chr11:117144266-117171045	7274.52	0.585169	0.264718	2.21054	0.0270679	0.64218
chr11:117144283-117176874	7371.83	0.575208	0.260773	2.20578	0.0273991	0.64218
chr11:117144297-117176422	7369.74	0.575981	0.260753	2.20891	0.0271808	0.64218
chr11:117144308-117176894	7371.88	0.575222	0.260764	2.20591	0.0273903	0.64218
chr11:117144343-117176137	7365.73	0.576134	0.260845	2.20872	0.0271939	0.64218
chr11:117287350-117316259	2788.17	-0.368524	0.16498	-2.23376	0.025499	0.64218
chr11:117289486-117295573	1007.33	-0.391709	0.182077	-2.15134	0.0314491	0.64218
chr11:117289534-117315798	1579.36	-0.534564	0.200807	-2.66208	0.00776591	0.64218
chr11:117293870-117315795	785.649	-0.709092	0.215014	-3.29788	0.000974176	0.64218
chr11:117986347-118001479	3109.67	0.911772	0.442959	2.05837	0.0395548	0.64218
chr11:117986390-117999877	2253.03	0.862091	0.434609	1.9836	0.0473	0.64218
chr11:117986393-117999788	2226.04	0.862055	0.433874	1.98688	0.0469361	0.64218
chr11:117986393-117999898	2257.67	0.860913	0.434774	1.98014	0.0476879	0.64218
chr11:118338953-118342744	299.455	0.921634	0.46201	1.99483	0.0460611	0.64218
chr11:118339076-118342647	291.527	0.950815	0.465252	2.04366	0.0409876	0.64218
chr11:118339093-118342631	290.614	0.949767	0.465114	2.04201	0.0411507	0.64218
chr11:118397094-118401309	1386.84	1.05737	0.358577	2.94879	0.00319023	0.64218
chr11:118398905-118401895	1751.7	0.908133	0.457249	1.98608	0.0470242	0.64218
chr11:118401153-118409845	3348.51	0.888446	0.409213	2.17111	0.0299228	0.64218
chr11:118401618-118409199	2993.71	0.874701	0.421539	2.07502	0.0379848	0.64218
chr11:118401631-118431496	3487.58	0.838931	0.395723	2.12	0.0340062	0.64218
chr11:118572423-118602928	8693.66	0.56172	0.27024	2.0786	0.0376546	0.64218
chr11:118572435-118603033	8696.09	0.561513	0.270171	2.07836	0.0376763	0.64218
chr11:118572452-118602928	8693.55	0.561702	0.270239	2.07853	0.0376602	0.64218
chr11:118636619-118638097	140.532	-0.71041	0.301415	-2.35692	0.0184274	0.64218
chr11:118704606-118750263	4191.25	0.437078	0.207353	2.10789	0.0350403	0.64218
chr11:119018943-119019012	119.334	1.09413	0.436371	2.50734	0.0121643	0.64218
chr11:119044187-119045493	1378.75	1.06795	0.464432	2.29949	0.0214774	0.64218
chr11:119044188-119057137	6594.82	0.84613	0.423876	1.99617	0.0459153	0.64218
chr11:119044191-119057157	6594.82	0.84613	0.423876	1.99617	0.0459153	0.64218
chr11:119048359-119057139	3752.2	0.834479	0.416841	2.00191	0.0452941	0.64218
chr11:119338941-119340798	887.613	1.09196	0.506101	2.15759	0.0309596	0.64218
chr11:119338941-119340883	888.514	1.09275	0.505974	2.15969	0.0307964	0.64218
chr11:119338941-119346658	897.526	1.09554	0.504339	2.17222	0.0298392	0.64218
chr11:119338941-119346673	897.526	1.09554	0.504339	2.17222	0.0298392	0.64218
chr11:119355214-119381711	330.938	-0.967532	0.471131	-2.05364	0.0400108	0.64218
chr11:119355215-119381726	330.938	-0.967532	0.471131	-2.05364	0.0400108	0.64218
chr11:119372705-119381613	97.2169	-1.23978	0.490038	-2.52997	0.0114072	0.64218
chr11:119380741-119381581	17.5335	-1.1862	0.52682	-2.25163	0.0243456	0.64218
chr11:119638097-119728553	3266.54	-0.609945	0.225273	-2.70758	0.00677757	0.64218
chr11:119660991-119729084	3315.43	-0.605259	0.227257	-2.66332	0.00773743	0.64218
chr11:119674591-119728553	1886.7	-0.713243	0.248717	-2.86768	0.00413489	0.64218
chr11:119709919-119713925	78.4246	-0.934314	0.401433	-2.32745	0.0199414	0.64218
chr11:122862302-122872637	88.8761	0.949681	0.464554	2.04429	0.0409254	0.64218
chr11:123057488-123061789	65089.6	0.8666	0.438565	1.97599	0.0481559	0.64218
chr11:123057488-123062136	65163.1	0.866056	0.438554	1.9748	0.0482909	0.64218
chr11:123057488-123062335	65163.6	0.866069	0.438551	1.97484	0.0482863	0.64218
chr11:123057496-123061332	65030.3	0.867672	0.438634	1.97812	0.0479151	0.64218
chr11:123057497-123060386	48575.6	0.896157	0.437845	2.04675	0.0406831	0.64218
chr11:123059155-123060223	21433.9	0.921555	0.454829	2.02616	0.0427487	0.64218
chr11:124636458-124636592	122.406	1.04756	0.476115	2.20023	0.0277906	0.64218
chr11:125063066-125089235	1013.02	1.00823	0.459336	2.19496	0.0281661	0.64218
chr11:125063116-125086231	651.335	1.02716	0.460785	2.22915	0.0258039	0.64218
chr11:125063116-125089235	1013.02	1.00823	0.459336	2.19496	0.0281661	0.64218
chr11:125063335-125089235	1007.89	1.00471	0.459032	2.18877	0.0286138	0.64218
chr11:125083138-125086397	181.679	1.13671	0.459104	2.47593	0.0132888	0.64218
chr11:125096501-125103309	987.654	0.504899	0.238979	2.11274	0.0346233	0.64218
chr11:125097070-125102809	897.145	0.553419	0.247822	2.23313	0.0255404	0.64218
chr11:125592794-125623091	6614.84	0.761947	0.355977	2.14044	0.0323193	0.64218
chr11:125592835-125620888	6258.11	0.757317	0.363734	2.08206	0.0373367	0.64218
chr11:125592866-125620888	6258.06	0.757303	0.363738	2.082	0.0373426	0.64218
chr11:125618517-125625215	1029.46	0.875376	0.338515	2.58593	0.00971179	0.64218
chr11:128629652-128686428	9.95545	1.14219	0.523594	2.18143	0.0291515	0.64218
chr11:128899564-128905697	231.463	0.687893	0.317914	2.16377	0.0304818	0.64218
chr11:128911183-128916731	195.901	1.02259	0.463763	2.20499	0.0274549	0.64218
chr11:130310179-130310474	38.8338	-1.11262	0.46188	-2.40889	0.0160013	0.64218
chr11:132414976-132943671	278.719	0.95218	0.462	2.061	0.0393034	0.64218
chr11:132420019-132943768	263.735	0.998192	0.462091	2.16016	0.03076	0.64218
chr11:132420192-132943092	259.417	0.99539	0.462298	2.15313	0.0313081	0.64218
chr12:106523-111850	18.0838	1.11626	0.537508	2.07673	0.0378269	0.64218
chr12:190076-213697	107.218	0.988781	0.484778	2.03966	0.0413845	0.64218
chr12:190085-210605	98.7525	1.04065	0.484152	2.14942	0.031601	0.64218
chr12:190085-214523	108.934	1.00069	0.486333	2.05762	0.0396268	0.64218
chr12:190135-213338	106.414	0.994217	0.484347	2.05269	0.0401023	0.64218
chr12:193035-194130	7.72555	1.25049	0.539879	2.31623	0.0205455	0.64218
chr12:976803-991122	414.257	-0.553234	0.272863	-2.02752	0.0426095	0.64218
chr12:976978-991190	408.358	-0.564108	0.274983	-2.05143	0.0402253	0.64218
chr12:2603349-2607440	167.809	-0.762976	0.357552	-2.13389	0.0328517	0.64218
chr12:2676000-2691118	509.339	-0.683959	0.326432	-2.09526	0.0361481	0.64218
chr12:2805133-2812816	416.839	-0.476834	0.238607	-1.99841	0.045672	0.64218
chr12:2825347-2835024	978.328	-0.661294	0.334432	-1.97737	0.0480001	0.64218
chr12:2849230-2857047	315.213	-0.883618	0.352623	-2.50584	0.012216	0.64218
chr12:4020976-4026658	5.40742	-1.08209	0.539898	-2.00425	0.0450435	0.64218
chr12:4538783-4560047	366.7	1.05831	0.495083	2.13765	0.0325453	0.64218
chr12:4538882-4559019	356.823	1.03741	0.494155	2.09937	0.0357844	0.64218
chr12:4538889-4560047	366.7	1.05831	0.495083	2.13765	0.0325453	0.64218
chr12:4538889-4560048	366.7	1.05831	0.495083	2.13765	0.0325453	0.64218
chr12:4538929-4558970	354.016	1.03782	0.493947	2.10107	0.0356349	0.64218
chr12:4649106-4689288	2918.15	0.793377	0.296208	2.67845	0.00739639	0.64218
chr12:4649114-4655950	974.342	0.9477	0.39039	2.42757	0.0152003	0.64218
chr12:4684979-4687233	399.596	1.03145	0.419996	2.45585	0.0140552	0.64218
chr12:6224985-6238259	6672.68	0.864157	0.366075	2.3606	0.0182454	0.64218
chr12:6393904-6395069	78.6514	-0.637184	0.290827	-2.19094	0.0284561	0.64218
chr12:6491983-6493598	1572.08	1.07094	0.433686	2.46938	0.0135347	0.64218
chr12:6492146-6493840	1674.08	0.997537	0.426232	2.34036	0.0192652	0.64218
chr12:6492150-6493840	1673.98	0.997471	0.426228	2.34023	0.019272	0.64218
chr12:6493378-6531955	43227.1	0.981711	0.4765	2.06026	0.039374	0.64218
chr12:6494098-6531476	42819.9	0.985721	0.477658	2.06366	0.0390504	0.64218
chr12:6510221-6510551	39920	1.0163	0.490231	2.0731	0.0381626	0.64218
chr12:6693791-6700430	73.715	-0.762844	0.35955	-2.12166	0.033866	0.64218
chr12:6693791-6700800	73.7663	-0.761736	0.359406	-2.11943	0.034054	0.64218
chr12:6766374-6770498	1764.83	-0.783554	0.334271	-2.34406	0.0190749	0.64218
chr12:6848808-6852066	275.73	1.21565	0.53897	2.2555	0.0241021	0.64218
chr12:6848815-6851252	262.506	1.2577	0.539865	2.32966	0.0198243	0.64218
chr12:6848828-6851258	262.196	1.25728	0.539887	2.32878	0.0198709	0.64218
chr12:6848842-6851249	262.128	1.25588	0.539897	2.32615	0.0200106	0.64218
chr12:6867118-6870948	11703.2	1.11674	0.488823	2.28454	0.0223395	0.64218
chr12:6867530-6870828	11699.5	1.11763	0.48887	2.28615	0.0222454	0.64218
chr12:6868099-6870383	7839.44	1.00196	0.481383	2.08143	0.0373948	0.64218
chr12:6868113-6870828	11222.5	1.11232	0.488364	2.27765	0.0227475	0.64218
chr12:6884681-6885786	51.2807	0.700158	0.331922	2.10941	0.0349095	0.64218
chr12:6924462-6942321	4136.23	-0.793305	0.348792	-2.27443	0.0229399	0.64218
chr12:6928312-6942263	3992.11	-0.80038	0.353838	-2.262	0.0236976	0.64218
chr12:7087280-7087844	29.3129	-1.08946	0.450793	-2.41676	0.0156595	0.64218
chr12:7354959-7444185	1844.21	0.748822	0.359204	2.08467	0.0370993	0.64218
chr12:7354962-7444146	1843.58	0.748775	0.359158	2.08481	0.0370868	0.64218
chr12:7354962-7444153	1843.62	0.748807	0.359149	2.08495	0.0370739	0.64218
chr12:7470812-7503893	2754.25	0.985562	0.431294	2.28513	0.0223052	0.64218
chr12:7471179-7502737	2699.83	0.978033	0.43153	2.26643	0.023425	0.64218
chr12:7471179-7503776	2740.87	0.987846	0.431347	2.29014	0.0220133	0.64218
chr12:7483399-7485344	370.061	1.03373	0.446122	2.31715	0.0204958	0.64218
chr12:7729414-7749473	40.9546	1.16447	0.538928	2.16071	0.0307176	0.64218
chr12:7729414-7751605	43.111	1.16446	0.538654	2.1618	0.0306334	0.64218
chr12:7729441-7747522	35.8417	1.14214	0.538899	2.1194	0.0340568	0.64218
chr12:7812511-7872852	293.301	1.02883	0.479088	2.14748	0.0317553	0.64218
chr12:7812513-7872824	293.193	1.02852	0.479059	2.14697	0.0317959	0.64218
chr12:7812518-7872916	293.493	1.02944	0.479118	2.14861	0.0316652	0.64218
chr12:7813528-7873251	268.992	1.04347	0.483215	2.15943	0.030817	0.64218
chr12:7813800-7873039	266.403	1.03565	0.482465	2.14657	0.0318273	0.64218
chr12:7814019-7872852	261.047	1.01889	0.480907	2.11868	0.0341172	0.64218
chr12:7814071-7891148	353.019	1.07597	0.499694	2.15326	0.031298	0.64218
chr12:7919229-7936275	2370.54	0.900123	0.347176	2.5927	0.00952269	0.64218
chr12:7919230-7919750	61.603	0.912973	0.393595	2.31958	0.0203639	0.64218
chr12:8033359-8050222	869.733	-0.461703	0.223719	-2.06377	0.0390399	0.64218
chr12:8049967-8053013	134.58	-0.513058	0.228078	-2.24949	0.0244816	0.64218
chr12:8058301-8066471	904.512	1.19725	0.471892	2.53713	0.0111766	0.64218
chr12:8533304-8540963	31.1341	1.10427	0.470188	2.34858	0.0188451	0.64218
chr12:8534483-8540877	28.8786	1.06025	0.481302	2.20287	0.027604	0.64218
chr12:8534508-8540873	28.7557	1.05544	0.481409	2.1924	0.0283504	0.64218
chr12:8940364-8949955	5728.64	0.686689	0.312867	2.19483	0.028176	0.64218
chr12:8987174-8996566	91.6123	0.854109	0.362022	2.35927	0.0183108	0.64218
chr12:9065176-9068055	742.349	0.640555	0.3246	1.97337	0.0484539	0.64218
chr12:9127870-9127985	5.91459	1.37866	0.536809	2.56826	0.0102211	0.64218
chr12:9648046-9658412	1496.34	0.472346	0.178281	2.64945	0.0080624	0.64218
chr12:9722494-9733299	130.518	0.845982	0.412646	2.05014	0.0403508	0.64218
chr12:9752485-9760901	361.44	0.956292	0.446015	2.14408	0.0320263	0.64218
chr12:9852983-9870136	1951.78	0.811764	0.364683	2.22595	0.0260179	0.64218
chr12:9867026-9869808	501.288	1.63587	0.482166	3.39275	0.000691949	0.64218
chr12:9951315-9985595	221.973	1.39276	0.47214	2.9499	0.0031788	0.64218
chr12:9971414-9985595	201.779	1.57075	0.485343	3.23637	0.00121059	0.64218
chr12:9971434-9984241	155.755	1.52257	0.488898	3.11428	0.00184393	0.64218
chr12:9971596-9985026	168.567	1.56503	0.486936	3.21403	0.00130884	0.64218
chr12:9990949-10013424	31.6248	1.32999	0.458067	2.90349	0.0036903	0.64218
chr12:9993060-9999280	15.5848	0.989252	0.503804	1.96357	0.0495803	0.64218
chr12:9993064-9999300	15.6508	0.991571	0.504224	1.96653	0.0492377	0.64218
chr12:10116776-10130241	1125.06	1.21031	0.470954	2.56991	0.0101725	0.64218
chr12:10117861-10130153	1016.6	1.20825	0.46657	2.58964	0.0096076	0.64218
chr12:10118067-10130185	947.552	1.19306	0.462226	2.58111	0.00984831	0.64218
chr12:10118226-10130237	868.816	1.19574	0.455714	2.62389	0.00869312	0.64218
chr12:10118457-10130082	791.774	1.19194	0.452496	2.63414	0.00843498	0.64218
chr12:10127326-10130189	286.436	1.21644	0.465086	2.61551	0.00890936	0.64218
chr12:10127445-10130257	273.828	1.21476	0.468005	2.59562	0.00944206	0.64218
chr12:10158302-10172138	839.616	1.12095	0.526151	2.13047	0.0331332	0.64218
chr12:10159583-10167599	413.641	1.06959	0.531427	2.01267	0.0441488	0.64218
chr12:10179012-10191801	61.496	1.03958	0.498384	2.0859	0.0369881	0.64218
chr12:10179513-10190983	49.8168	1.08806	0.501875	2.168	0.0301589	0.64218
chr12:10307944-10311683	113.889	1.24679	0.441011	2.82713	0.00469676	0.64218
chr12:10307949-10314977	169.277	1.02129	0.423967	2.40888	0.0160016	0.64218
chr12:10407383-10409757	146.112	1.08275	0.389091	2.78276	0.00538989	0.64218
chr12:10412311-10420595	259.799	0.854968	0.411008	2.08017	0.0375095	0.64218
chr12:10412321-10420550	258.01	0.847756	0.412032	2.0575	0.039638	0.64218
chr12:10415583-10420550	153.6	1.10668	0.42144	2.62596	0.00864062	0.64218
chr12:10606012-10613591	1182.97	0.710254	0.314074	2.26142	0.0237331	0.64218
chr12:10606012-10613594	1182.97	0.710254	0.314074	2.26142	0.0237331	0.64218
chr12:10606012-10613623	1183	0.710303	0.31406	2.26168	0.0237173	0.64218
chr12:12725930-12791382	2603.71	0.892802	0.329034	2.7134	0.00665961	0.64218
chr12:12785606-12791466	1796.3	1.21752	0.357478	3.40585	0.000659592	0.64218
chr12:12890781-12917937	5246.85	1.11322	0.535259	2.07977	0.0375468	0.64218
chr12:12891578-12913133	2747.23	1.10581	0.534567	2.06861	0.0385826	0.64218
chr12:12915828-12915918	112.352	1.14109	0.539065	2.11679	0.0342777	0.64218
chr12:12962299-12963539	15.199	-1.13161	0.465058	-2.43326	0.0149634	0.64218
chr12:13211510-13216773	5995.86	0.744009	0.341737	2.17714	0.0294703	0.64218
chr12:14770554-14771131	1192.2	1.10936	0.477117	2.32513	0.0200652	0.64218
chr12:14774335-14778000	2443.28	0.865453	0.437423	1.97853	0.0478693	0.64218
chr12:14804649-14814182	130.766	-0.798569	0.406389	-1.96504	0.0494099	0.64218
chr12:15322396-15597393	656.714	1.23454	0.442052	2.79275	0.00522619	0.64218
chr12:15322552-15597393	656.644	1.23448	0.442024	2.7928	0.00522544	0.64218
chr12:15546351-15597399	606.808	1.21436	0.446572	2.71929	0.00654232	0.64218
chr12:15595220-15596574	138.29	1.37969	0.477973	2.88653	0.00389512	0.64218
chr12:15882390-15903108	2639.08	0.511562	0.255529	2.00198	0.0452873	0.64218
chr12:15882394-15903478	2713.95	0.53884	0.26223	2.05483	0.0398951	0.64218
chr12:21437676-21470366	3061.56	0.526418	0.244516	2.1529	0.0313266	0.64218
chr12:21437914-21470350	3041.11	0.522598	0.245944	2.12486	0.033598	0.64218
chr12:21468910-21501593	3860.54	0.895925	0.323689	2.76786	0.00564256	0.64218
chr12:21469801-21501551	3227.44	0.914525	0.329067	2.77914	0.00545029	0.64218
chr12:21501780-21516231	1537.01	0.823842	0.294614	2.79634	0.00516847	0.64218
chr12:21501792-21516184	1534.74	0.822935	0.294413	2.79517	0.00518728	0.64218
chr12:21501814-21516203	1535.75	0.82322	0.294482	2.79549	0.00518218	0.64218
chr12:21501814-21518408	2053.76	0.985145	0.327465	3.0084	0.00262628	0.64218
chr12:21536188-21604847	73.6353	-1.30173	0.417649	-3.11681	0.00182817	0.64218
chr12:24811360-24949459	2300.19	1.33497	0.46526	2.8693	0.00411387	0.64218
chr12:24814802-24902296	1479.09	1.38634	0.468687	2.95793	0.00309714	0.64218
chr12:24814820-24949086	1744.67	1.2821	0.454256	2.82241	0.0047664	0.64218
chr12:24817480-24903075	974.58	1.28495	0.453202	2.83527	0.00457875	0.64218
chr12:24817808-24949043	1144.49	1.13924	0.432402	2.63468	0.00842178	0.64218
chr12:24830420-24836558	118.881	1.00288	0.481465	2.08298	0.0372529	0.64218
chr12:24833810-24902388	677.132	1.23454	0.444961	2.7745	0.0055287	0.64218
chr12:24902308-24904681	26.5813	1.41738	0.522483	2.71278	0.00667207	0.64218
chr12:24949162-24960158	6.23994	1.15983	0.510472	2.27207	0.0230825	0.64218
chr12:25195276-25209645	2931.39	0.514906	0.206692	2.49118	0.012732	0.64218
chr12:26938382-26966553	3255.23	0.480451	0.221965	2.16454	0.030423	0.64218
chr12:26938499-26966650	3255.32	0.480484	0.222016	2.16419	0.0304499	0.64218
chr12:26985933-26985985	1.38061	-1.27388	0.510629	-2.49473	0.0126052	0.64218
chr12:27022545-27030756	1931.94	0.621478	0.308019	2.01766	0.0436263	0.64218
chr12:27022549-27029485	1592.42	0.668655	0.330988	2.02018	0.0433651	0.64218
chr12:27022549-27029749	1634.96	0.677638	0.329371	2.05737	0.0396509	0.64218
chr12:27244174-27325959	8054.59	0.678248	0.312615	2.16959	0.0300376	0.64218
chr12:27466809-27502185	68.3798	0.926316	0.439021	2.10996	0.0348621	0.64218
chr12:27470631-27502185	67.4967	0.964159	0.441419	2.18423	0.0289454	0.64218
chr12:27474895-27495798	52.5598	0.963232	0.440242	2.18796	0.0286725	0.64218
chr12:27798640-27800708	516.754	0.819911	0.354566	2.31243	0.0207537	0.64218
chr12:29143195-29148675	27.1258	1.14202	0.539318	2.11752	0.0342158	0.64218
chr12:29149209-29172050	1061.32	1.07348	0.500885	2.14317	0.0320997	0.64218
chr12:29337351-29381153	5253.75	0.656028	0.27082	2.42238	0.0154193	0.64218
chr12:30795930-30802711	66.0157	-1.09551	0.412136	-2.65813	0.00785761	0.64218
chr12:30926427-30955260	182.551	-0.873844	0.398214	-2.19441	0.0282061	0.64218
chr12:30926747-30992151	997.558	-0.866577	0.309972	-2.79566	0.00517932	0.64218
chr12:30926903-30992123	993.71	-0.868659	0.310053	-2.80165	0.00508423	0.64218
chr12:30926957-30996599	1404.08	-0.74645	0.291543	-2.56035	0.0104568	0.64218
chr12:30997037-31006003	128.75	-0.672892	0.334032	-2.01446	0.0439617	0.64218
chr12:31450169-31450273	1.43907	1.07798	0.528076	2.04134	0.0412175	0.64218
chr12:31713749-31713848	15.2813	-1.48849	0.5252	-2.83414	0.00459495	0.64218
chr12:31959418-31993105	11134.8	0.382908	0.185248	2.067	0.0387341	0.64218
chr12:31959437-31992941	11118.8	0.384417	0.185417	2.07326	0.0381484	0.64218
chr12:32104116-32107528	198.832	-0.604758	0.270212	-2.23809	0.025215	0.64218
chr12:32106834-32108796	260.439	-0.490865	0.246121	-1.9944	0.0461081	0.64218
chr12:32106884-32108329	252.974	-0.513709	0.251894	-2.03939	0.0414116	0.64218
chr12:34022280-34027567	422.761	0.658466	0.265256	2.48238	0.0130509	0.64218
chr12:34022280-34046417	1059.55	0.494822	0.243889	2.02888	0.0424706	0.64218
chr12:34022467-34029694	582.72	0.705249	0.279609	2.52227	0.0116599	0.64218
chr12:34191036-34218853	115.461	-1.04275	0.492013	-2.11936	0.0340599	0.64218
chr12:39309751-39321648	231.39	0.976544	0.386182	2.52872	0.0114481	0.64218
chr12:43718992-43724000	777.941	0.689055	0.282276	2.44107	0.0146439	0.64218
chr12:43728606-43758758	2188.94	0.604851	0.287935	2.10065	0.0356716	0.64218
chr12:43728611-43758817	2189.08	0.60494	0.287944	2.1009	0.03565	0.64218
chr12:43729257-43758773	2079.97	0.57576	0.288012	1.99908	0.0455998	0.64218
chr12:43746213-43758767	725.283	0.667881	0.278959	2.39419	0.016657	0.64218
chr12:43758943-43786975	1834.61	0.378213	0.178787	2.11543	0.034393	0.64218
chr12:43758943-43789543	2531.03	0.347115	0.164236	2.11352	0.0345567	0.64218
chr12:43758954-43788096	2180.37	0.408867	0.184683	2.21388	0.0268369	0.64218
chr12:43758960-43786903	1814.43	0.377989	0.179796	2.10232	0.0355251	0.64218
chr12:43793722-43806287	4376.08	0.974597	0.358081	2.72172	0.00649429	0.64218
chr12:43793722-43806375	4376.73	0.97404	0.358042	2.72046	0.00651906	0.64218
chr12:43793724-43806375	4376.73	0.97404	0.358042	2.72046	0.00651906	0.64218
chr12:43795492-43806249	2982.87	0.860863	0.339608	2.53487	0.0112489	0.64218
chr12:43802283-43806282	686.441	1.03594	0.339171	3.05432	0.00225568	0.64218
chr12:44508274-44875654	1041.6	0.699424	0.352896	1.98196	0.0474842	0.64218
chr12:44508277-44876374	1061.27	0.692738	0.352	1.96801	0.0490673	0.64218
chr12:44508281-44876315	1061.16	0.692622	0.351959	1.9679	0.0490792	0.64218
chr12:44508281-44876355	1061.16	0.692622	0.351959	1.9679	0.0490792	0.64218
chr12:44508602-44913928	1081.6	0.693125	0.350089	1.97985	0.0477199	0.64218
chr12:44779687-44851847	206.949	0.745523	0.323436	2.30501	0.0211663	0.64218
chr12:44815908-44876016	187.979	0.863166	0.347895	2.48111	0.0130974	0.64218
chr12:46358188-46372867	13804.3	0.648547	0.216802	2.99142	0.00277685	0.64218
chr12:46359384-46365307	6468.39	0.877831	0.264311	3.32121	0.000896283	0.64218
chr12:46364641-46371433	5696.85	0.426377	0.196343	2.17159	0.0298867	0.64218
chr12:48005276-48011227	1.66145	1.05712	0.526552	2.00762	0.0446832	0.64218
chr12:48727434-48765786	28.5271	-0.789359	0.386481	-2.04243	0.0411094	0.64218
chr12:49127785-49128708	17604.6	1.00096	0.485692	2.0609	0.039313	0.64218
chr12:49131170-49147869	1654.25	0.977664	0.46964	2.08173	0.0373669	0.64218
chr12:49265080-49270196	910.453	1.17057	0.519958	2.25128	0.0243681	0.64218
chr12:49323235-49324296	189.869	1.14493	0.535433	2.13833	0.0324897	0.64218
chr12:49323243-49331670	336.552	1.12369	0.539475	2.08293	0.037258	0.64218
chr12:49323254-49324392	191.117	1.15353	0.535688	2.15337	0.0312899	0.64218
chr12:49323254-49324416	191.68	1.15697	0.535786	2.1594	0.0308195	0.64218
chr12:49323256-49324380	190.975	1.14991	0.53557	2.14707	0.0317878	0.64218
chr12:49323272-49324365	190.661	1.15139	0.535489	2.15017	0.0315421	0.64218
chr12:49323278-49331731	336.678	1.12138	0.539489	2.0786	0.0376546	0.64218
chr12:49741556-49764737	31645.4	0.845413	0.386586	2.18687	0.0287522	0.64218
chr12:49741556-49764930	31652.6	0.845107	0.386533	2.18638	0.0287881	0.64218
chr12:49741573-49764726	31645	0.845428	0.386583	2.18692	0.0287482	0.64218
chr12:49741808-49764934	31638.5	0.845203	0.386653	2.18595	0.0288193	0.64218
chr12:49752455-49764742	30821.3	0.881546	0.393232	2.2418	0.0249744	0.64218
chr12:49752963-49764723	30696.6	0.88025	0.393304	2.23809	0.0252153	0.64218
chr12:49976922-49992358	595.413	1.12267	0.519292	2.16193	0.0306233	0.64218
chr12:50743567-50743684	6.44644	1.10608	0.509494	2.17095	0.0299353	0.64218
chr12:51238291-51243933	6640.98	0.55994	0.278141	2.01315	0.0440984	0.64218
chr12:51238723-51243931	6631.78	0.560428	0.278206	2.01443	0.0439641	0.64218
chr12:52249299-52308883	1396.46	-0.866836	0.388532	-2.23106	0.0256775	0.64218
chr12:52250543-52258867	546.224	-1.33664	0.409162	-3.26678	0.0010878	0.64218
chr12:52897192-52949842	18499.7	0.901596	0.456748	1.97395	0.0483879	0.64218
chr12:52897193-52905072	15014.5	0.957802	0.468146	2.04595	0.0407617	0.64218
chr12:52897280-52949824	18485.6	0.901754	0.456791	1.9741	0.0483699	0.64218
chr12:52897296-52926469	15067.8	0.948421	0.466899	2.03132	0.0422227	0.64218
chr12:53042704-53046003	342.043	-0.70698	0.354036	-1.99691	0.0458344	0.64218
chr12:53042884-53046061	319.783	-0.732157	0.35108	-2.08544	0.037029	0.64218
chr12:53251250-53251897	38.485	1.16046	0.505746	2.29455	0.0217586	0.64218
chr12:53251585-53254405	884.627	1.16411	0.452767	2.57111	0.0101373	0.64218
chr12:53252095-53254404	857.518	1.14879	0.45322	2.53472	0.0112537	0.64218
chr12:53999021-53999620	93.689	-0.858394	0.368338	-2.33045	0.0197825	0.64218
chr12:54362444-54364474	63.2688	1.17701	0.535649	2.19735	0.0279953	0.64218
chr12:54362446-54364487	63.2688	1.17701	0.535649	2.19735	0.0279953	0.64218
chr12:54455953-54472627	34.6913	1.12535	0.423265	2.65874	0.00784328	0.64218
chr12:54455956-54473599	35.6018	1.15217	0.42603	2.70442	0.00684229	0.64218
chr12:54455959-54473570	35.6018	1.15217	0.42603	2.70442	0.00684229	0.64218
chr12:54497710-54543942	3218.95	0.921744	0.431933	2.134	0.0328428	0.64218
chr12:54498783-54542963	3001.01	0.918667	0.434833	2.11269	0.0346273	0.64218
chr12:54509872-54517538	435.79	0.941257	0.451268	2.0858	0.0369964	0.64218
chr12:54543110-54544105	171.634	0.912981	0.382607	2.38621	0.0170231	0.64218
chr12:55720366-55724606	654	-0.59997	0.305832	-1.96177	0.0497896	0.64218
chr12:55725448-55729126	8456.46	0.86947	0.423967	2.0508	0.0402866	0.64218
chr12:55725469-55727900	8198.06	0.872988	0.42531	2.05259	0.0401122	0.64218
chr12:55725469-55728482	8419.72	0.874873	0.424426	2.06131	0.0392737	0.64218
chr12:55725481-55729707	8578.07	0.872643	0.423125	2.06237	0.0391722	0.64218
chr12:55725486-55729220	8469.72	0.870394	0.423877	2.05341	0.0400325	0.64218
chr12:55725534-55728349	8408.08	0.876309	0.424693	2.06339	0.0390752	0.64218
chr12:55725545-55727815	8187.4	0.874479	0.425477	2.05529	0.039851	0.64218
chr12:55817918-55821879	1574.13	0.936623	0.418936	2.23572	0.0253702	0.64218
chr12:55818040-55820712	935.265	1.15416	0.469992	2.45571	0.0140607	0.64218
chr12:55818043-55820476	892.462	1.17603	0.471625	2.49356	0.0126469	0.64218
chr12:55818329-55820513	899.13	1.18427	0.471945	2.50933	0.0120961	0.64218
chr12:55829744-55836244	1650.45	-0.592374	0.200374	-2.95634	0.00311312	0.64218
chr12:56007668-56032604	524.971	-0.563909	0.275837	-2.04436	0.0409184	0.64218
chr12:56021079-56035698	309.618	-0.492139	0.24464	-2.01169	0.0442529	0.64218
chr12:56230651-56237846	52.9075	-0.630215	0.31514	-1.99979	0.0455229	0.64218
chr12:56638174-56646014	10290.7	0.893419	0.414472	2.15556	0.0311182	0.64218
chr12:56638203-56645973	10286.7	0.893698	0.414598	2.15558	0.0311166	0.64218
chr12:56639958-56643178	2913.73	0.897452	0.43814	2.04832	0.0405285	0.64218
chr12:56645026-56645101	20.9184	0.902464	0.398362	2.26544	0.023486	0.64218
chr12:56752160-56787736	295.885	1.00262	0.510543	1.96383	0.0495497	0.64218
chr12:56763323-56787790	218.465	1.09576	0.530278	2.06639	0.038792	0.64218
chr12:57229326-57234931	2071.04	0.822107	0.418155	1.96603	0.0492949	0.64218
chr12:57452322-57459280	26.2913	0.985201	0.424359	2.32162	0.0202532	0.64218
chr12:57455320-57458008	11.5922	1.17773	0.502326	2.34456	0.0190496	0.64218
chr12:57745022-57750211	2515.04	0.728904	0.370282	1.96851	0.0490095	0.64218
chr12:57822799-57846704	7171.07	-0.308097	0.155736	-1.97833	0.0478919	0.64218
chr12:57823460-57845534	5076.04	-0.444	0.17915	-2.47837	0.0131985	0.64218
chr12:57837091-57842745	944.008	-0.708881	0.286774	-2.47192	0.0134391	0.64218
chr12:64404349-64451127	5622.75	0.712472	0.328942	2.16595	0.030315	0.64218
chr12:64451879-64502108	4243.55	0.406929	0.18927	2.14999	0.0315557	0.64218
chr12:64628343-64629976	97.0531	-0.909418	0.420424	-2.1631	0.0305339	0.64218
chr12:64696408-64696549	70.7409	1.11215	0.386635	2.87648	0.00402143	0.64218
chr12:64713444-64752871	11572.1	0.622337	0.314962	1.97591	0.0481649	0.64218
chr12:66123061-66130768	821.503	0.634462	0.316482	2.00473	0.0449918	0.64218
chr12:66123306-66130702	820.301	0.634731	0.316566	2.00505	0.0449573	0.64218
chr12:66123916-66169985	6297.45	0.355873	0.176394	2.01749	0.0436443	0.64218
chr12:66123928-66169985	6271.75	0.35501	0.176992	2.0058	0.0448774	0.64218
chr12:66168745-66170012	713.712	0.60386	0.282197	2.13985	0.0323667	0.64218
chr12:67269280-67319951	10182	0.562438	0.252333	2.22895	0.0258175	0.64218
chr12:67520081-67567126	77.7382	1.37263	0.528808	2.5957	0.00943987	0.64218
chr12:67658990-67670919	1957.92	0.808846	0.361511	2.2374	0.0252599	0.64218
chr12:68154767-68159747	102.565	1.23145	0.515587	2.38844	0.0169202	0.64218
chr12:68332887-68335781	19.9712	1.01282	0.465877	2.17401	0.029704	0.64218
chr12:68841287-68843237	2207.74	0.456728	0.224003	2.03894	0.0414564	0.64218
chr12:68843065-68844190	653.779	0.617596	0.299832	2.05981	0.039417	0.64218
chr12:69348340-69354234	5037.89	1.44255	0.530107	2.72124	0.00650381	0.64218
chr12:69348383-69353495	2630.13	1.49543	0.530346	2.81973	0.00480643	0.64218
chr12:69348385-69350506	1891.8	1.4281	0.536978	2.6595	0.00782557	0.64218
chr12:69353492-69354225	3908.21	1.34281	0.53931	2.48987	0.0127789	0.64218
chr12:70334434-70353937	2457.68	0.445335	0.222642	2.00023	0.0454756	0.64218
chr12:70638072-70754661	138.075	0.951707	0.441271	2.15674	0.0310257	0.64218
chr12:70638078-70664677	41.2071	1.20907	0.438528	2.75711	0.00583139	0.64218
chr12:70638081-70754593	137.947	0.950412	0.441378	2.15328	0.0312965	0.64218
chr12:70639059-70754716	132.745	0.923237	0.440364	2.09653	0.0360351	0.64218
chr12:71639354-71639483	20.8483	0.830748	0.396245	2.09655	0.0360334	0.64218
chr12:71674203-71698968	891.014	0.755948	0.330719	2.28577	0.0222678	0.64218
chr12:71686086-71704056	1510.51	0.839676	0.344388	2.43817	0.0147618	0.64218
chr12:71686495-71699849	655.091	0.869026	0.340763	2.55024	0.0107649	0.64218
chr12:74199571-74292622	34.0839	1.1732	0.538788	2.17748	0.0294447	0.64218
chr12:75480679-75503853	6778.86	0.672833	0.264397	2.54478	0.0109346	0.64218
chr12:75496903-75511621	5573.83	0.820486	0.31982	2.56546	0.010304	0.64218
chr12:75499808-75511597	3842.66	0.721522	0.317373	2.27342	0.023001	0.64218
chr12:82512676-82515817	3.5827	1.14148	0.539712	2.11498	0.0344319	0.64218
chr12:88033845-88046976	1364.22	0.634863	0.285489	2.22378	0.0261635	0.64218
chr12:88035445-88050160	1735.69	0.712159	0.308854	2.30581	0.0211212	0.64218
chr12:89519407-89524806	1179.46	0.560798	0.22256	2.51976	0.0117435	0.64218
chr12:89519407-89526198	1470.1	0.439967	0.206345	2.13219	0.0329912	0.64218
chr12:90280893-90295675	5.03789	1.4541	0.535744	2.71417	0.00664417	0.64218
chr12:91050490-91057983	122.801	-1.2341	0.502164	-2.45756	0.0139885	0.64218
chr12:91102628-91111831	29252.2	1.10244	0.459839	2.39744	0.0165101	0.64218
chr12:91103582-91111486	28982.4	1.1023	0.460316	2.39467	0.0166355	0.64218
chr12:93500746-93502621	516.879	1.12743	0.362646	3.10891	0.0018778	0.64218
chr12:95309922-95309984	19.9527	0.950107	0.470681	2.01858	0.0435309	0.64218
chr12:95989562-95990507	6.28214	1.79831	0.521212	3.45025	0.000560062	0.64218
chr12:96006313-96015134	1606.73	0.55193	0.224947	2.4536	0.0141435	0.64218
chr12:98524475-98524757	16.1406	-0.994192	0.434366	-2.28883	0.0220891	0.64218
chr12:98544201-98547864	1209.98	0.817186	0.391051	2.08972	0.0366431	0.64218
chr12:98593590-98601707	16586.9	0.918193	0.370769	2.47646	0.0132693	0.64218
chr12:98593624-98601997	16602.6	0.918413	0.370587	2.47826	0.0132024	0.64218
chr12:98593649-98601707	16586.6	0.918278	0.370771	2.47667	0.0132615	0.64218
chr12:98593659-98601708	16586.4	0.918432	0.370768	2.47711	0.0132452	0.64218
chr12:98593695-98601674	16585.1	0.918417	0.370779	2.47699	0.0132494	0.64218
chr12:98593724-98601668	16584.1	0.918395	0.370787	2.47688	0.0132535	0.64218
chr12:98599634-98599883	6242.1	1.28938	0.447002	2.8845	0.00392038	0.64218
chr12:98613404-98644954	1183.67	0.613709	0.312623	1.96309	0.0496353	0.64218
chr12:98613404-98645113	1184.17	0.613645	0.312502	1.96365	0.0495708	0.64218
chr12:98624248-98645075	828.493	0.64551	0.317107	2.03562	0.0417882	0.64218
chr12:98733647-98735418	337.924	0.48112	0.24298	1.98009	0.0476939	0.64218
chr12:100267383-100341724	6427.12	0.614692	0.273976	2.2436	0.0248581	0.64218
chr12:100573682-100624890	1022.92	1.13617	0.461472	2.46206	0.0138142	0.64218
chr12:100573710-100624919	1024.7	1.13748	0.461381	2.46539	0.0136863	0.64218
chr12:100573722-100591801	382.163	1.01871	0.472854	2.15439	0.0312099	0.64218
chr12:100593617-100624905	625.315	1.19221	0.465177	2.56292	0.0103796	0.64218
chr12:101155492-101210407	285.777	1.20911	0.53961	2.24071	0.0250452	0.64218
chr12:101358747-101358849	5.43856	1.26427	0.531748	2.37757	0.0174271	0.64218
chr12:101393119-101407820	4450.37	0.546586	0.266762	2.04896	0.0404657	0.64218
chr12:102196458-102197845	100.677	1.47594	0.519172	2.84287	0.00447092	0.64218
chr12:103930333-103947926	22776.2	0.870754	0.318186	2.73662	0.0062074	0.64218
chr12:103965803-103988874	3654.98	0.464745	0.223425	2.08009	0.0375169	0.64218
chr12:103979954-103987244	1133.32	0.551791	0.249058	2.21551	0.0267248	0.64218
chr12:104117076-104138289	2063.57	0.489106	0.217507	2.24869	0.0245324	0.64218
chr12:104119354-104138017	1713	0.456366	0.204279	2.23403	0.0254811	0.64218
chr12:104215778-104350283	8734.11	0.474016	0.237266	1.99782	0.0457359	0.64218
chr12:104215780-104350277	8734.11	0.474016	0.237266	1.99782	0.0457359	0.64218
chr12:104286681-104350277	5705.02	0.55612	0.267107	2.08201	0.0373411	0.64218
chr12:104286880-104350283	5704.75	0.556277	0.267127	2.08245	0.0373016	0.64218
chr12:104286948-104350277	5704.64	0.556248	0.267127	2.08234	0.0373117	0.64218
chr12:104286989-104350274	5704.32	0.556275	0.267144	2.0823	0.037315	0.64218
chr12:104288717-104350283	5591.31	0.567224	0.268715	2.11088	0.0347829	0.64218
chr12:104291008-104350277	5380.66	0.566285	0.268259	2.11096	0.0347756	0.64218
chr12:104309790-104350277	4385.41	0.724705	0.304845	2.37729	0.0174405	0.64218
chr12:104309850-104348483	3111.82	0.565908	0.265755	2.12944	0.0332181	0.64218
chr12:104986309-104995226	686.349	0.624015	0.31357	1.99003	0.0465872	0.64218
chr12:104986338-104994720	654.13	0.665836	0.321566	2.0706	0.0383962	0.64218
chr12:105107713-105169134	9535.62	0.617179	0.217015	2.84395	0.00445586	0.64218
chr12:105162748-105164729	503.246	0.622411	0.224681	2.77019	0.00560229	0.64218
chr12:106955718-106974036	3936.57	0.672497	0.273323	2.46044	0.0138765	0.64218
chr12:106955721-106973984	3928.72	0.671402	0.273244	2.45715	0.0140044	0.64218
chr12:106966934-106972341	1589.19	0.77017	0.292323	2.63466	0.00842221	0.64218
chr12:106971470-106978757	2490.62	1.00531	0.33574	2.99432	0.0027506	0.64218
chr12:108628686-108641318	282.383	0.570966	0.279343	2.04396	0.0409573	0.64218
chr12:109277978-109309220	25.7364	-1.09269	0.536446	-2.0369	0.0416605	0.64218
chr12:109277979-109309220	25.7364	-1.09269	0.536446	-2.0369	0.0416605	0.64218
chr12:109833347-109833436	3.65149	1.0932	0.54	2.02445	0.0429235	0.64218
chr12:110049359-110073686	99.005	-0.530239	0.23003	-2.30509	0.0211614	0.64218
chr12:110434824-110450407	5251.83	0.791298	0.384474	2.05813	0.0395776	0.64218
chr12:110719679-110742898	5953.54	0.663864	0.303335	2.18855	0.0286295	0.64218
chr12:110719907-110742939	5933.57	0.664598	0.303617	2.18893	0.0286017	0.64218
chr12:112063908-112065755	91.6911	-0.816555	0.335829	-2.43146	0.0150381	0.64218
chr12:112906776-112919903	2244.53	1.09842	0.485256	2.26359	0.0235996	0.64218
chr12:112906782-112919875	2243.45	1.09821	0.485263	2.26312	0.0236283	0.64218
chr12:112906849-112918462	1620.6	1.15198	0.486525	2.36778	0.0178952	0.64218
chr12:112907006-112932185	2404.01	1.06793	0.477045	2.23864	0.0251793	0.64218
chr12:112907037-112909017	520.038	1.08214	0.503975	2.1472	0.0317771	0.64218
chr12:112978481-112988805	808.985	1.25097	0.508834	2.4585	0.013952	0.64218
chr12:113392444-113403888	367.352	1.10982	0.533703	2.07947	0.0375741	0.64218
chr12:114411288-114411524	20.047	0.941907	0.471225	1.99885	0.0456247	0.64218
chr12:115077324-115080153	3.31063	-1.17996	0.537075	-2.197	0.0280201	0.64218
chr12:116148559-116148654	1.52747	1.05862	0.526802	2.00952	0.0444822	0.64218
chr12:116368763-116389471	11.4706	1.25212	0.505473	2.47713	0.0132443	0.64218
chr12:116715787-116738061	1693.56	0.804211	0.379165	2.121	0.0339214	0.64218
chr12:116717335-116720127	470.342	1.09885	0.432101	2.54304	0.0109894	0.64218
chr12:118166798-118166871	1.7356	-1.06572	0.531282	-2.00595	0.0448618	0.64218
chr12:119178641-119194746	681.097	-0.837553	0.405758	-2.06417	0.0390016	0.64218
chr12:119182047-119183259	19.9728	-1.36102	0.535029	-2.54382	0.0109647	0.64218
chr12:119186799-119193828	203.58	-0.966689	0.438334	-2.20537	0.027428	0.64218
chr12:119631089-119631386	1.72524	1.15665	0.531672	2.1755	0.0295929	0.64218
chr12:120093018-120094491	401.585	1.22626	0.531766	2.30601	0.02111	0.64218
chr12:120443960-120446412	520.354	0.770538	0.374955	2.05501	0.0398779	0.64218
chr12:120444207-120446370	495.746	0.753119	0.37667	1.99941	0.0455639	0.64218
chr12:120496055-120498493	3828.28	0.847339	0.407952	2.07706	0.0377964	0.64218
chr12:120496090-120498491	3827.82	0.847574	0.407953	2.07763	0.0377436	0.64218
chr12:120496112-120498350	3789.65	0.842784	0.407187	2.06977	0.0384739	0.64218
chr12:120496112-120498472	3827.53	0.847484	0.407946	2.07744	0.0377606	0.64218
chr12:120497823-120498493	2681.45	0.903574	0.414156	2.18172	0.0291301	0.64218
chr12:120696402-120700941	7437.21	0.770315	0.383659	2.00781	0.0446631	0.64218
chr12:120697123-120699501	3916.05	0.785049	0.387068	2.02819	0.0425405	0.64218
chr12:120968612-120980906	25.2099	-1.55583	0.53461	-2.91021	0.00361184	0.64218
chr12:120969837-120972292	4.39733	-1.22119	0.488341	-2.5007	0.012395	0.64218
chr12:120970129-120979747	20.0608	-1.55112	0.532603	-2.91235	0.00358723	0.64218
chr12:120974384-120980965	14.108	-1.36787	0.536782	-2.54828	0.0108256	0.64218
chr12:120978567-120998300	30.0186	-1.70028	0.504135	-3.37266	0.000744452	0.64218
chr12:120978633-120998300	29.967	-1.69691	0.504096	-3.36625	0.000761977	0.64218
chr12:120978650-120997166	26.7782	-1.72565	0.513592	-3.35997	0.000779513	0.64218
chr12:120978650-120997882	29.1862	-1.72787	0.509214	-3.39321	0.000690782	0.64218
chr12:121020291-121039242	446.469	1.24362	0.517692	2.40224	0.0162948	0.64218
chr12:121020556-121039156	415.724	1.22418	0.517257	2.36668	0.0179485	0.64218
chr12:121187555-121188032	42.9346	1.0848	0.368434	2.94436	0.00323627	0.64218
chr12:121797510-121801972	1569.49	-0.553719	0.240827	-2.29924	0.0214915	0.64218
chr12:122019421-122062042	1403.47	-0.399968	0.197407	-2.02611	0.0427531	0.64218
chr12:122021885-122060905	1119	-0.434367	0.19917	-2.18089	0.0291917	0.64218
chr12:123016179-123016429	4.04655	-1.28585	0.539875	-2.38175	0.0172304	0.64218
chr12:123081383-123084744	37.821	-1.00523	0.417614	-2.40709	0.0160802	0.64218
chr12:123221664-123233238	349.569	0.828195	0.362368	2.28551	0.0222832	0.64218
chr12:123262059-123262402	16.582	-0.74597	0.352829	-2.11425	0.0344936	0.64218
chr12:123471377-123533718	2844.87	-0.69915	0.280551	-2.49206	0.0127003	0.64218
chr12:123472067-123514428	1426.98	-0.755696	0.290211	-2.60395	0.00921558	0.64218
chr12:123472166-123484974	677.49	-0.639203	0.229569	-2.78436	0.00536339	0.64218
chr12:123584530-123598569	13602.6	1.10391	0.396425	2.78466	0.00535842	0.64218
chr12:123585561-123597093	5282.8	0.91128	0.346348	2.63111	0.00851053	0.64218
chr12:124513221-124514813	146.673	-0.805543	0.302419	-2.66367	0.00772943	0.64218
chr12:124911603-124915348	76385.9	0.752071	0.366141	2.05405	0.0399708	0.64218
chr12:124911645-124915303	76383.4	0.752089	0.366145	2.05407	0.0399685	0.64218
chr12:124911647-124914650	76364.1	0.752241	0.366142	2.05451	0.0399267	0.64218
chr12:124911647-124915147	76376.8	0.752144	0.36615	2.05419	0.0399568	0.64218
chr12:124913586-124915031	10728.9	0.783641	0.372717	2.10251	0.0355087	0.64218
chr12:130871878-130877678	6434.51	0.851043	0.391923	2.17145	0.0298969	0.64218
chr12:130872065-130876733	5931.93	0.866867	0.407272	2.12847	0.0332978	0.64218
chr12:130872069-130876281	5754.82	0.852921	0.410624	2.07713	0.0377892	0.64218
chr12:130872072-130876250	5753.29	0.852927	0.41061	2.07722	0.0377815	0.64218
chr12:130872095-130875963	5480.44	0.840361	0.408259	2.0584	0.0395514	0.64218
chr13:20702126-20704086	95.8582	0.83477	0.382712	2.1812	0.0291687	0.64218
chr13:21140611-21141619	1367.69	0.627301	0.312398	2.00802	0.0446414	0.64218
chr13:21287405-21294859	93.5613	-1.09309	0.50029	-2.18491	0.0288957	0.64218
chr13:21376976-21377874	6.67048	-0.971317	0.474999	-2.04488	0.0408665	0.64218
chr13:25228168-25287566	2671.72	0.51046	0.190893	2.67407	0.00749378	0.64218
chr13:25246200-25288009	2589.11	0.530857	0.198506	2.67427	0.00748931	0.64218
chr13:26132114-26222261	3261.24	0.440549	0.210382	2.09405	0.0362558	0.64218
chr13:26212767-26221842	2598.8	0.535049	0.24112	2.21901	0.0264859	0.64218
chr13:26212767-26222654	2768.07	0.545845	0.243646	2.24032	0.0250703	0.64218
chr13:26212774-26221703	2591.65	0.53448	0.241125	2.21661	0.02665	0.64218
chr13:26213785-26221812	2361.54	0.486126	0.228182	2.13043	0.0331365	0.64218
chr13:26400072-26405238	558.583	0.652347	0.260696	2.50233	0.0123379	0.64218
chr13:27251308-27256568	33298.5	0.713447	0.362527	1.96798	0.04907	0.64218
chr13:27251578-27256568	33271.5	0.713157	0.362538	1.96712	0.0491691	0.64218
chr13:27251582-27256568	33270.8	0.71314	0.362541	1.96706	0.0491761	0.64218
chr13:27251596-27256568	33270.4	0.713125	0.36254	1.96703	0.04918	0.64218
chr13:28659103-28678925	2920.6	1.01524	0.374532	2.71069	0.00671441	0.64218
chr13:28700063-28704557	582.788	0.943318	0.327261	2.88246	0.00394578	0.64218
chr13:28700074-28718841	1443.71	0.700543	0.302569	2.31531	0.0205957	0.64218
chr13:28700716-28718970	1199.2	0.656306	0.302359	2.17062	0.0299601	0.64218
chr13:30151885-30159621	32.2138	-0.951301	0.401431	-2.36977	0.017799	0.64218
chr13:30419518-30422237	48.5776	-0.810601	0.400848	-2.02222	0.0431541	0.64218
chr13:30459849-30464310	11350.9	0.85503	0.338294	2.52748	0.0114885	0.64218
chr13:30459849-30465965	11561	0.832618	0.336055	2.47763	0.0132259	0.64218
chr13:30460894-30464247	8041.72	0.812944	0.346609	2.34542	0.0190057	0.64218
chr13:30460906-30465242	8252.07	0.774059	0.342017	2.26322	0.0236223	0.64218
chr13:30461495-30465938	6864.89	0.629007	0.320201	1.96441	0.049482	0.64218
chr13:30735507-30764419	1074.05	0.890872	0.440134	2.02409	0.0429606	0.64218
chr13:30742335-30744396	267.64	1.29015	0.495639	2.603	0.0092412	0.64218
chr13:30922344-30932456	312.856	0.904952	0.43187	2.09543	0.0361329	0.64218
chr13:31136627-31161919	5028.49	1.10658	0.435852	2.53888	0.0111208	0.64218
chr13:31136627-31161927	5028.67	1.10662	0.435851	2.53899	0.0111173	0.64218
chr13:31136920-31162388	4958.82	1.09922	0.434811	2.52804	0.01147	0.64218
chr13:31137265-31162039	4812.3	1.08934	0.433217	2.51453	0.0119192	0.64218
chr13:33818048-33837496	1016.78	0.771404	0.352133	2.19066	0.0284763	0.64218
chr13:38349850-38361125	2248.56	0.829244	0.293258	2.8277	0.00468841	0.64218
chr13:38349880-38363003	4417.69	0.860834	0.278539	3.09053	0.001998	0.64218
chr13:38350114-38363000	4349.34	0.869422	0.280883	3.09532	0.00196601	0.64218
chr13:39679595-39682473	266.836	0.57987	0.252743	2.29431	0.0217727	0.64218
chr13:40181808-40189028	31.4954	-1.27698	0.445731	-2.86492	0.00417116	0.64218
chr13:40343956-40350303	35.4575	-0.945643	0.475715	-1.98783	0.0468301	0.64218
chr13:41905117-41905224	3.02495	1.34561	0.539867	2.49249	0.0126852	0.64218
chr13:42574223-42606918	224.891	1.19202	0.535917	2.22426	0.0261312	0.64218
chr13:42886387-42992230	4254.96	1.00558	0.440227	2.28423	0.0223578	0.64218
chr13:42886387-42992249	4255.02	1.00562	0.440217	2.28436	0.0223502	0.64218
chr13:42888493-42992165	3839.38	0.999307	0.438536	2.27874	0.0226828	0.64218
[truncated: 95,375 more rows]

## Sheet: RS_only
GeneID	Base mean	log2(FC)	StdErr	Wald-Stats	P-value	P-adj
MER22	3245.14	-1.02877	0.348767	-2.94974	0.00318039	0.64218
PABL_BI	101.041	0.665667	0.235951	2.82122	0.00478421	0.64218
LTR58	64.0252	0.782439	0.290483	2.69358	0.00706898	0.64218
PTR5	394.086	-1.10363	0.413952	-2.66607	0.0076744	0.64218
TAR1	184.594	-0.660972	0.261636	-2.52631	0.0115269	0.64218
LTR7C	516.364	-0.55222	0.225959	-2.4439	0.0145296	0.64218
CHARLIE2B	51.1317	0.79711	0.327107	2.43685	0.0148158	0.64218
GSAT	178.691	-1.21706	0.513819	-2.36865	0.0178533	0.64218
LTR60B	61.9051	-0.892224	0.385526	-2.3143	0.0206512	0.64218
LTR16D	6.69849	-0.957257	0.414922	-2.30708	0.0210506	0.64218
LTR53B	54.1293	-0.675686	0.309451	-2.1835	0.0289991	0.64218
LTR46	249.628	-0.686174	0.314962	-2.17859	0.0293621	0.64218
LTR7Y	1511.1	-0.760837	0.351656	-2.16358	0.0304965	0.64218
MER135	17.5566	0.848653	0.394375	2.15189	0.0314058	0.64218
LTR1E	413.794	-0.592866	0.276363	-2.14524	0.0319335	0.64218
LTR7A	2067.24	-0.772269	0.360033	-2.145	0.0319532	0.64218
LTR22B2	563.939	-0.49969	0.233903	-2.13631	0.0326538	0.64218
LTR75_1	46.092	-0.476586	0.227521	-2.09469	0.0361985	0.64218
LTR16E1	42.5069	-0.743069	0.355843	-2.08819	0.0367806	0.64218
MLT1J1	42.7204	-0.536747	0.257472	-2.08469	0.0370978	0.64218
X32_DNA	6.35798	-1.10982	0.533151	-2.08163	0.0373766	0.64218
LTR44	116.118	0.812892	0.39151	2.0763	0.0378664	0.64218
LTR27C	315.208	-0.590516	0.284494	-2.07567	0.0379242	0.64218
ALR	1028.61	0.997003	0.481357	2.07123	0.038337	0.64218
HARLEQUINLTR	3541.69	-0.451857	0.218191	-2.07092	0.0383662	0.64218
MER51C	493.521	-0.447407	0.219958	-2.03406	0.0419457	0.64218
SVA_A	65198.3	-0.565339	0.279649	-2.0216	0.0432174	0.64218
UCON107	63.4109	0.838692	0.418771	2.00275	0.0452045	0.64218
MER54B	165.033	-0.567035	0.283402	-2.00082	0.0454119	0.64218
LTR90B	6.78799	1.07273	0.539626	1.98791	0.046822	0.64218
HERV38I	54.2803	0.788771	0.39935	1.97513	0.048253	0.64218
LTR3A	1370.82	-0.467596	0.238812	-1.958	0.0502295	0.642779
HSATI	11.45	1.03863	0.535153	1.94082	0.0522801	0.646611
Charlie22a	9.52018	1.00618	0.520033	1.93484	0.0530104	0.649078
HERVFH19I	761.255	-0.476667	0.247942	-1.92249	0.0545439	0.649078
LTR25	439.739	-0.311091	0.165374	-1.88114	0.0599535	0.649342
LTR60	45.7654	-0.630709	0.336904	-1.87207	0.0611969	0.65186
UHG	1887.65	0.773665	0.413499	1.87102	0.0613421	0.651911
MSR1	262.444	-0.630844	0.338263	-1.86495	0.0621881	0.652498
MER1B	14798	-0.459561	0.246633	-1.86334	0.0624143	0.652498
LTR21B	23.0071	-0.769202	0.414361	-1.85636	0.0634027	0.65255
CHARLIE9	521.516	0.658425	0.356114	1.84892	0.0644696	0.65255
LTR71B	641.205	-0.485105	0.263227	-1.84291	0.0653419	0.65255
X11_DNA	51.0953	0.584607	0.318599	1.83493	0.0665161	0.65411
LTR5A	4855.74	-0.506594	0.278352	-1.81998	0.0687624	0.65411
LTR27B	399.188	-0.53475	0.294252	-1.81732	0.069168	0.65411
LTR6A	680.596	-0.540622	0.298895	-1.80874	0.0704921	0.654527
LTR21A	443.145	-0.589595	0.327385	-1.80092	0.0717153	0.655785
LTR13	9702.39	-0.36497	0.202712	-1.80044	0.0717914	0.6559
MER103C	4.54617	-0.891886	0.497285	-1.79351	0.0728909	0.657721
Charlie19a	25.553	0.537326	0.301305	1.78333	0.0745324	0.660488
L1P4b_5end	156.1	-0.600662	0.337279	-1.78091	0.0749278	0.660488
LTR22C	220.154	-0.617205	0.347717	-1.77502	0.0758943	0.660488
MLT2B3	545.066	-0.414115	0.233997	-1.76975	0.0767693	0.660488
LTR14C	745.299	-0.663823	0.375698	-1.7669	0.0772443	0.660488
LTR45B	450.427	-0.381858	0.216541	-1.76345	0.0778249	0.660488
LTR53	182.559	-0.53608	0.305029	-1.75747	0.0788374	0.660922
MLT1N2	61.1897	-0.681659	0.390368	-1.7462	0.0807767	0.661114
ALU	1.69601e+06	-0.497263	0.285278	-1.74308	0.0813196	0.661305
LTR6B	1136.23	-0.578333	0.331942	-1.74227	0.0814608	0.661401
EuthAT-2B	10.3307	0.803076	0.4612	1.74127	0.0816357	0.661581
LTR10G	291.841	-0.484345	0.279723	-1.73152	0.083359	0.66379
MER74	131.947	-0.748922	0.432963	-1.72976	0.0836735	0.664415
LTR13A	2464.58	-0.344992	0.200501	-1.72065	0.0853141	0.667182
MSTA	25196.9	-0.5076	0.296773	-1.7104	0.0871918	0.669094
MLT2A1	9844.71	-0.475444	0.278361	-1.70801	0.0876338	0.669897
HERVH	6104.36	-0.729665	0.428031	-1.7047	0.0882501	0.670207
HERVFH21I	2726.87	-0.541441	0.31921	-1.69619	0.0898494	0.670498
LTR16A1	70.6203	-0.57601	0.340011	-1.69409	0.0902475	0.670505
ALR1	2305.2	0.789306	0.466747	1.69108	0.0908213	0.671686
Charlie13b	12.9803	0.744885	0.441092	1.68873	0.0912714	0.672324
MLT1H1	105.457	-0.533525	0.316616	-1.68508	0.0919724	0.672885
MSTB	7876.24	-0.473965	0.281611	-1.68305	0.0923658	0.672885
MER83B	382.774	-0.524199	0.311898	-1.68068	0.0928255	0.673175
LTR67B	43.3001	0.601402	0.358135	1.67926	0.0931009	0.673175
LTR38A1	43.8899	-0.614227	0.367074	-1.67331	0.0942668	0.674764
L2D	4.52899	0.813714	0.491319	1.65618	0.097685	0.676303
MSTA1	1532.31	-0.439257	0.265593	-1.65388	0.0981527	0.676303
Charlie21a	1.80156	-0.888226	0.540013	-1.64482	0.100007	0.67897
MSTB1	7200.28	-0.480174	0.29194	-1.64477	0.100018	0.67897
SVA2	1462.14	-0.369238	0.224799	-1.64252	0.100482	0.679452
MER104A	7.93202	0.826684	0.503737	1.6411	0.100776	0.679526
LTR80B	7.40832	0.860582	0.52476	1.63995	0.101015	0.679554
LTR27	286.582	-0.542332	0.331444	-1.63627	0.101783	0.680805
LTR31	157.471	-0.483043	0.296979	-1.62652	0.103838	0.682583
MER68_I	186.401	0.407436	0.25294	1.6108	0.107223	0.685307
LTR28C	687.341	-0.421737	0.26189	-1.61036	0.10732	0.685481
Kanga1	135.78	0.618067	0.384615	1.60698	0.10806	0.686723
Charlie18a	17.9853	0.75698	0.471143	1.60669	0.108123	0.68678
LTR5	4800.31	-0.494149	0.308284	-1.6029	0.108957	0.687444
LTR14A	667.47	-0.479307	0.299926	-1.59808	0.110024	0.687718
THE1B	38875.6	-0.474504	0.297546	-1.59473	0.110774	0.688287
EuthAT-1	2.13218	0.841421	0.528806	1.59117	0.111571	0.689102
L1PBB_5	520.085	-0.415055	0.26166	-1.58624	0.112685	0.689471
MER4I	5309.46	0.443988	0.280041	1.58544	0.112867	0.689471
LTR71A	627.473	-0.504009	0.317993	-1.58497	0.112973	0.689631
LTR1F1	644.331	-0.491661	0.310341	-1.58426	0.113134	0.689631
MLT2A2	14193.6	-0.442713	0.281664	-1.57178	0.116002	0.692872
MSTA2	2493.99	-0.436911	0.279212	-1.5648	0.11763	0.693751
LTR35A	334.96	-0.380398	0.243432	-1.56265	0.118136	0.694697
LTR10A	850.148	-0.488958	0.314257	-1.55592	0.119728	0.695941
THE1A	18283.8	-0.416106	0.270637	-1.5375	0.12417	0.698955
LTR19A	488.348	-0.419048	0.275323	-1.52202	0.128003	0.700643
HSATII	890.602	0.81666	0.536937	1.52096	0.12827	0.700857
LTR18C	176.713	-0.460905	0.303378	-1.51924	0.128702	0.701159
MER66A	251.173	-0.418787	0.276402	-1.51514	0.129737	0.702315
LTR10F	972.855	-0.465169	0.30705	-1.51496	0.129783	0.702378
LTR1A2	2653.54	-0.382371	0.253004	-1.51132	0.130706	0.702922
LTR9B	1742.73	-0.427236	0.284859	-1.49981	0.133662	0.705838
HERV46I	183.143	-0.616427	0.411466	-1.49812	0.134101	0.705931
LTR14B	1524.32	-0.358655	0.240101	-1.49377	0.135237	0.707549
MER89	200.112	-0.498096	0.333559	-1.49328	0.135364	0.707583
LTR28B	498.068	-0.483738	0.324055	-1.49277	0.135498	0.707583
LTR10B	75.2814	-0.459765	0.30837	-1.49095	0.135974	0.707989
MER101_I	884.204	0.427208	0.286639	1.4904	0.136118	0.708147
Charlie16a	3.23771	-0.798625	0.536112	-1.48966	0.136314	0.708226
HERV3	1797.2	-0.406479	0.273592	-1.48571	0.137355	0.708802
GSATX	9.72129	-0.78194	0.526469	-1.48525	0.137476	0.708802
MER31A	921.844	-0.410233	0.276511	-1.48361	0.137913	0.708882
LTR16D2	3.78475	-0.788945	0.532479	-1.48165	0.138434	0.709159
MER5C	85.4553	0.465521	0.314231	1.48146	0.138484	0.709258
HERV16	42.3137	-0.643603	0.436248	-1.47532	0.140128	0.71089
GSATII	199.585	-0.483931	0.328437	-1.47344	0.140634	0.71113
CHARLIE10	151.454	0.555828	0.379448	1.46483	0.142967	0.714273
HAL1B	36.5413	0.753378	0.517133	1.45684	0.145162	0.715785
KANGA2_A	30.9755	0.514551	0.353622	1.45509	0.145645	0.715785
MIRc	765.788	0.237134	0.163722	1.44839	0.147507	0.716648
SAR	77.6894	0.745079	0.514631	1.44779	0.147675	0.71669
THE1C	25738.8	-0.409088	0.283476	-1.44311	0.148988	0.717141
MER31	437.055	-0.461756	0.321227	-1.43747	0.150583	0.717639
LTR2752	511.822	-0.371831	0.259096	-1.43511	0.151255	0.71797
X28_DNA	2.81268	0.769495	0.536523	1.43423	0.151508	0.718059
MER83	780.796	-0.37755	0.263274	-1.43406	0.151556	0.718059
THE1D	20828	-0.443833	0.311683	-1.42399	0.15445	0.718822
MER95	92.9473	0.527531	0.371709	1.41921	0.155839	0.719694
Eutr11	1.91601	-0.765873	0.540052	-1.41815	0.156147	0.719793
MER74B	106.577	-0.501598	0.356416	-1.40734	0.159327	0.721627
MER52B	1433.72	-0.354467	0.252176	-1.40563	0.159833	0.72229
MER21B	3903.36	-0.347551	0.247814	-1.40247	0.160776	0.722739
D20S16	1.98023	-0.725433	0.517719	-1.40121	0.161151	0.722739
TIGGER5A	1408.78	0.484217	0.347391	1.39387	0.163358	0.725898
MER4A1	7048.77	-0.330556	0.237437	-1.39218	0.163867	0.726364
MER1A	10281.3	-0.341135	0.245367	-1.3903	0.164437	0.726826
L1PBA1_5	1596.78	-0.368492	0.2651	-1.39001	0.164525	0.726826
MER54	196.098	-0.515974	0.371708	-1.38812	0.165102	0.727548
MER52A	1399.34	-0.322507	0.233356	-1.38204	0.166959	0.729129
LTR9A1	1481.26	-0.387742	0.28059	-1.38188	0.167008	0.729129
Charlie11	25.0009	0.646911	0.468955	1.37947	0.167749	0.730292
MARNA	49.0558	0.378352	0.27549	1.37338	0.169635	0.730862
MER70A	144.195	-0.391413	0.286187	-1.36768	0.171411	0.732925
LTR06	13.9621	-0.618456	0.452798	-1.36586	0.171984	0.73336
FORDPREFECT	25.938	0.610853	0.447911	1.36378	0.172636	0.734321
MER9	7406.18	-0.321033	0.236612	-1.35679	0.174848	0.736652
LOR1	982.64	-0.361335	0.266906	-1.35379	0.175803	0.73736
MER104	24.0573	0.549433	0.406548	1.35146	0.176549	0.738435
LTR2B	1696.59	-0.153955	0.114071	-1.34964	0.177132	0.738663
MER20	5289.16	-0.352928	0.262199	-1.34603	0.178293	0.739497
SN5	178.976	-0.589455	0.438795	-1.34335	0.179159	0.739972
MER66C	627.823	-0.398661	0.297231	-1.34125	0.17984	0.740627
CHARLIE8A	75.1277	0.337532	0.252995	1.33414	0.182157	0.742254
LTR12E	5800.59	-0.461246	0.346286	-1.33198	0.182868	0.742254
LTR1D	1023.85	-0.390668	0.293327	-1.33185	0.182908	0.742254
MLT1E	339.618	-0.302746	0.227859	-1.32865	0.183963	0.742453
Tigger3d	157.331	0.486111	0.365989	1.32821	0.184108	0.742582
L1PA7_5	32689.1	-0.404182	0.306046	-1.32066	0.186615	0.744761
MER74A	403.991	-0.456464	0.34692	-1.31576	0.188254	0.745716
MER70B	94.8043	-0.291948	0.223421	-1.30672	0.191309	0.747869
MER45	95.448	-0.354826	0.271723	-1.30584	0.191608	0.748184
CHARLIE3	6091.5	-0.351608	0.269911	-1.30268	0.192683	0.749209
LTR33A	15.3094	-0.53856	0.414021	-1.3008	0.193326	0.749473
ORSL-2b	3.83773	0.701449	0.53959	1.29996	0.193613	0.749661
MamRep605	30.4438	0.430517	0.332701	1.29401	0.195663	0.751094
MamRep488	0.552863	-0.494838	0.382489	-1.29373	0.195759	0.751094
MER50	2016.35	-0.332729	0.257859	-1.29035	0.196928	0.75203
LTR18B	636.193	-0.247488	0.192182	-1.28778	0.197824	0.752055
LTR8	4193.42	-0.278637	0.216394	-1.28764	0.197871	0.752055
LTR52	57.4697	-0.400355	0.311313	-1.28602	0.198436	0.752486
MER21A	2509.07	-0.332588	0.259674	-1.28079	0.200269	0.752786
LTR5_Hs	9716.42	-0.214546	0.167801	-1.27857	0.201047	0.753043
HSAT4	77.6733	-0.528505	0.416052	-1.27028	0.203983	0.755055
MER116	53.5058	0.399536	0.315037	1.26822	0.204721	0.755406
MER11B	13162.3	-0.411148	0.324297	-1.26781	0.204865	0.755406
LTR5B	5044.74	-0.272292	0.215114	-1.2658	0.205583	0.756265
MER66B	460.629	-0.38472	0.30448	-1.26353	0.206398	0.756814
LTR4	449.643	-0.387823	0.307858	-1.25975	0.207761	0.757687
MER113B	11.9919	0.588597	0.468851	1.2554	0.209332	0.758923
CHARLIE6	194.15	0.374473	0.298422	1.25485	0.209535	0.75916
MER67A	151.668	-0.419864	0.335403	-1.25182	0.210635	0.759993
HERV18	1475.06	-0.365569	0.292057	-1.2517	0.210677	0.760024
L2C	2.16332	0.661266	0.530999	1.24532	0.213012	0.761577
X17_LINE	5.28276	0.67084	0.538909	1.24481	0.213201	0.761612
LTR1D1	576.851	-0.376729	0.303035	-1.24318	0.2138	0.762395
MamGypLTR1b	1.66823	-0.634906	0.510743	-1.2431	0.21383	0.762406
GOLEM_A	2498.28	0.393835	0.317571	1.24015	0.214921	0.763804
EUTREP7	10.4409	0.542152	0.437773	1.23843	0.215556	0.764287
LTR7B	3052.2	-0.412708	0.33427	-1.23465	0.216959	0.765137
LTR22A	518.27	-0.331714	0.270133	-1.22797	0.21946	0.766457
CHARLIE8	403.463	-0.380541	0.310244	-1.22659	0.219977	0.766851
MER52D	1272.91	-0.303041	0.247466	-1.22458	0.220734	0.767117
L1PA17_5	148.37	-0.360991	0.295726	-1.22069	0.222202	0.768393
LTR1F2	364.183	-0.354489	0.290847	-1.21881	0.222915	0.769141
Eutr10	3.52117	-0.654269	0.537749	-1.21668	0.223725	0.769796
ACRO1	1.04561	-0.562749	0.462772	-1.21604	0.223969	0.769796
TIGGER5	600.027	0.340319	0.280346	1.21393	0.224776	0.770442
HERV9	34075.7	-0.519939	0.429394	-1.21087	0.225946	0.770942
MIR3	186.78	-0.211396	0.175217	-1.20648	0.227631	0.772343
LTR81A	0.705138	-0.569085	0.471796	-1.20621	0.227737	0.772444
MER83C	171.102	-0.285644	0.237654	-1.20193	0.22939	0.773055
MER30	6783.4	-0.360206	0.299779	-1.20157	0.22953	0.773092
MER50B	654.138	-0.338256	0.282385	-1.19785	0.230974	0.774105
LTR10D	678.813	-0.37029	0.310587	-1.19222	0.233173	0.775983
Eutr7	7.94527	0.571901	0.480142	1.19111	0.233611	0.776151
MER31B	369.234	-0.37261	0.314455	-1.18494	0.236042	0.777762
HERV4_I	1420.98	-0.251555	0.212455	-1.18404	0.236398	0.7779
MER61D	504.53	-0.372406	0.315526	-1.18027	0.237892	0.778694
LTR81AB	5.76743	0.630729	0.535479	1.17788	0.238845	0.779185
MLT1F	575.542	-0.318131	0.270219	-1.17731	0.239072	0.779351
MamRep1894	4.409	0.611601	0.521847	1.17199	0.2412	0.780409
MLT1G1	81.4313	-0.263871	0.225726	-1.16899	0.242408	0.781383
LTR16C	106.748	-0.326687	0.279495	-1.16885	0.242466	0.781383
MER4A	1759.36	-0.302561	0.260068	-1.16339	0.24467	0.783153
LTR86C	1.96822	0.615038	0.530355	1.15967	0.246182	0.784303
TIGGER5_A	472.107	0.392143	0.338861	1.15724	0.247174	0.785316
LTR32	759.159	-0.320652	0.278594	-1.15096	0.249747	0.786325
ZOMBI_A	1121.67	0.376334	0.327557	1.14891	0.250592	0.78666
LTR16E	2.24028	-0.618606	0.539215	-1.14724	0.251284	0.787341
LTR11	41.4302	-0.361562	0.318245	-1.13611	0.255909	0.790513
X18_DNA	2.11637	0.612358	0.539672	1.13468	0.256508	0.790975
MER46C	40.2331	0.479422	0.425351	1.12712	0.259691	0.792493
MSTC	5167.16	-0.276633	0.246334	-1.123	0.261438	0.793559
CHARLIE1	1846.09	0.366408	0.32795	1.11727	0.263879	0.794579
LTR14	792.342	-0.368263	0.331487	-1.11094	0.266593	0.795735
LTR75	23.4336	0.310914	0.280532	1.1083	0.267731	0.796238
MER84I	82.6399	-0.498435	0.450839	-1.10557	0.268912	0.79652
X9a_DNA	4.26596	0.557085	0.504034	1.10525	0.26905	0.79652
MER65D	167.644	0.280248	0.254314	1.10198	0.270472	0.796736
CHARLIE4	158.285	0.342802	0.312004	1.09871	0.271894	0.797795
L1P4c_5end	71.1393	-0.43048	0.391822	-1.09866	0.271915	0.797795
HSFAU	7326.34	0.354047	0.322571	1.09758	0.27239	0.798222
MER41B	6097.63	-0.298817	0.272399	-1.09698	0.27265	0.798222
LTR26	472.507	-0.348046	0.317712	-1.09548	0.273308	0.798315
MER21C	1917.5	-0.279089	0.254989	-1.09451	0.273729	0.798603
LTR12D	11637.4	-0.457227	0.418043	-1.09373	0.274073	0.798722
L3	35.6274	0.375342	0.343987	1.09115	0.275207	0.799076
MER66D	147.462	-0.404118	0.370652	-1.09029	0.275587	0.799208
LTR16D1	4.89984	-0.487594	0.449189	-1.0855	0.277701	0.800206
LTR2C	1008.79	0.339786	0.313231	1.08478	0.278021	0.800449
MER88	145.896	-0.373343	0.344337	-1.08424	0.278259	0.800486
EUTREP1	3.17131	0.583892	0.539085	1.08312	0.278757	0.800486
HERVK22I	7265.53	-0.314659	0.29054	-1.08301	0.278802	0.800486
PABL_AI	3603.14	0.367143	0.339787	1.08051	0.279916	0.801005
LTR70	1076.94	0.367624	0.340866	1.0785	0.280811	0.801328
L1M2A1_5	288.972	-0.304641	0.282756	-1.0774	0.281303	0.801714
MER11D	1861.23	-0.276026	0.256252	-1.07717	0.281406	0.80181
MER41F	277.428	-0.296407	0.27563	-1.07538	0.282206	0.802078
LTR26B	231.132	-0.346915	0.322727	-1.07495	0.282397	0.802328
LTR28	712.655	-0.251117	0.234057	-1.07289	0.28332	0.80278
LTR17	3794.4	-0.274091	0.255498	-1.07277	0.283372	0.80278
LOOPER	174.894	0.39061	0.364734	1.07094	0.284194	0.803215
MER61E	355.851	-0.347738	0.325693	-1.06769	0.285662	0.804007
Charlie12	2609	-0.293438	0.275725	-1.06424	0.28722	0.804787
X30_DNA	0.768778	0.474635	0.446731	1.06246	0.288025	0.8055
L1PA12_5	4613.71	-0.310491	0.293049	-1.05952	0.289364	0.80585
LTR40A1	10.6787	-0.46839	0.443414	-1.05633	0.290819	0.806874
LTR3	407.452	0.415471	0.394978	1.05188	0.292853	0.808323
MER41A	8182.54	-0.259019	0.246248	-1.05186	0.292863	0.808323
HERVH48I	1374.99	-0.399681	0.380433	-1.05059	0.293445	0.808501
MER48	373.934	-0.300319	0.287725	-1.04377	0.296591	0.810047
Tigger13a	26.7372	-0.374989	0.359845	-1.04209	0.297372	0.810507
Ricksha_a	245.255	0.381953	0.366938	1.04092	0.297914	0.810856
IN25	136.941	-0.283899	0.273146	-1.03937	0.298634	0.811455
LTR38	76.0713	-0.324861	0.31275	-1.03873	0.298932	0.811554
LTR38C	118.861	-0.374874	0.360933	-1.03862	0.298979	0.811554
CER	6500.86	-0.403366	0.388445	-1.03841	0.299078	0.811554
LTR27E	232.926	-0.336837	0.324809	-1.03703	0.299721	0.812009
X18_LINE	0.815966	0.455446	0.440028	1.03504	0.300651	0.812544
MER5C1	10.6329	0.448127	0.433261	1.03431	0.30099	0.812678
ALRb	683.061	0.478562	0.4636	1.03227	0.301944	0.813014
LTR1B1	331.754	-0.347756	0.336904	-1.03221	0.301974	0.813014
HERVK11DI	309.509	-0.443525	0.432539	-1.0254	0.305175	0.813853
MamRep4096	6.49764	0.495659	0.483435	1.02529	0.305228	0.813853
Tigger16a	2.69523	-0.540293	0.527908	-1.02346	0.30609	0.814212
MLT1A0	5700.88	-0.253508	0.248015	-1.02215	0.30671	0.814498
MER105	71.2467	0.370454	0.362649	1.02152	0.307007	0.814654
HERVK3I	6990.18	0.473465	0.464191	1.01998	0.307739	0.814891
MLT1M	11.282	-0.435378	0.430072	-1.01234	0.311377	0.81685
HERVE	9883.87	-0.287099	0.283742	-1.01183	0.31162	0.817031
ZOMBI_C	28.0664	0.378524	0.374263	1.01139	0.311832	0.8172
MSTD	3253.83	-0.293246	0.291479	-1.00606	0.314386	0.819055
MER61B	302.72	-0.281927	0.281648	-1.00099	0.316832	0.820166
THE1_I	68280.6	-0.253667	0.25347	-1.00078	0.316934	0.82023
MER72B	1061.83	-0.430375	0.430164	-1.00049	0.317073	0.820363
MER80	160.25	0.31435	0.31476	0.998694	0.317943	0.820518
HARLEQUIN	9995.67	-0.300922	0.301408	-0.998386	0.318092	0.820544
MLT1F1	790.232	-0.216547	0.217054	-0.997665	0.318442	0.82088
LOR1a_LTR	746.575	-0.313455	0.314244	-0.997489	0.318527	0.820971
MER20B	159.923	-0.272386	0.274694	-0.991597	0.321394	0.822603
LTR1	563.524	-0.271649	0.276581	-0.982167	0.326017	0.826402
MER41I	1474.35	0.336457	0.343187	0.980392	0.326893	0.826913
MER5A	1591.91	-0.245604	0.250874	-0.978993	0.327583	0.827373
CR1_Mam	27.3998	-0.411966	0.42211	-0.975967	0.329081	0.82832
MER91A	1.66759	0.525625	0.538778	0.975587	0.329269	0.82832
Tigger4a	1362.67	0.322739	0.333146	0.968763	0.332663	0.830692
MER21C_BT	917.699	-0.24554	0.254076	-0.966402	0.333843	0.831482
HERVL	32264.3	-0.265087	0.274412	-0.966018	0.334035	0.831516
LTR88c	2.04746	-0.518321	0.537556	-0.964219	0.334936	0.831917
MER57F	263.879	0.342059	0.355697	0.961658	0.336222	0.832332
LTR43	514.739	-0.264719	0.276167	-0.958546	0.337787	0.833054
MLT1H	149.342	-0.278014	0.290338	-0.957553	0.338288	0.833277
MamRep1527	2.24427	-0.509746	0.533264	-0.955898	0.339124	0.833558
LTR41B	172.531	-0.372779	0.390383	-0.954905	0.339626	0.83361
6kbHsap	3107.2	-0.285544	0.299769	-0.952548	0.340819	0.833663
LTR1B0	818.203	0.492428	0.517518	0.951519	0.341341	0.833725
MER57D	271.103	0.278149	0.292403	0.95125	0.341478	0.833725
CHARLIE1A	1267.07	0.301902	0.317985	0.949423	0.342405	0.833915
ALR_	8080.94	0.444061	0.467947	0.948955	0.342643	0.833915
L1ME3C_3end	185.382	0.345381	0.36446	0.947652	0.343307	0.83422
HERVK11I	4299.77	-0.314161	0.332409	-0.945102	0.344607	0.834742
HERV57I	231.736	-0.341577	0.362164	-0.943157	0.345601	0.834742
LTR55	61.7602	-0.354256	0.375646	-0.943058	0.345651	0.834742
L1MD1_5	263.437	-0.233535	0.247926	-0.941954	0.346216	0.834833
LTR47B	128.164	-0.319604	0.339343	-0.941831	0.346279	0.834833
L1ME3F_3end	141.631	0.339276	0.360458	0.941235	0.346584	0.834901
LTR16B1	20.0758	-0.381385	0.406472	-0.938281	0.3481	0.835469
LOR1b_LTR	326.335	-0.308338	0.331548	-0.929995	0.352374	0.838272
MER85	1873.47	0.291436	0.313547	0.929482	0.352639	0.838272
L1ME3D_3end	218.56	0.327376	0.355013	0.92215	0.35645	0.839252
MER110A	12.0186	0.435264	0.472892	0.920431	0.357348	0.839252
MLT1E2	966.858	-0.266686	0.289809	-0.920212	0.357462	0.839252
MER99	59.5438	0.360636	0.39227	0.919355	0.35791	0.839252
UCON40	0.206412	-0.245631	0.26719	-0.919313	0.357932	0.839252
L1MEB_5	44.6353	0.323056	0.35173	0.918477	0.358369	0.839567
MER61C	507.921	-0.29059	0.316727	-0.917478	0.358892	0.839916
MER11C	5100.2	-0.266598	0.293018	-0.909835	0.36291	0.841745
LTR35B	63.5259	0.408162	0.449442	0.908152	0.363798	0.842071
L2	1549.48	-0.219597	0.243332	-0.902456	0.366815	0.843506
LTR26E	186.636	-0.279091	0.309739	-0.901053	0.36756	0.843978
UCON76	7.89515	-0.473525	0.527086	-0.898384	0.368981	0.844885
L1MD2	4524.99	0.268325	0.298946	0.897572	0.369414	0.845008
MLT1A1	4218.42	-0.260063	0.289757	-0.897521	0.369441	0.845008
MER34-int	63.2058	-0.320122	0.358564	-0.892788	0.371971	0.845993
LTR77	171.302	-0.299922	0.337005	-0.889965	0.373484	0.84675
AmnSINE1_HS	35.2666	-0.431639	0.485483	-0.889092	0.373954	0.847024
TIGGER5_B	299.234	0.271267	0.305211	0.888786	0.374118	0.847072
L1PA5	48430.1	-0.318909	0.360701	-0.884136	0.376623	0.848897
UCON81	1.79854	-0.391862	0.443868	-0.882835	0.377325	0.849427
LTR9D	663.991	-0.247253	0.280693	-0.880868	0.378389	0.850344
SUBTEL_sat	1.44974	-0.442016	0.501839	-0.880793	0.37843	0.850344
L1ME3	955.774	0.290441	0.329945	0.880272	0.378712	0.850474
LTR12F	2432.51	-0.260463	0.297516	-0.875458	0.381325	0.851809
ERVL-E	360.831	-0.254573	0.290882	-0.875176	0.381478	0.851825
LTR37B	90.0381	0.331986	0.379783	0.874146	0.382039	0.852213
LTR38B	152.307	-0.261737	0.300399	-0.871299	0.383591	0.852914
RICKSHA_0	364.449	0.308025	0.354136	0.869792	0.384414	0.853182
ORSL	91.3079	-0.296639	0.341256	-0.869254	0.384708	0.85324
Eutr6	1.4044	0.455839	0.526416	0.86593	0.386528	0.854038
MER41E	404.308	-0.222092	0.256535	-0.865739	0.386633	0.85409
LTR1C1	143.753	-0.307599	0.355675	-0.864833	0.38713	0.854317
HERVP71A_I	2359.48	-0.277685	0.321582	-0.863496	0.387865	0.85483
MER21	405.476	-0.230371	0.268326	-0.85855	0.390589	0.856517
HERV39	23052.1	-0.211623	0.24689	-0.857154	0.39136	0.857003
MER63A	18.1871	-0.297147	0.347045	-0.856222	0.391875	0.857353
LTR1C3	43.8869	-0.289978	0.33894	-0.855542	0.392251	0.857818
L1P4e_5end	548.173	-0.313942	0.367282	-0.854773	0.392677	0.857998
MER30B	1921.84	-0.23331	0.273476	-0.853126	0.39359	0.858352
L1PA4	52087.8	-0.310488	0.366819	-0.846432	0.397312	0.859931
Tigger12	11.0816	0.410247	0.485963	0.844192	0.398562	0.860231
L1MA5	5395.04	0.286258	0.339099	0.844174	0.398572	0.860231
L3b_3end	85.0192	0.401952	0.476249	0.843995	0.398672	0.860231
MER90	63.0096	-0.252804	0.300273	-0.841914	0.399836	0.860586
LTR12B	2561.95	-0.26515	0.315463	-0.840512	0.400621	0.860859
HUERS-P2	915.204	0.407079	0.485041	0.839267	0.40132	0.861081
Charlie28	2.13905	0.447208	0.533545	0.838182	0.401928	0.861223
TIGGER8	4.57091	-0.449562	0.536366	-0.838163	0.401939	0.861223
LTR36	369.981	-0.28962	0.345805	-0.837525	0.402297	0.861242
LTR16A	17.6539	-0.352588	0.423516	-0.832524	0.405113	0.862317
MLT1E1	299.51	-0.227528	0.273515	-0.831867	0.405484	0.862518
LTR42	317.344	-0.133062	0.160041	-0.831427	0.405733	0.862518
MER9B	695.353	-0.212982	0.256862	-0.829169	0.407009	0.863035
LTR47B2	181.033	-0.256214	0.309278	-0.828424	0.40743	0.863076
MLT1F2	276.795	-0.209321	0.2528	-0.828009	0.407665	0.86318
MER34C2	354.985	-0.316377	0.382784	-0.826517	0.408511	0.863602
L1PA8	32589.3	-0.291731	0.35308	-0.826244	0.408666	0.863678
MER52AI	1244.75	0.400933	0.485603	0.82564	0.409008	0.863805
LTR8A	1079.97	-0.232112	0.281298	-0.825145	0.409289	0.863889
ZOMBI_B	4932.7	0.25948	0.315135	0.823393	0.410284	0.864373
L1PA11	14935.5	-0.265913	0.323893	-0.82099	0.411652	0.86493
LTR19C	261.473	-0.241657	0.294859	-0.819569	0.412462	0.865703
UCON63	2.96336	0.440674	0.540036	0.816008	0.414495	0.8666
L1PA14_5	826.728	-0.257769	0.316359	-0.814798	0.415188	0.866741
L1PA7	58402.3	-0.285288	0.350633	-0.813636	0.415854	0.866837
MER69A	46.4182	-0.384442	0.472789	-0.813137	0.41614	0.866859
MER73	111.253	-0.279912	0.344331	-0.812915	0.416267	0.866932
EUTREP15	16.2456	-0.409076	0.505032	-0.81	0.41794	0.867753
LSAU	163.053	-0.271682	0.33629	-0.807882	0.419158	0.868659
MER75	573.605	0.253476	0.316425	0.801062	0.423096	0.870792
MamRep137	5.51451	0.409866	0.511667	0.80104	0.423109	0.870792
MER11A	8911.79	-0.245604	0.307728	-0.79812	0.424801	0.871598
L1PA3	40010.9	-0.303668	0.382736	-0.793413	0.427537	0.872405
THER2	38.6555	-0.271209	0.344167	-0.788014	0.430688	0.873007
HERV23	35.8981	0.314797	0.400168	0.78666	0.431481	0.873267
L1ME3E_3end	179.059	0.277089	0.353277	0.784338	0.432842	0.873796
X26_DNA	7.21733	0.394952	0.504281	0.783198	0.433511	0.873796
UCON105	6.2966	-0.422538	0.539842	-0.782708	0.433799	0.873818
ERV3-16A3_I	128.978	-0.216722	0.279292	-0.775967	0.437768	0.875344
MLT1K	46.8115	-0.277714	0.359089	-0.773385	0.439295	0.875837
ALINE	3.11386	0.411496	0.534861	0.769351	0.441685	0.876414
RICKSHA	1059.59	-0.209415	0.272246	-0.769213	0.441767	0.876414
LTR68	21.0514	0.253085	0.329833	0.767313	0.442895	0.877056
X1_DNA	9.35293	0.367308	0.479229	0.766456	0.443405	0.877256
L1PA10	24191.7	-0.25369	0.331764	-0.764671	0.444467	0.877944
UCON77	1.24502	0.404391	0.5312	0.761278	0.446491	0.878551
LTR62	316.832	-0.180967	0.23879	-0.757851	0.44854	0.879036
MamRep434	9.33943	0.391103	0.51808	0.754907	0.450305	0.879654
Tigger16b	1.01762	0.350099	0.464215	0.754174	0.450745	0.879732
L1MA4	9366.56	0.25336	0.339559	0.746146	0.455579	0.881603
MLT1C2	3633.33	-0.211987	0.2846	-0.74486	0.456356	0.882106
MARE7	0.997252	0.348725	0.468768	0.743918	0.456926	0.882381
MER97d	38.5067	-0.264975	0.358313	-0.739508	0.459598	0.883542
LTR85c	0.592458	-0.33047	0.447194	-0.738986	0.459915	0.883657
L1ME_ORF2	11774.9	0.269871	0.36583	0.737693	0.460701	0.88388
HERVI	572.259	0.315264	0.427512	0.737438	0.460856	0.88388
Tigger2b_Pri	2066.18	0.224843	0.306	0.734781	0.462473	0.884109
MLT2B2	1198.78	-0.223905	0.305882	-0.732	0.464169	0.884376
MER61A	556.302	-0.230225	0.314706	-0.731556	0.46444	0.884584
MER57C1	169.152	0.338655	0.465063	0.728191	0.466496	0.885916
Merlin1_HS	36.2876	0.265951	0.365361	0.727911	0.466668	0.886071
MER68A	1534.66	-0.16749	0.230597	-0.726335	0.467634	0.886507
LTR78	0.939068	0.354811	0.489181	0.725316	0.468258	0.886814
LTR16A2	21.7372	-0.340133	0.471642	-0.721167	0.470807	0.887744
MER63D	203.944	0.184517	0.256085	0.72053	0.471199	0.887744
LTR59	112.785	0.215857	0.299932	0.719685	0.471719	0.888022
LTR10B1	189.243	0.225486	0.313364	0.719566	0.471792	0.888033
LTR9	996.647	-0.199218	0.278973	-0.71411	0.475159	0.889194
MER104C	11.9437	0.343563	0.482081	0.712666	0.476052	0.889595
MER76-int	17.5144	-0.342461	0.480576	-0.712606	0.47609	0.889595
MIRb	935.304	0.137516	0.193916	0.709151	0.478231	0.890465
HERV15I	884.532	-0.276482	0.390223	-0.708522	0.478621	0.890628
MER51B	1109.54	-0.187944	0.26554	-0.707778	0.479083	0.89096
MER4CL34	400.572	-0.240186	0.339542	-0.707384	0.479328	0.891065
LTR89	0.765817	0.332348	0.470444	0.706457	0.479904	0.891065
X31_DNA	0.570599	0.264931	0.375214	0.706079	0.480139	0.891065
Tigger3c	3275.43	0.220454	0.313354	0.70353	0.481725	0.891128
LTR27D	94.9482	-0.215868	0.308289	-0.700213	0.483794	0.891762
EUTREP2	0.525086	0.262238	0.376102	0.697253	0.485645	0.892534
L1MA5A	4838.2	0.233016	0.337776	0.689854	0.490286	0.894869
MER54A	365.789	-0.224706	0.326599	-0.688017	0.491442	0.89548
MER97A	33.6557	-0.265422	0.385812	-0.687957	0.49148	0.89548
MER44A	1349.4	0.20951	0.306261	0.68409	0.493918	0.896191
MLT1C	3506.41	-0.177143	0.259442	-0.682784	0.494744	0.896276
MLT2B4	2405.67	-0.204859	0.300187	-0.682439	0.494961	0.896276
X20_LINE	13.9259	0.350347	0.514342	0.681156	0.495773	0.896404
MER93	35.4723	-0.300304	0.441063	-0.680864	0.495957	0.896404
MamGypLTR1a	0.542189	0.249639	0.36826	0.677889	0.497842	0.897367
MER66_I	1055.29	-0.227195	0.335981	-0.676213	0.498905	0.897862
MER5B	245.512	-0.166286	0.246149	-0.675551	0.499326	0.897862
UCON98	2.6622	-0.360584	0.535557	-0.673287	0.500764	0.898414
MLT1D	3405.47	-0.185929	0.278456	-0.667715	0.504315	0.899247
L1MB7	13236.9	0.205114	0.307346	0.667372	0.504535	0.899413
X4_LR	0.309632	-0.209558	0.314705	-0.665889	0.505482	0.899455
MLT2D	506.214	-0.220584	0.331266	-0.665884	0.505485	0.899455
MER72	857.279	-0.205551	0.309143	-0.664906	0.50611	0.899686
HERV-K14I	1743.42	-0.139857	0.210698	-0.66378	0.506831	0.899989
MER4D1	4822.75	-0.189748	0.286286	-0.662794	0.507463	0.900071
LTR16B2	6.95442	0.320794	0.48403	0.662756	0.507487	0.900071
L1MA4A	6815.94	0.230233	0.347902	0.661777	0.508114	0.900211
LTR43B	53.5803	-0.197784	0.298913	-0.661675	0.508179	0.900211
MER89I	26.487	0.298992	0.452782	0.660343	0.509034	0.900418
L1M6_5end	2.54711	-0.349961	0.53022	-0.66003	0.509235	0.900418
ZOMBI	5933.87	0.198234	0.300742	0.65915	0.509799	0.900418
MLT1J2	92.5251	-0.201748	0.306277	-0.658712	0.51008	0.900418
FORDPREFECT_A	3.95854	-0.346807	0.526572	-0.658613	0.510144	0.900418
HERVL_40	77.9244	-0.203479	0.310561	-0.6552	0.512339	0.901526
L1ME1	4143.03	0.227187	0.346793	0.655108	0.512398	0.901531
MER6C	77.8131	0.238615	0.364781	0.654132	0.513027	0.90191
MARE8	1.82567	0.34659	0.530925	0.652805	0.513882	0.902187
UCON74	1.0194	0.225092	0.344852	0.652719	0.513937	0.902216
MER51A	2709.44	-0.155058	0.23814	-0.651119	0.51497	0.902434
MLT2E	14.8096	-0.268651	0.412711	-0.650942	0.515084	0.902434
TIGGER6B	251.393	0.20333	0.312962	0.649695	0.515889	0.902608
MER77	480.538	-0.12892	0.199093	-0.647539	0.517283	0.903375
GOLEM_B	3631.74	0.189697	0.293187	0.647016	0.517621	0.903468
L1MA6	4584.93	0.216052	0.333969	0.646923	0.517682	0.903473
Charlie15a	4.02267	-0.348871	0.540064	-0.64598	0.518292	0.903871
X33a_DNA	5.07389	0.3486	0.539744	0.645861	0.518369	0.903901
MER53	543.505	0.191747	0.2979	0.643662	0.519795	0.904413
L1PB4	6388.11	0.225014	0.350054	0.642797	0.520356	0.904665
L1MA8	5677.73	0.216802	0.339047	0.639446	0.522533	0.905417
LTR39	1342.87	0.129397	0.202894	0.637756	0.523633	0.905789
MADE1	1154.19	0.181535	0.28495	0.637078	0.524074	0.905801
L1MD1	1413.71	0.19489	0.306801	0.635231	0.525278	0.905915
L1PB3	5226.21	0.22324	0.35146	0.635179	0.525311	0.905919
HERVL74	142.372	-0.202592	0.319147	-0.634794	0.525563	0.905947
LTR57	478.677	0.162003	0.255876	0.633131	0.526648	0.90627
LTR24C	287.256	0.224196	0.354158	0.633039	0.526708	0.906298
MamRep38	1.52736	0.330553	0.524153	0.630642	0.528274	0.906782
L1MC3	3626.69	0.208218	0.330388	0.630223	0.528549	0.906812
MLT1G3	84.9555	-0.195296	0.310466	-0.629043	0.529321	0.906926
MER50C	65.6264	-0.190406	0.303344	-0.62769	0.530207	0.907307
TIGGER6A	359.34	0.214874	0.342715	0.626975	0.530676	0.907516
L1PA2	19500.9	-0.25254	0.402989	-0.626668	0.530877	0.907582
Charlie24	35.825	0.278371	0.444769	0.625877	0.531396	0.90779
HSTC2	40.4953	0.249469	0.401742	0.620968	0.53462	0.90918
MLT1L	11.832	-0.276779	0.445745	-0.620936	0.534642	0.90918
ZAPHOD	170.864	0.196409	0.317465	0.61868	0.536127	0.909965
MER52C	1001.32	-0.148616	0.240391	-0.618229	0.536424	0.909965
MER4C	983.9	0.21835	0.354812	0.615395	0.538294	0.910679
MLT1G	29.1961	0.260129	0.424745	0.612434	0.540251	0.911436
MER4D_LTR	1506.41	-0.18182	0.298244	-0.609636	0.542103	0.912163
L1MB4	9368.35	0.194248	0.31944	0.608088	0.543129	0.912295
MamGypLTR2c	2.42384	0.325264	0.535006	0.607964	0.543212	0.912295
LTR40C	196.155	-0.236104	0.388916	-0.607083	0.543796	0.912295
MARE9	2.151	0.307851	0.507462	0.606649	0.544084	0.912434
MER91B	0.60134	-0.269915	0.446877	-0.604003	0.545842	0.913075
MARE6	0.587992	0.201968	0.33571	0.601615	0.54743	0.913622
MARE1	5.06657	-0.315846	0.525316	-0.60125	0.547674	0.913627
MER51I	1107.4	-0.194024	0.322905	-0.60087	0.547926	0.913667
L5	2.19193	-0.323008	0.537654	-0.600773	0.547991	0.913681
X21_LINE	7.44612	0.307327	0.512323	0.599869	0.548593	0.913748
L1M4B	3868.71	0.210935	0.352714	0.598034	0.549817	0.91426
CHESHIRE_B	668.11	0.166319	0.278903	0.596333	0.550953	0.914568
BLACKJACK	61.7585	0.209421	0.351507	0.595782	0.551321	0.914612
MST_I	8468.49	-0.169528	0.284662	-0.595541	0.551482	0.914669
MER34A	352.225	-0.20258	0.340468	-0.595004	0.551841	0.914745
MER31_I	280.973	0.203577	0.342418	0.594528	0.552159	0.914907
MARE4	0.892297	0.273802	0.461637	0.59311	0.553107	0.91518
MER80B	4.18091	-0.294827	0.498439	-0.591502	0.554184	0.915804
LTR72	245.235	-0.154586	0.262302	-0.589345	0.55563	0.916187
GOLEM_C	744.307	0.206751	0.350881	0.589232	0.555706	0.916187
L1ME5	180.559	-0.205088	0.348218	-0.588963	0.555886	0.916201
L1PA6	40065.4	-0.211474	0.359941	-0.587524	0.556852	0.916252
UCON70	1.65828	-0.307142	0.523492	-0.586718	0.557393	0.916322
MLT1B	7807.81	-0.169333	0.289153	-0.585617	0.558133	0.916684
L1ME2	1922.99	0.196624	0.336401	0.584494	0.558888	0.917039
HERV4_LTR	0.56978	-0.218667	0.374353	-0.58412	0.55914	0.917087
MER75B	141.016	0.186706	0.321014	0.581615	0.560826	0.917528
MLT1C1	2147.34	-0.159722	0.27521	-0.580364	0.561669	0.917631
LTR86A1	5.26667	-0.307306	0.531042	-0.578686	0.562801	0.918017
ERVL	1863.05	-0.161755	0.279709	-0.578296	0.563064	0.918117
MER4E	4399.5	-0.200867	0.348463	-0.576439	0.564318	0.918622
LTR22B1	569.089	-0.185897	0.323526	-0.574598	0.565563	0.919166
MER6A	1177.48	-0.154785	0.270343	-0.572552	0.566948	0.920002
X3_LINE	0.507517	-0.230926	0.40432	-0.571145	0.567901	0.920315
LTR82B	15.235	0.303782	0.53232	0.570675	0.56822	0.920315
L1MA10	1179.26	0.177441	0.311404	0.569811	0.568806	0.920375
MER101B	47.4146	0.182908	0.321175	0.569495	0.56902	0.920404
MER110I	9.22334	0.305529	0.536592	0.569388	0.569093	0.920434
LTR1F	303.515	-0.179455	0.31667	-0.566694	0.570922	0.921005
L1MA3	12808.4	0.186842	0.331408	0.563783	0.572902	0.921559
MER121	61.6435	-0.270188	0.479948	-0.562953	0.573467	0.922041
L1M2A_5	603.725	-0.137382	0.247237	-0.555669	0.578437	0.923888
L1M2_5	3490.65	0.208417	0.375681	0.554773	0.57905	0.924258
MLT1H2	124.113	-0.197645	0.356291	-0.554728	0.579081	0.924258
MLT2C2	1013.36	-0.164659	0.297169	-0.554092	0.579516	0.924282
MER110	11.5512	-0.270367	0.488137	-0.553875	0.579664	0.924282
L1HS	184420	-0.218141	0.39409	-0.553532	0.579899	0.924484
L1MEe_5end	75.1973	0.217419	0.396648	0.548141	0.583595	0.925751
LTR77B	287.657	-0.168681	0.308162	-0.547376	0.58412	0.925993
TIGGER9	4.56705	0.288148	0.526636	0.547148	0.584277	0.926059
HSMAR2	7270.61	0.166359	0.304862	0.545684	0.585283	0.926187
LTR29	321.202	-0.214519	0.395007	-0.543077	0.587077	0.926601
CHESHIRE	628.106	0.160971	0.296776	0.542399	0.587543	0.926614
LTR15	691.693	-0.153104	0.282335	-0.542276	0.587628	0.926614
L1MC2	5633.14	0.168273	0.310613	0.541746	0.587994	0.92676
Tigger12A	12.55	0.246154	0.454736	0.541313	0.588292	0.926932
LTR50	33.6522	-0.212424	0.394364	-0.538649	0.590129	0.927464
LTR61	318.678	0.146309	0.273788	0.534389	0.593073	0.928511
SATR2	514.771	0.190397	0.356447	0.534152	0.593236	0.928577
CHARLIE5	1018.52	0.139041	0.26104	0.532642	0.594282	0.928764
MER2B	1989.14	0.149264	0.28269	0.528014	0.597489	0.929051
X29a_DNA	0.745997	0.216507	0.410084	0.527957	0.597529	0.929051
LTR8B	1172.44	-0.132549	0.251353	-0.52734	0.597958	0.929206
L1M3DE_5	111.384	-0.176215	0.334213	-0.527254	0.598017	0.929206
L1MA7	6028.11	0.173395	0.329378	0.526431	0.598589	0.92947
PRIMAX_I	43.3399	0.224956	0.42774	0.525917	0.598946	0.929682
ERV3-16A3_LTR	7.47051	0.259279	0.49373	0.525142	0.599484	0.929837
Charlie27	1.07959	0.213093	0.406405	0.524336	0.600045	0.930094
HERV1_LTR	165.721	-0.211116	0.404979	-0.521302	0.602156	0.930373
L1MC5	497.76	0.171285	0.32893	0.520735	0.602551	0.930525
LTR75B	23.8988	0.242627	0.468841	0.517504	0.604804	0.930986
ERVL-B4	3433.52	-0.140308	0.271383	-0.517012	0.605148	0.930986
PrimLTR79	115.213	-0.199578	0.392726	-0.508186	0.611323	0.933518
CHARLIE7	71.3306	0.157924	0.313053	0.504464	0.613935	0.934747
HERV30I	954.95	-0.190664	0.379626	-0.502241	0.615498	0.934976
MER104B	7.28069	0.229827	0.458716	0.501023	0.616355	0.935122
L1MB1	4204.47	0.167631	0.336816	0.497695	0.618699	0.935921
MER2	5072.16	0.150287	0.301973	0.497683	0.618708	0.935921
MLT1H_I	54.6156	-0.168145	0.338857	-0.496213	0.619744	0.936377
MER4E1	2218.93	-0.150346	0.303345	-0.495627	0.620158	0.936615
MER124	6.21689	-0.246889	0.49881	-0.494956	0.620631	0.936729
LTR84a	0.291295	0.19434	0.392911	0.494615	0.620872	0.936784
HUERS-P3	2727.97	-0.137354	0.280127	-0.490329	0.623901	0.937951
LTR79	2.08591	0.264109	0.539787	0.489284	0.624641	0.93845
HSAT5	22.673	-0.249458	0.510262	-0.488882	0.624925	0.938529
LTR2	169.049	-0.123502	0.25268	-0.488767	0.625007	0.938529
EUTREP12	1.36816	0.229533	0.47482	0.483412	0.628804	0.939564
HERVIP10FH	4834.21	-0.151232	0.316086	-0.478451	0.632329	0.940853
L1MEA_5	25.62	-0.199367	0.418221	-0.476703	0.633574	0.941103
MER57A_I	2279.34	0.164571	0.346009	0.475626	0.634341	0.941325
CHESHIRE_A	1710.47	-0.131564	0.279028	-0.471506	0.63728	0.942587
LTR49	902.387	-0.14017	0.297421	-0.471285	0.637437	0.942587
MERX	1.95146	-0.252878	0.537317	-0.470631	0.637905	0.942822
ALR2	446.674	0.21592	0.459156	0.470253	0.638174	0.942985
L1MEf_5end	739.038	0.174036	0.37093	0.469188	0.638935	0.943234
L1MB2	8887.58	0.142196	0.303416	0.468651	0.639319	0.943414
MLT1I	124.788	-0.163983	0.350584	-0.467741	0.63997	0.943721
MER113	35.1038	0.173661	0.374627	0.463557	0.642965	0.944454
LTR85a	0.740937	0.201856	0.439466	0.45932	0.646005	0.945422
MER4A1_LTR	2462.16	-0.130835	0.285372	-0.458472	0.646614	0.945422
Eutr15	0.647359	-0.228547	0.50218	-0.45511	0.64903	0.945869
HERV52I	66.7282	0.19525	0.429697	0.45439	0.649548	0.945964
UCON32	2.12502	0.233913	0.517379	0.452111	0.651189	0.946194
L1P_MA2	41195.3	0.164931	0.367404	0.448911	0.653496	0.946194
L1MB4_5	312.841	-0.154778	0.345551	-0.447915	0.654214	0.946194
UCON59	0.0851535	-0.119677	0.26719	-0.447909	0.654219	0.946194
X24_DNA	0.329678	0.161016	0.360086	0.447158	0.654761	0.946404
L1MA9_5	292.112	-0.142358	0.320215	-0.444572	0.656629	0.946948
LOR1I	2852.13	0.124914	0.281721	0.443396	0.65748	0.947231
MER96	10.6136	-0.170308	0.390553	-0.436069	0.662787	0.948289
MLT1J	68.6761	-0.142787	0.328175	-0.435094	0.663494	0.948383
MLT1J-int	30.4725	-0.181359	0.419362	-0.432464	0.665404	0.948686
LTR21C	15.2477	-0.199168	0.462534	-0.430601	0.666758	0.948938
LTR3B	862.083	0.0914743	0.213176	0.429103	0.667848	0.949162
MER76	61.6986	-0.135311	0.315817	-0.428446	0.668326	0.949249
L1PREC2	76821.7	0.15524	0.363331	0.42727	0.669183	0.949446
X4b_DNA	2.80601	0.230096	0.540063	0.426053	0.670069	0.949714
L4	5.93604	0.225615	0.530091	0.425615	0.670388	0.949714
MER106B	98.577	0.116268	0.273365	0.425321	0.670602	0.949714
L1MB3	16091.3	0.124988	0.294052	0.425055	0.670797	0.949732
TIGGER1	71137.3	0.12759	0.300454	0.424658	0.671086	0.949826
MER39B	1914.29	-0.127759	0.303053	-0.421573	0.673337	0.950479
L1MB3_5	2769.15	0.147173	0.350769	0.419573	0.674797	0.950947
L1MA9	8386.28	0.143345	0.342224	0.418864	0.675316	0.951028
L1M3D_5	121.156	0.183865	0.440074	0.417805	0.67609	0.951028
PABL_B	494.73	-0.114464	0.274371	-0.417186	0.676542	0.951028
MER5A1	876.448	-0.100354	0.240923	-0.416541	0.677014	0.951028
LTR1C	110.016	-0.133152	0.320193	-0.41585	0.67752	0.951157
L2B	159.478	-0.138159	0.33261	-0.415378	0.677865	0.951188
Tigger3b	8367.46	0.122729	0.295727	0.415007	0.678137	0.951188
LTR72B	321.358	-0.169042	0.407359	-0.41497	0.678164	0.951188
LTR80A	8.71646	0.198164	0.478778	0.413895	0.678951	0.951237
PRIMA41	1615.58	-0.122631	0.296684	-0.413338	0.679359	0.951415
L1PBA_5	10234.2	-0.137967	0.334357	-0.412635	0.679874	0.951482
L1PA15	13268.1	0.134514	0.326523	0.411957	0.680371	0.951603
LTR86B2	2.25212	-0.220019	0.534756	-0.411438	0.680751	0.951789
MER92B	67.5416	-0.118586	0.289811	-0.409183	0.682406	0.952651
Eutr13	3.01647	0.216329	0.532368	0.406352	0.684484	0.953268
MER51E	199.182	-0.0890925	0.219717	-0.405489	0.685118	0.95342
L1	297542	-0.1582	0.390227	-0.405405	0.68518	0.953456
LTR24B	366.12	0.0974929	0.240951	0.404618	0.685758	0.953746
L1MA2	11612.9	0.130233	0.323656	0.402379	0.687405	0.954374
LTR18A	205.541	-0.149622	0.372996	-0.401135	0.688321	0.954591
ORSL-2a	0.150092	-0.107081	0.26719	-0.400768	0.688591	0.954591
HERV17	9974.25	-0.12285	0.309386	-0.397078	0.69131	0.955111
HERVL66I	1370.25	-0.152389	0.384264	-0.396573	0.691682	0.955236
MamGypLTR1c	0.882787	-0.191433	0.495407	-0.386415	0.69919	0.957791
UCON104	1.81965	0.156597	0.40814	0.383684	0.701212	0.958186
PRIMA4_LTR	1063.99	-0.129752	0.33855	-0.383257	0.701529	0.958294
MER41G	122.051	-0.109513	0.28619	-0.382657	0.701974	0.95847
MER90a_LTR	206.324	-0.104796	0.27909	-0.375491	0.707296	0.960115
LTR22B	511.968	-0.116028	0.309433	-0.37497	0.707683	0.960167
HAL1	269.498	0.128869	0.346022	0.372431	0.709572	0.960919
MER4BI	2174.28	0.119593	0.321626	0.371838	0.710013	0.961047
HSMAR1	6212.65	0.0390666	0.105074	0.371801	0.710041	0.961052
MER94B	0.310861	-0.131706	0.357725	-0.368176	0.712742	0.9616
Tigger14a	20.7568	-0.156281	0.424708	-0.367972	0.712894	0.961604
KER	0.319987	0.116982	0.318684	0.367079	0.71356	0.96174
Charlie17a	0.280041	-0.114056	0.311344	-0.366333	0.714117	0.962043
MER49	1484.58	-0.0650534	0.177655	-0.366179	0.714232	0.962043
LTR47A2	522.622	0.0834357	0.22801	0.365931	0.714417	0.962043
MER34D	151.403	-0.119716	0.328571	-0.364355	0.715593	0.962433
HERVK9I	15507.2	0.103813	0.285745	0.363304	0.716377	0.962803
MER57I	6163.82	0.112312	0.30921	0.363222	0.716439	0.962803
LTR78B	0.255096	-0.110065	0.305679	-0.360065	0.718798	0.963324
X34_DNA	1.25937	0.192189	0.535707	0.358758	0.719776	0.963324
HERVL68	48.0326	0.0936358	0.261419	0.358182	0.720207	0.963324
L1PB2c	78144.7	0.133092	0.371759	0.358005	0.720339	0.963324
MER107	1123.05	0.0963506	0.271025	0.355504	0.722212	0.963324
MER63C	212.656	0.10026	0.282519	0.354878	0.722681	0.963324
MER34B	326.49	-0.123271	0.347832	-0.354397	0.723042	0.963324
LTR41C	90.955	-0.116032	0.3277	-0.354081	0.723278	0.963324
L1ME4A	231.184	0.127025	0.360936	0.351933	0.724889	0.963522
MER61I	4603.23	0.118247	0.336342	0.351569	0.725162	0.963568
HERVK13I	322.902	-0.0989767	0.282411	-0.35047	0.725986	0.963979
LTR82A	16.6721	0.162158	0.463472	0.349876	0.726432	0.964123
MER70_I	100.624	-0.0820612	0.234814	-0.349473	0.726734	0.964244
MER57A1	2293.12	-0.109114	0.314162	-0.347317	0.728353	0.964629
L1ME5_3end	66.0068	0.116136	0.334439	0.347256	0.728399	0.964629
UCON53	0.274504	0.105886	0.307038	0.344862	0.730198	0.964997
MER51D	114.704	-0.0953035	0.27871	-0.341944	0.732393	0.965402
Eutr8	4.1492	0.16688	0.488037	0.341942	0.732395	0.965402
LTR48	425.889	0.0915263	0.269394	0.339749	0.734045	0.965668
GOLEM	7639.36	0.100672	0.296529	0.3395	0.734233	0.965672
LTR25-int	792.433	0.118598	0.351245	0.337649	0.735627	0.966208
MER44C	1852.82	-0.102419	0.303533	-0.337422	0.735798	0.966208
MER4B	1027.82	-0.0750021	0.223115	-0.336159	0.736751	0.966233
L1PA16_5	6295.61	0.12771	0.380458	0.335675	0.737116	0.966302
L1MB5	6553.69	0.0972491	0.290531	0.334728	0.73783	0.966325
MER44D	1610.02	-0.10225	0.30895	-0.330961	0.740674	0.967341
MER82	1467.99	0.106088	0.321842	0.329627	0.741682	0.967594
LTR33	52.0937	-0.109331	0.332214	-0.329097	0.742082	0.967594
MER97C	32.8033	0.127952	0.392494	0.325996	0.744427	0.968379
LTR30	292.086	-0.0809742	0.248433	-0.32594	0.74447	0.968387
HERV-K14CI	311.127	-0.118387	0.364034	-0.325209	0.745023	0.968692
BSR	93.3007	0.143773	0.443735	0.324007	0.745933	0.968953
MLT1E1A	356.41	-0.0870817	0.269003	-0.32372	0.74615	0.96906
L1MA1	9184.19	0.110032	0.340506	0.323142	0.746588	0.969096
Helitron3Na_Mam	13.2345	0.12222	0.378558	0.322856	0.746804	0.969096
Eutr14	0.368443	-0.102938	0.321872	-0.31981	0.749112	0.969292
L1MC4	2570.46	0.098737	0.310528	0.317965	0.750511	0.969596
MER21I	457.334	-0.089781	0.283385	-0.316816	0.751383	0.969874
LTR16	16.5625	-0.12986	0.411173	-0.315828	0.752133	0.969874
LTR90A	0.283447	0.0979551	0.312405	0.313552	0.753861	0.969874
L1M3A_5	588.102	0.122809	0.392387	0.31298	0.754296	0.969874
UCON89	9.97386	-0.154418	0.494833	-0.31206	0.754995	0.969874
BSRf	95.7198	-0.0944347	0.30386	-0.310784	0.755965	0.969874
UCON87	0.304059	0.0828893	0.267212	0.310201	0.756408	0.969874
MER68B	227.567	-0.0884091	0.285434	-0.309736	0.756762	0.96991
LTR87	64.1973	0.11165	0.361259	0.309058	0.757277	0.97005
LTR41	164.109	-0.0934865	0.302914	-0.308624	0.757607	0.970098
LTR83	14.0355	-0.145794	0.472976	-0.308248	0.757894	0.970158
MER122	23.4251	-0.164446	0.534127	-0.307877	0.758176	0.970179
MER28	2088.18	-0.0878714	0.285673	-0.307594	0.758391	0.970185
X12_DNA	0.289163	-0.0816359	0.267196	-0.305529	0.759964	0.970381
LTR35	164.508	-0.0667884	0.218923	-0.305076	0.760308	0.970494
UCON102	0.298146	0.0810405	0.26721	0.303284	0.761674	0.970873
LTR66	2261.95	0.072167	0.238869	0.30212	0.762561	0.971098
L1MC1	14919.1	0.0942132	0.312736	0.301255	0.76322	0.971251
LTR37A	89.1773	0.136567	0.457093	0.298772	0.765114	0.971717
MER44B	1876.08	-0.087885	0.298142	-0.294776	0.768165	0.972586
LTR22	181.178	-0.0738712	0.253723	-0.291149	0.770938	0.973479
HERV49I	1371.1	0.0992453	0.341546	0.290576	0.771375	0.973594
L1M1B_5	720.728	-0.0913733	0.314733	-0.29032	0.771572	0.973594
L1ME4	100.854	0.105038	0.363627	0.288862	0.772687	0.973594
UCON97	0.21522	0.0854138	0.295999	0.288561	0.772917	0.973594
MER58C	229.101	-0.0875197	0.307052	-0.285032	0.775619	0.974444
MER57E2	60.2199	-0.101879	0.357848	-0.284699	0.775874	0.97454
LTR12	5374.57	-0.112666	0.396162	-0.284393	0.776109	0.974602
L1MC4_5end	84.7717	0.109932	0.393984	0.279028	0.780224	0.975815
L1MB8	10873.4	0.0848549	0.306537	0.276818	0.78192	0.976537
Charlie26a	0.887983	0.128933	0.468642	0.275121	0.783223	0.976898
LTR65	111.972	0.074585	0.271226	0.274992	0.783322	0.976898
MER92C	36.0885	-0.109437	0.399425	-0.273986	0.784095	0.976953
X12_LINE	1.2793	-0.146428	0.538036	-0.272153	0.785504	0.977131
MER94	8.74444	0.117308	0.432086	0.271492	0.786013	0.977131
X6a_DNA	2.57264	0.144641	0.535359	0.270176	0.787025	0.977131
L1MCC_5	76.578	-0.0922983	0.341889	-0.269966	0.787187	0.977131
LTR84b	0.404527	-0.0979236	0.363509	-0.269385	0.787634	0.977131
MER34C	278.167	0.0868084	0.322253	0.269379	0.787638	0.977131
LTR54	758.82	0.0954475	0.354943	0.26891	0.787999	0.977131
MER34	198.626	0.0912041	0.342648	0.266174	0.790105	0.977131
MER41D	232.502	-0.0782221	0.293996	-0.266065	0.790189	0.977131
MER97B	35.6132	0.10962	0.412017	0.266057	0.790195	0.977131
LTR19B	433.814	-0.06741	0.253694	-0.265714	0.79046	0.977131
MER33	537.578	0.0833098	0.314683	0.264742	0.791208	0.977131
L1P4a_5end	1810.21	0.100745	0.380619	0.264687	0.791251	0.977131
LTR81C	0.463727	-0.0970253	0.367674	-0.263889	0.791865	0.977131
UCON37	0.302359	0.0709739	0.26961	0.263247	0.79236	0.977131
L1PA14	9475.75	0.0876629	0.334901	0.261758	0.793508	0.977131
UCON96	0.30377	0.0696144	0.267198	0.260535	0.794451	0.977131
UCON54	0.248519	0.0696144	0.267198	0.260535	0.794451	0.977131
L1PA16	25959.4	0.0876702	0.339577	0.258175	0.796272	0.977187
L1M3B_5	34.9459	-0.103661	0.402459	-0.25757	0.796739	0.977187
X13_LINE	0.919156	0.10658	0.414458	0.257154	0.79706	0.977187
UCON45	1.48419	0.131046	0.513276	0.255312	0.798482	0.977187
MLT1_I	678.923	0.0750989	0.294506	0.255	0.798723	0.977187
MLT1F_I	263.398	-0.0910585	0.357588	-0.254646	0.798996	0.977187
MER8	210.665	-0.0748661	0.299517	-0.249956	0.802622	0.97785
MER119	183.145	0.0776611	0.313898	0.247408	0.804592	0.978243
LTR22E	607.687	-0.0695398	0.281828	-0.246746	0.805105	0.978335
LTR10C	4041.34	-0.079411	0.32198	-0.246634	0.805192	0.978341
MER41C	822.14	-0.0692418	0.283875	-0.243917	0.807295	0.978799
L1M2B_5	593.576	-0.0895123	0.367879	-0.24332	0.807758	0.97896
MLT1G2	79.4369	0.061526	0.253621	0.24259	0.808323	0.97928
Tigger15a	13.4717	-0.0826178	0.34321	-0.240721	0.809772	0.97965
LTR48B	475.211	-0.0734748	0.30925	-0.237591	0.812199	0.980182
L1MD3	2722.86	0.074712	0.314905	0.237253	0.812461	0.980182
LTR64	127.05	0.0666367	0.28522	0.233633	0.81527	0.980182
UCON106	1.91797	-0.125653	0.539265	-0.233008	0.815755	0.980182
HUERS-P1	3521.23	-0.0797375	0.344371	-0.231545	0.816891	0.980182
PABL_A	2051.4	-0.0599716	0.259798	-0.230839	0.81744	0.980182
L1MED_5	53.8149	0.0965734	0.418844	0.230572	0.817648	0.980182
ALRa	616.436	-0.107824	0.470607	-0.229117	0.818778	0.980182
MLT-int	1231.34	0.0715975	0.313413	0.228445	0.8193	0.980182
MER69B	50.9101	0.0871453	0.390939	0.222913	0.823603	0.980182
LTR16B	34.849	-0.0740604	0.337912	-0.219171	0.826517	0.980182
MER67D	86.1008	0.0761549	0.348789	0.218341	0.827163	0.980182
Tigger9b	234.956	-0.0772795	0.355683	-0.217271	0.827997	0.980182
Eutr18	0.20238	0.0566597	0.26719	0.212058	0.832062	0.980182
EUTREP5	0.150312	0.0566597	0.26719	0.212058	0.832062	0.980182
UCON36	0.243851	0.0566597	0.26719	0.212058	0.832062	0.980182
UCON38	0.272272	0.0566597	0.26719	0.212058	0.832062	0.980182
UCON61	0.17922	0.0566597	0.26719	0.212058	0.832062	0.980182
UCON73	0.164492	0.0566597	0.26719	0.212058	0.832062	0.980182
X7_DNA	0.186403	0.0566597	0.26719	0.212058	0.832062	0.980182
L1M2C_5	2888.83	0.0793341	0.374185	0.212018	0.832093	0.980182
Zaphod3	62.8457	-0.0782065	0.370193	-0.211259	0.832685	0.980326
LTR86A2	1.75881	0.110859	0.526434	0.210585	0.833211	0.980389
HERV19I	1439.89	0.0718455	0.341317	0.210495	0.833282	0.980389
MER58D	182.262	0.0671492	0.324417	0.206985	0.836022	0.980778
MER34A1	268.147	-0.0647649	0.321609	-0.201378	0.840403	0.981856
LTR22C2	302.628	-0.0735154	0.365594	-0.201085	0.840632	0.981884
L1PA13_5	2387.33	-0.0736636	0.367759	-0.200304	0.841243	0.98198
CHARLIE2	22.7156	0.078413	0.392027	0.200019	0.841465	0.982039
L1MEg_5end	342.617	0.068571	0.343576	0.19958	0.841809	0.982109
EuthAT-N1	34.2546	-0.0766711	0.388534	-0.197334	0.843566	0.982586
Kanga11a	1.40912	0.0972006	0.496072	0.19594	0.844657	0.982982
MER87B	358.993	0.0588905	0.302293	0.194813	0.84554	0.983378
MLT2F	83.7639	-0.0515646	0.268208	-0.192256	0.847542	0.983695
X2_LR	3.90475	-0.100724	0.533154	-0.188922	0.850154	0.984334
MER115	35.5715	0.0488031	0.259818	0.187835	0.851006	0.984581
LTR40A	157.673	-0.0591627	0.322461	-0.183473	0.854427	0.985073
MER101	275.308	-0.0542784	0.308825	-0.175758	0.860484	0.986099
LTR12C	46160.7	0.0800636	0.455615	0.175726	0.860509	0.986099
MamRep564	5.71251	-0.0883374	0.50675	-0.174321	0.861613	0.986099
X9c_DNA	2.24462	0.0939562	0.539864	0.174037	0.861837	0.986099
L1PB1	17810	0.0554901	0.321391	0.172656	0.862922	0.986099
L1PB2	8951.4	0.0594964	0.345655	0.172126	0.863338	0.986099
L1M1_5	18243	-0.0541926	0.320388	-0.169147	0.865681	0.986099
LTR9C	238.476	-0.0530639	0.3138	-0.169101	0.865717	0.986099
MER67B	162.781	-0.0438264	0.260736	-0.168087	0.866515	0.986099
MER112	161.789	-0.0510204	0.306429	-0.1665	0.867764	0.986099
LTR51	203.086	-0.0561429	0.338367	-0.165923	0.868217	0.986099
GGAAT	4787.18	0.088966	0.537299	0.16558	0.868487	0.986099
Eutr3	0.0984888	-0.0441041	0.26719	-0.165066	0.868892	0.986099
MamGypLTR1d	0.0853007	-0.0441041	0.26719	-0.165066	0.868892	0.986099
MARE5	0.0853007	-0.0441041	0.26719	-0.165066	0.868892	0.986099
Eutr17	0.145645	0.0440642	0.26719	0.164917	0.869009	0.986099
UCON64	0.146316	0.0440642	0.26719	0.164917	0.869009	0.986099
X6b_DNA	0.160438	0.0440642	0.26719	0.164917	0.869009	0.986099
CHARLIE2A	59.629	0.0604603	0.367615	0.164467	0.869364	0.986103
HERVG25	114.083	-0.0618407	0.376053	-0.164447	0.869379	0.986103
BSRb	4.18558	0.0879818	0.536037	0.164134	0.869626	0.986173
EuthAT-2	6.12296	0.0877918	0.53755	0.163318	0.870268	0.986224
L1ME3A	821.655	0.0488194	0.299829	0.162824	0.870657	0.986224
LTR73	195.936	0.0589811	0.363318	0.16234	0.871038	0.986224
MamSINE1	5.01177	0.0857796	0.531146	0.161499	0.8717	0.986224
L1MB6_5	949.774	0.0558789	0.346096	0.161455	0.871735	0.986224
MER45B	169.125	0.049649	0.312067	0.159097	0.873592	0.986224
MER4D	1412.19	-0.0471269	0.297786	-0.158258	0.874254	0.986224
L1PA12	9896.41	-0.0526746	0.336047	-0.156748	0.875444	0.986224
L1M7_5end	15.9618	0.0705755	0.454267	0.155361	0.876537	0.986224
MER61F	245.709	0.0403435	0.262723	0.153559	0.877957	0.986224
MER87	53.309	-0.0592974	0.386624	-0.153372	0.878105	0.986224
MER81	20.9749	0.0519381	0.33875	0.153323	0.878144	0.986224
MER57E1	152.395	-0.053203	0.348433	-0.152692	0.878641	0.986224
LTR1B	607.535	-0.0565695	0.383391	-0.14755	0.882698	0.986224
UCON78	1.50808	-0.0780112	0.535663	-0.145635	0.88421	0.986224
PRIMA4_I	12083.6	-0.0324938	0.22552	-0.144084	0.885434	0.986224
Helitron1Nb_Mam	21.3252	0.0713446	0.500649	0.142504	0.886682	0.986224
X27_DNA	5.48695	-0.0746128	0.525133	-0.142084	0.887014	0.986224
LTR47A	550.025	-0.0385908	0.273703	-0.140995	0.887874	0.986224
MER68C	7.53535	-0.0588932	0.417894	-0.140929	0.887926	0.986224
L1M3C_5	205.301	0.0551241	0.396009	0.139199	0.889293	0.986224
MER84	439.59	0.0275674	0.199009	0.138523	0.889827	0.986224
EUTREP10	1.86605	0.0728999	0.538453	0.135388	0.892305	0.986224
EutTc1-N1	1.13894	0.0698946	0.522033	0.133889	0.89349	0.986224
HERV35I	930.383	0.0485606	0.364674	0.133161	0.894066	0.986224
LTR45C	348.899	-0.0400766	0.306961	-0.130559	0.896124	0.986224
LTR16E2	5.07975	-0.0644764	0.499427	-0.129101	0.897278	0.986224
L1MDA_5	2494.03	0.0478883	0.372396	0.128595	0.897678	0.986224
EUTREP3	6.59971	-0.064609	0.510526	-0.126554	0.899294	0.986224
MER57C2	357.915	-0.0451378	0.361743	-0.124778	0.900699	0.986224
MER57E3	399.14	0.0255663	0.206536	0.123786	0.901485	0.986224
UCON85	0.388762	0.0495045	0.401065	0.123433	0.901765	0.986224
TIGGER7	2859.6	-0.0391911	0.318603	-0.123009	0.9021	0.986224
HUERS-P3B	6964.58	0.0435542	0.364356	0.119538	0.90485	0.986224
LTR45	87.0806	-0.043845	0.368874	-0.118862	0.905385	0.986224
SUBTEL2_sat	0.183585	-0.0315085	0.26719	-0.117926	0.906127	0.986224
LTR1C2	23.8724	0.0383961	0.325791	0.117855	0.906182	0.986224
Eutr16	0.0822461	0.0314687	0.26719	0.117776	0.906245	0.986224
Eutr4	0.104346	0.0314687	0.26719	0.117776	0.906245	0.986224
EUTREP4	0.136559	0.0314687	0.26719	0.117776	0.906245	0.986224
HERVR	0.0673955	0.0314687	0.26719	0.117776	0.906245	0.986224
MER103B	0.0673955	0.0314687	0.26719	0.117776	0.906245	0.986224
UCON132b	0.131982	0.0314687	0.26719	0.117776	0.906245	0.986224
UCON44	0.141845	0.0314687	0.26719	0.117776	0.906245	0.986224
UCON48	0.141845	0.0314687	0.26719	0.117776	0.906245	0.986224
UCON62	0.0970967	0.0314687	0.26719	0.117776	0.906245	0.986224
UCON72	0.0970967	0.0314687	0.26719	0.117776	0.906245	0.986224
X9b_DNA	0.105969	0.0314687	0.26719	0.117776	0.906245	0.986224
X29b_DNA	2.39191	0.0631111	0.536947	0.117537	0.906434	0.986247
MER50I	2228.37	0.0333972	0.291041	0.114751	0.908643	0.986529
LTR69	39.7965	0.0464035	0.408471	0.113603	0.909552	0.98668
MER3	1142.45	-0.0309679	0.28067	-0.110336	0.912143	0.987176
MER65I	192.227	-0.0389188	0.365684	-0.106427	0.915243	0.987862
MER6B	103.578	0.0425939	0.423082	0.100675	0.919808	0.989176
LTR23	423.109	-0.028306	0.284677	-0.0994321	0.920795	0.989456
UCON46	0.372619	0.0310705	0.317335	0.0979108	0.922003	0.989456
MER83BI	599.537	0.0306147	0.314388	0.0973788	0.922426	0.989456
UCON47	0.35818	0.0344224	0.362042	0.0950785	0.924252	0.989456
L1MDB_5	303.312	-0.037084	0.396011	-0.0936439	0.925392	0.989456
MER34B_I	129.621	0.035503	0.380277	0.0933608	0.925617	0.989456
DNA1_Mam	24.9412	-0.0356557	0.383888	-0.0928805	0.925998	0.989456
MER106	45.5315	-0.0308018	0.344674	-0.089365	0.928792	0.989456
MER65A	829.104	0.0241743	0.276923	0.0872961	0.930436	0.989456
MER67C	266.113	-0.0267916	0.309258	-0.0866318	0.930964	0.989456
MER65C	357.573	0.024012	0.280369	0.0856443	0.931749	0.989456
L1PREC1	165587	-0.0328179	0.393297	-0.0834432	0.933499	0.989456
L1MEE_5	19.0682	-0.0348461	0.422677	-0.0824416	0.934296	0.989456
THER1	234.155	-0.0262758	0.32015	-0.0820735	0.934588	0.989456
MER57B2	534.81	-0.0264726	0.325051	-0.0814416	0.935091	0.989456
MER45R	106.971	-0.0319374	0.399388	-0.0799658	0.936264	0.989456
L1MCA_5	3595.12	0.0274453	0.346639	0.0791756	0.936893	0.989456
MER69C	61.687	0.0288622	0.371081	0.0777789	0.938004	0.989456
LTR10B2	71.9897	-0.031531	0.430624	-0.0732216	0.94163	0.989456
LTR24	208.041	0.0217713	0.302685	0.0719272	0.94266	0.989456
MER47C	0.242396	-0.018913	0.26719	-0.0707849	0.943569	0.989456
Tigger10	0.212552	-0.018913	0.26719	-0.0707849	0.943569	0.989456
Eutr1	0.0485483	0.0188732	0.26719	0.0706358	0.943688	0.989456
EUTREP6	0.0559121	0.0188732	0.26719	0.0706358	0.943688	0.989456
EUTREP8	0.0559121	0.0188732	0.26719	0.0706358	0.943688	0.989456
LTR81B	0.0659909	0.0188732	0.26719	0.0706358	0.943688	0.989456
LTR88b	0.0682797	0.0188732	0.26719	0.0706358	0.943688	0.989456
MamGypLTR2	0.0530379	0.0188732	0.26719	0.0706358	0.943688	0.989456
MER91C	0.0539749	0.0188732	0.26719	0.0706358	0.943688	0.989456
UCON50	0.0539749	0.0188732	0.26719	0.0706358	0.943688	0.989456
UCON90	0.0513082	0.0188732	0.26719	0.0706358	0.943688	0.989456
UCON99	0.0682797	0.0188732	0.26719	0.0706358	0.943688	0.989456
X1_LR	0.0539749	0.0188732	0.26719	0.0706358	0.943688	0.989456
X11_LINE	0.0539749	0.0188732	0.26719	0.0706358	0.943688	0.989456
X25_DNA	0.0485483	0.0188732	0.26719	0.0706358	0.943688	0.989456
X3_LR	0.0659909	0.0188732	0.26719	0.0706358	0.943688	0.989456
X5a_DNA	0.0559121	0.0188732	0.26719	0.0706358	0.943688	0.989456
X5b_DNA	0.0652134	0.0188732	0.26719	0.0706358	0.943688	0.989456
EUTREP13	5.99362	0.031834	0.457792	0.0695382	0.944561	0.989728
LTR56	587.965	0.0237688	0.34388	0.0691196	0.944894	0.989862
MER6	1313.56	0.0203761	0.295514	0.0689515	0.945028	0.989921
LTR40B	258.68	0.0213325	0.312471	0.0682701	0.945571	0.989953
MER74C	33.6941	0.0264488	0.387854	0.0681926	0.945632	0.989953
Charlie13a	5.46922	0.0348426	0.514359	0.0677398	0.945993	0.990001
MER75A	13.0932	-0.0249714	0.369027	-0.0676684	0.94605	0.990038
MER92A	2.34868	-0.0349408	0.528917	-0.0660609	0.947329	0.990154
HERVK	8834.82	0.0157975	0.242193	0.0652271	0.947993	0.990353
L1MCB_5	294.077	-0.0189706	0.317785	-0.0596962	0.952398	0.9913
MER117	15.7651	-0.0225862	0.402139	-0.0561652	0.95521	0.991983
MER70C	34.0533	0.0173537	0.319252	0.0543573	0.956651	0.992343
HERVIP10F	2314.8	0.0176254	0.328958	0.0535794	0.95727	0.992456
L1MEC_5	2010.43	-0.01959	0.367262	-0.0533407	0.95746	0.992456
MER83AI	67.6577	0.0163967	0.340483	0.0481572	0.961591	0.993102
LTR33C	14.1746	-0.0183059	0.389724	-0.0469714	0.962536	0.993291
MARE11	4.83146	0.0232883	0.525281	0.044335	0.964637	0.993627
MER39	1405.38	-0.011077	0.25901	-0.0427667	0.965888	0.993913
MER58A	1140.22	0.0118372	0.284108	0.0416644	0.966766	0.993946
MER47B	439.782	-0.010771	0.264354	-0.0407445	0.9675	0.994245
HERVS71	1785.8	-0.0192937	0.475906	-0.0405409	0.967662	0.994297
SATR1	563.313	-0.0109202	0.275917	-0.039578	0.96843	0.9945
LTR43_I	64.6864	-0.0102856	0.265719	-0.0387084	0.969123	0.994678
UCON82	0.768533	-0.0165052	0.441082	-0.0374198	0.97015	0.994784
MER65B	95.3814	-0.0127687	0.348413	-0.0366483	0.970765	0.994893
LTR33B	11.6798	0.0164865	0.464671	0.0354799	0.971697	0.995114
L1P4d_5end	152.033	0.0135651	0.396638	0.0342003	0.972717	0.995151
MER58B	1112.34	0.00886674	0.264581	0.0335124	0.973266	0.995192
UCON43	0.341577	0.0105795	0.318358	0.0332315	0.97349	0.995192
MER63B	52.3837	-0.01043	0.33672	-0.0309752	0.975289	0.995411
MER103	118.2	-0.00696414	0.248779	-0.0279933	0.977667	0.9958
X17_DNA	0.581989	0.0113695	0.410292	0.0277107	0.977893	0.9958
LTR91	0.288882	-0.00857646	0.313943	-0.0273186	0.978206	0.9958
LTR10E	1032.61	-0.00752974	0.292459	-0.0257463	0.97946	0.995814
CHARLIE1B	346.466	0.00717722	0.287431	0.0249702	0.980079	0.995917
UCON42	6.17364	-0.0124257	0.522989	-0.023759	0.981045	0.996053
L1MC4B	400.209	-0.0067033	0.295358	-0.0226955	0.981893	0.996092
MamGypLTR2b	0.267503	-0.00601081	0.267197	-0.0224958	0.982052	0.996092
MLT1O	12.8245	0.00733402	0.354762	0.020673	0.983506	0.996236
REP522	24.4953	-0.00922453	0.527373	-0.0174915	0.986045	0.99676
X2b_DNA	1.12082	-0.00716294	0.485909	-0.0147413	0.988239	0.997302
MER57B1	1052.34	0.00359393	0.249635	0.0143967	0.988513	0.997315
MIR	2711.46	-0.00338639	0.236294	-0.0143312	0.988566	0.997315
EUTREP11	4.13754	0.00756781	0.538309	0.0140585	0.988783	0.997315
MER45C	53.9652	-0.00475762	0.342724	-0.0138818	0.988924	0.997315
LTR54B	205.872	0.00396963	0.328749	0.012075	0.990366	0.997701
Charlie25	21.0752	-0.00414293	0.357433	-0.0115908	0.990752	0.997821
LTR34	151.489	-0.00388988	0.354817	-0.0109631	0.991253	0.997979
TIGGER2	10750.7	-0.00308873	0.284623	-0.010852	0.991342	0.998009
HERVKC4	1089.36	-0.00481309	0.451125	-0.0106691	0.991487	0.998009
L1PA13	19782.4	-0.00243991	0.319517	-0.00763624	0.993907	0.998522
BSRa	26.8412	-0.00281056	0.396672	-0.00708534	0.994347	0.998648
MER96B	78.6346	0.00149975	0.298452	0.00502508	0.995991	0.998905
LTR76	1488.51	-0.00159265	0.38496	-0.00413719	0.996699	0.999116
ALRa_	506	-0.0017339	0.438691	-0.00395243	0.996846	0.999116
BSRd	0	NA	NA	NA	NA	NA
CR1_HS	0	NA	NA	NA	NA	NA
Eutr12	0	NA	NA	NA	NA	NA
Eutr2	0	NA	NA	NA	NA	NA
Eutr5	0	NA	NA	NA	NA	NA
Eutr9	0	NA	NA	NA	NA	NA
EUTREP14	0	NA	NA	NA	NA	NA
EUTREP16	0	NA	NA	NA	NA	NA
HSAT6	0	NA	NA	NA	NA	NA
L1M6B_5end	0	NA	NA	NA	NA	NA
LTR85b	0	NA	NA	NA	NA	NA
LTR86B1	0	NA	NA	NA	NA	NA
LTR88a	0	NA	NA	NA	NA	NA
MamGypLTR3	0	NA	NA	NA	NA	NA
MARE10	0	NA	NA	NA	NA	NA
MARE3	0	NA	NA	NA	NA	NA
MER35	0	NA	NA	NA	NA	NA
UCON100	0	NA	NA	NA	NA	NA
UCON101	0	NA	NA	NA	NA	NA
UCON103	0	NA	NA	NA	NA	NA
UCON132a	0	NA	NA	NA	NA	NA
UCON33	0	NA	NA	NA	NA	NA
UCON34	0	NA	NA	NA	NA	NA
UCON35	0	NA	NA	NA	NA	NA
UCON39	0	NA	NA	NA	NA	NA
UCON41	0	NA	NA	NA	NA	NA
UCON49	0	NA	NA	NA	NA	NA
UCON51	0	NA	NA	NA	NA	NA
UCON52	0	NA	NA	NA	NA	NA
UCON55	0	NA	NA	NA	NA	NA
UCON56	0	NA	NA	NA	NA	NA
UCON57	0	NA	NA	NA	NA	NA
UCON58	0	NA	NA	NA	NA	NA
UCON60	0	NA	NA	NA	NA	NA
UCON65	0	NA	NA	NA	NA	NA
UCON66	0	NA	NA	NA	NA	NA
UCON67	0	NA	NA	NA	NA	NA
UCON68	0	NA	NA	NA	NA	NA
UCON69	0	NA	NA	NA	NA	NA
UCON71	0	NA	NA	NA	NA	NA
UCON75	0	NA	NA	NA	NA	NA
UCON79	0	NA	NA	NA	NA	NA
UCON80	0	NA	NA	NA	NA	NA
UCON83	0	NA	NA	NA	NA	NA
UCON84	0	NA	NA	NA	NA	NA
UCON86	0	NA	NA	NA	NA	NA
UCON88	0	NA	NA	NA	NA	NA
UCON91	0	NA	NA	NA	NA	NA
UCON92	0	NA	NA	NA	NA	NA
UCON93	0	NA	NA	NA	NA	NA
UCON94	0	NA	NA	NA	NA	NA
UCON95	0	NA	NA	NA	NA	NA
X10a_DNA	0	NA	NA	NA	NA	NA
X10b_DNA	0	NA	NA	NA	NA	NA
X13_DNA	0	NA	NA	NA	NA	NA
X15_DNA	0	NA	NA	NA	NA	NA
X15_LINE	0	NA	NA	NA	NA	NA
X19_LINE	0	NA	NA	NA	NA	NA
X20_DNA	0	NA	NA	NA	NA	NA
X21_DNA	0	NA	NA	NA	NA	NA
X22_DNA	0	NA	NA	NA	NA	NA
X23_DNA	0	NA	NA	NA	NA	NA
X24_LINE	0	NA	NA	NA	NA	NA
X2a_DNA	0	NA	NA	NA	NA	NA
X4a_DNA	0	NA	NA	NA	NA	NA
