# Supplementary material for: Repetitive Sequence Transcription in Breast Cancer
Source: Cells. 2022 Aug 14;11(16):2522. doi: 10.3390/cells11162522 (PMC9406339; doi:10.3390/cells11162522)
Supplement: Supplementary file 1 [file cells-11-02522-s001.zip › supplementary/Table_S1_raw.tsv]

Name	CNTR_0	CNTR_1	CNTR_2	HER2_0	HER2_1	HER2_2	HER2_ant_0	HER2_ant_1	HER2_ant_2	LUM_A_0	LUM_A_1	LUM_A_2	LUM_A_ant_0	LUM_A_ant_1	LUM_A_ant_2	LUM_B_Her2_NEG_0	LUM_B_Her2_NEG_1	LUM_B_Her2_NEG_2	LUM_B_Her2_NEG_ant_0	LUM_B_Her2_NEG_ant_1	LUM_B_Her2_NEG_ant_2	LUM_B_Her2_POS_0	LUM_B_Her2_POS_1	LUM_B_Her2_POS_2	LUM_B_Her2_POS_ant_0	LUM_B_Her2_POS_ant_1	LUM_B_Her2_POS_ant_2	TN_0	TN_1	TN_2	TN_ant_0	TN_ant_1	TN_ant_2
6kbHsap	5425	2456	4385	10058	2714	2065	3648	1427	2726	2790	3131	3680	4712	1580	2700	38675	1387	3469	3990	1903	2661	1072	2820	2499	3199	1249	2722	7746	3028	7497	5947	3360	3949
ACRO1	3	1	5	33	1	0	1	0	0	3	1	4	4	0	4	15	0	1	0	0	0	0	0	0	2	0	0	0	0	1	0	0	0
ALINE	0	2	4	4	4	1	6	0	2	0	2	7	5	0	2	1	1	4	5	3	2	3	3	2	5	1	4	9	0	5	2	6	6
ALR	289	327	742	6555	1115	290	1361	2039	639	22274	762	2334	1543	553	1831	2660	11317	807	711	378	588	5923	89677	619	560	147	3329	2213	407	1589	1299	390	1065
ALR_	4266	4241	9385	22259	12940	3298	8036	2200	8961	11646	9203	10566	13736	3374	35685	8992	9461	8868	5316	2067	8075	18060	42129	5018	8165	1114	9756	16949	8011	11703	12288	5796	9698
ALR1	936	776	2135	11534	3026	3193	2805	2414	1878	30282	1977	4194	3656	1033	8388	4301	11732	2020	1433	708	2093	8104	127551	1461	1583	262	4642	5725	1470	3593	3099	1161	2977
ALR2	256	376	534	460	697	1313	434	81	769	563	589	552	1081	54	558	568	225	959	311	263	613	253	860	300	641	72	282	1367	547	691	830	560	693
ALRa	570	399	1187	510	1167	726	490	97	974	662	971	968	1051	107	1320	391	239	738	592	219	690	269	1237	281	847	64	242	1365	830	1015	1716	618	855
ALRa_	447	389	775	490	897	1540	391	97	841	446	648	671	907	95	756	419	411	686	645	263	591	184	1097	260	783	107	177	1079	665	816	1173	639	615
ALRb	430	341	720	4010	1073	153	1144	688	539	11938	881	1237	1517	188	605	1648	3188	765	810	255	638	1091	41024	319	362	72	1403	2753	428	1149	1114	310	1089
ALU	3513922	1718282	2317342	3918952	1780613	1096524	1568408	873572	972736	1477825	1968775	1496100	1733116	2422858	1417776	1911563	1111607	1145718	2352817	1072380	1628547	1811750	1442862	1420006	2420685	1295556	804569	1490049	2158996	1233537	2569870	1208105	1487504
AmnSINE1_HS	22	12	125	96	246	21	51	2	26	63	50	38	67	24	43	10	13	21	67	14	38	13	7	12	25	24	10	16	25	20	32	18	46
BLACKJACK	66	43	65	31	64	62	67	32	88	62	80	93	73	27	97	61	30	133	70	18	80	17	92	88	102	22	40	157	41	103	143	71	69
BSR	141	52	88	613	91	14	115	130	39	11282	100	548	159	48	20	242406	73	81	44	82	127	164	454	1751	80	29	155	135	62	247	71	78	206
BSRa	60	11	23	37	10	16	19	24	29	21	22	25	28	30	84	41	16	41	17	13	19	29	58	27	36	12	10	56	36	31	51	25	26
BSRb	13	1	0	16	3	0	0	0	3	3	3	9	1	9	11	5	2	4	2	4	3	1	14	4	6	8	3	3	9	6	5	5	5
BSRd	0	0	0	0	0	0	0	0	0	0	0	0	0	0	0	0	0	0	0	0	0	0	0	0	0	0	0	0	0	0	0	0	0
BSRf	166	67	106	102	71	67	63	97	85	43	80	91	87	96	241	62	90	107	79	91	67	105	133	41	78	45	52	103	140	89	188	113	86
CER	13387	4986	10036	4103	4763	1958	4723	1081	6473	4664	8933	6285	8937	3834	7745	12774	1761	10439	8121	2354	7675	1576	6377	4870	9425	1660	3370	9283	7332	19855	11614	9923	9462
CHARLIE1	1387	1348	1832	768	1748	1787	1833	1136	2691	1868	2602	2326	2313	608	2983	1762	991	3448	1911	1043	2342	667	2424	2262	2668	668	1248	4538	1749	2958	4146	2794	1859
CHARLIE10	99	91	135	55	182	73	128	40	294	133	238	160	189	42	153	177	66	241	158	132	195	216	110	137	207	81	66	375	167	248	388	257	229
Charlie11	2	16	26	4	51	46	14	40	24	30	22	10	12	4	58	22	8	46	8	44	26	24	33	39	24	28	21	72	54	54	48	31	26
Charlie12	4705	2262	3327	2861	2324	2190	2544	1558	2879	1959	3084	3578	2775	1649	3215	2736	1664	2866	3894	1358	2467	1235	2912	2330	2916	1015	1440	4403	2117	3315	5658	3091	2614
Charlie13a	5	5	7	2	4	1	6	1	5	1	7	9	3	3	9	4	1	5	8	0	5	0	14	6	17	0	3	13	5	7	19	6	5
Charlie13b	4	5	14	6	10	21	12	13	10	18	21	29	22	5	10	9	15	8	15	15	13	4	8	11	18	4	21	5	9	22	40	10	8
Charlie15a	19	0	3	3	0	0	5	0	4	1	5	4	3	0	6	0	0	7	7	0	1	1	7	2	7	0	3	12	3	7	13	5	6
Charlie16a	10	5	7	3	3	2	0	0	9	2	2	7	2	1	4	7	1	3	1	0	9	3	4	10	2	1	0	10	9	10	4	3	6
Charlie17a	1	1	0	0	1	2	1	0	2	0	0	0	0	0	0	0	0	2	0	0	0	1	2	0	0	0	0	1	0	1	0	0	0
Charlie18a	3	15	10	1	25	20	12	47	15	15	14	12	14	8	42	8	21	20	3	17	13	13	12	11	11	20	22	17	9	15	31	25	12
Charlie19a	19	15	24	19	37	25	17	14	37	19	43	42	30	15	37	32	19	30	18	21	39	10	47	32	30	20	20	50	26	36	44	45	31
CHARLIE1A	1074	976	1240	615	1282	1226	1222	724	1834	1124	1828	1656	1582	503	2008	1230	711	2325	1158	785	1606	442	1662	1492	1936	443	803	3053	1006	2109	3039	1782	1287
CHARLIE1B	418	291	401	240	252	258	330	190	444	291	428	473	460	152	506	323	167	499	448	189	408	120	416	327	396	169	210	609	286	477	722	473	307
CHARLIE2	15	26	25	8	29	26	11	16	33	32	19	29	25	5	27	33	11	30	30	18	29	4	21	26	47	9	12	53	20	36	29	30	31
Charlie21a	9	4	1	0	2	0	2	0	3	0	4	0	2	0	0	2	1	4	2	0	2	0	1	1	3	0	0	10	2	1	2	2	3
Charlie22a	3	6	1	3	19	6	9	10	27	14	29	10	25	0	12	11	4	21	7	1	19	0	7	5	9	3	4	19	14	17	21	18	5
Charlie24	25	29	37	21	32	5	43	22	55	57	75	42	50	14	52	28	12	79	57	13	47	7	45	36	38	5	6	91	24	60	132	42	30
Charlie25	32	22	14	29	18	6	27	5	17	23	16	20	39	17	19	24	8	25	21	17	32	13	23	26	24	11	20	27	12	18	26	22	19
Charlie26a	1	1	0	0	0	1	0	0	0	0	1	1	0	0	4	1	0	0	3	0	2	0	0	0	1	0	2	2	0	3	0	0	2
Charlie27	0	1	0	0	0	0	0	0	1	0	4	4	4	0	0	0	0	2	2	0	11	0	0	1	0	0	0	4	2	6	0	0	1
Charlie28	0	2	1	2	3	0	0	1	7	3	3	0	4	0	5	1	0	4	0	0	6	0	6	4	2	2	4	17	0	2	2	3	0
CHARLIE2A	50	42	91	17	62	97	67	27	69	47	52	64	84	16	98	53	36	87	49	34	86	12	81	43	97	25	30	109	47	109	135	69	61
CHARLIE2B	31	24	41	18	47	71	58	48	60	50	59	72	77	23	91	34	27	95	54	26	73	19	59	79	60	23	26	77	32	91	120	76	53
CHARLIE3	10598	6444	7424	6818	4658	5325	6238	3446	6290	4267	7763	7221	7114	4119	8287	6123	3171	7959	7842	3088	5588	2634	7159	4554	6131	2291	3350	10596	5210	7704	13056	7722	6096
CHARLIE4	120	112	169	83	138	145	149	109	206	159	196	149	198	79	211	129	82	234	201	84	206	60	235	172	211	56	123	342	127	198	365	258	117
CHARLIE5	1001	855	1109	580	1015	929	1025	670	1272	910	1407	1036	1222	421	1439	1107	615	1631	925	765	1176	400	1217	1076	1331	528	646	2340	962	1510	2090	1518	1064
CHARLIE6	130	111	245	67	221	100	173	164	342	125	322	228	187	64	208	221	150	252	222	146	278	117	302	170	231	134	152	263	194	273	379	189	236
CHARLIE7	64	73	64	22	67	56	69	45	109	81	111	53	107	29	75	57	22	145	55	61	96	16	76	72	85	27	51	165	81	93	160	100	63
CHARLIE8	723	447	486	393	339	401	415	163	406	256	518	369	364	249	202	394	439	506	602	365	382	292	468	267	280	357	180	633	556	484	904	512	500
CHARLIE8A	87	48	63	85	80	78	42	61	62	65	67	48	69	75	87	69	63	71	60	73	93	41	82	62	70	111	86	76	83	60	122	64	88
CHARLIE9	227	260	555	123	595	535	305	624	915	394	464	484	324	160	382	510	546	693	391	717	558	352	498	547	548	410	601	868	691	693	1031	847	657
CHESHIRE	620	496	692	313	654	573	632	463	832	579	870	757	702	208	953	597	363	953	575	438	780	264	813	676	797	268	397	1405	608	1013	1511	881	618
CHESHIRE_A	2317	1619	2029	1476	1462	1607	1751	1138	1968	1441	2306	2075	1933	805	2386	1678	906	2186	2155	840	1850	705	2321	1703	2078	734	1005	3335	1557	2610	3758	2278	1594
CHESHIRE_B	716	484	740	326	588	635	745	457	854	624	834	806	834	262	1013	615	349	977	664	391	730	248	839	823	880	334	447	1365	625	976	1417	926	644
chr1:11868-14409	199	165	116	153	92	45	82	52	124	84	88	112	126	85	110	143	67	70	139	77	116	44	106	66	46	90	36	140	130	94	167	132	85
chr1:30365-30503	4	0	0	0	0	3	3	3	5	0	0	2	2	0	0	0	0	0	0	3	3	0	0	0	3	3	0	5	3	0	2	6	1
chr1:34553-36081	5	5	8	8	4	0	4	0	7	0	3	3	5	0	0	0	0	10	19	3	16	0	4	2	5	2	0	16	8	4	26	9	5
chr1:69090-70008	0	0	0	0	0	0	0	0	0	0	0	0	0	6	2	2	0	0	0	0	0	0	2	0	0	2	0	0	0	0	0	0	0
chr1:89294-120932	1215	693	1017	1011	525	603	879	706	1948	380	610	742	789	331	949	528	601	1011	879	393	702	133	638	907	958	213	421	1323	666	772	1533	1033	736
chr1:89550-91105	56	48	69	65	33	42	61	32	79	49	34	61	42	46	93	45	58	66	46	44	32	28	78	73	109	21	14	82	44	78	97	29	43
chr1:134900-139379	990	412	1579	1333	511	405	434	175	288	368	412	499	551	356	746	524	220	190	1213	172	214	132	645	274	1793	144	367	540	549	312	817	266	291
chr1:139789-140339	46	15	43	108	11	14	32	15	20	20	18	15	37	7	23	35	13	18	44	0	10	11	40	15	53	12	22	34	13	15	33	15	10
chr1:141473-149707	935	534	642	1306	412	445	726	156	459	310	465	737	690	348	487	700	253	395	639	242	519	218	1001	281	1295	384	309	787	434	772	1147	720	374
chr1:142807-146831	630	323	431	821	260	286	459	93	303	210	315	446	455	210	318	483	186	246	434	154	338	130	526	163	675	270	153	561	287	478	721	453	227
chr1:157783-157887	1	2	13	7	18	32	13	14	12	11	13	32	20	0	24	5	0	0	18	2	3	3	23	5	20	0	1	11	5	6	31	9	2
chr1:160445-161525	40	40	83	51	14	57	56	40	46	13	45	58	56	12	80	19	9	3	30	9	9	3	94	10	112	3	23	57	27	28	111	33	13
chr1:266360-297502	1662	708	1101	916	577	500	916	809	2566	376	545	689	849	325	1109	447	701	1330	1188	501	786	114	537	905	957	219	664	1600	803	517	1620	1136	906
chr1:357382-359681	78	15	12	47	8	7	34	26	14	28	12	10	6	20	23	13	31	15	49	7	53	20	21	3	256	23	42	6	8	16	11	7	3
chr1:358856-365704	125	14	29	173	25	11	59	12	13	19	29	36	10	42	38	22	46	16	50	9	42	22	25	10	178	21	29	19	45	32	19	9	17
chr1:450702-451697	76	3	21	47	21	9	46	13	30	11	12	6	9	13	3	27	15	30	13	6	52	0	9	27	36	13	15	3	27	29	12	40	27
chr1:490883-494581	1291	801	1862	1412	727	576	610	178	372	633	795	616	754	547	891	726	371	481	1508	281	479	235	1061	625	1638	292	360	1019	1131	578	1308	393	554
chr1:585988-588453	60	10	7	23	10	7	29	16	8	20	15	12	10	22	9	14	23	14	34	4	46	14	17	2	230	15	36	8	9	13	7	14	5
chr1:587628-594768	61	4	10	63	13	1	21	6	4	8	21	17	19	13	11	10	24	4	5	2	19	13	10	9	130	10	19	8	37	5	8	15	13
chr1:594458-597498	33	10	9	28	3	6	6	3	2	0	6	6	18	1	11	0	7	4	14	3	8	6	1	3	38	0	5	4	19	5	3	8	5
chr1:627376-629010	13	1	6	1	6	3	28	0	14	6	6	0	0	0	13	16	1	12	3	0	15	0	3	2	13	3	4	1	6	11	3	7	0
chr1:685678-686673	110	9	23	63	29	23	72	22	50	14	18	14	27	15	5	50	15	49	29	6	71	0	15	29	46	34	17	3	33	50	14	63	32
chr1:711341-720200	519	229	406	470	227	204	347	223	689	176	263	227	385	132	391	382	243	565	306	145	482	79	322	195	438	142	230	563	503	408	489	515	236
chr1:741812-750016	2111	1240	2131	2677	1154	1063	1739	622	1153	832	1467	1946	2016	949	1680	1772	637	1273	2249	722	1531	361	2141	887	2274	900	826	2434	1257	1938	3330	1573	880
chr1:758232-758336	0	2	0	0	0	1	4	0	6	5	2	4	7	1	1	4	0	6	2	0	1	0	0	10	5	0	0	2	0	3	5	4	0
chr1:759031-764925	507	266	487	658	154	209	443	138	280	230	217	521	429	284	436	547	116	346	437	104	293	108	456	236	560	213	134	441	263	437	821	424	203
chr1:760910-761989	46	61	64	31	12	6	37	12	24	19	39	35	41	17	38	15	11	32	49	11	23	14	64	34	57	6	11	57	22	49	111	30	22
chr1:764856-778626	1638	905	1126	1546	880	617	900	587	1167	574	712	992	966	727	1337	1174	717	1068	1141	716	1048	320	1165	808	1043	851	617	1576	1179	1300	1716	1265	760
chr1:785799-787672	210	120	257	76	125	107	144	71	140	101	202	129	184	58	180	99	115	198	219	56	181	36	125	123	221	51	80	241	85	157	344	125	114
chr1:800878-810161	1426	935	1245	995	780	712	1160	380	1142	632	1151	1142	1130	457	779	946	601	1230	1174	608	1214	175	921	773	861	403	415	1475	685	1175	2282	1403	1260
chr1:803151-803757	32	16	12	29	13	10	12	2	13	3	9	6	20	5	7	22	10	19	6	1	15	2	8	15	15	6	10	14	12	12	18	24	18
chr1:810108-817712	753	496	835	381	511	519	700	248	706	420	805	595	746	206	514	580	266	911	740	367	824	104	581	589	461	303	273	1072	423	911	1568	825	777
chr1:817370-819834	275	158	263	142	119	122	167	74	155	144	208	202	191	103	102	163	111	172	206	79	234	48	123	152	118	100	97	273	161	207	360	192	180
chr1:826205-827522	270	148	263	189	151	110	133	94	145	88	134	118	103	134	60	176	108	112	140	121	285	72	149	113	81	208	90	180	167	148	301	153	171
chr1:827607-859446	2715	1872	2026	2018	1287	1151	1346	1274	1514	1235	1718	1267	1691	1499	1337	1602	780	2122	1509	1061	2079	1008	1614	1767	1501	1628	971	3074	1421	1569	3907	2007	2065
chr1:868070-876903	18	22	68	7	32	8	23	14	69	12	30	44	28	12	77	25	28	39	31	0	19	8	48	38	32	19	22	124	32	92	86	29	12
chr1:882662-884603	2	0	4	3	0	0	0	0	2	0	0	2	1	0	0	0	0	0	0	0	0	0	0	0	2	4	0	2	2	2	0	0	1
chr1:904833-915976	112	116	127	745	131	18	27	79	114	261	46	82	45	390	55	71	129	22	29	56	307	163	506	384	125	214	1060	86	118	48	62	106	48
chr1:911434-914948	30	32	46	274	32	8	9	13	38	80	10	24	6	149	18	6	28	8	2	18	178	54	202	149	48	123	356	20	36	16	18	32	16
chr1:914170-914971	0	8	6	43	5	0	0	3	2	6	2	2	0	22	2	0	0	0	0	2	14	18	39	23	11	22	66	2	0	0	4	2	2
chr1:916869-919692	103	47	97	306	26	42	24	21	10	640	148	160	60	282	84	99	49	40	40	19	52	446	689	395	48	77	647	32	100	30	76	46	197
chr1:925737-944575	908	477	729	2660	865	1041	483	1241	615	1571	810	1068	615	2355	1076	1027	989	785	389	776	774	2621	4364	2134	755	1552	4176	758	1054	666	944	881	965
chr1:925883-931065	179	12	52	355	15	18	27	32	11	242	86	135	75	266	120	129	41	35	28	35	38	457	758	444	64	136	579	52	131	20	124	35	86
chr1:940345-942173	25	10	20	110	20	15	10	12	3	86	16	64	18	166	43	17	26	21	4	22	18	204	292	121	21	53	397	7	43	4	38	14	19
chr1:944203-959290	3249	2318	2448	8240	4122	3833	2007	5232	2615	2650	2548	2448	1905	5474	3172	3527	4913	2354	1680	3735	2970	4657	5922	2726	2048	5407	4485	2864	3988	2280	2805	3210	3686
chr1:954425-959309	864	559	742	1834	1208	1065	562	1564	703	626	730	571	476	1277	868	923	1230	511	456	963	836	1192	1477	671	535	1502	970	766	1163	551	719	843	1078
chr1:960586-965715	470	288	407	667	427	317	226	626	311	406	218	398	313	1036	336	481	839	264	263	401	329	498	769	360	275	400	708	306	454	294	451	355	378
chr1:966496-975108	1471	420	677	1350	287	293	412	84	278	150	391	371	256	732	137	471	328	351	996	371	470	437	613	415	411	769	478	505	534	542	717	606	384
chr1:966501-975008	1454	416	669	1328	284	288	402	84	277	145	389	367	253	726	136	465	322	350	987	369	465	437	610	414	409	763	477	500	527	538	711	601	375
chr1:975198-982117	192	58	102	226	55	42	58	10	74	42	71	47	36	158	28	75	65	39	82	79	97	59	117	92	60	238	65	69	104	70	133	105	86
chr1:975203-982093	192	58	102	225	55	42	57	10	74	42	71	47	36	158	27	74	65	39	82	79	97	59	117	92	59	238	65	69	103	69	133	105	86
chr1:995965-998051	151	219	179	209	171	37	37	122	111	74	67	99	75	311	222	126	136	111	131	104	114	102	228	87	75	75	181	193	108	69	295	236	145
chr1:998961-1000172	799	510	544	1247	1103	521	286	1080	443	500	353	419	435	1442	714	652	793	473	375	998	443	2292	1125	312	251	919	1001	434	626	516	763	625	813
chr1:998963-1000111	798	506	540	1244	1099	516	284	1076	438	500	352	418	431	1434	711	649	788	469	374	995	442	2283	1119	311	251	919	997	430	621	516	762	621	803
chr1:998969-999981	794	506	538	1243	1096	513	284	1072	434	500	352	418	430	1425	706	647	788	469	370	990	439	2265	1112	311	245	919	991	422	618	516	759	619	803
chr1:1011996-1013193	27	24	24	26	20	8	4	8	21	8	16	6	7	15	29	24	11	9	6	16	19	4	6	9	12	10	18	12	41	8	6	6	12
chr1:1013422-1014540	222	167	253	4757	1549	9979	356	6300	489	2890	290	743	337	6421	9187	823	3859	241	86	610	359	13119	889	1407	582	1695	1171	390	665	253	277	295	494
chr1:1020122-1056116	12307	7557	9992	24246	11159	6025	6155	15800	6383	8568	7539	7499	6952	20878	8835	9234	16442	5723	6893	9575	8316	11887	18514	12004	4966	19176	14587	10365	17133	6472	9333	8506	15906
chr1:1034105-1040725	567	366	386	976	499	323	332	710	266	409	349	514	360	858	561	545	605	253	297	389	438	488	860	671	262	722	519	608	745	310	459	452	628
chr1:1055032-1056116	3282	1869	2410	6170	2634	1307	1659	3523	1644	2067	1889	1749	1696	4350	1776	2010	3645	1432	1640	1932	1869	2627	3925	2850	1111	4342	3382	2240	3512	1462	2257	1981	3995
chr1:1059733-1066456	238	66	148	187	94	137	126	116	96	153	146	213	122	109	124	178	123	112	185	107	123	198	334	133	58	238	220	126	226	88	177	96	310
chr1:1062207-1063288	8	2	2	18	14	6	13	25	9	17	10	26	12	12	10	19	8	5	12	14	16	15	52	8	4	19	35	14	10	4	9	5	30
chr1:1070965-1074307	88	252	64	216	66	42	50	118	36	69	106	176	131	132	211	113	59	78	78	40	82	219	595	123	30	204	121	82	83	100	59	62	106
chr1:1081817-1116081	3035	1809	1827	3207	1662	1059	1443	1522	1442	1442	1819	2087	1579	2360	2882	2373	1536	1271	1854	1309	1531	1315	4343	1814	1758	1465	2076	2231	1916	1359	2760	1550	2018
chr1:1081817-1116356	3035	1809	1827	3207	1662	1059	1443	1522	1442	1442	1819	2087	1579	2360	2882	2373	1536	1271	1854	1309	1531	1315	4343	1814	1758	1466	2076	2231	1916	1359	2760	1550	2018
chr1:1081822-1116098	3035	1809	1827	3207	1662	1059	1443	1522	1442	1442	1819	2087	1579	2360	2882	2373	1536	1271	1854	1309	1531	1315	4343	1814	1758	1465	2076	2230	1916	1359	2760	1550	2016
chr1:1082234-1092174	1503	686	850	1780	911	545	693	1058	588	692	800	909	729	1390	824	1209	1023	536	744	899	859	894	2050	718	540	1018	1168	744	997	509	1169	804	1251
chr1:1082699-1106127	1918	1161	1224	2022	1105	662	1013	969	957	946	1228	1372	1076	1514	1994	1656	1038	894	1319	899	962	846	2776	1160	1116	916	1417	1471	1149	878	1910	996	1324
chr1:1083925-1116243	2294	1443	1366	2256	1199	731	1113	938	1116	1088	1410	1624	1261	1598	2443	1788	1019	992	1475	872	1075	774	3185	1433	1417	919	1473	1802	1376	1094	2156	1151	1410
chr1:1084453-1116356	2161	1365	1287	2110	1036	672	1063	817	1052	1019	1326	1526	1181	1443	2368	1638	876	930	1391	758	946	679	3001	1372	1381	835	1351	1728	1237	1019	2070	1047	1247
chr1:1137016-1144056	219	34	62	27	28	38	75	14	36	8	38	82	36	8	22	39	40	27	58	37	51	37	39	42	27	58	0	94	95	34	110	84	52
chr1:1167103-1167198	71	66	71	59	32	84	43	83	46	12	37	58	24	26	32	63	62	14	37	47	43	41	87	30	16	67	55	53	56	64	44	63	50
chr1:1167862-1167952	39	29	27	5	12	20	9	11	2	6	22	11	13	6	12	19	14	13	14	15	19	3	16	7	6	27	10	13	22	14	5	20	16
chr1:1169004-1169087	85	48	58	33	24	18	29	28	18	2	47	38	33	16	22	45	39	20	14	51	46	26	26	27	18	43	35	45	46	50	51	51	44
chr1:1169356-1170343	321	219	191	196	201	205	196	165	130	55	192	174	106	124	116	323	344	132	145	307	260	234	268	158	88	371	321	195	333	203	219	310	257
chr1:1173055-1179555	52	81	65	28	59	20	47	4	35	21	44	32	47	6	36	35	61	52	171	52	30	0	55	35	28	28	18	67	52	38	80	60	42
chr1:1173883-1175034	16	15	12	14	14	10	14	2	1	2	11	13	10	2	4	8	11	24	30	10	6	0	12	3	6	6	8	13	8	3	26	10	6
chr1:1173902-1197935	204	331	237	93	166	70	152	22	137	61	154	145	123	33	147	141	353	135	373	112	136	13	220	115	71	87	50	222	179	132	225	221	135
chr1:1173905-1197933	204	331	237	93	166	70	152	22	137	61	154	145	123	33	147	141	353	135	373	112	136	13	220	115	71	87	50	222	179	132	225	221	135
chr1:1179696-1185864	68	98	71	21	62	14	41	8	30	12	36	31	26	15	60	45	147	42	128	36	57	0	88	32	16	20	20	63	70	33	62	94	56
chr1:1203507-1206571	80	96	60	294	121	167	126	714	62	98	72	410	132	559	118	214	224	91	90	188	94	523	206	302	85	1584	162	88	106	38	86	125	144
chr1:1203510-1206691	80	96	60	295	122	168	128	717	64	98	72	410	132	568	120	216	227	91	90	192	94	526	208	302	85	1585	162	92	106	38	86	126	144
chr1:1203843-1205680	45	56	39	204	81	99	73	468	44	68	41	301	81	359	82	140	130	70	54	128	60	369	142	198	56	1101	129	65	69	16	57	73	89
chr1:1203843-1206571	63	89	53	257	101	135	109	616	53	88	60	381	118	494	102	190	183	84	80	165	77	459	183	263	71	1319	148	74	88	35	75	106	113
chr1:1211325-1214132	136	118	116	671	508	265	106	654	138	243	96	367	158	1291	174	264	579	142	112	261	183	402	417	247	152	146	658	195	199	88	188	167	176
chr1:1212018-1213498	58	59	76	366	245	109	66	245	72	104	55	213	79	566	92	168	252	74	74	142	91	189	172	101	64	65	314	97	88	43	120	109	101
chr1:1216907-1232001	4864	2321	3949	8928	5738	5541	2653	6621	4055	4582	3300	4061	2347	8352	2603	5145	5470	2924	2250	4004	4386	5118	4741	3820	3007	9021	7470	3282	5493	2803	4072	3796	5426
chr1:1216930-1232031	4864	2320	3950	8928	5737	5541	2653	6620	4055	4582	3300	4062	2347	8352	2603	5145	5470	2924	2251	4003	4386	5118	4742	3820	3007	9021	7470	3282	5492	2803	4072	3796	5426
chr1:1220698-1231990	2645	1287	2181	5238	3061	3280	1465	4240	2478	2528	1837	2217	1143	4701	1420	2828	3141	1658	1185	2199	2395	2882	2566	1915	1447	4957	4302	1836	3089	1603	2386	2359	3124
chr1:1227271-1231968	1635	693	1437	3836	2186	2444	844	3278	1734	1770	1119	1570	635	3342	901	1814	2202	1046	674	1447	1656	2079	1691	1182	879	3548	3215	979	2072	1036	1619	1577	2102
chr1:1232248-1235041	579	520	472	1469	1085	745	380	858	668	734	505	689	426	1182	734	1156	1173	589	286	803	574	805	1231	901	433	1193	1359	656	734	528	685	716	714
chr1:1242452-1246722	72	32	60	108	52	38	29	28	64	22	30	42	41	72	28	46	133	50	42	40	59	38	128	16	68	108	153	102	100	36	40	84	54
chr1:1249776-1251334	46	47	98	39	29	16	66	8	18	36	62	18	43	29	17	53	22	29	59	30	47	10	9	35	48	18	8	24	70	33	28	25	32
chr1:1253913-1273854	2323	1411	1779	3549	2041	1791	1288	2137	1273	1538	1633	1766	1380	2664	1543	2147	1873	1374	1387	1504	1570	1894	2422	1745	1511	2060	1692	1975	2092	1197	2263	1530	1758
chr1:1254469-1273885	2210	1327	1675	3351	1922	1702	1206	2024	1220	1447	1533	1654	1307	2519	1481	2037	1759	1275	1324	1381	1478	1754	2282	1609	1407	1886	1610	1855	1949	1097	2175	1436	1664
chr1:1254904-1266123	1458	947	1010	1915	1233	1166	894	1483	943	1020	1126	1005	956	1660	1032	1419	1189	906	897	901	1045	1152	1608	1151	965	1361	1142	1337	1368	761	1435	1004	1148
chr1:1254904-1273864	2192	1295	1661	3286	1866	1643	1193	1957	1199	1404	1520	1616	1293	2423	1438	2000	1721	1245	1322	1336	1450	1713	2210	1581	1378	1812	1561	1820	1901	1057	2147	1385	1613
chr1:1254984-1273855	2188	1293	1659	3280	1860	1636	1189	1951	1197	1401	1515	1609	1293	2414	1429	1997	1714	1243	1322	1328	1445	1705	2202	1574	1378	1802	1556	1816	1895	1051	2145	1383	1611
chr1:1255163-1273726	2126	1268	1614	3169	1810	1562	1162	1894	1152	1353	1474	1572	1265	2319	1379	1951	1634	1195	1299	1252	1383	1630	2122	1513	1329	1712	1477	1773	1809	1018	2095	1324	1563
chr1:1255177-1273833	2103	1260	1615	3194	1799	1555	1153	1885	1142	1340	1453	1582	1254	2306	1379	1929	1639	1198	1280	1247	1382	1634	2107	1493	1318	1699	1471	1763	1799	1012	2089	1311	1556
chr1:1256048-1273790	1901	1105	1484	2877	1567	1308	1040	1596	965	1152	1270	1427	1123	1974	1229	1678	1413	1006	1186	1080	1177	1416	1798	1274	1173	1444	1265	1542	1548	892	1896	1090	1369
chr1:1275236-1279393	172	66	124	55	94	33	63	38	44	76	79	43	65	87	31	104	33	47	143	92	76	51	65	121	48	97	37	152	166	79	140	86	121
chr1:1280435-1292019	569	413	429	429	336	406	353	88	185	358	396	397	283	242	185	584	103	372	346	409	354	234	360	462	191	471	253	703	745	348	568	460	499
chr1:1280587-1292024	569	413	427	427	336	404	351	88	182	358	395	396	283	242	185	582	103	372	346	408	350	234	360	458	190	469	253	704	743	347	568	457	499
chr1:1282108-1292024	476	351	359	332	282	342	298	59	149	291	326	331	228	195	133	466	82	296	281	343	294	199	290	392	163	398	211	583	643	280	460	380	423
chr1:1282163-1285597	153	109	87	83	75	108	92	25	43	72	105	71	56	37	33	148	18	70	58	78	72	51	76	99	34	76	42	172	139	79	124	69	133
chr1:1282195-1292029	462	346	359	323	275	335	293	58	149	281	324	328	220	196	131	458	81	294	276	337	291	196	287	390	155	396	209	569	641	277	449	376	416
chr1:1292375-1308018	2287	2019	2048	5706	3071	1951	1319	1865	1525	2592	1777	1978	1739	4600	1944	3030	1963	1725	1268	2324	2073	3220	4634	1690	1702	2304	3716	2181	2907	1773	2531	2314	2516
chr1:1292383-1307889	2284	2018	2047	5704	3070	1951	1318	1865	1525	2592	1777	1978	1738	4600	1944	3029	1961	1724	1266	2322	2072	3218	4633	1689	1702	2304	3713	2181	2906	1773	2529	2314	2515
chr1:1296435-1298265	193	253	175	517	287	200	144	173	199	276	161	165	136	493	231	333	204	191	98	259	222	307	484	167	184	291	338	232	286	207	222	260	272
chr1:1308566-1311677	362	337	287	1547	581	597	248	952	317	346	425	299	257	1052	570	630	831	335	227	466	377	828	916	339	348	823	664	367	600	331	438	460	435
chr1:1308610-1311028	250	256	221	1189	419	397	167	665	188	207	283	202	196	760	405	492	577	230	155	341	236	664	652	256	240	697	493	286	402	217	307	305	315
chr1:1311596-1324691	5120	3687	3767	6357	3244	3806	2840	3402	2618	2614	3379	3066	2996	4989	3088	4155	3604	2861	3814	3254	3169	3211	4655	2762	2415	4083	3190	3917	4393	2688	4590	3585	3696
chr1:1311600-1324673	5120	3687	3767	6357	3244	3806	2840	3402	2618	2614	3379	3066	2996	4989	3088	4155	3604	2861	3814	3254	3169	3210	4655	2762	2415	4083	3190	3917	4392	2688	4590	3585	3696
chr1:1311601-1317450	3112	2446	2217	3836	2190	2496	1848	2009	1707	1769	2244	1917	1997	3309	2094	2823	2403	1885	2145	2171	2177	2154	3065	1803	1534	2797	2088	2637	3104	1749	2791	2457	2318
chr1:1311605-1324609	5119	3687	3767	6356	3244	3806	2839	3402	2618	2613	3378	3065	2995	4987	3087	4154	3604	2860	3814	3254	3169	3210	4654	2761	2415	4082	3189	3917	4390	2688	4590	3585	3696
chr1:1311605-1324637	5120	3687	3767	6357	3244	3806	2840	3402	2618	2613	3378	3066	2995	4987	3087	4155	3604	2861	3814	3254	3169	3210	4655	2762	2415	4083	3190	3917	4391	2688	4590	3585	3696
chr1:1311605-1324653	5120	3687	3767	6357	3244	3806	2840	3402	2618	2613	3378	3066	2995	4987	3087	4155	3604	2861	3814	3254	3169	3210	4655	2762	2415	4083	3190	3917	4391	2688	4590	3585	3696
chr1:1311818-1324670	5047	3648	3731	6256	3179	3693	2803	3313	2576	2553	3319	3020	2956	4825	2991	4087	3484	2805	3795	3193	3080	3144	4562	2709	2368	4034	3131	3880	4290	2647	4512	3489	3645
chr1:1311822-1324637	5042	3647	3730	6252	3178	3688	2801	3310	2574	2552	3316	3018	2956	4819	2989	4083	3483	2802	3795	3193	3075	3141	4555	2707	2366	4032	3124	3877	4286	2646	4510	3482	3643
chr1:1317580-1318689	419	306	273	410	172	157	234	131	137	155	232	161	214	238	230	280	139	210	316	155	190	108	273	216	246	182	165	322	254	197	359	219	257
chr1:1324755-1327994	857	483	664	1692	553	690	482	945	424	403	494	571	446	1148	435	926	1072	467	512	763	542	812	879	628	472	1015	988	561	735	519	643	604	709
chr1:1324766-1328897	1114	708	968	2522	902	1063	739	1479	662	616	734	770	679	1814	651	1448	1744	662	662	1144	860	1295	1336	915	735	1600	1503	832	1230	754	902	900	1084
chr1:1331313-1335306	205	164	158	661	245	258	234	148	103	106	223	208	216	854	252	739	332	172	165	268	152	506	280	171	124	190	746	196	249	155	213	211	185
chr1:1335275-1349112	2679	2067	2137	5602	3426	3890	1951	3159	1738	2152	2197	1862	1688	5009	2000	4606	4486	2210	1569	3370	2609	3829	3637	2411	1357	4872	5123	2593	4062	2123	2920	3208	3030
chr1:1335275-1349350	2679	2067	2137	5602	3426	3890	1951	3159	1738	2152	2197	1862	1688	5009	2000	4606	4486	2210	1569	3370	2609	3831	3637	2411	1357	4872	5123	2593	4062	2123	2920	3208	3030
chr1:1352690-1358535	10844	3667	8336	14887	5942	2864	5730	14046	3830	14484	6322	5827	5099	16562	2608	11925	4645	7434	4235	7487	7664	5743	7229	10844	6242	8855	19319	7772	10836	6206	10600	6567	7728
chr1:1352691-1358540	10844	3665	8336	14887	5942	2864	5730	14046	3830	14485	6322	5827	5099	16564	2608	11925	4645	7434	4235	7487	7664	5743	7229	10844	6242	8856	19319	7772	10836	6207	10600	6567	7728
chr1:1352691-1358543	10844	3665	8336	14887	5942	2864	5730	14046	3830	14485	6322	5827	5099	16564	2608	11925	4645	7434	4235	7487	7664	5743	7229	10844	6242	8856	19320	7772	10836	6207	10600	6567	7728
chr1:1352691-1361777	11105	3735	8516	15308	6038	2981	5829	14082	3903	14572	6400	5950	5171	16627	2643	12044	4702	7502	4370	7588	7757	5850	7277	11023	6540	8947	19491	7888	11016	6290	10780	6684	7864
chr1:1373729-1375157	893	734	883	2248	1844	2261	754	2911	1001	1133	1051	903	753	2562	1240	1507	1935	884	461	1199	1401	2380	2390	1262	876	3350	2435	917	1831	764	935	979	1730
chr1:1373729-1375495	918	746	902	2306	1889	2299	772	2994	1015	1154	1067	916	764	2618	1261	1534	1999	903	476	1233	1431	2414	2426	1283	885	3391	2479	940	1875	785	956	1008	1754
chr1:1373731-1375169	895	737	889	2257	1851	2267	757	2928	1003	1136	1052	903	758	2571	1246	1510	1943	884	463	1202	1403	2385	2399	1263	877	3354	2442	920	1837	769	938	985	1733
chr1:1373736-1375173	895	737	889	2260	1851	2269	757	2933	1003	1137	1052	905	758	2571	1247	1510	1945	884	463	1203	1404	2390	2400	1264	877	3353	2443	920	1838	769	939	986	1734
chr1:1374243-1375144	438	356	455	1105	889	1262	352	1491	486	547	493	466	387	1250	707	733	916	471	191	642	766	1137	1266	604	467	1773	1352	475	928	426	471	549	866
chr1:1386481-1398304	10563	6178	7178	9154	7702	7596	5514	6788	6740	5786	6866	5825	6553	9992	5060	9487	6321	7503	4888	6917	8318	5817	8426	7712	4692	9976	9731	11727	11667	7306	9708	8014	8998
chr1:1386494-1399312	11766	6996	7972	10584	8862	9071	6206	8123	7811	6689	7687	6661	7295	11713	5820	10810	7277	8837	5270	8246	9644	6577	9621	8878	5376	11927	11526	12806	13692	8551	10792	9870	10413
chr1:1387121-1391649	6915	3877	4860	5875	4486	4424	3473	4119	4143	3499	4178	3710	4003	6361	3122	5937	3976	4238	3317	4290	4876	3913	5107	4620	2898	6219	6015	7124	7180	4344	6086	4822	5584
chr1:1392287-1399317	3112	2246	2231	3418	3178	3393	1962	2987	2649	2396	2461	2131	2347	4042	1945	3515	2504	3271	1229	3029	3381	1944	3279	3067	1869	4338	4098	3922	4746	3062	3384	3877	3610
chr1:1399521-1401087	598	381	431	853	515	523	374	529	412	390	401	423	413	764	434	718	760	414	274	501	439	537	677	462	249	1296	702	524	710	340	595	497	571
chr1:1399526-1402046	1272	691	823	1672	1030	1080	706	1132	726	698	789	838	710	1355	790	1242	1274	787	642	918	884	995	1246	827	487	2229	1187	924	1219	662	1139	847	1033
chr1:1399551-1400608	301	180	188	303	270	272	161	313	189	192	185	171	219	366	163	344	375	212	150	285	222	249	304	219	138	617	325	245	360	144	252	215	284
chr1:1400418-1402046	1105	582	712	1490	855	875	610	966	605	586	686	742	592	1123	690	1041	1045	640	541	732	746	849	1070	689	413	1819	1000	784	976	567	1007	735	866
chr1:1401907-1407313	2862	1843	1888	3774	3542	2878	1704	4964	2154	2123	2060	1925	1846	3304	1845	3099	2661	2148	1590	2557	3214	2408	2460	2382	1708	4816	3194	2353	2856	1918	2636	2257	2928
chr1:1401912-1406307	1966	1234	1285	2254	1765	1357	1049	1870	1131	1091	1229	1161	1251	1848	996	1765	1337	1096	1213	1258	1608	1214	1299	1139	1101	2030	1283	1480	1477	1158	1839	1138	1495
chr1:1405108-1407290	1574	1084	1102	2464	2533	1989	1026	3772	1576	1493	1372	1275	1096	2198	1196	2059	1901	1445	782	1782	2312	1766	1659	1794	1068	3648	2496	1430	1955	1242	1492	1547	2082
chr1:1405460-1405752	160	99	89	98	68	52	61	36	52	30	69	78	84	76	37	91	56	52	70	92	86	46	43	42	44	71	44	121	90	65	129	77	91
chr1:1409095-1410618	281	106	157	273	180	149	99	63	122	81	158	100	107	118	136	171	183	86	80	174	145	84	142	96	85	164	173	190	167	158	243	146	179
chr1:1418419-1421444	743	309	501	416	532	218	302	70	210	298	372	455	456	190	76	468	322	295	238	773	747	64	142	157	134	527	84	746	988	410	798	485	689
chr1:1418419-1421769	758	311	505	422	532	224	305	72	210	298	376	465	460	192	80	474	327	295	242	783	752	64	142	158	136	540	84	747	996	416	800	494	693
chr1:1418423-1421270	723	303	490	405	523	215	295	70	204	296	362	448	445	188	75	463	315	293	234	747	739	62	140	155	133	522	80	738	960	402	785	483	680
chr1:1418879-1420153	310	151	208	164	227	96	138	28	60	168	147	196	207	81	44	203	120	127	110	307	310	25	52	80	89	217	14	322	382	147	349	180	278
chr1:1419137-1421260	401	169	256	181	258	87	167	26	66	135	196	277	255	83	33	215	129	148	139	393	355	22	67	71	97	240	12	425	499	207	472	230	313
chr1:1420244-1422691	244	95	139	94	110	62	103	13	42	21	112	189	136	35	14	91	77	67	100	243	184	14	30	26	38	153	6	210	312	137	259	126	143
chr1:1426127-1427787	10	4	17	5	8	0	2	2	0	0	8	16	6	2	4	1	10	1	7	0	8	0	4	2	2	6	0	12	14	6	15	14	12
chr1:1430663-1434520	323	183	246	334	177	230	207	89	117	233	190	400	266	474	421	507	276	176	327	313	299	75	523	134	446	421	310	220	293	140	354	329	264
chr1:1435522-1440765	2583	1313	2017	8794	3263	3296	1095	4081	1209	2882	1814	2955	1808	8091	2497	3296	3777	1338	1151	2284	2312	4299	6217	2745	1800	6614	11827	1898	2542	1280	2352	1578	3175
chr1:1435522-1442882	2765	1452	2154	9337	3534	3480	1175	4195	1347	3061	1935	3320	1977	8472	2861	3628	4160	1432	1232	2449	2512	4476	6449	2955	1952	6833	12291	2095	2758	1367	2532	1754	3325
chr1:1435670-1442882	2759	1447	2146	9311	3524	3475	1171	4191	1343	3059	1931	3309	1975	8463	2842	3614	4157	1425	1224	2443	2508	4474	6436	2954	1941	6830	12287	2091	2749	1365	2525	1748	3316
chr1:1449688-1470158	460	298	306	909	330	682	216	182	246	228	437	465	231	256	405	294	425	322	280	280	318	259	206	199	199	843	335	449	447	338	305	402	625
chr1:1471762-1483106	1430	1020	991	6290	1677	1089	800	1746	926	1285	1067	971	723	2593	1142	1418	3789	794	979	1232	993	1300	1365	571	919	1377	1343	1169	1505	620	990	981	1147
chr1:1471768-1496202	2748	2215	1766	8663	3022	2179	1576	3072	1666	2470	2230	2131	1735	4953	2331	2746	5593	1616	1717	2289	1995	2222	3168	1147	1877	2521	2805	2387	2913	1512	1682	2253	2447
chr1:1479048-1482662	413	334	255	919	459	409	202	395	200	279	321	295	177	632	278	338	728	182	310	252	236	431	489	142	241	324	368	307	414	149	257	217	346
chr1:1512150-1534685	1830	1604	1291	5284	2505	1928	859	2998	1126	1600	1410	1503	1120	3593	2219	1937	3590	974	1012	1245	1266	2191	2832	1520	1412	1789	2527	1606	1984	1029	2246	1342	1720
chr1:1512174-1534685	1830	1604	1291	5284	2505	1928	859	2998	1126	1600	1410	1503	1120	3593	2219	1937	3590	974	1012	1245	1266	2191	2832	1520	1412	1789	2527	1606	1984	1029	2246	1342	1720
chr1:1512529-1534687	1791	1592	1279	5184	2479	1868	856	2956	1118	1579	1403	1424	1102	3533	2209	1927	3540	955	1003	1226	1260	2146	2813	1509	1396	1781	2497	1599	1971	1023	2225	1336	1699
chr1:1535173-1540357	158	76	82	93	66	32	54	96	91	96	72	50	78	102	38	82	87	64	72	134	119	32	46	72	60	98	54	148	238	90	143	102	90
chr1:1535206-1540453	158	76	82	93	66	32	54	96	91	96	72	50	78	102	38	82	87	64	72	134	119	32	46	72	60	98	54	148	238	90	143	102	90
chr1:1541672-1574869	5510	4160	4082	6889	4597	4485	3098	5913	4050	3304	4234	4210	3890	5766	4064	5041	5005	4218	3465	3848	4316	3060	4589	3092	3797	5078	4068	4208	4925	3032	6078	4514	4691
chr1:1562344-1574584	3065	2063	2239	3367	2290	2088	1674	2537	2116	1686	2305	2398	1995	2819	1775	2539	2281	1970	1874	2138	2297	1662	2292	1536	1804	2803	2267	2186	2472	1586	3094	2357	2613
chr1:1574974-1575993	39	28	14	26	18	24	7	36	27	19	30	20	12	43	22	26	27	16	6	40	51	18	16	13	3	60	32	44	45	16	27	28	30
chr1:1598011-1600096	256	218	272	792	419	266	87	82	308	225	95	138	102	480	393	248	408	46	52	200	170	228	423	270	300	317	269	202	292	97	58	140	188
chr1:1613757-1615795	415	256	379	296	360	451	226	247	322	193	320	199	254	316	161	382	348	336	207	465	340	232	298	263	203	527	257	312	673	343	511	441	399
chr1:1615414-1630605	3722	2169	3077	4546	2971	2205	1772	2611	1695	2667	2239	2919	2073	3270	1688	3371	2625	2058	1953	3090	3235	1897	2388	2322	1984	3759	2256	3343	4424	2450	3190	2989	3226
chr1:1615414-1630610	3723	2169	3077	4546	2972	2205	1772	2611	1695	2667	2239	2919	2073	3271	1688	3371	2625	2058	1953	3091	3237	1897	2388	2322	1986	3759	2256	3343	4424	2450	3191	2989	3226
chr1:1615420-1630610	3722	2168	3077	4546	2972	2205	1772	2611	1695	2666	2239	2919	2073	3271	1687	3371	2625	2058	1953	3090	3237	1897	2386	2322	1986	3759	2256	3343	4424	2449	3190	2989	3226
chr1:1615436-1630605	3719	2168	3077	4544	2969	2200	1771	2609	1692	2666	2235	2918	2072	3268	1685	3368	2622	2055	1953	3087	3235	1897	2383	2320	1984	3756	2254	3342	4423	2447	3187	2987	3223
chr1:1615442-1630605	3718	2168	3074	4544	2969	2200	1771	2608	1692	2666	2234	2917	2071	3267	1685	3368	2621	2055	1953	3086	3233	1897	2382	2319	1984	3753	2254	3342	4423	2445	3185	2987	3222
chr1:1615904-1630604	3650	2125	3021	4500	2916	2167	1738	2562	1646	2634	2180	2889	2028	3205	1668	3312	2543	1988	1928	2991	3158	1868	2327	2275	1961	3641	2209	3297	4309	2378	3120	2909	3159
chr1:1616309-1630604	3628	2112	3008	4486	2901	2155	1738	2557	1643	2627	2155	2874	2018	3188	1665	3307	2529	1978	1915	2981	3143	1857	2324	2261	1952	3627	2199	3288	4293	2368	3085	2890	3148
chr1:1617559-1630604	3487	2024	2909	4283	2740	2004	1686	2406	1528	2517	2058	2778	1947	3052	1530	3126	2380	1846	1864	2819	2988	1743	2202	2113	1861	3425	2065	3066	4010	2256	2899	2718	2981
chr1:1623121-1624859	489	362	429	668	403	368	275	453	287	321	365	363	311	501	239	524	394	347	244	490	527	286	338	316	327	614	460	521	677	416	476	481	452
chr1:1632094-1634654	504	181	695	761	1081	218	127	155	444	984	256	402	325	959	131	648	906	283	118	368	723	270	326	402	245	414	185	370	661	317	389	395	468
chr1:1632178-1634654	503	178	693	759	1079	218	126	153	444	984	255	402	325	956	131	648	905	283	118	368	717	268	326	402	245	414	185	370	661	316	389	394	467
chr1:1635737-1657264	3856	2153	3328	3985	2348	1795	2114	1891	1869	1795	2279	2507	2773	3493	2239	2753	1977	2173	2920	1684	2256	1480	2801	1809	1935	1939	1593	2833	2455	1745	3669	2090	2449
chr1:1635737-1657485	3920	2166	3376	4041	2369	1807	2134	1922	1897	1836	2319	2541	2794	3520	2263	2810	1992	2193	2954	1700	2283	1502	2824	1844	1974	1967	1619	2872	2531	1775	3751	2105	2481
chr1:1659324-1662602	3316	2628	3935	3019	2825	3242	2219	1302	3374	1826	2484	2088	2301	2269	2463	2627	1662	2807	1830	1778	3195	1244	4419	2231	2091	2902	1297	3733	3430	2842	4012	3084	2678
chr1:1661477-1692644	12623	9496	14973	10568	9319	10782	7840	4551	8657	6151	7382	7607	7369	8928	8597	10222	6845	7733	7162	7416	9896	4375	17147	7652	8511	12703	4924	11607	13495	9258	11988	9903	8734
chr1:1661478-1692728	12677	9544	15033	10597	9365	10805	7885	4573	8695	6186	7417	7625	7398	8968	8620	10278	6880	7775	7176	7469	9964	4400	17193	7709	8538	12770	4953	11658	13574	9318	12023	9957	8791
chr1:1671989-1673411	568	651	820	318	260	252	396	115	191	184	255	527	658	452	612	428	440	257	638	496	374	186	1171	392	572	507	145	447	375	368	597	473	557
chr1:1702729-1722831	4091	2082	2821	3766	2059	1851	2128	1700	1709	1700	2204	2457	2598	3072	2027	2651	2006	1952	2757	1620	2201	1459	2828	1723	2001	1869	1506	2767	2246	1672	3582	2019	2292
chr1:1702735-1737688	11387	6432	9196	8531	6325	6868	6014	4044	6320	4697	6251	7302	7856	8060	5798	7927	5655	6360	7302	6384	6921	4154	9685	5281	6133	6983	4204	9144	8758	6685	10408	7791	8496
chr1:1702880-1722831	4019	2034	2777	3706	2033	1812	2109	1624	1642	1660	2180	2386	2568	2979	1943	2620	1948	1895	2747	1580	2138	1418	2696	1667	1955	1800	1464	2711	2203	1653	3485	1904	2234
chr1:1702880-1724324	4137	2087	2859	3796	2070	1847	2145	1674	1678	1696	2235	2459	2629	3031	2023	2727	1999	1971	2784	1644	2211	1460	2742	1706	2003	1887	1510	2793	2310	1703	3604	1978	2278
chr1:1703867-1704585	151	93	156	157	102	118	102	81	78	80	108	133	141	202	121	157	120	92	92	106	106	82	156	73	85	144	101	193	102	93	156	131	106
chr1:1705638-1724327	2936	1381	1959	2485	1232	1064	1447	930	1125	1088	1458	1807	1818	1602	1378	1882	1211	1320	1905	1012	1479	888	1704	1072	1417	1026	888	1866	1463	1102	2673	1250	1387
chr1:1724614-1731904	5159	3220	4954	3601	3344	4231	2930	1782	3618	2296	3116	3559	4142	3932	2862	3838	2784	3459	3217	3534	3568	2150	5617	2657	2993	3823	1969	4827	4701	3983	5038	4408	4805
chr1:1724837-1745919	10575	5981	9177	7131	6095	7252	5568	3592	5995	4251	5658	6312	6529	7107	5225	7510	5058	5908	6452	6692	6700	3730	9654	4838	5650	7847	3971	8824	9886	7197	9178	7688	8121
chr1:1725413-1745992	10577	6016	9204	7074	6153	7268	5616	3571	6025	4277	5651	6295	6498	7085	5236	7583	5047	5945	6447	6703	6781	3739	9710	4867	5636	7890	4015	8852	9902	7260	9113	7687	8151
chr1:1732241-1745992	5369	2808	4246	3510	2819	3023	2671	1829	2404	1999	2551	2717	2388	3188	2398	3731	2327	2513	3168	3247	3213	1597	4062	2232	2657	4068	2060	4004	5232	3275	4115	3275	3359
chr1:1732257-1735274	657	340	387	356	331	302	302	140	316	218	256	324	357	371	258	418	262	271	450	412	426	168	305	290	337	497	167	534	719	283	531	343	440
chr1:1751231-1778470	3639	3009	2809	8998	4253	4610	2452	5125	3025	3379	2885	3763	2732	7996	3850	4456	5397	2834	1970	2917	3530	3993	5152	2702	3328	6608	4629	3785	3845	2803	3099	3049	3341
chr1:1751231-1778790	3648	3020	2817	9014	4263	4613	2452	5135	3031	3387	2887	3777	2737	8012	3852	4456	5411	2836	1970	2927	3534	3997	5154	2706	3332	6609	4634	3785	3846	2807	3105	3051	3347
chr1:1751231-1780069	3671	3037	2832	9096	4305	4650	2461	5172	3058	3405	2909	3842	2758	8115	3890	4486	5471	2854	1998	2933	3555	4039	5184	2723	3374	6683	4655	3809	3876	2817	3131	3072	3366
chr1:1751238-1778470	3639	3009	2809	8998	4253	4610	2452	5125	3025	3379	2885	3763	2732	7996	3850	4456	5397	2834	1970	2917	3530	3993	5152	2702	3328	6608	4629	3783	3845	2803	3099	3049	3341
chr1:1752470-1758642	1505	1253	1205	4045	2038	2296	1049	2658	1329	1556	1156	1581	1157	3886	1867	1969	2560	1247	737	1390	1539	2028	2556	1150	1288	3377	2173	1629	1757	1187	1181	1282	1523
chr1:1756587-1778419	1759	1365	1218	3432	1399	1473	1014	1723	963	1175	1234	1644	1070	2812	1436	1766	1727	1009	970	935	1300	1346	1691	1078	1535	2024	1482	1534	1308	1117	1428	1160	1146
chr1:1785289-1891056	17055	13070	13376	17431	13612	10038	11770	9656	11592	14475	15610	13321	14677	17369	12103	16853	9687	13029	13045	8299	11384	7842	19522	13569	16441	9381	13160	16407	12144	9294	18085	11737	13603
chr1:1824987-1890966	7063	5510	5037	6199	4331	2785	4358	2234	3807	5205	5468	5541	6160	5763	4333	6527	2772	4537	5705	2275	3720	2040	6697	4900	7228	2167	3873	6198	4071	2961	6895	4299	3797
chr1:1891470-1892658	117	44	73	35	38	36	51	22	21	22	32	18	49	20	2	33	24	20	48	56	45	16	26	24	34	39	10	47	61	34	74	54	42
chr1:1914826-1917294	82	45	70	36	46	64	46	0	28	26	50	56	40	32	42	61	26	17	80	54	52	59	26	30	28	113	18	94	125	44	32	26	55
chr1:1915408-1917071	45	31	41	17	27	52	23	0	19	19	35	40	30	16	36	48	24	12	28	35	39	35	17	16	17	72	12	62	91	30	17	21	40
chr1:1917589-1918797	30	38	10	29	20	10	15	33	21	6	13	8	18	8	22	5	36	18	18	47	16	10	33	10	9	30	2	18	18	22	26	22	22
chr1:1917590-1919273	30	39	10	44	20	10	16	44	22	6	14	12	20	8	26	6	40	22	18	47	18	12	33	11	12	30	2	18	18	28	27	22	22
chr1:1988123-2003714	3	4	13	33	6	5	9	2	3	27	4	4	3	10	56	11	5	2	19	2	2	2	12	1	21	6	12	7	6	5	6	4	4
chr1:2013212-2015530	3	0	4	4	2	7	2	19	0	9	5	4	0	8	7	10	2	0	0	0	2	14	6	15	2	17	24	2	8	2	2	2	6
chr1:2019340-2030753	84	6	18	214	26	120	14	170	22	100	46	70	26	376	48	84	98	10	16	26	32	264	120	266	114	104	408	74	73	16	24	30	32
chr1:2049202-2049651	0	0	0	0	1	2	0	2	0	0	0	0	0	0	0	0	0	0	4	0	0	0	0	0	0	2	0	0	2	0	0	0	0
chr1:2049303-2050070	2	0	0	0	0	2	0	4	0	0	1	2	0	0	0	2	0	0	4	0	0	0	0	2	0	6	0	0	6	0	2	2	0
chr1:2073461-2185390	3902	2223	2588	3401	1540	1934	1909	2496	1483	1101	2459	2693	2228	2681	2456	2941	2030	1824	2246	1335	1714	1435	3697	1755	1806	2397	1540	3364	2928	1793	2919	2203	2145
chr1:2104715-2185393	3017	1697	1970	2788	1232	1551	1437	2242	1184	842	1824	2006	1631	2122	1816	2156	1773	1343	1712	1142	1352	1321	2697	1284	1288	2098	1213	2470	2356	1281	2193	1675	1796
chr1:2141083-2145279	200	130	131	204	103	107	85	208	84	55	141	99	100	162	99	159	148	105	81	97	125	137	201	100	63	240	68	141	188	119	151	109	126
chr1:2144450-2185395	2131	1099	1431	1993	920	1099	986	1853	905	585	1178	1389	1112	1511	1148	1374	1433	916	1193	888	967	1103	1692	837	786	1701	894	1616	1705	844	1546	1208	1393
chr1:2181793-2183875	205	116	125	163	57	44	63	41	55	31	102	59	96	68	53	77	61	69	143	49	54	17	71	47	48	39	30	140	91	42	157	98	78
chr1:2181793-2184053	216	126	148	170	57	48	71	42	61	36	110	67	106	69	61	85	68	80	160	50	55	23	73	49	50	39	32	152	112	50	166	104	89
chr1:2182734-2184389	143	76	106	106	28	27	40	18	40	23	81	45	62	37	50	64	34	53	100	21	27	16	35	27	31	26	21	102	85	36	78	69	60
chr1:2184477-2194741	1740	1060	1375	1798	1239	1367	974	1218	893	908	1077	985	917	1722	839	1500	1267	921	986	1336	1260	961	1328	1187	891	2413	1102	1524	1950	965	1606	1125	1478
chr1:2189547-2194774	1034	624	918	1150	750	893	680	553	478	647	619	643	575	1121	527	971	734	582	646	952	840	580	777	868	619	1773	739	835	1149	586	998	615	943
chr1:2189547-2212720	1570	1066	1428	1463	1051	1201	1045	685	671	849	923	928	994	1392	697	1407	937	872	1126	1480	1195	653	950	1066	822	2350	891	1275	1568	874	1620	1033	1311
chr1:2189550-2198988	1128	714	984	1203	802	950	745	586	520	680	655	680	635	1151	559	1029	777	618	715	1030	908	603	812	910	662	1936	766	922	1227	629	1090	692	1006
chr1:2189797-2191740	366	174	267	307	180	252	214	105	108	170	188	219	162	298	148	253	159	155	196	250	205	170	241	220	200	388	157	222	299	179	313	207	236
chr1:2211920-2214181	118	143	137	42	62	66	72	11	42	59	94	56	86	69	22	71	20	104	125	152	90	13	26	28	41	71	30	88	111	68	175	123	87
chr1:2212170-2212574	37	44	31	8	25	27	42	1	13	18	26	17	24	24	0	31	14	31	27	36	48	6	9	10	13	46	16	34	42	14	59	34	23
chr1:2212522-2220738	150	161	195	74	103	74	90	15	53	60	111	85	172	57	35	90	20	124	197	182	102	15	44	60	54	69	43	118	138	92	222	160	124
chr1:2228694-2310119	13597	12947	10870	16228	7530	5035	8946	5653	6698	8651	10465	11097	13163	12963	8101	10571	4609	12059	10917	4794	8579	2794	13965	7139	11623	3356	7874	11762	7329	8510	17778	10936	7580
chr1:2247995-2303376	6132	6210	4844	7888	3496	2310	4574	2297	2876	4106	4992	5821	6645	6482	4013	5183	2018	6203	5431	1922	4033	1159	7228	3346	5720	1473	3915	5544	3280	4078	8084	5160	3320
chr1:2321252-2391707	5172	2877	3533	4378	1996	2448	2890	904	1820	1330	2962	2573	2718	1845	2358	3724	1627	2667	3241	2732	2490	1965	3524	2776	1909	3117	1893	3395	3618	2687	5689	3248	3146
chr1:2326200-2326693	17	14	7	2	0	0	7	0	2	7	18	2	13	4	9	5	1	7	2	2	5	0	20	5	0	5	0	5	0	10	17	23	6
chr1:2327141-2327603	8	7	7	2	0	0	5	2	1	2	2	2	0	0	2	3	1	4	8	0	1	0	0	0	2	0	0	15	13	0	2	7	6
chr1:2332125-2391687	4742	2489	3166	4143	1865	2396	2597	878	1735	1241	2691	2438	2475	1796	2263	3365	1547	2314	2932	2309	2267	1791	3259	2617	1803	2788	1687	3148	3263	2472	4846	2799	2804
chr1:2350413-2352820	275	114	174	144	85	149	172	25	104	53	169	169	136	58	71	199	106	139	122	146	149	96	146	106	57	152	55	168	229	151	271	173	165
chr1:2355176-2391707	3684	1954	2515	3591	1529	2015	2009	814	1409	1078	2039	1967	2018	1615	2016	2625	1238	1795	2340	1753	1800	1490	2731	2224	1543	2300	1433	2533	2507	1848	3752	2141	2205
chr1:2363060-2363628	41	24	14	46	15	33	31	10	30	9	8	14	6	21	14	29	34	26	28	13	20	11	13	18	12	11	26	24	28	18	58	22	12
chr1:2374852-2375353	47	29	32	47	14	17	28	6	32	11	30	31	18	17	13	50	13	19	21	11	31	22	36	29	31	22	16	20	17	24	39	44	23
chr1:2377616-2378360	54	46	51	46	35	54	28	13	28	23	40	53	58	46	82	28	31	53	40	20	37	19	77	81	36	62	40	36	45	33	73	23	24
chr1:2391827-2402325	3125	2019	2014	5724	3400	2758	1942	4516	2876	2986	2213	2926	2180	5095	2441	3553	3618	2508	1702	2148	2807	2861	3846	2699	3001	4317	4293	3188	3100	2283	3643	2845	3180
chr1:2391832-2405444	5733	3868	3897	9632	6359	5218	3541	7511	5273	4985	4592	4730	3837	8563	4368	6205	6173	4463	3191	4210	5600	5023	6431	4734	5665	8122	6693	5522	5902	4151	6400	5140	6062
chr1:2391839-2403749	3709	2611	2550	7022	4669	3744	2400	6012	3801	3916	3077	3706	2693	6566	3320	4558	4604	3184	2080	2761	3765	3750	5040	3641	4051	5652	5429	4119	4047	3036	4582	3539	4196
chr1:2391889-2403751	3709	2611	2550	7022	4668	3743	2399	6010	3801	3915	3077	3706	2694	6564	3318	4558	4604	3183	2080	2761	3764	3750	5038	3643	4050	5652	5430	4117	4047	3036	4582	3539	4196
chr1:2394004-2403216	2463	1833	1686	5003	3151	2658	1675	4237	2708	2763	2039	2496	1882	4785	2232	3131	3363	2366	1392	2019	2549	2786	3563	2566	2894	4183	4092	2951	2913	2122	3231	2578	2866
chr1:2404796-2412530	2162	1345	1496	2663	2012	1733	1293	1870	1481	1208	1786	1281	1326	2567	1171	1979	1893	1341	1267	1810	2246	1729	1674	1211	2414	2733	1304	1674	2093	1247	2082	1724	1990
chr1:2404818-2412571	2146	1327	1481	2632	2005	1716	1277	1848	1459	1193	1765	1261	1312	2545	1145	1948	1873	1304	1259	1786	2213	1711	1656	1185	2397	2696	1280	1641	2061	1225	2047	1697	1957
chr1:2404837-2412540	2134	1318	1477	2619	1999	1713	1276	1840	1449	1187	1758	1257	1304	2541	1138	1939	1864	1291	1259	1772	2204	1700	1653	1175	2389	2680	1276	1635	2057	1217	2035	1692	1949
chr1:2408582-2410004	184	126	128	153	179	160	126	115	109	104	201	99	106	230	70	228	153	85	92	186	167	124	132	100	249	228	59	135	210	96	100	108	175
chr1:2467458-2505526	2259	1852	1755	1418	927	581	1214	205	959	188	1527	1380	1614	442	263	1270	926	1658	1616	1642	1311	248	1363	924	496	1292	220	1380	1366	1210	2115	2134	2249
chr1:2476314-2503086	1710	1348	1239	1061	668	438	865	123	739	143	1122	1033	1198	310	197	891	704	1232	1166	1144	930	183	1017	684	355	849	146	1057	1034	910	1570	1585	1635
chr1:2476314-2505525	2169	1730	1672	1348	891	543	1110	193	925	181	1425	1293	1512	422	253	1184	896	1557	1530	1604	1267	242	1267	852	456	1176	214	1307	1318	1137	2015	2029	2190
chr1:2492299-2493258	61	30	29	29	21	8	31	2	10	6	30	21	40	10	4	32	18	28	26	25	38	5	30	41	4	35	3	56	49	20	27	53	72
chr1:2493436-2494479	49	32	45	21	10	9	24	0	16	14	25	13	14	6	6	30	14	24	24	38	29	5	43	27	20	24	4	27	36	17	34	44	46
chr1:2508532-2526600	1585	1021	1083	2084	1371	1287	861	1751	1060	1078	1000	1336	988	2063	1003	1613	1321	949	875	1307	1214	1254	1563	1035	704	1942	1353	1336	1744	881	1536	1447	1576
chr1:2508536-2526596	1582	1019	1083	2084	1371	1286	859	1751	1059	1078	998	1333	988	2063	1003	1613	1321	949	874	1306	1213	1253	1563	1035	703	1939	1352	1334	1744	881	1534	1446	1572
chr1:2521260-2526187	274	181	152	357	221	222	104	314	203	211	172	197	168	311	158	214	222	203	139	186	232	170	232	190	130	291	185	221	254	127	247	300	243
chr1:2528744-2530245	33	34	14	56	26	30	18	2	18	18	33	10	18	40	4	18	6	27	10	35	72	26	18	18	6	38	18	30	50	10	66	50	46
chr1:2546464-2547460	61	33	45	90	42	86	66	38	23	48	30	62	28	145	50	90	80	25	58	46	57	126	57	44	32	223	30	58	86	50	89	81	52
chr1:2549919-2557011	1682	1035	1388	1913	1127	2605	1324	1775	1039	949	1373	1815	1010	2773	603	1905	1287	953	1096	1549	1356	1272	1164	695	754	2223	638	1301	1593	903	1986	1235	1645
chr1:2554240-2557031	1313	781	1156	1668	972	2250	1047	1662	852	860	1131	1530	773	2562	535	1549	1081	730	864	1306	1159	1128	961	576	621	1920	577	983	1284	746	1682	1020	1321
chr1:2556221-2561718	2261	1534	2228	3321	1967	3721	1923	2684	1631	1880	2107	3138	1748	4690	1138	2941	2183	1754	1711	2500	2308	2274	1922	1352	1643	3536	1276	2151	2641	1650	3533	2501	2605
chr1:2556365-2563829	2958	2101	2893	4516	2782	4955	2523	3761	2274	2581	2797	4189	2457	6550	1637	3922	3122	2663	2267	3413	3221	3003	2687	1847	2286	4811	1907	3048	3659	2165	4833	3709	3435
chr1:2556404-2559156	1509	994	1460	2157	1301	2579	1261	2010	1107	1198	1371	1942	1078	3296	728	1864	1417	999	1150	1629	1559	1519	1277	773	997	2353	810	1327	1638	1064	2223	1547	1647
chr1:2566409-2569888	129	85	76	60	46	52	48	57	26	28	80	73	61	69	21	96	55	62	113	42	50	33	32	49	72	27	24	96	54	65	108	62	52
chr1:2581559-2584533	141	98	87	123	61	44	48	46	89	46	70	104	53	113	66	87	136	71	78	122	95	77	43	43	84	93	16	138	107	103	235	119	82
chr1:2586774-2591468	1125	563	754	1566	862	1747	591	970	551	503	674	980	647	1153	937	817	990	667	677	739	701	1722	1869	1188	388	2321	784	823	1084	478	841	743	1066
chr1:2586779-2591467	1125	563	754	1566	862	1747	591	970	551	503	674	980	647	1153	937	817	990	667	677	739	701	1722	1869	1188	388	2321	784	823	1084	478	841	743	1066
chr1:2586795-2589947	361	227	255	501	328	622	240	305	199	177	243	367	257	518	388	309	390	300	189	267	318	633	738	436	183	776	283	364	416	192	363	276	381
chr1:2586809-2591463	1125	563	754	1566	862	1747	591	970	551	503	674	980	647	1153	937	817	990	667	677	739	700	1721	1869	1188	388	2321	784	823	1084	478	841	743	1066
chr1:2586818-2591467	1125	563	754	1566	862	1747	591	970	551	503	674	980	647	1153	937	817	990	667	677	739	701	1722	1869	1188	388	2321	784	823	1084	478	841	743	1066
chr1:2587077-2591469	1122	560	750	1554	854	1744	591	965	549	500	674	976	646	1142	935	816	986	664	672	737	698	1715	1859	1181	388	2315	782	819	1083	476	835	737	1062
chr1:2590641-2633042	532	231	339	681	346	743	257	506	266	239	290	495	278	344	382	372	391	259	323	375	305	1008	875	680	117	1275	365	392	536	218	367	355	490
chr1:2590642-2632990	532	231	339	681	346	743	257	506	266	239	290	495	278	344	381	371	391	259	323	375	305	1008	875	680	117	1274	365	392	536	218	367	353	490
chr1:2590925-2629494	448	194	298	557	296	634	222	446	235	203	239	415	232	290	318	324	313	208	299	321	256	837	700	545	100	1073	315	319	440	177	304	296	391
chr1:2629757-2632979	6	2	8	0	0	4	0	0	0	0	0	2	8	4	0	0	0	0	4	2	0	0	0	0	0	2	0	6	2	0	2	2	0
chr1:2632567-2636620	14	32	20	22	20	15	16	0	16	6	25	6	51	12	4	16	6	26	32	14	20	2	0	6	10	19	0	28	22	14	50	29	36
chr1:2635975-2801721	663	236	700	210	172	216	372	45	130	152	322	311	349	137	81	184	45	304	691	210	243	70	89	345	203	195	36	620	362	199	660	288	337
chr1:2641367-2789671	302	54	377	99	28	109	155	19	42	53	129	148	126	42	27	61	10	106	385	68	94	28	33	242	77	98	16	366	168	77	269	107	138
chr1:2811849-2812692	0	0	0	1	0	0	0	0	0	0	0	0	0	0	0	0	0	0	0	0	0	0	0	0	0	0	0	0	0	0	0	0	0
chr1:2814431-2814998	0	0	0	2	0	0	0	2	0	0	0	0	0	4	0	0	0	0	0	0	0	0	0	0	0	0	0	0	0	0	0	0	0
chr1:3021481-3022901	0	0	2	0	0	2	0	0	0	0	0	0	0	0	0	0	0	0	0	0	0	0	0	0	0	0	0	0	0	0	0	0	0
chr1:3059614-3062531	48	22	24	22	20	4	17	0	14	38	72	28	58	31	4	36	8	70	76	32	63	6	14	6	12	14	6	67	20	16	83	40	44
chr1:3059614-3063786	66	34	40	36	28	4	18	4	16	50	96	40	76	34	6	50	10	92	98	43	81	6	16	10	28	19	19	79	32	25	122	60	67
chr1:3059616-3061751	36	14	20	6	20	2	10	0	14	34	56	16	36	19	4	31	6	38	66	19	47	6	10	0	10	14	6	54	14	10	59	30	34
chr1:3059616-3062032	37	16	22	6	20	3	11	0	14	34	57	16	40	27	4	34	6	55	70	26	52	6	10	0	10	14	6	54	16	12	72	36	38
chr1:3059616-3068437	198	106	142	116	87	4	80	17	34	112	194	74	176	115	8	99	32	178	196	110	167	22	32	33	52	36	67	163	94	84	253	124	152
chr1:3061288-3063682	36	22	22	32	18	2	14	4	6	26	55	28	46	14	1	19	6	66	42	30	47	0	6	10	17	10	14	35	24	16	82	39	46
chr1:3064071-3067769	114	63	82	55	50	0	49	9	16	55	83	31	92	58	0	47	16	76	98	46	78	16	15	20	22	15	41	67	59	50	108	61	80
chr1:3069167-3434342	3653	1163	2538	1468	741	282	1546	302	447	1124	2256	1361	2052	1883	333	1031	271	1856	2197	589	1376	239	980	657	1601	182	1877	1640	1240	695	3636	1809	1037
chr1:3069177-3438619	3739	1183	2628	1487	765	286	1571	320	455	1148	2318	1381	2097	1929	341	1055	279	1903	2261	613	1416	251	1008	684	1633	184	1907	1668	1260	715	3765	1851	1057
chr1:3069196-3435421	3668	1167	2565	1473	754	284	1557	309	447	1130	2267	1367	2062	1902	337	1034	275	1867	2211	599	1380	243	986	669	1611	182	1879	1652	1247	703	3683	1817	1043
chr1:3069210-3434342	3653	1161	2538	1467	741	282	1545	302	447	1123	2256	1361	2051	1883	333	1031	271	1854	2197	589	1375	239	980	657	1601	182	1877	1640	1240	695	3633	1809	1035
chr1:3069210-3438621	3739	1181	2628	1486	765	286	1571	320	455	1147	2318	1381	2096	1929	341	1055	279	1901	2261	613	1415	251	1008	684	1633	184	1907	1668	1260	715	3762	1851	1055
chr1:3132926-3133709	9	3	2	4	2	3	7	2	1	0	1	2	6	2	2	2	0	7	8	0	6	2	6	4	6	0	4	13	2	2	9	11	6
chr1:3237930-3433925	2216	576	1557	808	389	180	793	136	252	632	1314	766	1248	1047	187	480	128	1049	1293	274	686	138	534	348	890	74	1029	801	616	321	2001	929	563
chr1:3306635-3310096	48	22	48	28	10	4	14	6	12	16	30	16	47	50	2	20	4	24	34	6	22	2	26	12	25	0	40	19	28	14	57	23	12
chr1:3454425-3481113	1059	570	928	1300	918	1485	850	759	598	387	821	1199	479	1261	982	1185	1420	672	605	511	800	2324	1859	1530	931	2314	1995	1095	1418	647	921	747	1090
chr1:3466004-3481113	599	377	543	816	575	1011	555	506	384	246	505	755	326	862	627	758	981	453	335	326	509	1609	1181	1014	632	1543	1339	744	915	441	559	494	747
chr1:3466970-3481113	561	364	507	786	551	959	525	484	368	240	487	721	307	834	594	707	933	421	305	314	484	1544	1101	960	596	1459	1301	715	873	425	531	461	695
chr1:3471623-3480815	440	292	395	596	390	747	401	376	274	185	367	551	225	613	437	519	673	327	248	236	373	1091	811	741	448	1122	997	547	656	340	378	343	501
chr1:3487245-3487627	9	28	8	23	24	17	24	3	33	7	14	22	22	9	14	39	42	51	34	17	18	11	16	4	8	8	6	39	22	17	19	15	11
chr1:3489919-3531448	4573	3575	3688	7045	2151	1038	2590	846	1318	4874	2928	3341	2759	10873	1576	5609	3157	4051	2834	2787	3840	2699	6172	2605	3070	3223	4033	3176	5839	2885	5117	3265	2537
chr1:3489925-3611495	4818	4224	3840	7439	2482	1080	2674	887	1562	5036	3089	3472	2937	11099	1645	5850	3414	4265	3103	2917	3975	2747	6372	2700	3178	3290	4181	3380	6170	3045	5335	3454	2618
chr1:3560694-3560790	1	4	0	0	0	0	0	1	0	0	0	0	1	0	0	1	2	2	0	0	0	2	2	1	2	0	0	0	0	0	0	0	0
chr1:3623189-3624743	71	16	44	22	6	4	22	4	24	4	10	24	14	4	1	20	14	21	24	19	18	4	12	14	7	15	10	50	45	31	44	42	25
chr1:3625001-3630127	1886	1461	1635	1875	1106	1123	1270	981	1460	1362	1810	1122	1327	2008	1220	1503	1338	2004	1183	1536	1490	899	1920	1388	1690	1251	1598	2160	1789	1577	2752	1752	1874
chr1:3625049-3630127	1886	1461	1635	1875	1106	1123	1270	981	1460	1362	1810	1122	1327	2008	1220	1503	1338	2004	1183	1536	1490	899	1920	1388	1690	1251	1598	2160	1789	1577	2752	1752	1874
chr1:3630766-3650058	1107	780	967	1407	939	1157	685	1404	791	839	731	974	774	1441	1213	1168	1096	802	702	727	787	755	1538	812	742	1240	906	1262	1280	803	1073	919	886
chr1:3630766-3650073	1107	780	967	1407	939	1157	685	1404	791	839	731	974	774	1441	1213	1168	1096	802	702	727	787	756	1538	812	742	1240	906	1262	1280	803	1073	919	886
chr1:3652519-3736201	1022	479	558	559	289	730	559	837	291	219	316	950	391	543	889	826	272	303	655	529	475	496	1175	553	290	333	457	755	937	466	1270	830	503
chr1:3652564-3733292	646	308	326	397	166	562	380	610	157	140	175	743	224	391	713	594	171	174	488	319	266	350	941	410	215	178	373	472	649	255	872	560	286
chr1:3652564-3733903	708	326	356	414	175	596	418	664	167	148	196	774	241	412	739	630	183	187	504	331	283	367	972	430	224	198	389	520	697	276	917	603	303
chr1:3658937-3668772	40	24	24	28	8	57	36	50	14	18	10	64	26	28	70	34	16	4	20	10	6	26	76	33	24	7	48	21	36	13	23	14	22
chr1:3682365-3733079	496	228	282	291	122	395	316	470	130	100	149	515	163	283	478	487	109	153	434	283	231	266	710	309	167	147	270	392	500	192	777	477	240
chr1:3690671-3733292	488	226	276	297	121	388	318	448	128	98	148	471	162	245	438	475	107	147	430	269	223	268	667	273	165	148	261	390	472	192	774	477	229
chr1:3690671-3736201	863	397	507	457	244	555	497	672	259	177	289	678	328	396	614	707	208	276	596	478	432	414	900	415	240	303	345	673	759	403	1171	747	445
chr1:3698057-3733091	457	219	246	267	112	361	303	437	120	94	136	447	146	228	403	460	101	136	404	262	211	248	616	257	161	133	249	374	432	175	735	447	223
chr1:3712199-3714298	21	18	14	11	10	23	10	34	10	10	12	46	8	0	29	42	8	6	26	12	16	18	54	26	23	10	18	41	20	14	81	37	25
chr1:3735983-3746776	2142	1102	1406	1740	1171	826	1100	969	1266	869	1049	955	1064	1078	825	1522	912	1433	1077	1532	1671	847	1067	893	575	1899	542	1769	2046	1214	1955	1471	1610
chr1:3735983-3747322	2573	1326	1742	1986	1392	1023	1314	1158	1364	1023	1251	1101	1285	1240	931	1781	1082	1582	1254	1897	1910	987	1215	1047	644	2217	639	1900	2422	1419	2238	1722	1917
chr1:3736174-3737875	353	222	260	309	210	207	197	140	253	181	151	173	212	184	174	273	144	347	141	294	365	105	188	208	116	408	112	355	422	239	387	262	326
chr1:3737148-3747336	2390	1201	1607	1880	1307	927	1225	1111	1294	975	1186	1031	1186	1175	876	1655	1029	1495	1182	1769	1748	941	1144	972	607	2082	616	1747	2278	1294	2061	1635	1761
chr1:3738074-3742858	785	376	522	579	462	264	408	318	459	326	415	277	387	376	306	564	325	497	403	495	645	323	447	355	240	623	178	660	769	435	693	551	543
chr1:3738446-3743370	757	376	502	554	445	283	388	339	466	313	399	279	355	379	313	564	343	501	361	506	614	327	423	355	236	589	189	635	743	412	711	576	544
chr1:3743118-3746238	871	348	520	638	327	252	386	367	401	257	373	386	346	387	247	503	315	406	418	558	505	312	337	254	143	640	176	564	608	363	657	460	530
chr1:3752397-3771644	173	116	141	60	83	20	66	22	98	32	94	62	97	25	33	115	51	60	120	224	116	34	37	26	59	60	14	179	200	84	234	163	103
chr1:3772787-3775982	427	279	272	450	262	669	232	290	415	80	266	214	179	262	268	356	368	332	283	562	435	946	477	356	155	1464	702	379	525	388	483	639	369
chr1:3773062-3775670	280	172	176	308	166	435	166	181	233	50	206	136	130	155	202	236	235	224	174	364	255	720	351	268	115	1042	474	263	335	220	316	411	259
chr1:3780219-3796504	3553	2194	2930	4330	3151	2810	2097	3372	2395	1886	2562	2073	1912	3286	1894	3003	3345	2528	2022	3095	2568	2810	2623	1689	1671	3695	2637	2660	3552	2085	3461	2864	3430
chr1:3782814-3783109	25	24	41	21	14	16	8	8	7	14	14	20	10	8	8	24	12	22	28	46	16	14	8	13	23	19	4	27	39	10	53	22	31
chr1:3785007-3785538	209	161	172	270	240	215	168	197	160	160	191	136	155	239	147	252	243	208	132	223	181	177	220	155	118	297	206	156	235	161	260	230	257
chr1:3812080-3857199	4520	2691	3101	3463	2250	2518	2368	2259	2266	1968	2600	2441	2520	2799	2198	3156	1769	2745	2802	1845	2562	1267	2968	2226	3061	2241	2009	4164	3294	2752	4339	2824	3001
chr1:3831090-3837136	532	393	421	423	300	317	335	380	397	281	338	271	341	336	354	504	225	360	285	202	370	157	426	329	446	274	324	629	386	375	549	358	434
chr1:3843108-3857214	1172	591	791	749	605	621	528	631	530	535	747	714	629	621	553	753	422	681	678	538	650	339	690	553	723	469	434	1106	752	754	1269	727	702
chr1:3857280-3860490	78	79	55	118	93	96	56	48	76	80	35	77	36	127	66	92	85	75	51	84	95	31	86	55	67	80	69	104	148	60	125	90	59
chr1:3857280-3865752	390	289	265	296	242	227	213	109	219	204	203	259	209	249	166	316	200	330	263	222	305	74	303	209	293	149	239	485	447	261	607	300	224
chr1:3857280-3873044	632	456	426	481	381	374	336	184	343	310	286	375	327	454	278	496	318	492	355	361	430	153	455	316	405	282	361	678	613	417	862	464	347
chr1:3857280-3885429	1282	843	760	1028	710	679	607	406	655	509	530	658	542	794	522	965	636	894	658	709	781	325	863	585	682	576	666	1264	1126	790	1499	910	719
chr1:3884063-3884133	22	9	8	32	13	6	17	4	5	8	8	6	13	12	13	14	19	12	14	24	14	10	12	10	14	17	9	33	29	9	21	9	6
chr1:3889124-3900247	1219	780	929	1588	1278	776	558	1491	1016	936	1031	714	617	1397	804	1153	1331	1051	819	850	913	782	1170	820	787	981	1046	1184	1322	848	1242	913	1109
chr1:3889124-3900285	1219	780	929	1588	1278	776	558	1491	1016	936	1031	714	617	1397	804	1153	1331	1051	819	850	913	782	1170	820	787	981	1046	1184	1322	848	1242	913	1109
chr1:3900403-3917225	292	68	144	288	115	170	104	72	98	54	96	126	66	218	226	128	164	124	91	62	148	77	96	174	196	190	153	200	180	83	136	118	97
chr1:3940616-3955262	4	0	0	8	2	0	0	0	0	0	0	0	2	0	0	0	0	2	0	0	0	0	0	3	3	0	0	4	5	1	2	2	0
chr1:3947148-3948980	2	0	0	2	2	0	0	0	0	0	0	0	0	0	0	0	0	0	0	0	0	0	0	0	0	0	0	2	0	0	0	0	0
chr1:4412050-4424687	8	0	7	6	3	0	4	2	6	0	0	0	0	0	0	0	0	4	0	8	4	0	0	0	2	0	0	0	20	4	4	4	2
chr1:4551734-4552145	0	0	0	0	0	0	0	0	0	0	0	0	0	0	0	0	0	0	0	0	0	0	0	0	0	0	0	0	0	0	0	0	0
chr1:4571547-4583421	3	0	0	4	0	0	2	0	0	0	0	0	0	0	2	0	0	0	1	0	0	0	0	1	0	2	0	0	0	0	0	0	0
chr1:4654731-4777794	644	414	378	243	188	86	135	58	164	211	168	225	307	417	76	242	154	187	225	131	279	46	480	66	416	207	87	512	626	329	420	297	527
chr1:4655044-4792534	921	571	541	317	280	118	195	76	251	295	236	343	441	560	108	314	204	298	367	220	465	65	656	102	525	304	106	786	1015	476	589	426	898
chr1:4711154-4712165	14	7	10	4	6	0	7	0	0	2	0	12	8	21	0	2	10	6	2	9	9	2	12	4	1	9	2	12	16	3	2	6	20
chr1:5086458-5090899	0	0	0	2	0	0	0	0	0	0	0	1	0	0	0	0	0	0	2	0	0	0	1	2	0	0	0	0	0	0	0	0	0
chr1:5492977-5494674	0	0	0	0	2	0	2	0	0	0	0	0	0	0	0	2	0	6	0	0	0	0	2	0	0	0	0	2	4	2	4	0	0
chr1:5564070-5564143	2	0	0	2	0	0	0	11	0	2	0	0	0	0	0	0	0	0	0	0	0	0	0	0	0	0	0	0	0	2	0	0	0
chr1:5587367-5668295	13	6	11	112	15	28	22	188	6	17	17	29	28	7	8	42	12	14	16	2	44	24	15	11	80	6	8	27	19	20	32	10	24
chr1:5815870-5815959	0	0	0	0	0	0	0	0	0	0	0	0	0	0	0	0	0	0	0	0	0	0	0	0	0	0	0	0	0	0	0	0	0
chr1:5862671-5862741	0	0	2	0	0	0	0	2	0	2	2	0	4	2	8	0	3	4	2	2	4	0	1	3	3	0	0	4	4	2	7	13	8
chr1:5862810-5992424	2843	2451	2237	3410	2334	2279	2017	1246	1950	2089	2603	1972	2329	2335	3097	2978	1448	2317	1741	1121	1884	974	3416	2700	2046	1267	2201	3845	2316	1986	3252	2474	2167
chr1:5862817-5992471	2843	2451	2237	3410	2334	2280	2017	1246	1950	2089	2603	1972	2331	2336	3096	2979	1449	2317	1741	1120	1884	974	3416	2702	2047	1267	2201	3845	2316	1987	3252	2474	2166
chr1:5893838-5893924	0	4	2	2	0	1	2	0	3	5	2	0	1	2	1	3	4	2	1	2	2	0	0	6	2	0	5	13	0	1	4	7	0
chr1:5991465-6100175	1640	1216	1362	5171	1648	2493	1184	1766	940	3074	986	5042	1934	5578	2004	3179	2450	897	1285	882	1242	1151	3064	1429	3164	1095	1578	1993	1154	1116	1750	1271	1012
chr1:5992362-6101193	1658	1231	1414	5539	1784	2758	1238	1997	1027	3367	998	5445	2050	6131	2167	3384	2695	936	1319	922	1321	1299	3244	1520	3373	1152	1752	2087	1210	1144	1838	1334	1072
chr1:5992700-6098574	1473	1063	1172	4445	1322	2007	1036	1330	758	2533	785	4485	1685	4576	1705	2693	1961	739	1165	699	1034	813	2628	1134	2755	812	1175	1705	905	970	1494	1093	813
chr1:6026319-6098561	1236	844	1001	3972	1174	1761	889	1193	669	2314	685	3991	1471	4117	1450	2420	1705	627	961	631	937	720	2296	1009	2474	750	1029	1448	774	836	1261	913	709
chr1:6026319-6100018	1348	937	1126	4623	1442	2168	1009	1572	801	2779	810	4484	1661	5009	1684	2824	2151	735	1068	765	1086	1012	2664	1220	2828	971	1348	1654	940	937	1440	1026	849
chr1:6026319-6100463	1381	959	1179	4791	1514	2272	1036	1666	828	2923	836	4652	1712	5237	1775	2924	2234	759	1091	795	1122	1068	2738	1277	2926	1004	1421	1715	997	958	1485	1044	890
chr1:6034282-6101179	1370	959	1208	4921	1586	2423	1047	1820	912	3058	866	4772	1745	5429	1817	2980	2350	779	1086	810	1188	1169	2817	1323	2966	1062	1525	1715	1029	968	1529	1081	928
chr1:6035916-6041762	94	62	50	397	105	214	67	149	61	205	64	325	101	381	148	184	182	80	71	48	100	66	204	77	170	63	120	97	65	70	93	74	62
chr1:6040569-6041339	57	33	28	249	61	141	44	86	42	128	42	186	56	217	94	109	105	49	38	33	60	46	126	43	81	47	78	62	44	32	43	49	45
chr1:6045920-6101179	1168	826	1046	4189	1383	2051	938	1607	831	2673	748	4121	1539	4660	1555	2616	2034	669	918	712	1031	1068	2462	1159	2581	933	1324	1495	916	828	1338	945	827
chr1:6046113-6098855	1007	692	843	3290	1012	1385	770	1051	590	1922	563	3266	1228	3349	1163	2035	1424	496	797	525	781	678	1945	827	2015	665	823	1182	669	687	1045	760	611
chr1:6101792-6180123	76	54	32	460	16	391	64	46	24	20	18	32	51	364	30	30	48	38	37	36	32	9	105	24	158	12	354	84	62	43	69	30	39
chr1:6181268-6197757	18401	13856	14839	18512	31658	13835	11291	11896	27360	11275	14835	11054	10103	15468	6419	18789	19359	16089	8218	23481	32637	13679	10745	11672	5686	18278	14976	14116	24144	13696	22240	21624	23903
chr1:6185019-6199612	18676	14018	15066	18912	32068	14089	11469	12127	27739	11468	15171	11325	10316	15711	6650	19133	19730	16320	8375	23833	32910	13912	10943	11924	5825	18535	15250	14400	24491	13937	22601	21909	24206
chr1:6186614-6200842	16421	11724	12408	16283	25559	10782	9805	9685	19810	9383	12303	8841	8386	13884	5077	16139	16049	12734	6554	19424	26996	11303	8600	9912	4673	15370	12974	10794	19342	10462	18122	17604	19538
chr1:6204839-6205780	61	39	46	53	32	161	34	16	28	28	24	32	8	32	17	51	44	22	33	68	66	25	20	44	44	80	28	36	75	26	81	49	33
chr1:6206128-6221291	2795	2093	2117	2278	1518	2620	1545	626	1325	1089	1488	1637	1483	2023	946	2122	1752	1355	1853	1939	1453	1342	1585	1531	998	2263	857	2094	2401	1410	2837	1960	2148
chr1:6206175-6221299	2795	2094	2117	2277	1519	2621	1548	629	1325	1088	1487	1639	1483	2025	947	2124	1753	1356	1853	1939	1455	1343	1587	1532	1000	2268	857	2095	2404	1410	2838	1961	2149
chr1:6212737-6219343	899	615	618	685	351	668	460	121	366	274	369	491	398	445	282	572	409	326	665	374	327	330	409	396	322	424	192	567	512	355	886	463	500
chr1:6221192-6235940	4803	2747	3321	8164	5689	4411	2682	5579	3579	4599	3817	3337	2783	7041	3215	5110	6118	2944	2405	3401	3923	4965	5236	4006	3650	6623	5417	3604	4922	2564	3662	2837	4981
chr1:6221897-6223502	1152	758	887	1899	1336	974	641	877	820	1053	983	721	789	1491	613	1175	1022	714	628	884	1012	920	1196	963	1065	1500	1062	863	1400	656	813	741	1253
chr1:6234444-6235940	119	81	69	457	329	214	61	287	175	241	136	115	75	494	190	176	344	122	18	128	184	223	229	160	141	345	265	149	266	108	188	131	156
chr1:6236239-6238940	0	2	0	18	1	4	0	20	0	16	2	2	3	14	6	8	10	1	0	2	3	6	0	6	7	8	3	4	10	2	4	1	1
chr1:6237770-6239444	0	3	0	11	0	6	0	23	0	12	2	2	4	8	12	14	20	0	0	2	2	9	4	4	8	2	2	4	6	2	2	0	0
chr1:6244191-6245578	0	0	0	2	0	0	2	0	0	0	0	0	0	0	0	0	0	0	0	2	0	0	0	1	0	0	0	0	1	0	0	2	0
chr1:6247345-6260975	1025	628	914	1682	1713	487	488	1330	855	1163	942	735	868	2261	424	1043	1399	478	500	786	1021	669	1102	545	1367	1861	1305	986	1492	582	1011	710	1069
chr1:6264268-6393361	962	604	644	2294	972	1697	664	1534	643	881	647	1219	762	1464	3034	1004	737	456	542	401	553	926	2379	777	645	831	914	792	715	607	976	744	741
chr1:6264272-6359344	745	408	493	2045	834	1452	524	1352	561	761	513	974	617	1315	2434	766	628	353	399	314	440	807	2081	652	528	682	779	667	585	480	782	578	613
chr1:6264272-6360707	745	408	493	2049	834	1456	528	1359	561	764	515	978	621	1321	2452	768	631	355	399	316	444	809	2089	656	532	686	783	667	592	480	784	582	613
chr1:6264272-6385813	899	552	587	2224	918	1664	628	1485	618	853	600	1172	725	1429	2884	969	701	421	502	371	514	887	2296	756	614	805	881	755	674	562	912	695	712
chr1:6264272-6393378	966	604	646	2297	976	1698	664	1534	643	882	650	1222	762	1465	3034	1005	738	456	544	401	554	927	2379	777	645	831	914	793	717	608	977	745	741
chr1:6264272-6394391	1112	659	802	2411	1100	1795	736	1662	692	922	757	1313	823	1542	3054	1074	780	514	662	491	606	1013	2430	810	695	875	953	827	778	656	1129	822	824
chr1:6306114-6360706	316	193	224	941	393	675	238	585	237	373	252	456	348	608	1210	374	255	180	191	103	215	418	921	280	232	303	299	298	315	246	332	246	266
chr1:6393554-6394391	125	53	152	106	119	90	72	128	48	40	104	87	60	74	20	66	38	57	114	88	48	84	46	33	48	44	36	34	56	48	147	76	80
chr1:6412417-6424670	318	270	115	152	62	10	36	68	10	41	25	2155	706	474	544	57	240	10	22	8	220	75	8218	276	153	2619	240	175	220	59	165	6	78
chr1:6412999-6419903	235	199	98	141	62	6	34	56	10	37	19	1769	528	450	451	47	225	10	12	8	181	74	7060	216	145	2175	232	114	182	55	120	4	72
chr1:6413049-6416631	55	51	27	53	30	6	16	16	2	11	8	506	163	151	124	9	75	1	6	2	64	16	1763	61	48	647	86	51	49	19	40	2	22
chr1:6415231-6419919	231	195	95	130	56	6	30	56	10	36	19	1730	523	445	450	46	219	10	12	8	175	73	7028	214	142	2136	224	107	176	52	115	2	67
chr1:6418413-6419907	87	69	26	39	10	0	6	10	6	11	3	576	142	129	138	18	57	2	4	2	45	25	2581	60	38	672	72	21	54	12	42	0	25
chr1:6418848-6419917	63	41	21	31	8	0	6	2	4	7	1	412	99	96	90	13	35	2	4	2	38	18	1721	50	26	427	50	11	37	4	31	0	15
chr1:6424787-6460944	1846	900	1320	657	385	478	824	707	231	541	495	6600	1597	755	2827	1634	811	275	654	419	829	230	13262	2380	1307	3560	1031	932	871	395	985	529	959
chr1:6429833-6429896	4	1	4	0	0	0	1	0	0	0	0	8	5	0	0	2	0	0	0	0	0	0	21	2	2	2	0	0	0	0	0	0	0
chr1:6443033-6447006	537	203	268	175	54	109	211	29	48	117	114	1777	368	110	530	397	141	42	201	59	197	49	3181	503	354	886	283	246	172	94	197	119	201
chr1:6448042-6460929	760	393	645	277	206	235	357	605	92	223	219	2568	653	377	1224	719	378	128	310	208	382	106	4844	1094	543	1482	411	392	368	184	426	237	421
chr1:6448466-6460052	486	231	406	198	116	130	191	400	61	130	138	1459	427	273	827	380	233	74	188	125	177	70	3141	641	349	697	240	226	215	128	278	168	227
chr1:6448784-6460944	707	344	566	255	163	197	305	549	88	172	193	2115	549	353	1043	576	341	108	279	188	305	99	4067	853	420	1159	335	335	274	167	374	213	358
chr1:6461150-6466175	983	545	777	1844	631	765	445	1077	367	474	531	1725	886	2383	640	1059	1232	597	654	689	714	529	1365	513	535	713	437	890	887	500	949	644	722
chr1:6461150-6466195	987	545	779	1847	634	766	447	1077	367	475	532	1729	890	2385	640	1059	1232	597	655	690	714	530	1365	513	536	713	437	890	888	500	950	645	725
chr1:6461203-6466175	982	543	776	1839	630	765	444	1076	367	470	530	1719	884	2382	638	1057	1232	595	654	689	712	528	1358	510	535	712	437	890	885	498	949	644	721
chr1:6461433-6466107	926	505	743	1748	584	735	420	999	346	428	490	1599	821	2273	580	994	1158	562	624	650	666	495	1260	475	500	660	413	843	838	461	884	610	666
chr1:6463535-6466107	355	210	301	718	280	334	182	462	152	178	207	682	343	998	204	467	511	260	294	278	308	201	426	217	211	270	181	380	381	190	424	260	290
chr1:6466091-6485954	3128	1573	2658	3557	2036	1424	1478	1921	1290	1376	1575	2189	2815	3186	1011	2576	2014	1811	1657	1994	2158	785	1152	959	1095	2218	1476	2616	3025	1769	2826	1703	3344
chr1:6466091-6490580	3195	1628	2744	3696	2109	1447	1518	1954	1335	1400	1598	2262	2946	3246	1056	2643	2040	1857	1690	2028	2212	791	1183	986	1156	2278	1506	2695	3103	1821	2937	1755	3381
chr1:6466091-6520009	3606	1763	3078	4190	2400	1544	1666	2161	1552	1526	1792	2588	3348	3652	1347	2973	2184	2027	1910	2233	2477	851	1388	1153	1538	2531	1692	3126	3470	2083	3270	1957	3701
chr1:6467121-6490570	3011	1522	2531	3370	1940	1281	1414	1775	1264	1305	1475	2028	2794	2894	963	2494	1859	1730	1556	1866	2033	720	1120	897	1067	2184	1409	2499	2852	1693	2662	1619	3142
chr1:6467121-6491700	3058	1532	2566	3410	1955	1291	1435	1786	1272	1308	1489	2037	2820	2905	972	2525	1869	1745	1596	1878	2045	724	1131	908	1082	2219	1418	2541	2867	1714	2684	1633	3157
chr1:6467121-6496696	3343	1612	2758	3644	2096	1332	1541	1834	1396	1376	1588	2173	3038	3025	1049	2680	1930	1830	1734	1987	2163	761	1191	975	1202	2359	1485	2780	3048	1834	2873	1730	3297
chr1:6467121-6497390	3350	1618	2776	3711	2146	1344	1547	1851	1416	1394	1617	2200	3087	3055	1063	2702	1947	1868	1744	2022	2224	767	1201	989	1212	2382	1519	2822	3106	1877	2907	1760	3352
chr1:6467121-6520061	3422	1658	2867	3865	2231	1378	1562	1983	1481	1432	1669	2354	3196	3304	1254	2826	2003	1900	1776	2071	2298	780	1325	1064	1450	2437	1596	2930	3221	1955	2997	1821	3463
chr1:6467122-6485469	2932	1463	2439	3224	1863	1257	1373	1741	1217	1281	1452	1952	2661	2832	918	2425	1833	1684	1517	1832	1978	712	1089	870	1002	2124	1377	2419	2771	1640	2547	1565	3100
chr1:6467122-6520009	3422	1657	2863	3863	2231	1377	1561	1983	1481	1431	1669	2354	3195	3300	1254	2824	2003	1900	1776	2071	2297	780	1325	1064	1449	2437	1595	2930	3216	1955	2995	1821	3461
chr1:6467504-6497096	2994	1486	2523	3315	1934	1193	1383	1678	1311	1234	1474	2007	2860	2790	948	2443	1716	1707	1548	1797	2000	657	1101	909	1140	2119	1364	2600	2807	1693	2656	1584	2957
chr1:6467842-6497424	2913	1444	2472	3226	1908	1153	1359	1615	1284	1211	1447	1940	2811	2731	911	2389	1662	1671	1508	1751	1972	629	1060	900	1124	2080	1321	2550	2771	1674	2589	1552	2885
chr1:6521346-6554535	4334	2610	3073	5014	3496	2379	2467	2946	2836	2284	3056	3044	2609	2905	2533	3380	2709	2838	2667	2758	2848	1833	2889	2428	2316	2453	1970	3496	3411	2484	4904	3060	3175
chr1:6540853-6540964	3	0	2	2	0	0	1	0	0	0	0	0	0	0	0	0	0	0	8	0	0	2	0	0	0	1	2	1	0	5	0	0	0
chr1:6555180-6579757	64	69	42	114	22	20	28	21	31	8	37	21	64	11	24	31	26	52	51	32	35	30	13	15	17	62	4	34	85	41	88	41	32
chr1:6555277-6579722	64	69	42	114	20	20	28	19	31	8	37	19	64	11	24	31	26	51	50	31	35	30	13	15	17	62	4	33	84	41	84	41	32
chr1:6555308-6579626	64	69	42	114	20	19	28	19	31	8	35	19	62	11	24	31	26	46	47	29	35	29	13	13	17	58	4	30	83	41	79	41	32
chr1:6580047-6589280	1976	1619	1460	2413	1491	1348	1205	1483	1161	1084	1298	1367	1297	1927	1050	2118	1585	1431	1427	1795	1446	1374	1545	1040	1022	1945	1084	1971	2360	1515	2005	1741	1684
chr1:6590723-6602869	4959	3839	3666	4898	3095	3518	2356	3102	2199	1708	2283	2145	2703	3220	2220	3516	3886	3794	2652	4996	3879	2166	2801	1275	2233	4234	1616	4344	5894	3584	4734	4334	3819
chr1:6590723-6603001	4961	3840	3666	4900	3095	3518	2357	3103	2200	1708	2283	2148	2703	3220	2220	3518	3887	3796	2652	4997	3880	2166	2801	1275	2233	4236	1618	4345	5897	3589	4736	4335	3821
chr1:6593192-6614560	5496	3075	3447	3728	2290	2070	2137	2032	1619	1382	2002	1754	2385	2345	1563	3023	2556	2719	2770	3737	2973	1590	1999	1247	1689	3113	1113	3563	4971	2739	4010	3147	3011
chr1:6594080-6614607	4840	2635	2999	3088	1917	1582	1864	1544	1332	1199	1770	1422	1989	1903	1255	2592	2003	2300	2397	3080	2515	1296	1549	1098	1467	2539	891	3019	4211	2312	3413	2586	2484
chr1:6613684-6624033	1561	1046	1119	1530	1216	717	887	1089	1021	1042	1239	849	997	1416	1286	1436	1030	1114	942	951	1237	799	1438	1003	658	1319	811	1388	1605	1007	1252	969	1205
chr1:6613761-6622645	1154	740	775	1184	792	445	619	714	653	722	853	599	704	1037	840	958	742	696	647	704	806	602	987	735	447	893	566	917	1127	662	873	652	846
chr1:6624865-6633565	943	607	694	1127	663	871	548	990	601	465	582	473	434	1043	388	930	816	664	566	1130	852	849	629	443	445	1287	738	813	1250	673	995	908	821
chr1:6625170-6628519	263	138	180	207	149	177	132	256	135	105	126	114	92	229	99	234	175	109	126	225	203	217	142	119	103	341	183	162	315	140	202	192	171
chr1:6625180-6633368	925	596	672	1092	640	834	540	961	587	453	556	457	420	1016	372	891	791	641	563	1095	823	825	610	427	434	1242	721	784	1216	653	959	887	799
chr1:6625191-6635586	1591	1004	1231	2455	1461	1653	925	2251	1250	908	984	967	851	2101	1284	1612	1840	1162	874	1773	1351	1630	1610	935	910	2077	1589	1449	1939	1162	1696	1507	1503
chr1:6634167-6645057	1487	909	1150	2659	1476	1323	847	2056	1195	903	874	1153	956	2019	1519	1362	1809	925	848	1213	993	1456	1747	872	1009	1350	1480	1233	1287	839	1599	1117	1327
chr1:6634167-6681037	4168	2594	2833	5862	3689	2901	2416	3891	2830	2393	2625	3035	2890	4467	3468	3672	3739	2611	2298	2784	2624	2819	4091	2517	2765	2799	2969	3544	3130	2420	4356	2998	3350
chr1:6634167-6701924	4804	2982	3214	6341	4080	3157	2710	4152	3178	2706	3077	3419	3297	4761	3896	4097	3985	3022	2627	3069	2972	2943	4508	2840	3109	3002	3257	4060	3434	2830	5098	3391	3698
chr1:6635112-6701924	4419	2753	2881	5478	3575	2807	2508	3617	2882	2436	2846	3156	3041	4088	3403	3729	3402	2763	2423	2718	2665	2491	3924	2556	2851	2523	2772	3755	3045	2538	4775	3073	3258
chr1:6635385-6681296	3677	2290	2434	4810	3084	2402	2145	3131	2399	2065	2324	2692	2578	3644	2864	3179	2975	2261	2046	2306	2265	2230	3390	2170	2439	2185	2356	3128	2611	2051	3888	2572	2817
chr1:6635490-6701803	4257	2635	2773	5182	3415	2544	2407	3166	2661	2336	2741	3006	2956	3826	3162	3537	3115	2614	2351	2540	2564	2277	3707	2435	2734	2326	2548	3564	2838	2404	4540	2888	3109
chr1:6724636-6727408	0	0	0	1	0	0	0	0	0	0	0	0	0	0	0	0	0	0	0	0	0	0	0	0	0	0	0	0	0	0	1	0	0
chr1:6752718-6752821	0	0	0	0	0	0	0	0	0	0	0	0	0	0	0	0	0	0	0	0	0	0	0	0	0	0	0	0	0	0	0	0	0
chr1:6783891-6784843	32	20	43	39	41	58	24	24	23	18	37	24	20	37	31	40	77	25	12	48	42	24	30	18	10	51	14	44	65	34	68	36	39
chr1:6785323-7769706	15060	11377	11356	8998	8686	8036	8864	10138	11039	6984	13548	9374	13829	4302	6614	9212	4014	12524	10927	5549	10767	2506	11909	9928	7896	3682	5093	20667	9219	11112	20077	13696	10422
chr1:6785463-6888201	6938	5177	5328	4181	4516	4792	4611	3713	5380	3482	7030	5373	6806	2361	3971	4805	2357	6561	5090	2290	5064	1270	5178	4845	4213	2072	2595	10301	3724	5237	9630	6137	4609
chr1:6785479-6872038	4931	3951	3965	3189	3463	3778	3469	2987	4127	2716	5072	4170	4982	1799	3040	3726	1918	5039	3678	1693	3941	1011	4040	3879	3239	1606	2015	7777	2804	3934	6977	4598	3522
chr1:6785490-6887865	6840	5115	5264	4038	4400	4690	4546	3578	5268	3435	6915	5302	6731	2286	3885	4729	2292	6477	5034	2224	4981	1228	5055	4774	4163	1994	2515	10181	3627	5152	9478	6048	4522
chr1:6785517-6872019	4928	3948	3964	3189	3463	3775	3467	2987	4127	2715	5071	4170	4981	1799	3040	3725	1918	5038	3678	1693	3941	1011	4040	3878	3239	1604	2014	7775	2800	3933	6977	4596	3520
chr1:6785530-7766522	14857	11186	11096	8894	8413	7887	8691	10050	10642	6794	13070	9120	13558	4163	6497	8991	3852	12153	10727	5184	10375	2359	11428	9532	7726	3544	4710	20137	8791	10714	19732	13329	9952
chr1:7008375-7014279	22	11	6	8	4	12	6	0	7	16	4	4	10	4	6	6	6	16	12	4	6	2	8	10	6	0	2	22	7	5	29	11	5
chr1:7219359-7219524	0	0	0	0	2	0	2	0	0	0	0	0	2	0	0	0	0	0	0	0	0	0	0	0	0	0	0	0	0	0	0	2	0
chr1:7368941-7370270	12	14	6	11	10	10	4	37	6	6	8	4	8	2	12	4	2	4	10	5	10	3	15	2	4	3	4	13	1	10	8	7	2
chr1:7382486-7389754	34	41	40	24	20	8	26	51	18	22	14	12	40	4	18	25	8	25	22	14	22	0	28	12	22	0	4	48	28	17	53	18	22
chr1:7388182-7389419	3	1	14	10	4	0	2	7	4	6	0	6	11	0	6	8	4	8	0	4	6	0	8	0	6	0	2	4	12	2	22	8	6
chr1:7441095-7441554	6	6	3	13	2	6	2	6	4	8	2	0	4	4	0	6	4	0	8	2	0	4	3	4	2	2	0	10	11	3	5	6	4
chr1:7693123-7694844	65	16	42	26	21	4	4	32	38	2	14	8	18	2	4	16	8	14	38	35	34	2	32	57	12	8	6	28	36	38	86	22	55
chr1:7698302-7698872	12	10	11	22	6	2	6	16	27	8	8	3	9	16	5	22	0	13	20	7	27	6	38	24	0	9	0	14	23	9	41	14	20
chr1:7700703-7700970	32	17	42	29	21	3	18	28	68	4	15	7	28	29	20	27	11	27	33	35	47	19	112	78	16	16	39	21	39	16	71	39	63
chr1:7744960-7766522	550	438	535	323	350	112	282	91	548	292	722	368	622	253	192	379	169	640	643	333	671	213	665	465	256	158	384	704	497	425	567	507	618
chr1:7771268-7781432	3680	3266	3777	3377	4665	3546	2788	3449	4805	4158	5032	3231	3397	4598	3225	4904	3880	5905	2826	3957	5109	3268	4828	3321	3133	3523	4257	5503	4971	4409	6727	4504	5071
chr1:7772706-7779806	1448	1175	1304	1342	1572	1073	833	1115	1524	1278	1594	995	1111	1803	902	1651	1294	1764	1004	1402	1836	1096	1421	1116	1088	1311	1420	1740	1918	1407	2267	1686	1721
chr1:7776382-7776775	32	41	27	9	42	24	18	41	43	15	28	29	28	26	22	32	26	58	8	41	33	12	42	25	28	35	41	60	52	40	54	46	47
chr1:7784319-7803958	2515	3242	2746	1086	1211	320	1760	362	336	478	1103	1062	2499	835	648	2095	586	4036	3447	1400	405	208	913	901	529	230	627	854	2336	2764	2051	882	782
chr1:7784653-7845177	9486	10431	9897	4001	4464	1419	6224	1268	1414	1950	4230	4483	8944	2780	2235	7273	2287	15262	11935	4512	1488	834	3495	3724	2063	760	2270	3266	7410	9455	7874	3091	2762
chr1:7784702-7845177	9480	10425	9889	3999	4454	1418	6216	1268	1414	1947	4226	4481	8940	2777	2232	7270	2284	15255	11928	4504	1488	834	3493	3723	2060	760	2267	3264	7402	9451	7869	3089	2758
chr1:7810241-7827342	3510	3243	3602	1324	1255	396	2254	307	449	532	1289	1292	3178	739	776	2293	532	5117	4981	1142	385	239	1142	1213	677	191	646	1186	2181	3117	2723	998	781
chr1:7843082-7853512	826	1285	1148	467	904	319	737	659	322	582	818	1254	1205	620	387	1032	832	2723	900	856	376	310	670	689	447	234	555	567	1177	1602	1103	517	531
chr1:7847621-7853035	60	56	28	96	52	11	10	248	47	127	53	362	98	179	40	68	254	61	48	44	77	124	75	40	130	76	71	54	28	43	62	35	40
chr1:7847765-7853431	67	58	30	110	62	14	11	350	58	158	65	496	117	244	44	78	342	62	49	62	88	178	89	55	157	97	88	73	32	45	70	71	54
chr1:7919846-7940866	33	4	12	315	28	379	9	326	14	158	6	311	41	570	150	55	148	7	6	6	12	155	289	136	124	65	73	48	18	12	22	11	14
chr1:7961662-7985279	3998	2537	2571	6680	5815	7198	2265	4871	5473	3453	3459	3242	2263	5845	3625	4831	3985	3485	1990	3788	5065	4201	4574	4099	2634	10318	4846	4124	5425	3132	4085	3554	4965
chr1:7961691-7985505	4004	2537	2573	6685	5818	7200	2265	4878	5477	3453	3459	3242	2263	5851	3625	4836	3987	3485	1992	3789	5066	4203	4574	4099	2637	10328	4848	4128	5427	3134	4095	3559	4968
chr1:7961700-7985281	3998	2537	2571	6680	5815	7198	2265	4871	5473	3453	3459	3242	2263	5845	3625	4831	3985	3485	1990	3788	5065	4201	4574	4099	2634	10318	4846	4124	5424	3132	4085	3554	4965
chr1:7961893-7985250	3998	2536	2569	6672	5813	7192	2264	4868	5472	3452	3459	3238	2263	5840	3625	4827	3981	3483	1990	3785	5061	4199	4569	4098	2634	10312	4842	4122	5418	3128	4083	3551	4962
chr1:7961968-7985111	3990	2529	2560	6666	5788	7102	2257	4822	5452	3436	3451	3230	2259	5826	3598	4818	3966	3457	1988	3750	5047	4188	4540	4080	2622	10249	4814	4108	5373	3121	4059	3532	4950
chr1:7962766-7971957	2567	1759	1580	5056	4174	5041	1561	3313	3819	2439	2426	2236	1510	4104	2346	3494	2685	2396	1275	2693	3667	2958	3189	2927	1714	7629	3323	2783	3820	2258	2666	2334	3575
chr1:7982880-7982983	4	3	0	4	9	5	3	0	7	3	4	4	4	0	2	4	2	7	5	2	3	1	0	2	4	1	2	5	0	4	14	3	4
chr1:8004403-8026283	3958	4198	6238	8062	5097	9330	8814	3484	6164	8923	12062	3057	5073	6111	1794	6770	4663	9973	7830	4832	5659	1803	5417	3922	2253	11530	3514	5631	4190	8056	7176	6189	4040
chr1:8011718-8026308	3427	3769	5308	7616	4850	9072	8193	3367	5777	8447	11124	2901	4686	5783	1588	6185	4461	9305	7203	4564	5256	1701	5081	3665	1994	10995	3349	5195	3888	7512	6535	5741	3800
chr1:8013426-8015633	1594	1576	2374	3648	2072	4338	3437	1928	2564	2878	3969	1211	1825	3202	654	3035	2505	3570	2117	2306	2125	1038	2007	1427	713	6369	1777	1762	1843	2608	2223	2112	2003
chr1:8013738-8026296	2645	2761	4162	5904	3226	6436	6359	2335	4114	6544	8672	2197	3617	4311	1132	4452	3066	6702	5907	3316	3823	1168	3893	2729	1587	7772	2261	3899	2809	5638	4989	4495	2690
chr1:8026737-8122702	556	281	579	293	239	68	333	60	408	473	390	172	323	159	71	316	176	436	607	182	271	76	177	269	189	170	114	688	371	623	777	292	204
chr1:8206433-8206597	0	0	0	0	0	0	0	0	0	0	0	0	0	0	0	0	0	0	0	0	0	0	0	0	0	0	0	0	0	2	0	0	0
chr1:8208671-8215210	0	3	4	47	2	4	0	2	0	4	4	2	2	14	0	7	14	2	0	0	2	0	0	0	0	4	0	2	8	2	2	6	3
chr1:8218189-8220529	2	0	0	4	0	0	3	2	2	5	0	0	0	0	2	0	4	0	0	0	0	0	2	1	0	0	1	2	5	2	1	2	0
chr1:8275123-8275378	1	0	0	0	0	0	1	0	0	7	0	0	1	0	0	3	0	1	0	2	0	0	0	0	0	0	0	0	0	0	0	0	0
chr1:8292156-8292263	6	0	0	0	0	4	1	0	0	2	0	0	0	0	0	2	0	2	2	0	0	0	2	5	0	4	0	0	0	2	0	0	0
chr1:8317825-8344165	321	176	223	277	226	429	270	68	155	168	303	137	262	150	43	252	116	214	228	140	247	63	101	113	146	371	64	206	233	141	332	188	276
chr1:8318108-8344167	321	176	223	277	226	429	270	68	155	169	303	137	262	150	43	252	116	214	228	140	247	63	101	113	146	371	64	206	231	141	332	188	276
chr1:8324329-8344167	306	168	203	255	214	420	256	66	144	156	280	135	253	145	42	242	110	197	211	136	231	63	95	109	136	348	64	190	201	133	306	168	265
chr1:8328066-8328179	5	0	0	0	1	0	0	0	0	0	2	4	3	0	0	0	1	0	0	0	3	0	0	0	1	2	0	2	2	0	1	1	0
chr1:8330427-8336109	77	51	48	53	53	122	71	17	47	41	78	38	63	45	16	59	31	45	55	40	67	14	13	29	19	96	21	36	52	46	63	43	78
chr1:8352396-8817465	74947	35835	51251	31528	26932	31005	52971	7650	37680	24559	43363	37145	46074	18978	31445	39768	14567	49101	51293	16861	35767	8775	44088	42104	35441	14952	21015	79097	30326	43756	80046	44919	36182
chr1:8352405-8525939	38617	18558	27383	17698	13329	15654	27390	3979	17251	13450	24275	20172	24724	12533	13995	19695	7375	25809	28470	8392	17916	4386	20233	18557	19536	7307	10305	38615	15020	21363	41511	21236	18420
chr1:8353942-8656371	58105	26920	39626	23872	19889	24224	40617	5631	27617	18641	33847	28694	35077	14724	23480	29598	11005	38400	40142	12710	26744	6806	34473	31998	26896	10980	16034	59600	22470	33473	60692	34430	28130
chr1:8354092-8423666	24126	11012	17239	10257	7935	9227	17174	2390	9574	8482	15692	12689	15838	7895	7845	11575	4157	15984	18674	4709	10725	2467	11337	10591	12878	4278	6259	23859	8584	12475	25200	12346	10758
chr1:8354625-8817643	71447	33868	48020	28951	24906	28763	49781	6919	35072	22797	40760	34747	43119	16886	29947	37353	13555	46025	48252	15642	33524	8062	42018	40215	33330	13813	19512	75214	28266	40925	75567	42577	33541
chr1:8365854-8423419	18386	8382	12029	7160	5744	6691	13438	1536	6883	6355	12278	9558	12012	5178	5955	8557	2969	12719	13247	3298	8029	1638	8334	8265	9782	2835	4386	18884	5975	9979	19713	9801	7542
chr1:8424644-8434838	1546	717	958	749	487	588	934	165	718	437	886	850	847	465	633	887	324	870	1007	320	667	137	990	758	577	245	369	1521	485	786	1681	964	703
chr1:8425637-8430041	603	297	347	298	197	234	359	86	267	160	388	290	325	185	245	323	132	349	393	145	261	52	434	306	219	122	182	571	227	364	606	387	296
chr1:8511794-8511919	3	2	4	0	2	2	0	0	0	2	0	6	0	0	2	0	0	0	4	2	2	0	8	0	0	0	0	6	8	2	12	2	2
chr1:8796573-8796672	0	0	0	0	0	0	0	0	0	0	0	0	1	0	0	0	2	0	0	0	0	0	0	0	0	0	0	0	0	0	0	0	0
chr1:8805859-8807051	348	132	181	115	59	35	185	12	99	58	123	76	148	39	36	126	37	82	155	34	77	24	68	129	81	37	25	224	102	111	269	115	90
chr1:8861001-8878690	10816	10805	10847	35564	33869	20840	6648	43665	21994	15154	12453	12037	10196	46488	25072	15760	34351	9925	5747	17909	15581	24820	19876	10083	7172	17329	44019	16837	19744	10947	12848	16120	17783
chr1:8875787-8878007	131	134	120	154	202	63	69	79	121	126	101	98	111	143	134	113	84	59	67	152	114	73	53	72	96	52	106	139	170	96	95	137	92
chr1:8878834-8879894	26	20	18	29	30	44	11	43	34	22	36	28	22	43	26	35	50	24	2	65	47	22	22	10	12	46	41	25	27	22	36	45	34
chr1:8883426-8883533	1	1	2	0	0	0	0	0	0	0	0	0	2	0	0	0	2	2	0	0	2	3	0	2	2	0	0	4	1	2	8	2	2
chr1:8945867-8974874	94	186	494	58	451	2	121	8	319	6	105	45	139	26	36	47	38	42	262	233	74	12	16	5	27	20	26	264	191	288	65	968	166
chr1:8945881-8952651	6	11	65	5	104	0	22	0	42	2	15	6	34	2	8	9	6	6	14	23	12	0	2	0	0	2	6	50	17	28	4	213	22
chr1:8945882-8975092	94	186	499	58	466	2	126	8	317	6	106	45	139	26	37	47	39	42	262	233	74	12	16	5	27	20	26	272	193	289	66	978	170
chr1:8945886-8974444	89	180	470	57	388	2	102	8	301	6	89	45	130	26	35	40	37	42	253	227	68	12	14	5	27	18	20	248	172	265	59	890	134
chr1:8945886-8974704	92	180	484	58	406	2	109	8	306	6	96	45	136	26	35	44	37	42	258	229	70	12	14	5	27	19	22	256	177	276	61	927	144
chr1:8979577-8979874	0	2	0	0	0	0	0	0	0	0	0	0	1	0	0	0	0	0	0	0	0	0	0	0	0	0	0	0	0	0	0	0	0
chr1:9003299-9026345	7	3	5	23	2	0	3	0	3	2	2	0	2	6	0	2	0	4	0	6	6	0	0	0	2	0	0	1	6	2	0	0	1
chr1:9035106-9069716	191	278	100	658	335	316	100	807	259	687	139	230	114	1993	484	258	492	182	96	126	66	692	547	146	153	108	603	146	100	94	114	154	252
chr1:9037113-9049260	92	146	50	384	190	195	57	499	135	403	79	144	59	1403	323	169	352	103	55	74	35	497	339	81	71	61	357	89	63	49	46	103	147
chr1:9037397-9069545	154	237	82	606	265	279	91	729	212	601	122	205	88	1787	442	234	450	154	92	106	59	617	508	136	140	88	528	114	85	81	102	125	224
chr1:9040079-9069604	125	177	63	434	181	197	72	507	175	455	94	147	64	1237	302	158	316	119	64	86	46	391	361	109	118	58	360	72	55	62	102	80	151
chr1:9082695-9082879	0	0	2	0	0	0	0	0	0	0	0	0	2	0	0	1	0	0	0	0	0	0	0	1	0	0	0	0	0	0	0	0	0
chr1:9100304-9129170	1744	1470	1275	3799	1557	758	932	895	1278	842	1232	1181	997	3283	1601	2224	1539	1161	985	1530	1283	1640	2909	1771	1079	1352	2882	1660	1706	1586	1859	1970	1496
chr1:9104330-9129124	1116	806	856	1883	686	316	497	312	575	429	685	647	575	1368	833	1297	536	590	639	686	581	671	1404	934	565	601	1144	939	886	917	1060	948	781
chr1:9151667-9151777	49	18	35	37	38	14	26	17	24	18	25	23	13	26	3	44	16	9	16	29	29	17	20	21	25	33	19	22	28	25	37	19	46
chr1:9182006-9202619	1253	497	701	900	442	379	441	285	424	372	627	551	641	633	238	597	331	531	717	592	563	311	426	528	599	462	604	814	765	640	1016	631	808
chr1:9182203-9192089	1012	396	575	715	340	301	340	190	341	281	510	432	481	515	196	481	284	423	584	500	467	250	335	443	479	405	512	644	628	526	780	521	683
chr1:9234774-9271337	10151	7066	8764	10287	7258	5761	6446	2404	5447	7490	8042	8272	8949	11945	4752	10550	8224	8729	7440	6642	8125	4544	7566	5482	5544	8071	5820	7793	9156	6797	10882	6813	8365
chr1:9239843-9267898	6874	4823	6014	7352	4887	4086	4635	1682	3545	5073	5500	5866	6211	8382	3293	7406	5693	5948	5426	4386	5385	3332	5333	3652	3851	5676	4184	5285	6113	4652	7502	4647	5785
chr1:9265529-9271337	4280	3138	3930	4454	3387	2624	2704	1166	2855	3813	3637	3694	4039	5864	2098	4890	4216	4219	2875	3445	4001	2086	3440	2606	2440	4157	2891	3546	4709	2921	4652	3146	4042
chr1:9278390-9278533	0	2	2	4	0	0	4	0	0	0	3	0	0	0	0	0	0	1	0	0	0	0	0	1	0	0	0	0	0	1	0	0	0
chr1:9292879-9369532	2979	6073	2538	7038	2331	1259	2604	2154	2172	6687	3661	3075	3699	9076	3504	4110	2955	3774	2730	1621	2532	1727	7083	5778	4902	1723	4455	2783	1571	2549	3445	3097	1635
chr1:9351430-9367863	378	692	475	1628	535	282	457	607	426	1338	517	502	570	2317	684	796	860	523	370	359	463	580	1550	1201	930	477	1120	439	334	454	469	329	337
chr1:9355706-9367575	273	488	345	1208	405	229	355	467	305	971	388	356	444	1691	530	611	618	409	248	262	347	408	1158	913	755	332	820	349	239	352	370	257	270
chr1:9437668-9437778	0	0	0	0	0	0	0	0	0	0	0	0	0	0	0	0	0	0	0	0	0	0	0	0	0	0	0	0	0	0	0	0	0
chr1:9501091-9503471	0	0	0	2	6	2	0	0	0	0	3	0	0	0	0	6	0	7	0	2	0	0	0	0	1	0	8	0	0	2	0	0	3
chr1:9539481-9585179	1080	2414	1290	2029	1572	1286	1106	1013	1462	776	1816	886	1495	1579	1292	1810	1990	2023	1242	919	1487	578	1884	970	3233	1203	1580	1183	968	1086	1644	1727	1240
chr1:9588873-9614877	1266	803	906	2191	1257	831	562	722	773	498	801	648	719	971	1241	992	977	628	682	648	619	553	907	732	658	656	841	1190	1116	568	1153	989	1001
chr1:9588921-9604954	826	603	562	1427	843	511	361	517	581	332	518	434	486	572	790	667	579	451	449	471	427	391	576	462	353	464	547	747	723	353	778	694	700
chr1:9588921-9614849	1264	803	906	2191	1257	831	562	722	773	498	801	648	719	971	1241	992	977	628	682	648	619	553	907	732	658	656	841	1190	1116	568	1153	989	1001
chr1:9606213-9607685	83	41	47	103	83	37	30	37	36	22	42	25	37	53	76	43	48	31	71	26	25	14	38	67	61	27	52	115	67	46	66	44	54
chr1:9651731-9729114	3076	1595	2276	6883	2873	1876	1877	2489	2173	2176	1434	6849	3072	6033	1448	3682	3503	1230	1830	2329	2367	1414	2621	1350	2735	2090	1336	2937	3072	1756	3344	2176	1925
chr1:9651744-9728919	2973	1519	2184	6723	2753	1674	1830	2396	2026	2075	1340	6755	2989	5848	1342	3599	3399	1094	1774	2221	2219	1376	2503	1233	2649	1951	1220	2774	2865	1606	3230	2034	1823
chr1:9652609-9654586	26	13	20	75	35	18	4	11	25	8	1	126	53	94	26	46	58	1	16	13	25	20	22	15	46	11	5	35	22	14	21	8	26
chr1:9672425-9687555	431	173	295	502	323	136	147	178	289	72	116	654	287	242	116	311	207	99	165	304	257	128	210	122	246	155	133	293	426	175	387	240	221
chr1:9688175-9691946	82	31	56	177	78	32	48	84	60	59	20	176	78	168	39	104	114	38	27	66	85	41	82	33	68	50	36	63	102	58	89	82	41
chr1:9710197-9727232	1391	746	1008	3649	1499	948	1014	1517	1013	1326	783	3240	1351	3613	714	1975	2048	614	817	1252	1199	821	1405	623	1285	1139	686	1400	1458	839	1579	1198	974
chr1:9718068-9722134	360	190	243	831	372	243	258	433	217	376	209	747	315	833	162	509	544	152	213	337	314	205	369	153	353	296	175	371	395	211	369	287	266
chr1:9729025-9824526	13610	9441	11363	17059	9499	8263	7878	5066	9702	6526	9510	8671	8553	18012	6703	10535	8133	8360	9129	8136	9699	4302	9366	8554	7743	8048	9024	14003	13153	8856	15198	8979	9740
chr1:9729027-9733486	3916	2525	3444	6268	3401	3005	2283	2034	3193	2252	2940	2901	2499	6592	1861	3257	3264	2492	2384	3082	3376	1721	2889	2630	2096	3236	3366	3899	4602	2736	4340	3017	3586
chr1:9729027-9823984	13598	9437	11363	17056	9495	8263	7874	5064	9700	6522	9506	8667	8551	18008	6699	10535	8129	8356	9129	8136	9691	4302	9362	8552	7741	8044	9021	13996	13151	8854	15190	8978	9740
chr1:9729027-9824526	13610	9441	11363	17059	9499	8263	7878	5066	9702	6526	9508	8671	8553	18012	6703	10535	8133	8360	9129	8136	9699	4302	9366	8554	7743	8048	9024	14002	13153	8856	15198	8979	9740
chr1:9848275-9910263	4411	2737	3170	4210	2327	3379	3104	1872	2200	2082	3207	3098	2823	4225	2737	3770	3764	2632	3397	2261	2930	1698	3817	2659	4348	3439	4685	3971	3564	2470	4056	2985	2968
chr1:9848317-9850154	896	532	712	1315	732	1020	698	696	608	561	783	622	650	1131	655	926	1518	763	630	873	888	562	993	558	474	1489	1151	1018	1380	696	973	884	1035
chr1:9849538-9872092	2031	1155	1407	2151	1173	1706	1330	1148	1141	1093	1362	1310	1144	2363	1279	1712	2364	1173	1303	1258	1564	1020	1904	1214	1733	1955	2660	1733	1877	1096	1757	1352	1548
chr1:9850108-9910336	3624	2261	2548	3059	1694	2504	2476	1306	1684	1623	2508	2584	2241	3222	2162	2950	2452	1954	2830	1504	2172	1198	2936	2193	3937	2152	3711	3115	2370	1864	3206	2174	2065
chr1:9850449-9893237	2460	1549	1716	2294	1164	1804	1693	876	1136	1110	1657	1693	1510	2515	1542	1999	1826	1376	1835	1069	1547	869	2141	1455	2791	1546	2808	1979	1660	1202	2101	1570	1411
chr1:9850658-9878176	1802	1066	1200	1680	896	1348	1158	704	850	807	1076	1174	997	1925	1072	1482	1543	969	1198	867	1148	688	1577	1058	1819	1317	2194	1450	1274	896	1464	1158	1004
chr1:9928938-9943329	1689	1019	1693	1310	1777	1273	1054	1605	2237	1274	1636	1280	1132	1205	1050	1869	1728	1810	1192	1785	1828	1141	1391	1444	1060	1630	1413	2026	2006	1424	2432	1686	1985
chr1:9929719-9942768	1477	787	1290	1100	1320	930	822	1275	1719	995	1260	1036	859	1018	797	1541	1292	1348	783	1364	1475	908	1010	1126	805	1258	1057	1528	1523	1063	1906	1309	1527
chr1:9930136-9943364	1293	667	1141	948	1150	748	691	1056	1345	811	1044	900	692	878	653	1338	1089	1086	716	1146	1308	764	834	931	692	1121	854	1188	1343	892	1597	1102	1236
chr1:9930252-9943407	1257	641	1118	934	1111	732	669	1021	1272	777	1000	873	670	857	633	1305	1062	1036	712	1110	1264	745	813	905	653	1084	823	1125	1305	853	1557	1073	1179
chr1:9942922-9949974	428	267	319	396	325	219	177	200	245	224	287	247	203	290	279	389	274	232	236	258	379	207	218	276	316	393	221	336	468	283	398	271	318
chr1:9943427-9981766	989	590	894	734	700	405	471	275	573	539	606	497	481	579	694	962	589	491	743	524	689	335	614	615	850	709	462	828	1124	549	901	586	664
chr1:9943427-9985498	1421	858	1165	1040	1154	672	683	403	912	955	934	716	692	831	907	1393	956	801	987	945	1102	505	1022	945	1183	1305	727	1223	1773	856	1268	868	1114
chr1:9943487-9972503	772	456	665	583	497	313	323	183	425	379	453	391	382	440	610	736	400	357	597	339	496	258	448	483	715	468	354	626	821	437	666	410	444
chr1:9947317-9947636	34	18	32	20	11	12	16	14	18	9	20	12	29	18	25	20	25	14	20	24	18	12	26	18	18	18	17	24	8	17	46	29	20
chr1:9967380-9967458	2	3	0	0	2	10	0	0	5	4	5	0	0	0	0	4	2	5	0	1	1	2	4	2	4	0	0	4	4	4	3	4	4
chr1:9983140-9984568	196	127	127	137	237	137	81	54	89	159	135	60	96	108	80	158	122	113	118	171	188	61	141	153	148	285	96	132	305	108	115	114	174
chr1:9997215-10016020	923	859	1125	279	1104	230	1117	137	844	751	646	443	593	214	97	526	918	718	1204	792	1008	363	109	163	172	479	109	1001	724	846	886	704	1374
chr1:10032831-10180367	12469	8314	9312	8316	5382	4685	8215	2536	6328	5367	6901	6790	8318	5746	6136	8395	4460	7962	8714	4638	6695	2720	7925	6853	8033	3613	4190	11362	7112	7663	13294	7440	6549
chr1:10032957-10181231	12552	8404	9417	8462	5510	4796	8321	2615	6481	5470	6999	6890	8414	5827	6218	8526	4531	8111	8812	4732	6836	2778	8028	6955	8102	3692	4285	11582	7242	7787	13505	7542	6654
chr1:10033273-10073118	2438	1562	1881	1490	874	840	1421	529	934	795	961	1258	1287	1154	1147	1527	850	1136	1800	804	1103	516	1378	1239	1530	721	754	1960	1230	1352	2477	1405	1069
chr1:10033595-10181239	12305	8211	9178	8065	5294	4579	8092	2477	6289	5311	6807	6684	8216	5499	6040	8291	4279	7930	8643	4563	6659	2594	7723	6732	7918	3465	4119	11303	6964	7527	13156	7291	6415
chr1:10107330-10132480	2669	1892	2280	1512	1229	1101	1928	536	1527	1309	1732	1475	1991	1148	1478	1808	885	1976	1963	1036	1570	553	1774	1674	1986	725	947	2697	1684	1793	3115	1471	1527
chr1:10163267-10163374	26	25	8	10	2	7	15	2	4	4	13	11	8	9	14	14	5	12	11	8	9	4	7	8	10	5	14	28	25	16	28	3	7
chr1:10210804-10308597	6805	6735	6515	5522	7174	2945	5180	3916	9057	5997	7310	4367	7542	4084	4450	5720	3179	7054	5004	3834	7207	1629	4995	4669	5441	2115	4729	9549	5443	7097	9793	7502	6155
chr1:10210804-10377937	10191	10090	9821	8644	9833	5389	8175	5196	12840	8534	10705	7686	11453	6462	6921	8592	4902	9839	8286	6001	10008	2848	8510	6762	8096	3577	7660	14150	7999	10582	14764	11227	8963
chr1:10211615-10381603	10827	10907	10578	9428	10817	6518	8867	5675	14040	9176	11512	8434	12255	7337	7829	9506	5646	10744	8867	6776	10778	3395	9994	7418	8788	4256	8981	15485	8787	11793	15942	12550	9786
chr1:10227717-10227803	0	2	0	0	0	0	2	1	0	1	0	4	0	0	0	1	0	2	0	0	0	0	2	0	1	0	0	0	0	4	3	2	0
chr1:10230763-10306757	6246	6049	5921	5063	6449	2731	4911	3399	8164	5480	6759	4094	7020	3628	4027	5207	2800	6288	4528	3410	6479	1498	4651	4300	4912	1854	4227	8635	4738	6434	8767	6555	5589
chr1:10232249-10381597	10519	10475	10181	9275	10634	6452	8744	5602	13726	8983	11291	8312	11959	7152	7633	9217	5543	10530	8507	6594	10473	3334	9870	7281	8437	4147	8856	15129	8524	11541	15411	12225	9590
chr1:10298965-10299072	4	7	15	13	25	13	8	10	15	9	11	16	14	7	2	2	9	13	4	9	14	8	11	8	6	9	12	7	25	23	12	16	9
chr1:10306464-10306755	252	314	230	202	234	46	137	76	243	149	256	101	188	169	74	178	89	136	140	111	161	40	105	127	136	49	115	237	167	199	207	163	272
chr1:10344774-10361825	750	840	699	811	621	565	742	296	888	685	730	818	921	590	553	705	445	736	615	509	766	291	843	502	635	358	685	1083	558	954	1330	835	680
chr1:10390001-10390296	16	7	6	10	2	1	0	0	1	5	1	2	8	1	0	5	2	2	2	4	0	1	0	3	9	2	1	2	7	3	2	3	0
chr1:10399068-10419788	1791	1382	2080	6030	4575	3444	1256	3419	3131	2855	1402	1833	1485	5251	2233	3210	4380	1254	1168	1347	1871	4427	5155	2104	1558	3431	3540	2147	2631	1403	1553	1290	2716
chr1:10399079-10420144	1970	1580	2294	6959	5335	4064	1412	4140	3626	3382	1568	2160	1693	6136	2604	3668	5142	1561	1300	1545	2237	5077	6033	2566	1872	3991	4220	2589	3101	1721	1748	1535	3126
chr1:10399117-10420051	1947	1563	2260	6851	5237	3992	1384	4058	3552	3314	1545	2102	1664	6061	2565	3591	5031	1527	1285	1510	2186	4977	5904	2505	1848	3931	4129	2545	3064	1684	1708	1514	3045
chr1:10415291-10419830	557	543	836	3052	2262	2022	508	2017	1513	1288	628	833	625	2675	1049	1382	2308	646	360	702	826	2124	2592	943	744	1641	1934	1035	1357	740	633	703	1242
chr1:10429880-10430677	0	3	4	22	20	13	0	35	9	3	0	5	0	25	19	9	9	1	0	5	5	19	11	9	5	4	8	2	4	0	0	3	7
chr1:10430101-10452153	729	316	460	620	537	514	311	414	416	382	329	366	239	435	620	788	348	338	314	302	444	492	528	501	302	647	483	656	627	387	525	351	523
chr1:10430383-10451659	712	309	450	606	530	512	303	403	408	375	323	362	235	423	609	776	342	327	310	296	438	483	525	495	292	646	480	641	603	376	510	343	511
chr1:10430442-10442809	467	190	321	343	407	368	225	347	311	286	230	281	154	303	526	517	248	239	219	224	318	349	379	392	202	535	390	395	435	276	363	256	404
chr1:10431122-10442502	417	170	285	285	348	304	216	306	248	235	202	224	145	245	456	462	200	215	194	193	292	286	319	362	173	442	330	354	396	245	323	227	339
chr1:10431257-10451659	653	282	416	540	475	447	284	357	355	325	290	303	216	367	554	706	291	305	286	263	405	414	457	467	259	544	412	619	542	346	462	313	429
chr1:10449718-10451902	91	43	60	166	73	101	40	56	52	52	59	59	44	96	59	137	57	56	39	32	69	99	78	63	62	59	62	179	101	68	79	50	71
chr1:10449913-10451898	84	40	53	162	70	87	39	56	50	50	58	57	42	94	55	130	54	53	38	32	65	91	78	60	61	59	53	159	96	64	73	46	68
chr1:10456521-10472526	4186	2389	2711	5655	3750	2458	1778	2007	3205	1830	2728	2067	1973	3008	1408	2947	4341	2222	2267	3380	3101	1872	2545	1828	1824	3561	1882	3435	4480	2430	3828	2993	3384
chr1:10458554-10459338	442	255	235	436	315	157	143	86	215	140	256	127	220	217	61	285	307	184	149	368	272	123	182	177	187	328	115	301	415	172	271	213	335
chr1:10462467-10472488	1099	707	740	2035	1164	793	593	792	1009	666	864	707	589	1250	612	951	1744	756	673	907	1008	673	897	640	570	1188	642	1154	1399	843	1228	961	970
chr1:10474886-10630758	7857	5046	5289	5659	3902	3495	5050	1730	3746	3286	5825	5512	6150	3776	4640	5017	2791	5484	4921	2612	4198	1640	5657	4364	4547	2208	2887	7285	4054	4751	8999	5096	4633
chr1:10474950-10630315	7638	4934	5136	5458	3737	3407	4955	1651	3670	3190	5704	5425	6066	3605	4583	4870	2668	5379	4785	2481	4043	1510	5542	4260	4481	2022	2754	7183	3878	4658	8886	5004	4392
chr1:10535887-10536289	286	143	190	250	161	159	196	84	120	122	173	148	169	174	97	292	145	119	116	86	188	102	181	175	86	133	130	166	145	131	228	135	212
chr1:10616835-10617113	14	10	10	15	4	6	4	2	5	5	4	0	1	11	7	3	2	0	0	0	10	3	3	7	9	1	0	17	5	5	20	3	8
chr1:10636603-10796648	20651	8621	14096	8210	3535	10925	11693	1802	4759	3741	11968	6334	6491	2498	10541	11793	5977	12297	12908	4115	6257	3543	16445	13713	7281	6472	7937	12669	7922	8201	15820	9466	9411
chr1:10639240-10654333	3190	1537	2400	1819	854	2005	1745	544	862	670	2032	1327	1166	679	1688	1969	1848	1668	2025	1051	1146	1018	2579	2147	1240	1725	1751	1827	1653	1233	2348	1515	1691
chr1:10647212-10796650	18529	7565	12545	6796	2927	9270	10364	1437	4065	3196	10490	5384	5688	2047	9278	10294	4576	10727	11769	3277	5398	2748	14386	12072	6476	5159	6444	11148	6576	7145	13924	8155	8014
chr1:10660736-10693912	5153	2758	3523	2538	1067	2564	3234	491	1222	932	3477	1707	1993	732	2184	3141	1486	3395	3648	1077	1870	727	4364	3720	2098	1433	2091	3380	1816	2536	4359	3123	2572
chr1:10946472-10982037	40	21	25	144	57	195	22	61	40	114	28	52	56	110	49	122	72	39	10	17	58	59	67	56	166	53	143	71	43	35	56	36	38
chr1:10998175-10998263	0	3	2	0	0	0	0	0	0	0	0	0	2	0	0	0	0	0	0	0	0	0	0	0	2	0	0	0	0	2	0	2	0
chr1:10999861-10999945	1	0	0	0	2	0	0	0	0	2	0	0	0	0	0	0	0	0	0	0	2	0	0	0	1	0	0	0	0	0	0	0	0
chr1:11012641-11024043	2289	2244	2964	2121	2713	2220	1875	1723	2673	2120	2797	2456	2457	1902	3121	2225	1584	2761	2285	1573	2541	1283	3068	2313	2660	1514	1696	3423	2298	2366	4291	2573	2752
chr1:11012683-11022858	1714	1508	1702	1583	1564	1181	1097	952	1581	1278	1648	1388	1528	1470	1724	1535	1102	1675	1348	1084	1563	912	1792	1343	1579	1027	1039	2078	1478	1376	2514	1574	1725
chr1:11013715-11024183	2260	2195	2899	2052	2698	2227	1849	1675	2670	2088	2785	2426	2455	1784	3092	2179	1515	2767	2260	1520	2507	1226	3039	2311	2665	1445	1672	3500	2261	2386	4305	2554	2707
chr1:11024226-11025491	195	234	309	131	319	210	250	123	281	214	412	227	398	59	168	229	99	508	178	237	398	75	291	341	265	120	164	642	291	503	655	399	358
chr1:11026522-11047223	2409	1293	1455	923	783	671	1429	269	893	525	1414	955	1430	411	315	1041	362	1418	1625	1055	1113	250	659	677	640	669	408	1510	1115	1327	2310	1400	1287
chr1:11029658-11030528	607	399	436	261	314	333	486	176	345	163	466	369	514	153	97	339	168	528	433	429	415	147	273	228	167	289	191	505	454	434	912	542	470
chr1:11044797-11047233	2	0	0	10	2	0	0	2	4	0	1	0	2	2	0	2	2	0	0	0	2	0	1	2	0	0	2	5	0	0	0	2	0
chr1:11054588-11060024	1099	836	1027	2169	1284	980	433	396	878	692	696	713	656	1447	788	753	613	519	522	559	536	816	1059	574	1004	436	820	682	779	423	885	487	771
chr1:11066617-11099869	11094	6709	9551	7981	5960	4722	5556	4195	7220	4033	6151	5533	6052	7444	4149	6594	6577	7244	6289	5946	6019	4934	6410	4357	3850	5397	4432	8006	9388	6326	9457	6278	7319
chr1:11066617-11099881	11094	6709	9551	7982	5960	4722	5556	4195	7220	4033	6151	5533	6052	7444	4149	6594	6577	7246	6289	5946	6019	4935	6410	4357	3850	5397	4433	8007	9389	6326	9457	6278	7319
chr1:11066620-11099837	11093	6707	9551	7981	5960	4722	5556	4195	7220	4033	6151	5533	6052	7444	4149	6594	6575	7244	6289	5946	6019	4933	6410	4356	3849	5397	4430	8006	9386	6326	9457	6278	7318
chr1:11068470-11073097	3071	1577	2794	2039	1339	1315	1244	912	1969	938	1245	1382	1196	1723	909	1531	1486	1709	1693	1185	1496	1195	1532	889	857	1267	974	1664	2435	1436	2053	1480	1597
chr1:11080700-11082623	920	689	757	792	664	467	521	464	698	427	614	523	665	784	419	626	738	778	456	573	636	446	670	462	339	658	461	756	904	567	869	620	754
chr1:11099674-11102051	173	119	192	500	290	278	78	165	245	111	170	159	116	270	177	132	198	168	69	141	177	162	262	129	74	176	127	147	341	207	345	177	201
chr1:11099674-11102100	173	119	192	500	290	278	79	165	245	111	170	159	117	270	177	132	198	169	69	141	177	162	262	129	74	177	127	147	341	207	345	177	202
chr1:11106534-11131558	3424	1953	2261	4266	2675	2469	1875	1962	2244	2250	2568	2528	2263	3736	2321	2893	2705	2329	1706	1703	2247	1905	3260	2285	2952	2763	2521	2745	2761	2079	2865	2136	2707
chr1:11106534-11262507	11543	7439	7906	13544	8188	8048	6863	5470	7103	7092	9431	8832	8314	11599	8234	9354	7734	9900	6633	5081	7241	5210	11217	7653	10971	7422	7541	10307	8464	7025	11205	7789	8160
chr1:11131593-11145025	1128	722	764	1203	631	697	671	445	649	562	883	884	780	979	758	676	672	929	868	425	604	423	1042	663	1036	606	624	950	802	670	1061	752	649
chr1:11143897-11149537	436	305	277	442	300	316	276	139	262	217	370	333	336	375	348	252	289	459	295	183	259	145	467	258	428	230	240	435	300	251	423	273	257
chr1:11144423-11149537	398	292	260	429	274	287	255	128	234	203	342	307	319	365	318	233	278	395	252	162	236	139	405	243	405	229	232	397	262	233	363	255	245
chr1:11152349-11152452	2	8	4	3	6	4	2	5	4	4	14	12	9	4	6	7	5	7	0	2	1	1	10	6	11	2	4	12	2	3	11	8	6
chr1:11169506-11169613	14	8	21	6	8	22	4	0	4	4	10	1	8	8	10	14	4	15	12	4	16	8	16	2	13	1	0	25	11	8	8	14	8
chr1:11189340-11195981	566	408	674	320	215	138	444	86	320	214	491	287	446	648	257	438	93	1408	360	142	419	62	381	237	339	78	121	571	631	343	729	467	212
chr1:11193626-11195178	166	130	230	83	61	40	165	24	101	69	120	73	152	258	75	108	26	528	85	32	115	18	121	51	108	34	43	192	249	112	223	152	74
chr1:11226253-11226360	1	0	5	0	7	1	1	0	2	1	0	1	1	2	3	1	3	6	0	0	3	2	2	3	4	0	4	4	2	5	1	8	0
chr1:11273205-11288434	933	721	759	960	615	875	463	407	547	360	650	710	545	569	684	636	491	679	620	606	508	397	647	510	608	612	630	649	556	597	1047	768	513
chr1:11273527-11295164	1289	934	914	1073	687	869	570	390	640	418	742	816	679	621	761	725	523	820	791	672	576	408	676	559	678	596	629	799	672	697	1328	918	582
chr1:11479165-11481960	4	6	4	19	0	136	0	6	0	0	1	0	6	8	2	6	4	10	2	5	2	20	7	4	0	4	13	2	16	3	5	6	2
chr1:11479237-11537582	122	156	106	343	99	2120	82	36	88	28	45	36	83	148	118	52	44	60	36	70	50	261	120	48	48	36	244	162	165	90	104	153	108
chr1:11479237-11537584	122	156	106	343	99	2120	82	36	88	28	45	36	83	148	118	52	44	60	36	70	50	261	120	48	48	36	244	162	165	90	104	153	108
chr1:11533675-11537225	28	9	11	59	21	333	6	0	12	5	0	6	10	26	8	8	6	2	0	14	10	46	19	7	12	4	36	18	34	8	10	32	20
chr1:11609530-11613355	0	0	1	2	0	0	0	0	0	0	0	0	0	0	5	0	0	0	0	0	0	2	2	0	14	0	0	0	0	0	0	0	0
chr1:11648366-11654682	614	449	436	328	301	457	320	158	265	53	472	225	369	198	50	298	798	533	355	777	525	69	227	133	126	649	27	396	832	417	644	603	974
chr1:11650736-11653529	114	46	85	71	39	55	32	34	52	6	49	46	55	58	11	39	142	76	44	80	58	18	25	12	18	55	2	34	83	55	118	80	110
chr1:11654374-11662289	1401	845	993	1111	764	1385	846	644	741	472	870	939	827	1045	393	1230	1119	848	803	1522	1033	723	739	584	461	1601	535	1017	1917	972	1330	1065	1448
chr1:11654856-11663327	1418	860	1016	1197	779	1464	876	664	768	513	882	985	863	1063	417	1287	1073	879	829	1563	1085	738	764	631	481	1675	579	1107	1984	1035	1363	1035	1474
chr1:11654880-11661391	946	594	644	756	505	948	556	459	511	354	536	667	536	725	308	823	789	546	472	1006	668	555	511	428	321	1080	396	689	1337	657	932	711	905
chr1:11654900-11663326	1418	860	1016	1197	779	1464	876	664	768	513	882	985	863	1063	417	1287	1073	879	828	1563	1085	738	764	631	481	1675	579	1107	1984	1035	1363	1035	1474
chr1:11654909-11661349	940	590	636	750	501	934	552	455	504	345	530	663	532	715	308	813	776	540	471	998	655	550	502	426	314	1058	393	678	1312	652	927	700	886
chr1:11654909-11662291	1347	816	938	1066	730	1343	825	625	714	468	822	910	789	1010	383	1192	1027	806	764	1461	980	710	722	571	455	1539	530	1003	1855	931	1242	977	1371
chr1:11664123-11674354	559	300	435	1525	482	1331	393	1633	446	436	401	844	389	1620	683	685	886	334	368	518	351	1192	1002	486	626	1324	876	421	602	433	576	520	566
chr1:11674479-11691650	751	504	571	1737	900	1063	376	1652	675	801	691	753	557	2112	745	896	2547	604	444	705	644	1492	2167	700	455	1726	1768	743	996	477	846	754	849
chr1:11674480-11681214	667	457	492	1649	850	1055	345	1588	636	742	635	705	512	1963	716	840	2381	568	412	699	615	1361	1838	650	430	1656	1587	684	931	440	765	709	801
chr1:11674524-11691477	748	504	570	1733	899	1062	373	1650	673	801	689	750	556	2111	745	891	2544	604	442	704	644	1490	2167	699	453	1726	1767	741	993	474	844	753	845
chr1:11674677-11681118	631	428	462	1499	787	983	318	1476	588	693	583	635	479	1793	659	776	2202	524	392	656	571	1266	1718	579	392	1535	1478	619	864	402	696	660	736
chr1:11674747-11691609	683	444	510	1478	755	885	331	1411	585	679	583	627	492	1771	633	776	2212	532	405	621	557	1305	1885	572	374	1472	1563	620	845	391	741	663	725
chr1:11691728-11725857	66	24	27	193	59	10	30	117	22	34	78	51	72	138	34	57	299	33	54	42	44	77	218	44	20	252	120	64	118	48	69	46	82
chr1:11736083-11750710	1722	941	1243	2486	1545	1903	1055	2021	1037	1121	1123	1574	1114	3591	1785	2125	2208	1411	905	1133	1663	1578	2782	1703	1823	6271	2664	1388	2255	1132	1461	1180	2154
chr1:11736123-11750316	1500	788	1067	1904	1196	1393	888	1507	867	868	927	1314	946	2593	1367	1764	1691	1097	744	926	1379	1163	2141	1352	1514	4717	2055	1181	1811	955	1162	953	1726
chr1:11736141-11750488	1583	844	1120	2184	1342	1632	937	1750	938	994	1011	1419	1018	3005	1534	1928	1907	1213	790	1028	1510	1334	2388	1499	1637	5360	2324	1257	2032	1032	1274	1078	1887
chr1:11736146-11750769	1722	941	1243	2486	1545	1905	1056	2026	1038	1121	1123	1575	1115	3591	1785	2127	2213	1414	905	1133	1665	1578	2781	1709	1826	6274	2665	1392	2256	1132	1461	1181	2156
chr1:11736152-11750578	1648	891	1179	2342	1435	1758	988	1863	992	1052	1058	1498	1060	3277	1641	2019	2055	1304	834	1079	1574	1452	2554	1592	1730	5789	2482	1316	2133	1077	1363	1130	2008
chr1:11736154-11750765	1722	941	1243	2486	1545	1905	1056	2026	1038	1121	1123	1575	1114	3590	1785	2127	2213	1414	905	1133	1665	1578	2781	1708	1825	6274	2665	1390	2256	1132	1461	1181	2156
chr1:11736172-11750409	1553	826	1104	2096	1289	1559	917	1681	915	939	984	1377	988	2887	1471	1860	1842	1154	784	986	1455	1283	2308	1436	1579	5115	2220	1227	1956	1012	1246	1024	1826
chr1:11736174-11750633	1699	927	1229	2465	1503	1860	1034	1971	1024	1099	1102	1565	1091	3486	1741	2085	2154	1371	881	1107	1631	1544	2719	1666	1789	6038	2593	1362	2222	1110	1431	1163	2101
chr1:11761786-11789584	1024	715	687	2105	692	1544	860	422	552	821	883	1011	743	1473	597	1495	736	781	688	776	798	784	1157	827	1016	2142	628	1042	1195	656	1239	746	847
chr1:11764404-11766744	0	2	0	2	0	0	8	0	0	0	2	6	0	0	0	7	0	0	0	0	0	0	5	6	0	29	1	0	0	0	0	0	2
chr1:11766741-11778310	4	4	0	23	0	0	5	2	0	2	0	12	0	0	4	8	1	2	1	0	1	0	10	15	0	46	2	2	0	0	0	0	0
chr1:11777076-11779619	1	0	0	8	0	0	6	0	0	0	0	2	0	0	2	0	0	0	2	0	2	0	0	5	0	10	0	0	0	0	0	2	2
chr1:11785722-11803245	2976	2106	2051	5355	1837	3620	2236	1150	1472	2291	2368	2761	2212	3855	1749	3839	2105	2229	2024	2209	2298	1942	3124	1993	2694	4772	1816	2984	2966	1784	3768	2247	2404
chr1:11785752-11803514	3013	2127	2072	5397	1866	3647	2264	1160	1484	2313	2401	2777	2236	3907	1763	3883	2130	2263	2041	2228	2345	1967	3153	2020	2741	4814	1825	3004	2982	1801	3816	2280	2436
chr1:11786602-11806058	3421	2231	2297	5678	1981	3749	2413	1222	1586	2381	2558	2975	2451	4106	1887	4045	2262	2360	2256	2399	2462	2071	3286	2139	2898	5117	1965	3192	3135	1909	4037	2446	2595
chr1:11788293-11805413	2839	1905	1916	4568	1600	2958	2030	987	1293	1933	2071	2467	1985	3333	1563	3293	1886	1973	1883	1962	2069	1679	2680	1689	2319	3941	1613	2621	2445	1513	3407	2014	2127
chr1:11806149-11843144	3856	2639	3042	3189	1871	2219	2733	838	1777	2009	2265	2173	2488	2706	1902	2831	1385	2813	2925	2131	2223	820	2680	2193	2675	1880	1698	3455	2457	2246	5054	2737	2419
chr1:11806210-11843144	3856	2639	3042	3187	1869	2219	2733	838	1777	2009	2265	2173	2488	2704	1902	2831	1384	2813	2925	2130	2222	820	2679	2193	2675	1880	1698	3455	2457	2246	5054	2735	2418
chr1:11806212-11820779	729	468	605	454	360	392	468	127	388	399	400	469	523	452	413	594	324	506	547	429	441	146	473	499	584	456	306	757	482	475	926	529	457
chr1:11806240-11840671	3166	2139	2518	2564	1488	1734	2176	620	1326	1610	1802	1813	1970	2218	1597	2401	1125	2239	2388	1714	1786	627	2200	1772	2202	1564	1317	2840	2062	1785	3984	2200	1935
chr1:11806259-11839050	3039	2019	2389	2407	1399	1654	2074	579	1272	1518	1709	1720	1864	2067	1508	2276	1066	2102	2276	1608	1695	584	2073	1695	2085	1489	1238	2723	1930	1717	3742	2072	1845
chr1:11806262-11829303	1547	1040	1243	1108	803	905	999	288	708	852	887	921	1030	1021	859	1253	591	1114	1097	911	910	317	1025	936	1165	915	690	1474	1034	948	1901	1023	935
chr1:11841016-11847684	878	561	556	705	396	522	620	197	435	419	461	428	633	542	348	540	265	598	614	405	432	188	509	444	558	317	386	699	402	494	1191	616	501
chr1:11843860-11848079	281	112	102	121	62	130	144	22	36	58	100	104	153	126	60	145	40	93	146	49	65	24	112	77	121	85	90	145	66	76	249	121	90
chr1:11845708-11847783	133	40	50	41	16	42	58	12	12	28	36	33	62	61	21	66	15	44	62	16	28	6	58	31	44	38	47	63	25	34	85	55	43
chr1:11845878-11848345	159	49	59	65	20	58	67	16	19	36	45	48	67	85	22	76	20	44	74	17	30	11	69	34	56	44	52	72	30	33	87	66	51
chr1:11857463-11858931	1	0	0	0	0	0	2	0	0	0	2	0	2	0	0	0	0	0	4	0	0	0	0	0	0	0	0	0	0	0	0	2	0
chr1:11908151-11908271	1	51	0	14	202	13	4	37	40	65	63	58	54	32	5	9	73	65	63	64	70	1	72	51	4	28	50	15	158	3	102	20	3
chr1:11909807-11909927	0	4	2	8	50	71	2	55	15	14	12	29	8	8	24	2	2	4	17	8	26	10	8	8	12	10	7	16	29	4	20	18	21
chr1:11919590-11926423	2164	1463	1974	4330	2605	3076	1427	2896	1800	1808	1621	1851	1393	4233	2039	2526	4262	1631	1355	2563	2016	3128	2813	1659	1865	4637	3156	1814	3124	1861	1842	2048	2500
chr1:11922174-11926428	1880	1251	1716	3804	2184	2720	1179	2515	1491	1555	1391	1625	1248	3699	1748	2168	3711	1351	1186	2158	1680	2717	2446	1390	1647	4054	2829	1482	2565	1553	1543	1727	2130
chr1:11934204-11958620	1998	2013	2097	3111	3347	1737	1550	2924	1929	2371	1444	1370	1660	3145	1559	2865	2766	1166	1719	2295	1783	1768	1890	2137	2136	2838	3792	2156	2646	1643	1958	2004	2169
chr1:11934734-11975093	3718	3448	4064	6747	7205	4135	2876	7147	4441	5893	2904	2753	3091	7517	3083	5687	6753	2335	2921	4615	3690	4268	3787	4621	4192	6599	9644	3956	5453	3281	3402	3914	4678
chr1:11934752-11975537	4075	3777	4502	7538	8200	4788	3163	8155	5204	6808	3310	3048	3428	8604	3622	6352	7596	2684	3114	5056	4292	4785	4305	5290	4739	7375	11238	4454	6148	3672	3823	4418	5257
chr1:11980180-12013514	6293	4326	4688	7510	5372	6771	3990	3754	4297	4232	5139	4518	4440	6547	3783	5816	4802	4949	4105	4136	4708	4251	5254	3860	4572	6221	5786	4899	5731	3799	6107	4845	6614
chr1:11980311-12013508	6293	4326	4688	7508	5371	6769	3990	3754	4296	4232	5137	4518	4440	6546	3782	5816	4802	4948	4104	4136	4708	4251	5254	3860	4572	6220	5786	4898	5731	3799	6104	4841	6613
chr1:11980434-11992640	1165	808	862	1349	1187	1353	709	737	1028	914	1019	947	867	1259	758	1254	949	1081	661	801	1105	855	1078	805	897	1225	1205	1125	1185	790	1386	1158	1341
chr1:12019465-12032045	1305	790	771	1861	1104	1029	620	1554	785	765	718	981	698	2446	875	1203	1941	693	791	1178	693	1138	1401	663	598	1366	1263	965	1268	569	1017	950	1006
chr1:12019532-12032038	1305	790	771	1861	1104	1029	620	1554	785	765	718	981	698	2446	875	1203	1941	692	791	1178	693	1138	1401	663	598	1366	1263	965	1268	569	1017	950	1006
chr1:12022221-12031975	1151	670	662	1622	941	884	534	1274	648	636	609	823	580	2068	741	1007	1580	561	685	982	552	961	1186	569	491	1102	1020	835	1058	491	880	773	863
chr1:12024011-12024124	31	22	21	26	10	7	22	7	14	4	22	13	14	21	9	16	9	11	20	9	16	4	13	15	21	6	8	31	13	5	33	26	17
chr1:12036741-12037014	0	4	4	0	0	0	4	0	0	2	0	0	4	0	0	0	0	0	6	0	0	1	0	0	0	0	0	0	0	0	0	0	0
chr1:12063376-12144207	389	122	198	490	980	104	143	153	404	224	104	256	220	793	61	174	283	125	214	153	252	130	218	105	116	70	75	333	207	80	215	195	199
chr1:12063469-12143117	326	104	165	397	817	78	108	121	316	186	69	222	176	646	53	133	211	95	151	110	196	103	180	91	108	53	62	267	158	65	151	152	144
chr1:12077880-12077984	0	0	0	0	0	0	0	0	0	0	0	0	0	0	0	0	0	0	0	0	0	0	0	0	0	0	0	0	0	0	0	0	0
chr1:12125898-12144207	340	112	146	255	526	66	96	90	236	138	102	138	152	421	25	145	201	120	207	146	191	74	104	54	66	62	46	247	153	65	178	146	175
chr1:12125933-12144207	340	112	146	251	526	66	96	90	236	137	102	138	152	421	25	145	201	120	207	146	191	74	103	54	66	62	46	246	148	65	178	145	175
chr1:12167002-12192358	1634	1559	1157	3604	1235	860	840	766	584	1735	922	2552	1403	2519	640	1534	1197	1105	1118	794	949	464	1359	478	1370	554	534	1258	580	694	1889	1426	774
chr1:12167002-12209228	3778	3049	2584	8869	3285	2507	2203	3110	1870	4495	2376	5879	3242	8187	1648	4280	4300	2782	2581	2341	2843	1884	3212	1369	2864	2127	1850	2998	1861	1748	4325	3195	2231
chr1:12191712-12191773	4	0	0	3	5	2	2	1	0	2	3	6	0	7	0	1	2	3	0	2	1	3	4	1	5	6	3	2	2	1	1	9	8
chr1:12221147-12221271	0	0	0	0	0	0	0	0	2	0	0	0	0	0	0	0	0	0	0	0	0	0	0	2	0	0	0	0	2	0	0	0	0
chr1:12230066-12512047	30968	22565	23694	31698	17778	17604	21730	8905	22314	18753	28658	25456	26743	17816	20006	26337	12639	30073	20118	14234	24249	9064	28144	24824	23770	12022	20853	36268	19102	26779	42454	29652	23750
chr1:12367669-12512047	12805	8936	9622	14091	6974	6829	8687	3239	8965	7647	11317	10269	11028	6790	7921	10719	5348	12224	8187	5407	9827	3261	11173	10225	9852	4534	8475	14915	7394	10711	17811	12301	9325
chr1:12409870-12510361	8988	5914	6595	9976	4621	4514	5997	2076	5950	5146	7790	6944	7396	4425	5170	7414	3564	7954	5681	3456	6726	2171	7367	7032	6598	2884	5493	10035	4759	7168	12308	8268	6332
chr1:12464939-12512047	5014	3324	3818	6770	2875	2851	3196	1409	3556	3044	4321	4116	3996	3091	2826	4297	2706	4552	2982	2420	4114	1540	4243	3831	3477	2153	3367	5340	3267	4288	6882	4833	4177
chr1:12478548-12509699	2792	1896	2127	4138	1649	1631	1744	795	1933	1721	2380	2321	2157	1865	1617	2342	1616	2406	1704	1380	2323	990	2345	2079	2018	1314	1991	3007	1889	2331	3762	2594	2354
chr1:12507245-12507397	38	59	70	437	206	99	40	54	76	89	86	70	54	104	85	77	146	88	42	104	135	143	127	66	49	126	120	85	285	174	88	155	94
chr1:12527723-12528420	0	4	0	25	0	0	0	2	1	3	0	5	6	2	5	8	2	1	6	1	5	0	5	9	4	6	0	4	0	2	8	2	4
chr1:12567909-12617731	8676	6248	5923	10035	3123	2213	3695	1584	2733	3059	3682	4490	7954	4599	2216	4338	5761	5846	5318	3589	4528	2222	5114	4885	3163	3088	2933	4858	5511	3731	12094	3981	4987
chr1:12569971-12570072	12	6	12	9	7	0	7	0	1	5	3	10	13	2	3	20	10	9	0	4	10	1	7	5	7	0	0	6	3	4	13	10	8
chr1:12579767-12616696	5663	4256	3767	4473	1392	1141	2413	630	1266	1505	2123	2700	5480	1808	1182	2173	1736	3218	3913	1570	2043	633	3058	2814	2051	842	1081	3121	2415	2176	7972	2128	2355
chr1:12618899-12619244	44	51	62	85	46	33	20	23	49	39	60	31	35	68	17	44	66	85	24	65	87	19	28	14	24	24	17	52	94	49	101	39	62
chr1:12644546-12667086	19	20	3	35	0	1	5	0	6	0	5	0	6	6	0	11	3	4	12	2	0	2	1	2	0	2	1	6	4	13	23	4	0
chr1:12716114-12728759	0	2	4	13	2	0	0	2	0	0	0	0	2	0	2	0	0	0	0	0	1	0	0	0	0	0	0	0	0	2	0	0	6
chr1:12716142-12725996	0	2	0	11	0	0	0	0	0	0	0	0	0	0	0	0	0	0	0	0	1	0	0	0	0	0	0	0	0	2	0	0	4
chr1:12739735-12739839	0	0	0	0	0	0	0	0	0	0	0	0	0	0	0	0	0	0	0	0	0	0	0	0	0	0	0	0	0	0	0	0	0
chr1:12746386-12753926	0	0	0	10	1	1	0	0	4	2	0	0	0	0	0	2	2	0	2	0	0	0	0	21	2	0	2	0	0	0	0	0	0
chr1:12746424-12761169	0	0	0	19	0	0	0	0	12	2	0	0	1	0	0	6	2	0	2	0	0	0	6	23	3	0	4	0	0	0	2	0	0
chr1:12774840-12777906	0	0	0	0	0	0	2	0	0	0	0	0	0	0	0	0	0	0	0	0	0	0	0	0	0	0	0	2	0	0	2	0	0
chr1:12791396-12796628	0	0	0	6	0	0	0	0	0	0	0	0	0	0	0	4	2	0	0	0	0	0	0	0	0	0	0	0	0	0	0	0	0
chr1:12794690-12796485	0	0	0	0	0	0	0	0	0	0	0	0	0	0	0	0	2	0	0	0	0	0	0	0	0	0	0	0	0	0	0	0	0
chr1:12822685-12823159	0	0	0	0	0	0	0	0	0	0	0	0	0	0	0	0	0	0	0	0	0	0	0	0	0	0	0	0	0	0	0	0	0
chr1:12824609-12831410	0	0	0	13	0	0	5	0	0	0	0	0	0	2	0	0	0	2	0	0	0	0	0	0	0	0	0	0	0	0	0	0	0
chr1:12847407-12848725	1	0	0	0	0	0	0	0	1	0	1	0	0	0	0	0	0	0	0	0	0	0	0	0	0	0	0	0	0	0	2	0	0
chr1:12857085-12861909	0	0	0	1	0	0	0	0	0	0	0	0	0	0	0	3	0	0	0	0	0	0	0	0	0	0	0	4	0	0	0	0	0
chr1:12879223-12886201	0	0	0	5	5	0	0	0	0	0	0	0	0	0	0	2	0	0	0	2	0	0	0	0	0	0	0	3	0	0	0	0	0
chr1:12892895-12898270	0	0	0	1	0	0	0	0	6	0	0	2	0	0	0	0	0	0	1	1	0	0	0	0	0	0	0	0	0	0	0	0	0
chr1:12916629-12920749	2	0	0	0	0	0	0	0	0	0	0	0	0	0	0	0	0	0	0	0	0	0	0	0	0	0	0	0	0	0	0	2	0
chr1:12922553-12922660	0	0	0	0	0	0	0	0	0	0	0	0	0	0	0	0	0	0	0	0	0	0	0	0	0	0	0	0	0	0	0	0	0
chr1:13049475-13050047	0	0	0	0	0	0	0	0	0	0	0	0	0	0	0	0	0	0	0	0	0	0	0	0	0	0	0	0	0	0	0	0	0
chr1:13079328-13079808	0	0	0	0	0	0	0	0	0	0	0	0	0	0	0	0	0	0	0	0	0	0	0	0	0	0	0	0	0	0	0	0	0
chr1:13095379-13096996	0	19	12	0	2	0	0	0	9	10	5	2	0	0	0	26	1	1	0	10	9	39	2	0	1	0	0	15	26	2	4	4	12
chr1:13148904-13152130	0	0	0	2	0	0	0	0	0	0	0	0	0	6	0	1	0	0	0	0	0	0	0	0	0	0	0	0	0	0	0	0	0
chr1:13254197-13263435	2	0	0	3	0	0	2	0	0	0	0	0	0	0	0	1	0	0	0	0	0	0	1	0	0	0	0	6	1	0	1	3	0
chr1:13279124-13279231	0	0	0	0	0	0	0	0	0	0	0	0	0	0	0	0	0	0	0	0	0	0	0	0	0	0	0	0	0	0	0	0	0
chr1:13281034-13285154	2	0	0	0	0	0	0	0	0	0	0	0	0	0	0	0	0	0	0	0	0	0	0	0	0	0	0	0	0	0	0	2	0
chr1:13315580-13322596	0	0	0	11	0	0	2	0	0	0	1	0	0	0	0	3	0	0	0	0	0	0	1	0	0	0	0	3	2	0	0	0	0
chr1:13324038-13324518	0	0	0	0	0	0	0	0	0	0	0	0	0	0	0	0	0	2	0	0	0	0	0	0	0	0	0	0	0	0	0	0	0
chr1:13341891-13347134	0	0	0	8	0	0	0	0	0	1	1	0	0	0	0	0	0	0	0	0	0	1	0	0	0	0	0	0	0	0	0	0	0
chr1:13342033-13343840	0	0	0	0	0	0	0	0	0	0	1	0	0	0	0	0	0	0	0	0	0	0	0	0	0	0	0	0	0	0	0	0	0
chr1:13342365-13347134	0	0	0	8	0	0	0	0	0	1	1	0	0	0	0	0	0	0	0	0	0	1	0	0	0	0	0	0	0	0	0	0	0
chr1:13368430-13371947	0	0	0	0	0	0	0	0	0	0	0	0	0	0	0	0	0	0	0	0	3	0	0	0	0	0	0	0	0	2	0	0	0
chr1:13369066-13371693	0	0	0	0	0	0	0	0	0	0	0	0	0	0	0	0	0	0	0	0	3	0	0	0	0	0	0	0	0	2	0	0	0
chr1:13369066-13371900	0	0	0	0	0	0	0	0	0	0	0	0	0	0	0	0	0	0	0	0	3	0	0	0	0	0	0	0	0	2	0	0	0
chr1:13389627-13392632	0	0	0	0	0	0	0	0	0	0	0	0	0	0	0	0	0	0	0	0	0	0	0	0	0	0	0	0	0	0	0	0	0
chr1:13389631-13392629	0	0	0	0	0	0	0	0	0	0	0	0	0	0	0	0	0	0	0	0	0	0	0	0	0	0	0	0	0	0	0	0	0
chr1:13410449-13421328	6	0	4	7	0	0	0	0	1	0	0	2	0	0	0	3	0	2	0	0	0	0	0	0	0	0	0	4	1	0	2	0	0
chr1:13416350-13421328	2	0	4	3	0	0	0	0	1	0	0	1	0	0	0	2	0	2	0	0	0	0	0	0	0	0	0	2	1	0	1	0	0
chr1:13416354-13421258	2	0	4	3	0	0	0	0	0	0	0	1	0	0	0	2	0	2	0	0	0	0	0	0	0	0	0	2	1	0	1	0	0
chr1:13474976-13514048	24	12	59	39	2	0	13	10	29	16	55	10	11	8	0	15	8	77	22	9	10	7	0	2	6	0	7	32	36	14	20	16	61
chr1:13513219-13516270	0	2	3	6	2	0	2	0	4	2	8	0	0	0	0	0	0	0	0	0	2	0	0	0	0	0	2	4	6	2	0	2	4
chr1:13583464-13617957	2430	1215	1450	2982	2035	265	961	1076	2069	2756	1298	840	1458	3300	722	2253	935	2411	1018	740	1446	894	1103	1978	1742	815	1629	1666	1854	1523	2027	1179	1019
chr1:13583761-13617957	2428	1214	1450	2978	2035	265	961	1076	2069	2755	1298	840	1458	3296	722	2253	935	2411	1014	739	1442	894	1103	1976	1742	815	1629	1664	1851	1521	2027	1178	1018
chr1:13584092-13615964	1489	780	851	1793	928	117	551	522	990	1439	821	463	963	1800	402	1287	479	1454	622	383	817	445	598	1001	1133	429	862	932	881	900	1219	667	545
chr1:13584266-13616782	1698	929	1058	2075	1296	170	684	775	1460	1962	972	610	1123	2338	557	1640	659	1826	704	501	1024	637	804	1385	1385	536	1198	1172	1220	1142	1505	850	679
chr1:13584269-13616564	1609	883	1004	1967	1207	162	642	726	1373	1827	934	571	1063	2126	540	1527	626	1723	690	478	969	588	766	1286	1310	501	1118	1106	1119	1098	1436	820	653
chr1:13585460-13615917	1383	706	782	1643	847	106	517	487	935	1357	759	437	908	1675	375	1195	451	1332	592	356	755	417	564	937	1069	392	811	869	823	844	1151	611	491
chr1:13585471-13616247	1456	761	837	1767	969	129	545	571	1034	1564	809	482	951	1875	425	1308	526	1460	605	386	832	479	638	1098	1190	433	918	929	924	915	1220	649	536
chr1:13623183-13623284	3	0	0	0	0	0	0	0	0	0	0	0	0	0	0	1	2	0	1	0	0	0	0	0	0	0	0	0	0	1	1	0	0
chr1:13623901-13624002	0	2	0	0	0	0	0	0	0	0	0	2	0	0	0	0	0	0	0	0	0	0	2	0	2	0	0	0	0	0	0	0	0
chr1:13657310-13659910	20	4	8	10	2	5	2	10	6	13	8	14	8	15	5	5	9	4	28	7	5	6	18	9	25	4	2	13	8	8	17	9	2
chr1:13696069-13696199	4	0	5	0	2	4	0	0	6	0	2	0	1	4	0	4	0	0	6	0	2	2	0	2	0	1	0	4	4	1	2	4	4
chr1:13700239-13825065	12760	8874	10589	9362	6359	5592	9332	3065	8951	8113	10615	11480	11027	7346	6997	9556	4468	12162	9709	4449	9233	2771	9764	9516	11297	3163	5420	14934	6380	10809	17091	10418	8622
chr1:13704854-13788059	9627	7065	8248	6928	5085	4569	7096	2365	7281	6288	8655	9205	8658	5519	5677	7435	3442	9637	7741	3288	7090	2137	7663	7630	8866	2433	4205	11585	4703	8320	13304	8128	6706
chr1:13704854-13825079	12638	8717	10458	9218	6237	5477	9206	3021	8750	8009	10482	11249	10839	7194	6884	9389	4365	11916	9603	4316	9055	2695	9651	9398	11139	3104	5345	14658	6243	10570	16761	10170	8465
chr1:13738749-13773188	3221	2223	2739	2362	1753	1581	2152	941	2829	2290	2960	3384	2794	1779	2113	2564	1361	3537	2468	1321	2935	722	2658	2686	3036	1003	1357	4670	1811	3188	4786	3324	2390
chr1:13749402-13788079	8106	5612	6882	5567	4073	3841	5704	1978	5774	5484	7184	7256	7083	4765	4965	6133	2715	7793	6476	2509	5794	1822	6665	6501	7860	1971	3693	9581	3919	6805	10789	6498	5530
chr1:13749414-13787657	8035	5562	6795	5540	3987	3778	5611	1937	5681	5394	7060	7125	6965	4747	4915	6010	2682	7677	6344	2465	5681	1805	6597	6370	7780	1952	3634	9477	3854	6687	10573	6380	5430
chr1:13749434-13823499	10728	7082	8801	7521	5096	4671	7564	2535	7060	6983	8834	9148	9099	6214	6069	7875	3481	9887	8106	3353	7542	2307	8487	8072	9955	2515	4673	12376	5203	8865	13933	8326	7041
chr1:13749435-13823419	10706	7069	8776	7491	5081	4668	7546	2531	7047	6962	8827	9132	9082	6193	6060	7863	3471	9881	8086	3340	7528	2303	8474	8062	9944	2505	4657	12363	5183	8858	13905	8317	7028
chr1:14124232-14124335	20	6	6	10	4	23	25	0	3	1	7	6	15	1	0	14	3	4	4	6	2	0	2	19	0	0	0	1	4	4	2	2	4
chr1:14221890-14223118	91	53	32	46	70	319	114	2	35	46	24	28	64	8	10	47	9	60	17	30	99	10	12	111	19	16	4	76	33	99	83	48	18
chr1:14348954-14351023	284	114	85	122	60	455	277	2	38	84	79	48	131	18	25	143	20	94	69	33	171	44	33	192	1181	75	3	195	52	84	154	42	61
chr1:14598703-15118043	30795	15563	17594	20062	14332	21661	22082	5201	15800	8733	15353	7982	25175	5266	12439	18164	4593	12820	14700	6695	27470	3020	10886	16083	8575	6258	2893	41068	18521	17010	34166	17546	10144
chr1:14598716-15065797	29121	14660	16436	18397	13174	21102	21286	4427	14885	8257	14259	7492	24024	4556	11421	17175	3803	11916	13590	5989	26059	2655	10161	15432	7734	5749	2428	38867	17072	15998	32251	16345	8877
chr1:14598716-15068155	29533	15016	16813	18895	13597	21485	21497	4661	15256	8417	14586	7644	24341	4745	11768	17636	3980	12134	13878	6256	26426	2745	10513	15727	7948	5983	2624	39374	17411	16301	32584	16695	9316
chr1:14924129-15068152	7354	5848	4823	5964	3966	3000	3778	2062	3616	1829	4486	2079	5110	2207	4151	5806	1990	3034	4066	2456	4243	799	4251	3560	2962	1977	2080	7893	4837	3971	7024	4318	3467
chr1:14929799-15068155	6952	5473	4585	5683	3759	2832	3569	1932	3434	1745	4282	1971	4863	2085	3947	5508	1900	2837	3900	2309	3990	775	4065	3416	2834	1879	1966	7475	4607	3715	6553	3970	3326
chr1:14945918-15065797	5944	4577	3824	4748	3048	2249	3040	1538	2797	1457	3671	1655	4101	1694	3260	4587	1573	2372	3199	1848	3266	623	3400	2844	2351	1530	1620	6413	3889	3137	5627	3259	2652
chr1:15115952-15152464	746	445	567	856	406	250	327	315	314	252	597	379	456	732	1041	609	383	575	593	277	612	183	432	285	693	318	358	946	648	423	1112	595	503
chr1:15152531-15220477	3618	1955	2716	5235	1598	2572	1730	2385	1857	2637	4057	3749	3005	5956	7377	3924	1902	2945	2487	945	2507	1667	4507	2157	4787	1647	3164	4012	2184	1704	4049	2173	1720
chr1:15152565-15220339	3617	1955	2715	5232	1597	2570	1730	2385	1855	2635	4057	3749	3005	5954	7376	3924	1900	2938	2485	943	2507	1667	4507	2156	4783	1646	3158	4008	2184	1702	4049	2169	1719
chr1:15153732-15220408	3567	1903	2650	5112	1560	2501	1694	2326	1825	2568	4011	3660	2960	5782	7168	3823	1849	2890	2445	897	2439	1590	4412	2117	4720	1578	3074	3934	2087	1645	3925	2106	1671
chr1:15153767-15220393	3566	1900	2644	5104	1559	2500	1692	2323	1825	2568	4011	3660	2959	5780	7166	3820	1847	2888	2445	897	2438	1588	4410	2114	4719	1577	3072	3933	2086	1643	3921	2105	1671
chr1:15153788-15220480	3560	1898	2641	5102	1560	2501	1691	2323	1828	2568	4011	3659	2958	5776	7163	3819	1849	2890	2447	897	2438	1588	4410	2114	4717	1575	3072	3933	2086	1643	3921	2105	1671
chr1:15164343-15171278	359	193	332	359	138	258	190	144	233	282	462	448	372	337	821	415	143	368	270	66	288	83	476	201	605	107	279	560	184	212	515	230	199
chr1:15168473-15171317	113	71	159	145	56	131	78	82	113	133	176	168	134	171	396	120	50	180	103	12	126	28	213	72	273	29	108	278	72	105	182	101	79
chr1:15247271-15388380	1797	759	1605	1404	1313	662	710	635	742	849	704	1052	1270	1874	1938	1373	447	536	975	934	833	485	1363	1668	1326	523	742	1650	1561	805	1561	697	683
chr1:15247271-15398126	1891	802	1687	1444	1357	687	742	659	757	893	723	1097	1314	1937	2010	1431	461	569	1000	955	855	502	1420	1733	1410	533	781	1751	1667	840	1624	725	720
chr1:15251784-15397529	1867	779	1666	1404	1343	654	736	637	748	878	703	1060	1287	1909	1962	1408	452	551	985	946	837	500	1411	1703	1391	514	770	1726	1626	831	1583	716	705
chr1:15305779-15329598	678	264	633	510	688	207	270	182	273	355	162	346	446	717	658	512	182	132	269	446	332	155	518	687	380	248	268	569	637	308	517	256	280
chr1:15305786-15329618	678	264	634	510	694	207	271	183	273	357	162	346	447	717	658	512	183	132	269	446	332	156	520	691	380	249	269	569	637	310	517	256	281
chr1:15326679-15343876	304	112	344	247	368	112	162	99	173	178	86	168	212	384	225	286	120	73	178	231	160	98	257	316	179	153	157	297	343	200	240	134	154
chr1:15327119-15397516	991	381	849	671	681	272	426	273	393	428	252	468	570	1006	678	664	222	263	507	419	378	267	600	790	716	226	385	861	974	457	807	350	352
chr1:15334165-15335464	16	16	32	28	19	0	18	4	9	8	8	8	8	24	10	28	12	2	26	23	13	0	16	28	15	14	6	26	38	13	22	10	8
chr1:15345097-15397741	747	279	538	456	344	169	285	193	236	274	173	315	373	664	482	405	124	196	342	223	240	187	370	499	546	97	242	605	678	277	590	233	214
chr1:15402978-15409433	46	16	20	45	20	2	7	11	12	6	12	14	19	21	48	24	12	11	14	10	10	8	16	18	10	10	12	24	16	4	28	13	6
chr1:15409894-15430343	1847	1053	1365	4320	1483	2273	912	2198	994	1883	1379	2361	1353	4490	2909	2437	2172	1058	1499	942	1284	1392	2001	1322	1410	1798	1619	1468	1227	760	1536	1051	1348
chr1:15438438-15446654	6	8	0	27	5	4	6	8	4	10	6	16	16	6	18	13	7	2	0	15	4	2	10	10	5	2	2	16	0	0	4	0	2
chr1:15438441-15449242	6	10	0	32	5	4	6	8	4	10	6	16	18	6	26	17	7	2	0	17	4	4	10	12	7	2	2	19	0	0	6	0	2
chr1:15440349-15446654	4	4	0	14	3	2	4	4	2	6	0	2	14	0	6	3	3	0	0	6	2	2	0	2	4	0	2	10	0	0	2	0	2
chr1:15456728-15472091	83	31	36	36	7	18	35	0	13	56	34	6	17	24	22	56	7	43	29	16	24	15	24	53	16	14	14	60	63	38	58	43	14
chr1:15456746-15457623	6	0	0	0	0	0	0	0	0	2	2	0	0	0	0	4	0	2	0	0	0	0	0	2	0	0	0	8	2	0	2	0	0
chr1:15465908-15483368	208	89	86	80	61	42	53	10	49	73	84	47	87	43	21	139	63	75	120	56	57	22	70	67	58	40	37	213	113	81	192	137	51
chr1:15476100-15491400	611	243	276	223	143	156	209	44	180	165	277	135	265	161	141	378	163	304	281	139	208	89	233	228	222	228	120	495	308	226	595	356	212
chr1:15490831-15524445	1572	1064	1128	958	725	784	891	481	787	635	1054	684	938	1091	810	1205	801	1462	944	643	1002	475	1001	963	915	1293	738	1652	1407	966	2616	1424	1076
chr1:15492269-15524295	1482	967	1064	875	663	720	824	438	704	573	960	612	849	967	739	1116	731	1357	913	588	960	432	902	880	849	1180	677	1505	1288	905	2429	1321	1011
chr1:15492269-15524347	1482	967	1064	875	663	720	824	438	704	573	960	612	849	967	739	1116	731	1357	913	588	960	432	902	880	849	1180	677	1505	1288	905	2429	1321	1011
chr1:15492854-15524726	1371	887	988	810	599	616	723	359	603	479	853	558	734	819	630	993	625	1183	850	502	818	374	801	755	767	1029	571	1297	1154	795	2233	1193	903
chr1:15518135-15526534	207	158	174	192	128	131	84	118	141	104	126	84	102	136	108	167	123	193	141	97	154	71	156	135	145	233	70	253	242	140	456	196	139
chr1:15526812-15566595	3001	1855	2395	1966	1705	1590	1933	937	1832	1435	2048	1832	1865	1467	1756	2649	1370	1969	2154	1495	2017	898	2099	2395	2275	1627	1543	3069	1971	1786	3611	2060	2132
chr1:15526812-15571733	4222	2617	3330	3065	2781	2802	2873	1797	2950	2407	3198	2817	2656	2334	2844	4053	2234	3214	3027	2234	3127	1631	3625	3723	3434	2696	2653	4555	2997	2831	5004	3095	3239
chr1:15526812-15576092	4448	2724	3418	3184	2928	2909	2970	2067	3034	2483	3316	2978	2768	2464	2941	4230	2424	3287	3175	2297	3227	1706	3706	3869	3551	2790	2696	4689	3113	2915	5148	3187	3321
chr1:15542164-15542304	23	9	6	19	16	10	5	4	16	4	8	6	6	8	8	9	6	11	4	8	10	6	11	2	8	10	8	15	22	15	18	21	10
chr1:15559607-15592379	2149	1303	1568	2055	1590	1825	1456	1552	1654	1398	1715	1653	1324	1542	1624	2216	1606	1788	1470	1158	1599	1125	2211	2052	1854	1636	1556	2192	1635	1486	2146	1539	1683
chr1:15565610-15565956	121	61	79	99	64	109	75	39	62	70	81	83	59	86	67	109	67	86	53	76	76	42	116	96	88	77	62	106	61	70	97	65	79
chr1:15572352-15585110	308	165	118	278	150	138	129	300	101	92	156	233	175	213	134	237	284	105	181	93	120	111	99	182	179	119	66	135	156	103	180	121	108
chr1:15586135-15603626	243	46	97	87	23	42	49	47	52	12	42	54	38	49	63	105	84	62	123	131	65	48	76	63	52	168	41	132	223	65	114	69	107
chr1:15608077-15608145	0	0	2	0	1	0	0	0	0	0	0	0	0	0	0	0	0	0	3	0	0	0	0	0	0	0	0	0	0	0	0	2	0
chr1:15617499-15669044	9654	5432	7260	7500	5784	4968	6113	3389	6762	4982	7073	6759	6075	4537	7216	7570	4704	7664	5940	4185	5989	3059	9599	7975	8570	3878	5640	9902	5650	7380	11003	7217	6977
chr1:15659868-15661722	2357	1313	2050	1682	1519	1501	1755	1057	1909	1310	2017	1972	1633	1111	2055	1891	1331	2060	1975	991	1330	1010	3075	1928	2107	935	1768	2484	1295	1895	2955	1798	1765
chr1:15682872-15683128	4	0	2	0	0	1	0	0	0	0	0	0	0	0	0	0	0	0	0	0	0	0	0	0	0	0	0	2	0	0	2	0	0
chr1:15684331-15734769	4817	3194	3761	7388	3546	3297	2786	4327	2868	4873	3526	3687	4012	7748	2649	5586	4594	3518	2919	3590	3890	2807	3658	3252	4285	4222	3796	4592	4754	2878	5179	3720	3923
chr1:15684389-15734769	4817	3194	3761	7388	3546	3297	2786	4327	2868	4873	3526	3687	4012	7748	2649	5586	4594	3518	2919	3590	3890	2807	3658	3252	4285	4222	3796	4591	4754	2878	5178	3720	3923
chr1:15684471-15684558	3	5	1	14	6	6	1	10	3	5	3	9	6	14	2	11	7	3	4	3	8	9	1	3	6	11	8	9	8	7	2	3	2
chr1:15722718-15736896	2960	1863	2442	5275	2621	2344	1724	3219	1943	3516	2297	2485	2466	5873	1867	3609	3497	2316	1708	2536	2554	2158	2632	2245	2643	3065	2848	2989	3351	1899	3126	2387	2750
chr1:15729844-15734115	1122	819	995	2029	1122	929	710	1327	771	1546	1014	1001	1052	2581	795	1460	1485	929	604	1064	1050	981	1164	968	1160	1319	1146	1177	1384	832	1134	986	1156
chr1:15736404-15741396	335	175	206	204	109	70	171	141	117	190	198	153	249	198	109	321	86	169	191	125	172	57	101	158	164	95	173	228	287	138	382	202	165
chr1:15737782-15739335	82	48	33	42	15	26	35	17	26	47	36	45	48	42	18	98	14	30	23	36	26	13	14	34	40	20	52	52	67	44	68	56	46
chr1:15740050-15749896	162	58	122	153	51	33	86	74	43	92	87	65	112	88	42	153	54	74	132	57	99	42	54	76	68	26	72	95	97	32	176	83	72
chr1:15742421-15747982	6	2	2	13	0	1	4	0	4	14	2	2	5	4	0	13	8	2	6	6	2	4	4	14	6	2	0	13	5	2	11	4	2
chr1:15742546-15744580	1	1	0	4	0	0	1	0	2	4	1	2	0	0	0	3	0	2	0	0	0	4	0	4	3	0	0	6	0	0	2	2	1
chr1:15756658-15786594	3719	2068	2370	5604	2999	840	1271	4717	2233	2206	2113	1896	2194	4047	1494	3570	4954	1943	2147	2154	2397	1249	3633	2902	2178	2930	3547	2978	3500	1471	2617	2112	3243
chr1:15758418-15786594	3575	2014	2299	5508	2925	824	1240	4562	2170	2196	2031	1860	2120	4022	1450	3487	4877	1870	2068	2051	2322	1243	3578	2823	2150	2836	3532	2893	3374	1387	2537	2041	3113
chr1:15758759-15786589	3567	2008	2294	5508	2923	824	1238	4558	2170	2194	2027	1856	2114	4021	1450	3473	4876	1870	2062	2050	2314	1243	3571	2814	2140	2832	3530	2886	3362	1383	2531	2039	3107
chr1:15764498-15775242	1244	699	771	1862	906	259	390	1603	713	699	691	657	641	1375	535	1120	1482	663	779	640	743	388	1208	859	651	921	1236	898	1094	476	799	702	980
chr1:15764952-15785329	2252	1178	1411	3225	1659	420	737	2559	1166	1227	1233	1124	1186	2198	864	2142	2686	1074	1255	1127	1278	720	2024	1583	1208	1535	1989	1535	1824	774	1420	1105	1765
chr1:15777072-15784838	820	374	467	1195	697	172	257	1032	411	488	380	430	380	845	288	742	1120	365	395	467	451	293	764	564	438	577	765	535	713	301	498	428	673
chr1:15834064-15835860	408	145	249	223	219	255	123	216	202	191	171	176	142	279	207	324	222	195	190	288	336	184	180	156	142	304	105	339	483	198	273	250	260
chr1:15834478-15848147	1138	433	591	786	440	502	393	578	429	460	486	567	401	745	557	693	504	413	533	620	618	462	426	457	494	630	308	701	993	491	831	620	593
chr1:15847863-15940460	15948	11161	12328	11351	7391	7228	10459	4704	8461	6292	12060	9667	11899	7350	10351	9610	4565	12483	12390	5092	8736	2920	9567	7580	10686	3591	5288	15177	7685	9145	20404	10313	8604
chr1:15873501-15876711	1051	902	929	1004	758	634	838	651	838	545	1163	875	998	669	882	817	491	1163	894	563	923	285	827	720	791	410	493	1215	691	913	1725	1124	928
chr1:15910896-15910997	5	3	0	2	4	12	5	0	10	1	0	1	5	0	6	10	0	11	2	1	10	2	7	5	6	0	7	12	2	6	12	5	0
chr1:15941868-15976126	2899	1762	2060	3392	2095	1987	1723	2794	1539	1952	2064	2147	1965	3057	1815	2687	2152	1929	1967	1837	1730	1732	2637	1973	1627	2372	1991	2181	2378	1508	2852	2077	2300
chr1:15941870-15976079	2899	1761	2060	3392	2095	1986	1723	2794	1539	1952	2064	2146	1965	3057	1815	2687	2152	1929	1967	1837	1730	1732	2637	1973	1627	2372	1991	2181	2377	1508	2851	2077	2300
chr1:15941870-15976132	2899	1761	2060	3392	2095	1986	1723	2794	1539	1952	2064	2146	1965	3057	1815	2687	2152	1929	1967	1837	1730	1732	2637	1973	1627	2372	1991	2181	2377	1508	2851	2077	2300
chr1:15943826-15976089	2130	1331	1525	2304	1447	1300	1254	1685	1047	1488	1574	1560	1525	2002	1370	1951	1441	1446	1493	1273	1256	1127	1804	1438	1264	1537	1256	1621	1573	1179	2184	1527	1607
chr1:15945845-15976104	1534	1056	1074	1495	1035	971	888	1019	738	1117	1141	1121	1142	1243	1082	1364	871	1182	1163	814	929	619	1301	1068	1040	848	775	1292	1012	872	1711	1164	1090
chr1:16004235-16008807	1039	147	440	15	48	4	748	4	136	282	884	112	227	0	197	494	32	768	209	221	163	1220	126	1601	112	2137	22	101	689	141	526	336	1179
chr1:16006159-16006671	329	55	148	4	20	0	238	2	45	120	376	43	87	0	86	194	10	294	62	68	57	561	52	670	48	813	6	52	270	76	216	159	397
chr1:16014027-16018041	292	573	620	163	158	272	362	68	122	223	208	157	615	111	120	125	51	977	410	238	713	96	66	189	140	276	106	172	189	494	604	247	907
chr1:16014027-16018790	316	587	644	171	159	272	378	76	134	228	225	172	623	119	135	132	56	1007	420	269	728	117	66	222	160	298	112	202	211	511	638	287	926
chr1:16014027-16019594	331	596	660	173	167	278	387	76	138	242	234	180	633	119	149	150	58	1027	432	281	738	133	80	257	175	317	112	218	223	521	668	301	964
chr1:16015373-16018073	162	232	271	74	55	90	153	21	47	98	102	70	195	50	47	57	28	344	204	133	241	70	29	104	73	126	46	73	126	151	320	145	386
chr1:16015498-16018005	158	204	231	62	46	78	137	20	42	84	90	63	154	40	46	55	26	299	190	121	196	67	26	96	69	109	40	62	116	132	285	131	309
chr1:16017335-16018043	33	57	28	21	16	14	26	5	11	24	22	12	27	12	15	15	7	67	22	35	68	21	4	33	12	29	12	27	53	38	51	39	110
chr1:16018874-16034050	111	72	116	25	39	36	99	23	34	99	93	96	77	32	133	71	25	173	111	62	61	100	55	264	115	135	30	186	164	75	160	176	177
chr1:16021870-16034050	62	48	54	19	16	25	51	18	16	59	60	48	41	21	84	44	6	94	65	34	34	44	26	130	67	70	19	96	110	40	76	111	88
chr1:16021990-16034047	62	48	51	19	15	25	47	18	16	58	60	46	40	20	79	44	6	94	63	34	34	44	26	128	64	70	17	93	108	40	70	105	83
chr1:16022013-16033663	62	48	49	19	13	25	46	16	16	52	58	45	37	16	75	43	6	90	62	34	34	43	26	122	62	64	14	91	102	37	70	103	81
chr1:16022051-16034050	62	48	51	19	15	25	44	18	16	58	60	43	40	19	78	42	6	94	61	34	34	44	26	128	64	70	15	92	108	39	70	105	81
chr1:16043776-16057308	28	39	36	28	13	2	12	172	13	16	16	10	12	14	13	19	2	34	26	31	16	2	5	12	13	23	7	50	52	17	61	26	27
chr1:16048788-16057308	27	34	36	25	11	2	12	166	11	14	16	8	12	13	8	18	2	33	23	28	16	0	5	11	13	22	7	43	46	17	58	23	25
chr1:16057768-16073626	12	19	27	120	19	0	8	278	34	4	8	12	7	3	14	4	5	20	13	24	22	6	2	26	2	13	0	18	17	21	21	5	12
chr1:16058278-16073632	12	13	25	99	15	0	8	211	23	4	8	12	6	2	14	4	5	17	13	18	17	6	2	23	2	13	0	18	17	21	21	4	12
chr1:16124336-16156087	2011	3323	1680	3113	2911	400	1524	3005	1631	956	2195	1108	2540	1710	415	1719	1779	2024	2091	2346	1653	606	805	609	1232	1385	1613	1795	1462	1507	3443	2577	1980
chr1:16148377-16156052	542	932	399	678	845	110	357	751	416	247	529	283	580	395	101	477	470	622	454	716	465	141	226	138	345	410	322	467	404	441	996	814	533
chr1:16155210-16157329	107	116	89	119	128	18	54	155	60	42	94	45	92	66	17	69	94	107	89	133	60	21	35	26	53	83	44	92	58	74	219	113	93
chr1:16159265-16161883	49	41	34	32	24	4	34	23	18	14	29	15	49	16	12	11	6	30	32	35	30	0	13	8	40	13	4	23	22	26	66	43	26
chr1:16197853-16198357	30	38	35	62	110	29	28	307	86	56	32	67	15	132	50	69	131	73	33	62	42	36	76	66	31	59	46	49	115	77	59	105	39
chr1:16197853-16207011	526	415	478	547	751	315	331	1893	591	574	363	612	317	1030	458	705	1126	441	336	709	481	338	727	604	300	616	267	600	1074	394	656	830	535
chr1:16198103-16212609	974	757	858	838	1339	389	592	3594	989	880	653	1185	570	1500	842	1101	1862	704	543	1218	820	476	1123	1183	383	1010	314	1085	1959	722	1108	1530	966
chr1:16216456-16217328	56	38	23	94	16	24	23	50	16	43	41	52	14	106	21	26	45	26	43	39	31	44	32	24	19	41	20	14	44	27	41	37	49
chr1:16228872-16229543	242	68	123	146	76	93	81	51	46	52	91	69	61	103	78	155	67	68	95	75	107	57	76	84	67	353	34	71	211	47	94	66	133
chr1:16231699-16237162	299	126	189	223	120	230	133	196	170	138	163	122	107	209	180	300	184	131	149	301	238	150	227	202	155	691	161	253	323	138	235	233	279
chr1:16246838-16352454	8098	5133	5746	5804	4321	3630	4695	4018	4474	4290	5352	5038	5967	5003	4904	6405	3100	5615	5618	3345	4489	2156	5510	5041	6670	2999	3787	7703	5440	4931	8387	5149	4393
chr1:16292313-16315367	1314	921	984	1139	821	695	943	800	853	861	948	884	1177	932	764	1253	633	1024	942	745	732	498	976	881	1092	699	729	1240	981	855	1472	798	921
chr1:16367082-16398142	5954	3838	4996	8210	4623	3977	3561	4364	4162	3806	4555	4523	4326	5595	5441	4493	3477	4206	4583	2480	3586	2518	5581	4110	3965	3430	4620	4914	3756	2953	6105	3828	4550
chr1:16367087-16395406	3289	2205	2681	3482	2185	1730	1759	2000	1898	1644	2168	2099	2182	2542	2140	2120	1407	1910	2580	1301	1890	1167	2276	1751	1976	1551	1858	2436	1874	1521	3274	1995	2196
chr1:16367224-16398145	5954	3834	4996	8210	4622	3977	3559	4364	4162	3806	4553	4523	4324	5595	5441	4493	3477	4206	4583	2480	3586	2516	5581	4110	3965	3430	4620	4914	3756	2953	6102	3827	4544
chr1:16367242-16396112	3931	2722	3306	5016	3028	2492	2301	2782	2739	2285	2883	2805	2842	3559	3357	2849	1996	2738	3076	1667	2392	1589	3501	2439	2689	2109	2803	3306	2434	1923	4259	2557	2890
chr1:16367264-16398142	5954	3833	4996	8209	4622	3977	3556	4364	4162	3805	4553	4522	4324	5592	5441	4492	3477	4205	4581	2480	3585	2516	5580	4110	3965	3430	4620	4914	3756	2953	6096	3825	4544
chr1:16367710-16395273	3034	2074	2492	3206	2007	1595	1668	1847	1790	1500	1988	1948	2029	2304	1956	1953	1282	1810	2388	1192	1754	1039	2093	1634	1864	1423	1694	2300	1738	1444	3002	1860	2015
chr1:16395680-16437393	2829	1791	2391	4835	2423	2252	1920	2334	2287	2182	2438	2515	2335	3067	3340	2399	2081	2437	2155	1267	1759	1322	3297	2371	2070	1866	2704	2672	1967	1526	3018	1980	2368
chr1:16398642-16437424	219	177	114	199	85	65	149	58	73	73	134	135	237	87	97	115	67	164	216	127	100	31	67	73	115	56	31	231	133	107	239	175	94
chr1:16398666-16437190	219	175	113	198	85	65	147	58	73	73	134	135	237	87	97	115	67	162	215	127	100	31	67	72	114	56	31	230	132	105	239	171	94
chr1:16424903-16437416	12	5	8	22	6	0	2	3	4	5	2	4	8	2	1	0	6	8	12	5	0	4	1	4	7	0	0	21	3	4	14	10	2
chr1:16440671-16460078	4373	2640	3140	6596	4560	3080	2564	6723	3369	3795	3042	3928	2854	8820	2727	4781	6299	2965	2744	3770	3448	3812	4720	2427	2708	4349	4802	3872	4208	2776	4747	3433	3735
chr1:16440720-16459008	2884	1829	1997	4161	3003	1849	1725	3822	2069	2293	1870	2299	1922	5890	1715	3129	4105	1897	1695	2539	2116	2335	2862	1547	1956	2774	2935	2666	2831	1664	3133	2358	2286
chr1:16440723-16459073	3248	1943	2227	4943	3245	2037	1847	4326	2292	2494	2025	2638	2041	6532	1847	3354	4464	1973	1940	2663	2293	2683	3140	1647	2029	2979	3168	2772	3019	1796	3490	2490	2532
chr1:16440723-16460077	4372	2639	3140	6596	4560	3080	2564	6723	3369	3795	3042	3928	2854	8820	2727	4781	6299	2965	2744	3770	3448	3812	4720	2427	2708	4347	4802	3872	4208	2776	4747	3433	3735
chr1:16440735-16441619	303	130	229	544	321	293	137	655	273	228	221	262	107	697	160	336	495	235	133	234	238	358	403	162	190	297	372	210	347	210	276	240	279
chr1:16440735-16460077	4372	2639	3140	6596	4560	3080	2564	6723	3369	3795	3042	3928	2854	8820	2727	4781	6299	2965	2744	3770	3448	3812	4720	2427	2708	4347	4802	3872	4208	2775	4747	3433	3735
chr1:16460947-16468481	1782	944	1119	818	504	377	917	340	659	551	797	726	1120	535	433	821	315	916	1272	709	670	210	671	477	794	386	370	1327	800	787	2099	946	707
chr1:16467435-16492701	4079	2428	3319	1650	1898	1604	2753	999	2360	1522	2674	2588	3096	1410	1564	2571	1199	2925	4010	2204	2489	901	2082	1974	1928	1634	1251	4473	3085	2739	6216	3009	2614
chr1:16514121-16514285	12166	12514	26320	45077	41138	21909	9466	17351	8935	23983	19770	10705	11600	15478	16483	19086	25059	10724	56255	18352	19678	25621	25762	16057	8453	24682	8850	7398	51467	14384	12372	12630	18630
chr1:16514644-16515754	113	25	94	50	64	113	37	105	108	57	75	30	25	19	57	43	88	59	39	90	106	86	81	47	18	43	13	87	236	72	101	105	95
chr1:16520693-16521796	4	0	0	0	6	0	0	6	0	2	0	4	0	4	4	0	2	2	0	0	2	4	6	2	0	0	2	14	4	2	4	0	2
chr1:16534080-16534224	0	0	0	0	0	0	0	0	0	0	0	0	0	0	0	0	0	0	0	0	0	0	0	0	0	0	4	0	0	0	0	0	0
chr1:16539065-16539575	0	0	0	0	2	0	0	0	0	0	0	0	0	0	0	0	0	0	2	0	0	2	0	0	0	0	0	0	0	2	0	0	0
chr1:16548913-16548987	0	0	0	0	0	0	0	0	0	0	0	0	0	0	0	0	0	0	0	0	0	0	0	0	0	0	0	0	0	0	3	0	0
chr1:16562318-16613487	16563	8444	10770	9498	9901	4704	7763	6132	9881	8508	9847	6653	8010	6087	7096	13455	6539	12672	6873	7777	7619	3995	13070	12011	8355	7083	7726	14386	20861	11759	25347	13202	12023
chr1:16566439-16574556	1865	684	1174	1375	1761	773	1174	647	1434	925	1071	823	1212	597	855	1501	809	1706	879	896	1274	537	1222	1154	892	737	853	1441	1831	1348	2405	1119	1492
chr1:16566439-16579367	3929	1837	2350	2576	2940	1407	2216	1249	2637	1853	2197	1581	2083	1502	1618	3172	1741	3095	1809	1811	2174	1166	2857	2424	1805	1548	1803	3274	4522	2648	5885	2372	3149
chr1:16569087-16576480	1927	1038	1187	1160	1115	628	1023	537	1154	790	1043	553	986	706	822	1507	983	1355	911	821	904	649	1475	1157	890	783	923	1742	2280	1317	3056	1123	1523
chr1:16599602-16603049	1091	441	641	339	374	307	481	391	541	566	652	365	383	307	458	646	262	614	489	344	631	193	693	1011	454	550	361	991	1072	863	1781	950	740
chr1:16617390-16617729	56	41	53	20	14	7	39	7	23	10	16	19	20	19	21	29	16	32	61	28	21	6	10	13	12	10	16	23	26	28	83	41	23
chr1:16618261-16634559	3491	1269	1621	2666	1971	1521	1663	1437	1189	1533	1515	1185	908	2211	892	1838	1475	2144	1915	2179	2045	1481	1339	2237	1329	2364	1644	2422	5051	1108	3752	1890	2701
chr1:16666784-16666948	11036	11140	23749	30027	38049	19846	8515	15364	8027	20812	14291	10105	11133	13739	13320	17480	21963	10071	53747	16566	18228	24424	22767	15102	8048	22446	8236	6935	48386	12937	11421	11738	17790
chr1:16673002-16673512	0	0	0	1	0	0	0	2	0	0	2	0	0	0	0	0	0	2	0	0	0	0	0	0	0	0	0	0	2	0	0	2	0
chr1:16681254-16681328	0	0	0	1	0	0	0	0	0	0	0	0	0	0	0	0	0	0	0	0	0	0	0	0	0	0	0	0	0	0	2	0	0
chr1:16691217-16720157	70	97	109	84	33	11	60	818	36	114	84	684	90	8	123	167	40	92	98	141	37	83	114	243	29	19	213	205	148	67	131	117	146
chr1:16733951-16734461	0	0	0	0	0	0	0	2	0	0	2	0	0	0	0	0	0	0	0	0	0	0	0	0	0	0	0	0	2	0	0	2	0
chr1:16740515-16740679	5583	5760	8831	10006	19190	7773	3908	6893	3186	11128	8285	1525	4791	5524	7009	6190	7266	4307	20492	7935	10242	9989	9439	7695	3835	9763	4063	3060	16546	4119	5414	5251	2520
chr1:16754909-16758872	619	323	545	223	306	157	151	121	344	82	281	140	292	50	144	337	71	569	236	389	331	88	202	196	127	159	59	440	870	629	778	708	446
chr1:16851320-16853129	0	0	0	0	0	0	2	0	0	3	4	0	0	0	0	0	0	0	0	0	0	0	0	3	0	2	0	9	0	0	4	0	0
chr1:16855406-16859284	2	0	0	0	0	0	0	0	0	6	0	9	0	0	0	1	0	0	0	2	0	0	0	0	2	0	2	0	0	0	2	0	0
chr1:16858948-16859021	0	0	0	0	0	0	0	0	0	0	0	0	0	0	0	0	0	0	0	1	0	0	0	0	0	0	0	0	0	0	0	0	0
chr1:16873707-16873851	1	0	0	0	0	0	0	0	0	0	0	0	0	0	0	2	0	0	2	0	0	0	2	0	0	0	0	0	0	0	0	0	0
chr1:16888537-16889373	103	51	93	143	212	41	46	94	107	128	84	133	93	113	70	180	162	152	71	168	141	117	52	93	73	42	118	162	260	119	149	119	157
chr1:16895979-16896143	5443	5560	8346	8074	18048	7227	3829	6410	3089	10836	8070	1377	4585	5269	6763	6057	7141	4782	19958	7669	10012	9966	9075	7501	3746	9772	4010	2926	16977	3982	5039	5386	2260
chr1:16904338-16904776	25	32	15	0	51	18	6	6	22	16	9	34	18	17	13	47	27	44	4	41	48	18	10	24	26	14	30	48	40	38	29	38	13
chr1:16921949-16972979	5499	2853	3680	3635	3086	2228	2422	2206	2129	2186	2187	2728	3199	3069	1428	4314	2293	2222	2910	3301	2924	2277	3381	2410	1957	3826	1775	3546	5132	2519	5062	2938	3794
chr1:16922766-16954362	3398	1631	2197	2261	2048	1127	1333	884	1225	1145	1277	1554	1835	1527	864	2402	1065	1313	1725	1774	1555	1174	1770	1251	1112	1789	999	2067	2923	1502	3047	1682	2203
chr1:16974501-16978276	796	197	689	3815	587	453	234	7806	599	3352	306	538	196	3335	478	1221	2817	307	214	322	658	1396	1311	2392	1123	1429	2660	906	1312	275	520	358	442
chr1:16974501-16980621	829	223	723	3878	600	465	254	7953	608	3409	322	559	215	3394	488	1286	2894	319	238	358	704	1428	1359	2454	1164	1508	2723	945	1368	292	558	377	468
chr1:16974501-16980835	830	223	723	3881	600	466	254	7975	610	3415	323	559	215	3410	488	1295	2898	319	243	360	705	1434	1367	2457	1169	1513	2730	945	1369	292	559	377	468
chr1:16974507-16980678	829	223	723	3878	600	465	254	7957	609	3410	322	559	215	3397	488	1287	2894	319	238	358	704	1430	1360	2455	1166	1510	2723	945	1368	292	559	377	468
chr1:16978925-17005091	2085	1348	1456	5592	1662	3385	1480	5848	1157	2036	1561	2113	1467	4496	1898	3330	3230	1222	1307	1453	1405	2687	5123	1959	2275	4122	2628	1806	2145	1185	1972	1376	1893
chr1:16985957-17011772	2085	1359	1426	5057	1648	3428	1496	4434	1136	1625	1580	2121	1463	4088	1913	3286	2938	1240	1295	1498	1360	2527	5115	1711	2246	4090	2269	1782	2052	1176	1957	1403	1914
chr1:16985957-17011915	2085	1359	1428	5057	1648	3430	1498	4434	1136	1625	1580	2123	1463	4088	1913	3288	2938	1240	1299	1498	1360	2531	5115	1713	2246	4090	2269	1782	2052	1177	1957	1403	1918
chr1:16985957-17011928	2085	1359	1428	5057	1648	3430	1498	4434	1136	1625	1580	2123	1463	4088	1913	3288	2938	1240	1299	1498	1360	2531	5115	1713	2246	4090	2269	1782	2052	1177	1957	1403	1918
chr1:16995858-17000291	330	259	263	810	292	593	255	795	166	299	307	328	277	766	283	653	512	220	206	244	256	445	802	299	407	692	374	306	386	169	329	205	364
chr1:17018721-17054170	3043	2558	2601	5574	4526	6292	2369	9279	3751	3021	3118	3025	2273	5644	4061	4271	5193	3797	2130	3357	3684	3757	4727	3080	2457	5782	4356	3690	4154	2942	4143	3762	3953
chr1:17032529-17054031	1586	1251	1319	2847	2179	3447	1093	5368	1982	1476	1554	1572	1009	2601	1963	1985	2540	1763	1181	1585	1934	1800	2187	1497	1214	2636	2063	1780	2086	1492	2198	1995	1814
chr1:17066760-17119435	3947	9068	6897	11023	13597	527	3297	6817	14170	927	3626	3501	4689	6570	1919	2894	6478	1933	3276	6353	6195	1629	2589	1907	2781	1991	1201	8797	7235	10883	3297	10732	7220
chr1:17067785-17083426	1284	3125	2396	4816	5774	176	1306	3139	5912	286	1527	1481	1801	2870	706	1249	3157	842	957	2969	2598	700	987	707	1032	956	505	3146	3229	4217	1192	4150	3207
chr1:17068442-17119453	3148	7257	5073	8120	9354	392	2579	4942	9858	788	2596	2611	3635	5043	1491	2175	4601	1441	2582	4742	4507	1024	1965	1402	2207	1468	862	7011	5298	8202	2540	8126	5024
chr1:17079030-17119435	2338	5354	3687	5061	5928	294	1807	3055	6464	605	1699	1702	2600	3198	1070	1410	2794	925	2002	3040	2977	643	1350	968	1549	906	596	5006	3274	5702	1800	5622	3081
chr1:17158196-17158284	0	0	0	0	0	0	0	0	0	0	0	0	0	0	0	0	0	0	0	0	0	0	0	0	0	0	0	0	0	0	0	0	0
chr1:17189782-17197617	0	0	2	13	4	0	0	0	0	0	0	2	4	4	10	3	2	6	0	2	2	2	0	6	7	0	10	1	2	0	0	2	0
chr1:17205125-17246005	31	3	3	83	7	3	7	1	6	24	2	8	4	116	26	8	10	3	2	3	1	34	4	8	16	6	26	8	3	6	6	2	2
chr1:17233280-17244345	24	2	2	27	4	2	0	0	4	6	0	3	2	26	6	2	0	0	0	2	0	4	2	6	8	2	10	0	0	2	2	2	0
chr1:17233282-17245010	24	2	2	37	4	2	0	0	4	6	0	3	4	52	10	2	4	0	0	2	0	12	2	6	8	4	10	0	0	2	4	2	0
chr1:17233354-17245108	24	2	2	40	4	2	0	0	4	6	0	2	4	53	10	3	4	0	0	2	0	15	2	6	8	4	11	0	0	2	4	2	0
chr1:17239631-17246004	24	2	0	38	4	0	0	0	2	2	0	0	2	53	10	2	4	0	0	2	0	22	0	1	3	3	5	0	0	2	2	0	0
chr1:17249097-17284233	34	10	14	6699	39	0	10	24	16	19	0	10	22	78	698	40	22	6	3	6	10	26	40	166	52	144	98	47	63	531	24	12	6
chr1:17277888-17277975	0	0	0	22	0	0	0	0	0	0	0	0	0	0	6	0	0	0	0	0	0	0	0	0	0	0	0	4	0	1	0	0	0
chr1:17308194-17334796	2	0	11	35	20	2	1	0	0	4	0	2	28	10	8	8	4	0	7	0	0	0	2	2	58	4	2	1	2	70	4	4	3
chr1:17308196-17364004	10	2	19	79	52	6	3	4	10	11	1	33	84	32	22	19	25	0	13	3	0	14	10	8	191	20	26	15	8	223	15	10	5
chr1:17329011-17349575	1	0	14	28	34	2	0	0	4	6	0	18	38	18	18	9	8	0	5	3	0	2	4	2	93	10	2	8	3	104	4	4	2
chr1:17347926-17356447	5	2	0	4	8	4	1	2	0	2	0	14	21	12	8	4	9	0	4	2	0	4	4	2	54	3	6	5	2	41	6	0	0
chr1:17372195-17401699	8	6	3	65	7	10	1	10	2	4	5	8	3	21	13	14	7	0	2	6	4	5	9	11	8	6	18	9	1	3	9	2	0
chr1:17406759-17407382	978	587	616	1778	1345	761	393	2190	828	964	660	713	452	1661	1164	1140	1991	548	404	593	789	1086	1494	1061	623	1305	1016	854	1058	650	607	685	965
chr1:17406759-17439724	8187	4547	5445	15182	8744	6165	3603	15099	6231	6550	4466	7242	3703	12339	8945	7031	13910	3984	4148	5033	5089	8692	11185	6660	4608	8802	8281	6667	7865	4615	5648	5658	6128
chr1:17407838-17409046	1012	497	863	3573	2032	1457	491	4281	1463	1342	675	1244	436	2911	1853	1144	3825	678	744	934	1017	2156	2104	1056	583	1982	1896	950	1759	742	808	1058	1229
chr1:17408675-17438561	5009	2999	3348	7917	4666	3510	2248	7262	3470	3800	2642	4359	2422	6856	5513	4126	6933	2496	2394	2979	2829	4362	6758	4042	3176	4681	4470	4438	4464	2861	3631	3472	3369
chr1:17413630-17413694	85	56	105	236	137	113	51	282	101	121	79	92	61	216	170	90	253	73	68	102	84	152	200	120	118	204	113	108	129	45	54	94	81
chr1:17449762-17449863	5	0	0	0	0	0	0	0	0	0	0	0	0	0	0	0	0	0	0	1	1	0	0	1	0	0	0	2	0	0	0	0	0
chr1:17539834-17691154	10089	8351	7674	8411	6131	3841	6083	4452	6597	5405	6655	6386	6843	7257	6534	7292	7372	6658	6567	5533	6629	2943	6493	6017	4765	4343	3992	10436	7395	7290	10478	9270	5967
chr1:17539834-17697869	10682	8921	8247	9196	6804	4209	6493	5118	7196	5930	7109	6953	7324	8180	7067	7991	8469	7206	6922	6181	7320	3378	7071	6478	5041	4925	4368	11160	8147	7933	11245	10035	6551
chr1:17539834-17697874	10682	8921	8247	9196	6804	4209	6493	5118	7196	5931	7109	6953	7324	8180	7067	7991	8469	7206	6922	6181	7320	3378	7071	6478	5041	4925	4368	11160	8147	7933	11245	10035	6551
chr1:17580552-17697649	8686	7361	6980	8131	5930	3812	5432	4717	6218	5198	5895	6064	6137	7495	5959	6754	7747	6088	5753	5546	6221	3103	6045	5352	4239	4431	3818	9290	6915	6751	9293	8641	5722
chr1:17588415-17639977	4546	3746	3526	3988	2945	1954	2967	2503	3271	2569	2972	2958	3163	3866	2946	3304	3960	3155	2743	2969	3132	1673	2987	2699	2012	2293	1982	4743	3546	3389	4569	4387	2973
chr1:17615087-17697860	5745	5089	4908	6263	4352	3010	3762	4069	4325	4336	4102	4578	4404	6403	4307	5148	5975	4446	4081	3997	4514	2519	4585	3907	3296	3437	2949	6442	4954	4793	6397	6147	4171
chr1:17618315-17697868	5517	4910	4686	6021	4222	2937	3583	3976	4147	4236	3971	4431	4257	6243	4141	4981	5759	4276	3942	3848	4376	2425	4405	3775	3217	3318	2846	6142	4777	4596	6131	5892	4004
chr1:17618353-17697874	5511	4909	4683	6020	4222	2937	3583	3976	4146	4237	3971	4430	4257	6241	4140	4978	5757	4276	3941	3848	4374	2425	4404	3771	3216	3318	2843	6142	4775	4595	6130	5889	4001
chr1:17717686-17749978	8	6	0	6	4	2	6	2	3	0	4	9	0	4	0	0	8	0	0	7	0	0	1	1	3	0	0	0	4	0	2	1	3
chr1:17755312-17827063	1	0	2	4537	8	18	8	10	0	6	1	10	3	12	76	6	32	4	1	2	0	112	7	6	20	4	12	6	0	6	0	2	5
chr1:18065656-18074412	0	0	0	0	0	0	0	0	0	0	0	0	2	0	2	0	0	0	0	0	0	0	0	0	0	4	0	6	0	1	2	0	0
chr1:18107745-18378482	3321	1367	1902	1656	448	7712	3073	390	770	2788	3483	758	991	1324	819	2428	580	3442	1148	521	844	323	1114	4218	1309	380	3063	2165	1156	1680	2569	875	723
chr1:18166928-18179346	161	76	78	85	30	266	157	32	26	218	215	40	51	54	46	111	28	169	84	18	36	4	64	183	57	14	126	84	46	80	134	58	29
chr1:18375956-18376920	61	24	34	31	3	108	59	12	12	39	45	9	15	34	22	59	35	47	8	12	14	20	27	66	17	16	89	42	21	14	33	15	16
chr1:18385828-18388514	0	2	4	0	0	0	0	0	0	0	0	0	0	0	0	1	0	0	0	2	0	0	0	0	0	0	0	0	0	0	0	0	0
chr1:18480929-18485984	2504	160	430	229	37	780	832	20	202	582	2379	426	256	129	64	330	166	1634	272	350	312	1409	946	4867	106	292	793	247	1296	321	1206	304	1927
chr1:18631005-18736138	72	4	4	1883	4	8	10	0	0	91	12	2	6	444	87	12	0	2	4	4	3	76	70	576	98	12	187	28	4	2	1	2	4
chr1:18631520-18748866	87	4	4	2691	4	8	11	0	0	109	12	3	6	592	95	14	0	4	4	4	3	80	80	714	98	14	230	30	4	4	5	4	4
chr1:18631523-18736102	71	4	4	1829	4	8	10	0	0	85	12	2	6	433	87	12	0	2	4	4	3	76	70	552	98	12	187	28	4	2	1	2	4
chr1:18839598-18859682	6	2	0	23	2	0	0	2	6	2	0	0	2	2	2	2	2	2	8	1	0	4	4	2	0	0	0	2	0	2	2	2	0
chr1:18849272-18921121	6296	3829	4161	6802	3312	1842	2878	4275	3204	2094	6232	3010	4459	5478	2502	2805	2438	5115	3145	3170	3828	2053	6670	2321	3211	5708	2266	4544	4645	2959	4995	4065	6447
chr1:18871431-18890891	1191	648	1173	2460	1168	893	698	1451	964	976	1507	1006	943	3277	1304	1034	750	1226	605	879	1309	1154	3426	1161	1780	3323	888	1227	2060	880	1074	884	2405
chr1:18871431-18902528	1469	832	1394	2672	1225	944	805	1505	1039	1091	1707	1110	1098	3484	1563	1128	783	1487	767	939	1451	1210	3866	1308	2053	3407	945	1464	2188	1005	1307	1029	2593
chr1:18871431-18902553	1471	834	1396	2679	1227	946	806	1509	1046	1093	1711	1117	1098	3494	1568	1129	785	1493	767	941	1458	1210	3882	1311	2063	3417	949	1468	2193	1008	1310	1032	2599
chr1:18871431-18902781	1474	840	1397	2705	1232	952	812	1513	1059	1104	1718	1127	1104	3527	1579	1130	788	1508	767	944	1476	1210	3906	1320	2073	3454	955	1477	2198	1015	1314	1035	2607
chr1:18882559-18885619	107	79	154	445	208	162	113	278	169	129	263	171	122	526	253	169	139	187	58	154	192	209	745	165	260	606	162	223	322	155	139	142	385
chr1:18883201-18883275	0	0	0	0	2	0	2	0	0	0	0	4	2	7	3	1	0	0	0	1	0	0	4	0	2	2	0	2	0	2	2	0	0
chr1:18897070-18897148	0	0	0	0	0	0	0	2	0	0	0	0	0	0	2	0	0	2	1	0	0	0	2	2	2	0	0	0	0	2	2	0	0
chr1:18904280-18956686	8381	8906	5070	7256	3209	1369	4167	4075	3366	1632	7640	3178	6412	3100	1866	3279	2480	6823	4691	3709	4417	1155	5751	1850	3013	3054	2024	6233	3679	4423	7105	7392	5956
chr1:19072109-19075511	610	385	454	858	391	454	368	333	336	349	415	389	344	637	398	458	432	334	390	293	383	323	503	269	345	345	410	457	459	301	570	443	447
chr1:19074505-19210252	30905	20421	22764	35899	18297	19646	19556	16381	19495	21368	26488	23132	24320	28216	22720	23823	15968	27025	18172	12003	20108	10806	29277	20150	22102	12855	19446	31777	19147	20118	35296	22801	22150
chr1:19074505-19210276	30905	20421	22765	35899	18297	19646	19556	16381	19495	21369	26488	23132	24320	28216	22720	23823	15968	27028	18172	12004	20109	10806	29277	20150	22102	12855	19446	31777	19147	20118	35296	22801	22150
chr1:19074509-19082240	1459	923	1010	1874	907	1038	846	833	862	932	1126	1087	927	1426	981	1198	996	979	882	718	955	641	1324	883	867	767	961	1319	969	829	1433	1141	1082
chr1:19074513-19099655	4776	2922	3416	5691	2779	2855	2807	2463	2711	3228	3808	3612	3259	4338	3096	3655	2723	3312	2904	2019	2934	1687	4248	3011	3105	2159	2947	4430	3044	2695	4870	3258	3275
chr1:19074513-19104916	5599	3626	4106	6767	3343	3460	3333	2934	3337	3984	4637	4304	3938	5416	3985	4382	3238	4162	3381	2327	3460	2078	5311	3671	3880	2560	3601	5607	3681	3301	6107	3906	3930
chr1:19074803-19101627	5101	3259	3744	6002	3002	3144	3051	2670	3049	3573	4241	3905	3616	4804	3552	4008	2913	3774	3123	2133	3133	1872	4838	3364	3459	2291	3249	5045	3297	2972	5484	3581	3587
chr1:19083551-19083651	47	14	38	41	20	5	13	7	20	30	20	25	16	35	14	33	21	21	22	12	34	3	28	19	28	17	21	23	28	27	51	18	30
chr1:19093360-19100126	1358	968	1047	1712	871	781	818	750	910	1036	1255	1247	1073	1236	961	1014	776	1228	723	554	887	483	1370	1020	1050	600	917	1538	884	867	1673	1003	1013
chr1:19111639-19118849	2268	1287	1651	2702	1203	1300	1199	994	1164	1484	1678	1671	1587	2038	1554	1510	1051	1516	1357	780	1251	801	2041	1246	1689	801	1311	2161	1284	1276	2261	1304	1320
chr1:19210500-19240704	6053	4221	4476	5540	5906	4307	3262	6695	5177	3310	4353	3801	3977	4749	3847	4905	4303	4723	3628	3815	3951	2958	4970	3613	3387	4254	5109	6348	4852	4047	7608	4949	5040
chr1:19215663-19251552	6200	4190	4378	5894	6173	4020	3133	6922	4961	3428	4410	3697	3878	5090	3778	5027	4312	4622	3487	3666	3954	3017	5086	3645	3405	4509	5246	6279	5052	3909	7073	4715	5156
chr1:19216873-19221916	1496	1079	1232	1284	1949	1204	878	1829	1629	1012	1322	1095	1066	1127	1136	1431	1150	1296	1044	939	1225	799	1437	1083	1009	1114	1364	1761	1354	1253	2090	1377	1517
chr1:19216873-19251509	5838	3967	4156	5630	5855	3909	3004	6801	4804	3296	4209	3581	3675	4963	3688	4817	4250	4419	3396	3526	3800	2957	4943	3502	3265	4362	5124	6112	4842	3746	6858	4558	4943
chr1:19218147-19251522	5603	3752	3910	5425	5466	3619	2853	6546	4465	3086	3971	3290	3435	4826	3457	4567	4081	4115	3200	3349	3501	2832	4637	3307	3059	4167	4929	5682	4569	3366	6377	4216	4676
chr1:19244788-19251527	417	307	298	403	460	229	210	481	314	273	306	232	207	347	217	437	262	377	238	266	394	178	266	276	224	376	289	509	398	299	424	394	359
chr1:19251538-19260128	1474	1080	990	2799	2257	1708	702	2691	1411	1048	1206	954	895	1812	1254	1475	1753	848	705	1262	917	1314	1739	867	860	1446	1130	1108	1620	823	1365	1219	1372
chr1:19251834-19256052	339	260	242	637	620	530	187	623	396	282	304	297	234	444	340	406	492	240	211	375	299	340	456	236	222	418	311	362	483	227	395	350	433
chr1:19265983-19274074	454	117	233	289	137	2032	160	63	142	131	203	168	168	47	193	144	121	249	101	88	169	874	431	338	397	718	231	268	509	114	387	103	220
chr1:19267102-19274194	374	100	194	241	119	1835	124	40	100	110	174	141	131	40	161	104	82	197	74	64	130	763	348	277	370	630	186	227	446	96	304	73	178
chr1:19282557-19289250	1339	229	603	617	425	9283	514	199	517	415	778	501	267	91	394	332	230	952	239	220	536	3780	1391	1076	2119	4523	936	568	1779	203	958	280	766
chr1:19303964-19312146	2576	1364	1758	2417	2391	4345	1337	3415	1901	1813	1692	1453	1107	2133	2090	2112	1658	1778	956	2015	1871	1548	3434	1876	1143	4595	2289	2027	3479	1683	2192	1657	2768
chr1:19305075-19305182	44	21	35	19	21	14	17	6	7	13	14	23	22	11	22	17	9	18	24	24	7	4	20	12	19	6	12	24	18	14	53	18	15
chr1:19312325-19329300	1083	542	627	1324	576	1135	571	662	527	656	638	692	599	1242	728	957	780	633	505	650	610	787	1116	808	616	1791	776	773	1228	521	912	672	710
chr1:19312327-19329280	1083	540	626	1324	576	1134	570	662	527	656	634	690	597	1242	728	952	776	631	505	649	610	786	1115	808	616	1789	774	772	1228	518	911	671	710
chr1:19312340-19329300	1083	542	627	1324	576	1135	571	662	527	656	638	692	599	1242	728	957	780	633	505	650	610	787	1116	808	616	1791	776	773	1227	521	912	672	710
chr1:19319804-19320060	0	0	0	0	3	0	0	0	0	5	1	0	0	1	0	2	0	2	1	0	0	1	0	0	4	1	0	0	2	0	0	0	0
chr1:19338772-19485572	23809	12657	13580	25677	12818	12083	13474	8337	10411	21143	18631	19180	18949	23089	12547	19387	10562	17853	14269	7293	12174	6530	27101	19163	19433	7706	13816	18932	11233	10836	26655	13944	14133
chr1:19338775-19485513	23809	12657	13579	25676	12817	12083	13474	8337	10410	21142	18631	19180	18948	23089	12547	19387	10562	17852	14269	7293	12174	6530	27101	19163	19433	7706	13816	18932	11232	10836	26654	13944	14133
chr1:19338778-19419751	15336	7399	9116	17569	8832	8541	8403	6259	6686	14625	11954	12601	11128	16940	7803	11459	7969	9979	9033	5044	7695	5266	17385	11978	11432	5867	9981	11198	7792	6499	14849	7989	10403
chr1:19338822-19485485	23807	12656	13578	25676	12815	12083	13474	8336	10409	21136	18629	19178	18948	23086	12546	19385	10561	17852	14263	7293	12174	6528	27100	19158	19432	7706	13812	18930	11228	10835	26650	13943	14133
chr1:19339358-19484664	22980	12294	13069	24506	12043	11681	12973	8051	10137	20273	17991	18484	18567	21874	12252	18382	9913	17473	13867	6774	11586	6016	26435	18351	19045	7150	13244	18540	10701	10503	25859	13543	13119
chr1:19342761-19485487	20167	11290	11370	21425	10658	10064	11712	6404	8988	18333	16535	16610	17491	18365	11180	16722	8067	16331	12245	5525	10426	4633	24113	16869	17834	5620	11314	17241	9271	9772	23929	12520	10995
chr1:19374174-19485488	14177	8404	7561	14601	7470	6813	8522	4015	6174	12558	12106	11811	13209	11944	7789	12280	5097	12499	8631	3747	7507	2725	17052	12179	12793	3508	7559	12553	6193	7216	17837	9108	7230
chr1:19424383-19424669	33	16	34	44	7	10	20	7	10	23	37	33	25	19	6	41	8	18	40	2	16	6	21	34	68	6	15	19	16	3	51	31	12
chr1:19510592-19510733	7	4	0	0	0	0	1	0	2	0	2	3	0	0	0	3	0	0	2	0	0	0	6	2	0	0	0	0	2	1	2	2	0
chr1:19532169-19532274	3	0	0	0	0	0	1	1	0	2	3	0	0	0	0	1	0	2	0	0	0	2	3	4	2	0	0	0	0	0	3	1	2
chr1:19591801-19596832	18	6	2	9	7	0	3	5	8	8	10	4	10	2	10	6	2	6	8	10	4	2	1	8	2	3	2	7	14	4	6	6	4
chr1:19596978-19658056	13187	6135	7420	10180	6989	4216	7092	5987	6283	15983	10091	5864	6563	20035	3806	11313	5154	13382	7257	7100	8885	6835	11838	12508	8736	8361	10459	8849	12657	5817	15137	9633	11013
chr1:19596982-19623790	2221	1738	1671	1656	1683	1548	1865	1147	1517	1627	2019	1994	2122	1246	1723	2809	877	2423	1935	861	1703	713	2495	2232	1912	1232	1106	2308	1397	1725	2956	1992	1666
chr1:19596989-19629820	3143	2393	2261	2482	2462	2294	2715	1695	2202	2385	2830	2574	2770	1740	2272	3912	1352	3379	2380	1447	2378	1061	3571	3045	2416	2095	1693	3132	2110	2315	4071	2758	2535
chr1:19643231-19657129	6916	2295	3261	4711	2668	1064	2641	2060	2090	7590	4402	2011	2314	9754	733	4568	1946	5227	3200	3462	3802	3013	4461	5327	3929	3610	4453	3261	6023	2087	6503	3861	4985
chr1:19644162-19658452	12156	4510	6267	8719	5897	2635	5275	5810	5233	17976	9075	3964	4494	23045	2070	9339	4857	12904	5769	7234	8469	7388	10803	12264	8050	8403	11827	7148	13674	4478	12934	8713	10692
chr1:19644313-19658452	12156	4510	6267	8719	5897	2635	5275	5810	5233	17976	9075	3964	4494	23045	2070	9339	4857	12904	5769	7234	8469	7388	10803	12264	8050	8403	11827	7148	13674	4478	12934	8713	10692
chr1:19665286-19679562	83	149	56	143	24	20	60	16	42	35	48	77	106	32	16	46	47	58	109	45	34	14	34	23	42	17	26	77	38	52	125	68	56
chr1:19682212-19799917	11547	8012	7824	8542	4668	3178	5419	2669	7593	3065	5298	6498	6064	4572	2204	6353	4517	5320	6758	5242	5190	2466	5567	5639	4034	2931	3273	9682	6219	6924	9339	9535	5825
chr1:19682239-19799344	11495	7970	7788	8476	4645	3161	5402	2647	7565	3043	5278	6472	6048	4538	2189	6324	4458	5287	6740	5194	5166	2440	5538	5617	4020	2903	3256	9638	6197	6885	9276	9479	5793
chr1:19682241-19738419	4337	3131	3144	3659	1799	1092	1982	1039	3025	1234	2086	2456	2285	1830	728	2511	2016	2001	2459	2337	2067	1159	2285	2360	1513	1377	1409	3697	2685	2542	3526	3764	2402
chr1:19682260-19799917	11547	8012	7824	8542	4667	3177	5419	2669	7592	3064	5298	6496	6064	4572	2203	6353	4517	5316	6757	5240	5189	2464	5566	5639	4031	2930	3273	9680	6219	6923	9338	9535	5825
chr1:19814029-19815278	20	210	50	14	50	0	12	8	327	2	22	22	26	0	2	28	33	66	54	294	65	0	14	0	18	14	0	34	34	60	30	229	58
chr1:19814366-19819502	20	203	44	16	50	4	15	8	283	2	26	21	25	2	2	28	30	65	48	276	60	0	14	0	18	14	0	32	33	56	29	213	52
chr1:19882512-19912945	2599	2353	2133	2061	1930	981	1576	2800	2733	1265	2285	1882	2288	1291	1673	2681	1447	2869	1785	1897	2672	907	1881	1799	1415	1351	1509	3680	2046	2642	3874	3683	2220
chr1:19890457-19897815	389	329	326	248	262	120	248	351	406	183	277	232	266	135	259	360	202	417	341	215	394	104	272	327	241	171	205	574	272	373	618	583	246
chr1:19920008-19923617	0	4	0	6	2	0	4	0	0	4	0	0	0	0	0	0	0	0	0	0	0	0	2	0	2	0	0	2	0	0	4	2	0
chr1:19970968-19971267	0	0	0	4	0	0	0	0	0	0	0	0	2	0	0	0	0	0	0	0	0	0	0	0	0	0	0	0	0	0	0	0	0
chr1:19975431-19980439	60	102	2	271	6	0	22	0	12	236	14	30	56	375	1521	48	194	6	44	10	10	24	52	9	2	28	2	4	6	42	9	8	10
chr1:19975437-19979614	60	102	2	269	6	0	22	0	12	236	12	28	56	373	1511	48	194	6	44	10	10	24	52	7	2	28	2	4	6	42	9	8	10
chr1:19975437-19980416	60	102	2	271	6	0	22	0	12	236	14	30	56	375	1521	48	194	6	44	10	10	24	52	9	2	28	2	4	6	42	9	8	10
chr1:20028178-20091190	198	300	138	149	55	21	126	24	98	140	249	112	149	299	268	91	114	117	116	442	236	63	85	249	3609	162	324	143	48	153	394	115	192
chr1:20070207-20091168	195	296	138	119	46	18	118	24	97	130	223	72	145	227	96	77	112	103	108	440	212	61	75	241	776	134	241	134	48	145	390	111	187
chr1:20111938-20119557	36	10	38	460	8	214	32	434	10	28	50	392	60	1430	16	14	349	31	24	32	54	240	240	16	20	40	10	10	14	42	48	10	12
chr1:20139325-20150386	8	2	10	15	0	2	10	4	8	2	2	2	2	8	6	22	4	4	6	4	4	4	16	1	6	8	2	7	2	10	12	2	0
chr1:20157691-20160566	12	8	6	18	0	4	10	8	10	4	10	10	9	24	169	34	15	4	4	6	4	64	58	6	152	10	10	19	4	16	12	8	10
chr1:20161252-20177424	122	34	131	96	42	168	130	12	36	32	58	46	55	72	65	189	17	46	155	30	44	38	78	63	77	75	26	98	81	74	70	67	53
chr1:20163091-20175169	92	31	106	77	35	145	106	12	29	30	39	42	51	60	50	151	16	38	129	28	38	34	72	53	64	60	24	82	62	66	58	53	44
chr1:20163990-20175194	89	29	95	75	31	107	99	8	30	28	33	40	49	52	44	137	14	35	117	24	33	34	72	50	54	56	18	78	58	62	58	51	43
chr1:20184241-20186486	47	16	72	85	33	164	121	5	48	28	40	25	25	47	39	114	29	38	60	40	71	30	36	37	16	274	9	63	56	74	39	41	40
chr1:20186084-20196048	933	270	633	571	267	2187	1213	42	568	439	859	390	405	342	650	1709	175	807	617	340	690	335	1271	712	132	2550	101	528	708	709	696	483	662
chr1:20243094-20244655	0	0	0	0	0	0	0	0	0	0	0	0	0	0	0	0	0	0	0	0	0	0	0	0	0	0	0	0	0	0	0	0	0
chr1:20290918-20338034	6	10	19	77	19	6	16	14	9	24	12	81	30	66	20	26	18	10	24	10	10	2	22	21	130	35	8	26	2	9	47	12	2
chr1:20290918-20349273	8	10	19	89	19	6	20	20	11	24	14	84	30	66	44	26	20	10	32	10	12	4	22	21	162	40	10	28	4	11	53	17	2
chr1:20290918-20354263	10	10	23	93	19	6	22	20	11	24	16	90	30	70	44	26	20	10	32	10	14	6	22	21	178	45	10	28	4	11	55	18	2
chr1:20290918-20354894	10	10	23	93	19	6	22	20	11	24	16	90	30	70	44	26	20	10	32	10	14	6	22	21	180	45	10	28	4	13	55	18	2
chr1:20294210-20323187	4	10	19	49	13	6	12	10	6	20	12	69	22	60	10	16	16	4	20	6	8	2	22	16	83	6	6	20	2	7	33	10	2
chr1:20332917-20354222	6	0	4	26	5	0	8	6	2	2	4	13	2	4	24	0	2	2	10	2	6	4	0	0	71	18	4	2	2	2	8	6	0
chr1:20360578-20428782	65	49	22	84	18	26	32	6	8	74	28	29	24	56	32	61	28	12	22	4	4	20	46	72	135	14	46	43	14	13	76	16	32
chr1:20412303-20413253	0	1	0	0	0	4	2	0	0	0	0	0	0	0	0	0	0	0	2	0	0	0	0	2	0	0	0	2	0	0	0	0	2
chr1:20482390-20486220	1217	314	1220	777	719	384	505	203	1277	995	1506	945	857	843	624	682	275	880	921	832	1070	1211	1744	1837	516	978	760	1155	1644	632	1984	1298	1184
chr1:20483186-20484645	656	129	465	432	307	128	159	73	365	450	600	338	284	468	210	278	105	242	226	339	422	587	612	627	175	426	271	390	766	225	684	418	479
chr1:20499449-20508161	992	731	778	1555	1029	1105	573	1531	1050	894	993	732	782	1863	828	1193	965	927	492	1080	1093	1066	1180	773	742	1559	1187	927	1417	809	1100	1103	1161
chr1:20552438-20555019	32	4	62	66	144	18	26	22	57	52	22	28	18	94	14	40	22	32	10	18	64	14	38	30	14	40	56	50	146	29	54	44	50
chr1:20588947-20618908	97	31	43	187	78	46	22	34	19	78	39	41	37	110	27	113	46	53	75	50	46	43	47	52	92	37	85	63	54	42	58	16	41
chr1:20589085-20618903	97	31	43	186	75	44	22	33	19	78	38	41	37	110	27	113	45	53	75	50	46	41	47	52	92	37	85	63	54	42	57	16	41
chr1:20633454-20651511	5744	2780	3710	4458	3357	3252	2859	2368	2911	2820	3273	2341	2628	5208	1533	4088	2472	3388	2896	3565	4104	2678	3252	2505	2356	6865	2922	4419	5791	3093	4705	3243	4714
chr1:20638128-20651316	4978	2409	3153	3737	2916	2788	2493	2010	2538	2340	2811	1979	2158	4373	1318	3487	2055	2847	2468	2954	3490	2220	2854	2067	1946	5766	2471	3696	4769	2613	4026	2781	4074
chr1:20642656-20652193	4923	2375	3210	4746	3660	3158	2547	2593	2795	2742	2957	2100	2208	4871	1596	4017	2730	2906	2439	3148	3830	2643	3142	2605	2234	6624	3223	3680	5026	2705	3968	2860	4434
chr1:20651776-20661391	5312	4150	4925	13484	11201	10365	3556	15652	7702	7118	5200	6127	3830	15346	7605	8036	11767	4779	3185	7452	7229	8758	8492	6558	5043	18248	12793	5988	10528	5307	6308	6763	8683
chr1:20651776-20661507	5312	4151	4926	13485	11204	10371	3557	15662	7705	7119	5200	6127	3831	15346	7605	8040	11769	4781	3185	7454	7229	8760	8492	6561	5043	18252	12804	5993	10531	5307	6310	6764	8683
chr1:20652053-20661405	5181	4073	4776	13061	10848	10128	3456	15379	7522	6943	5058	6022	3730	15050	7436	7770	11527	4656	3095	7271	7032	8551	8311	6367	4882	17894	12487	5821	10264	5175	6132	6560	8467
chr1:20660398-20661369	1086	981	1098	3881	3319	3666	805	5004	2469	1960	1343	1949	842	4584	2386	1887	3401	1288	526	2004	2075	2542	2429	1861	1326	4773	3646	1527	2994	1565	1821	2010	2108
chr1:20664013-20698439	209	153	147	251	84	65	122	156	124	122	127	127	152	190	47	275	169	179	226	274	148	80	50	79	81	126	114	174	157	97	250	178	184
chr1:20664013-20717491	229	159	157	288	96	67	136	166	194	135	135	136	163	198	58	298	175	196	233	294	160	80	66	100	92	132	121	201	162	106	287	188	190
chr1:20664013-20717780	229	159	157	288	96	67	136	166	194	135	135	136	164	198	58	298	175	196	233	294	160	80	66	100	92	132	121	201	162	106	287	190	190
chr1:20664015-20718017	229	159	157	288	96	67	136	166	194	135	135	136	164	198	58	298	175	196	233	294	160	80	66	100	92	132	121	201	162	106	287	190	190
chr1:20719731-20732640	31	12	14	34	19	0	19	66	7	29	9	6	7	6	38	30	10	6	10	10	8	6	18	28	10	12	15	6	12	14	36	6	7
chr1:20719731-20732837	33	12	14	36	19	0	19	67	7	30	10	6	9	6	38	30	12	8	12	10	8	8	18	28	10	12	16	6	12	14	36	6	8
chr1:20721527-20732536	21	12	8	20	17	0	13	29	5	16	6	6	5	6	15	16	6	2	5	4	4	4	12	20	2	2	10	2	10	6	21	4	6
chr1:20732879-20733952	4	6	2	2	3	4	2	4	5	2	6	2	0	4	0	2	0	10	2	0	4	2	6	2	2	0	0	0	1	4	19	8	0
chr1:20742660-20786688	18441	11934	14491	17858	13949	7332	13152	16192	16301	10593	13939	12026	12264	11682	14185	17092	11080	15082	12098	13212	14816	6899	15291	11859	9186	10140	9816	18393	14903	12457	22253	15726	14495
chr1:20742681-20775005	12437	8395	9704	12004	9740	5101	9194	11099	11193	7366	9821	8329	8776	7923	9315	11828	7810	10913	8326	9227	10089	4995	10202	8175	6206	6854	7055	12400	10214	8302	15380	10858	10032
chr1:20742986-20743962	2192	1363	1491	2747	1351	716	1474	1274	1237	1072	1424	1101	1343	1234	986	1928	1121	1457	1134	1685	1544	696	1025	1193	865	1366	1020	1275	1538	1144	1919	1444	1560
chr1:20775449-20780541	5026	2989	4283	5322	3785	2051	3595	5037	4770	2848	3834	3433	3149	3589	3988	4390	3124	3670	3342	3576	3992	1945	4368	3096	2276	2901	2515	4729	3855	3444	6173	4103	4124
chr1:20775654-20786640	5367	3287	4361	5477	4086	2334	3634	5327	4842	3102	3902	3358	3315	3814	4539	4943	3367	3943	3200	3799	4392	2053	4489	3381	2583	3162	2659	5245	4386	3797	6315	4447	4389
chr1:20806469-21050994	16331	8050	12351	14818	13522	11636	10584	5516	12599	13654	13982	13430	13136	8336	11143	14223	7086	13500	9898	5047	11489	4750	16075	19287	11310	5040	9713	21028	9824	10503	19611	10165	10817
chr1:20806482-21176847	25602	13727	17965	22346	19858	16593	16655	7404	18300	21369	22446	20438	21337	12307	17110	22000	10008	20084	14958	7262	17128	6008	23538	28879	18169	6842	13815	31519	14723	15386	28729	15610	15478
chr1:20806482-21176850	25602	13727	17965	22346	19858	16593	16655	7404	18300	21369	22446	20438	21337	12307	17110	22000	10008	20084	14958	7262	17128	6008	23538	28879	18169	6842	13815	31519	14723	15386	28729	15610	15478
chr1:20806664-21050902	16245	7996	12282	14652	13444	11557	10530	5459	12516	13565	13914	13348	13077	8233	11086	14155	6988	13425	9835	4969	11416	4686	16020	19213	11282	4986	9633	20962	9738	10456	19511	10114	10742
chr1:20806703-20899913	7235	3309	5124	7276	6004	4701	4070	2867	5650	6150	5655	5452	5045	4395	4647	6414	3581	5123	3858	2386	5037	2634	6715	8045	4461	2721	4688	8511	4630	4380	8167	4345	4982
chr1:20807209-21050960	16274	7999	12290	14717	13409	11530	10542	5440	12505	13538	13896	13345	13084	8266	11091	14164	7016	13407	9860	4990	11397	4701	15991	19166	11268	4979	9611	20933	9753	10467	19533	10104	10735
chr1:20807247-20973036	12263	5597	9182	10622	9718	7718	7324	4083	9068	9616	9756	9552	9288	6282	7959	10434	5367	9065	7387	3767	8264	3879	11109	13922	8140	3857	7290	14925	7355	7453	14185	7348	7864
chr1:20841240-20841302	0	0	0	0	0	0	0	0	0	0	0	0	0	0	0	0	0	0	0	0	0	0	0	0	1	0	0	0	0	2	0	0	0
chr1:20893110-20941398	3427	1649	2772	2276	2568	2160	2283	893	2565	2453	2987	2878	3036	1269	2352	3121	1225	3015	2261	1026	2484	827	3102	4398	2632	796	1924	4961	1999	2389	4487	2358	2121
chr1:20893486-20941618	3529	1695	2845	2388	2682	2225	2328	931	2645	2582	3075	2994	3145	1337	2417	3239	1302	3079	2296	1063	2562	879	3186	4533	2715	831	1989	5084	2057	2431	4628	2396	2217
chr1:20941241-21174737	15683	9067	10656	13402	11860	10136	10797	3924	10717	13317	14350	12680	13832	7008	10451	13168	5542	12516	9296	4112	10120	2904	14404	17353	11597	3597	7758	19061	8501	9086	16890	9286	8972
chr1:20941246-21089208	8007	4295	6156	7280	6820	6283	5702	2451	6234	7121	7343	7039	6977	3867	5667	6820	3274	7007	5131	2303	5607	1963	8633	9717	5961	2183	4399	10443	4696	5196	9500	4752	5135
chr1:20988313-20988432	0	2	0	2	3	2	6	3	2	8	2	4	4	0	8	5	1	8	0	1	16	0	7	7	6	0	3	5	5	0	5	3	0
chr1:21176565-21176629	1	1	2	2	4	1	0	0	0	3	1	0	1	0	0	4	1	1	3	5	0	0	1	1	1	1	2	0	3	1	1	0	0
chr1:21217246-21345504	28113	20641	20754	24525	13519	10182	21728	9166	12621	9208	17202	15105	20491	19531	14550	17104	9746	16776	20768	10953	14599	8274	21868	13659	10906	28223	13674	22697	19697	15466	28567	16780	20283
chr1:21218583-21279549	17448	11801	13143	16647	9032	6980	12702	6973	8824	6205	11121	10195	12493	13863	9035	11385	7222	10406	12720	7449	9627	6137	14078	8750	6726	20357	9677	14359	13351	9686	16045	9985	13883
chr1:21219858-21290489	15347	10929	11400	13903	7654	5833	11548	5657	7678	5286	10016	8807	11352	11406	7986	9926	5856	9191	11093	6316	8495	5074	12047	7708	6194	16351	7607	13305	11386	8512	14638	8695	11580
chr1:21219893-21290464	15229	10837	11306	13795	7580	5783	11474	5615	7610	5229	9936	8741	11261	11296	7919	9815	5784	9105	11037	6260	8402	5009	11936	7621	6130	16148	7521	13212	11274	8430	14561	8610	11470
chr1:21219936-21290257	15101	10749	11214	13641	7495	5724	11382	5557	7545	5167	9847	8645	11143	11148	7849	9691	5702	9035	10956	6208	8319	4929	11824	7525	6074	15922	7453	13136	11155	8348	14439	8531	11328
chr1:21238148-21256717	4443	3167	3389	4053	2337	1616	3347	1761	2464	1648	3077	2705	3414	3575	2383	3022	1838	2845	3264	1873	2525	1509	3445	2343	1921	5064	2272	3961	3272	2615	4038	2587	3506
chr1:21266081-21267251	424	267	234	205	100	90	322	40	93	58	195	158	238	134	122	196	37	174	309	89	146	41	193	122	102	111	72	322	177	192	383	117	159
chr1:21293289-21299774	564	491	325	445	179	170	545	77	189	182	331	300	497	320	283	338	139	338	406	161	253	116	431	283	220	168	151	501	298	305	651	315	322
chr1:21415897-21417492	0	0	0	0	0	0	0	0	0	2	0	0	0	0	0	0	0	4	0	0	2	0	0	0	0	0	0	0	0	0	0	0	0
chr1:21440127-21483467	4394	2609	3240	2064	2078	1734	2316	1525	3198	1568	2959	1815	2015	1597	1943	2526	1077	3493	3028	2218	2572	849	2709	2643	1621	2149	1583	4785	3423	3921	5211	4191	4132
chr1:21440136-21485005	4552	2829	3387	2214	2286	1848	2423	1653	3486	1869	3372	1995	2256	1767	2053	2814	1177	3778	3232	2368	2865	949	2949	2789	1689	2473	1780	4991	3667	4250	5482	4437	4626
chr1:21440137-21454306	940	650	812	418	425	378	519	380	608	309	601	385	434	393	507	503	221	759	566	425	554	164	612	687	398	369	329	1180	679	882	1171	998	847
chr1:21440137-21484899	4552	2828	3387	2214	2285	1848	2423	1653	3486	1869	3372	1995	2254	1767	2053	2814	1177	3775	3232	2368	2865	949	2949	2789	1688	2473	1780	4991	3667	4249	5482	4436	4626
chr1:21440163-21484900	4550	2828	3384	2214	2285	1848	2423	1653	3486	1869	3372	1995	2254	1767	2053	2814	1177	3775	3230	2368	2865	949	2949	2789	1688	2472	1780	4991	3666	4249	5482	4436	4624
chr1:21509364-21578409	4058	2543	2138	2683	3566	489	799	2031	2252	1856	1440	835	1792	1685	442	1512	1318	1731	1674	1381	1902	211	821	451	770	1277	262	1807	1521	1714	1538	1920	1535
chr1:21509371-21578412	4058	2543	2138	2683	3566	489	799	2031	2252	1856	1440	835	1792	1685	442	1512	1318	1731	1674	1381	1902	211	821	451	770	1277	262	1807	1521	1714	1538	1920	1535
chr1:21509396-21564211	2258	1456	1013	1341	1511	276	467	655	949	829	842	345	1007	602	221	712	455	1039	1016	569	797	80	389	283	426	491	99	834	699	835	876	959	706
chr1:21551278-21578012	2659	1516	1539	1795	2710	377	521	1695	1754	1384	870	665	1111	1283	318	1119	1034	999	1007	1095	1357	160	537	258	487	1014	187	1270	1084	1200	903	1253	1077
chr1:21554081-21578409	2595	1591	1552	1918	2970	329	505	1876	1908	1521	867	694	1128	1442	331	1205	1191	1022	961	1143	1521	177	586	265	502	1085	215	1354	1126	1267	905	1398	1150
chr1:21570302-21577731	1000	684	647	700	1071	140	205	820	832	609	327	311	483	604	121	447	463	405	366	460	532	81	267	82	223	462	86	662	485	523	380	515	440
chr1:21574477-21578399	1274	709	822	952	1552	167	238	1169	1077	773	418	324	392	865	147	570	733	358	414	587	767	109	312	104	228	616	119	659	598	553	412	671	598
chr1:21586471-21591187	18	22	6	16	6	6	13	4	2	10	4	6	20	14	2	2	2	4	12	4	12	0	0	8	4	4	6	5	4	12	3	22	6
chr1:21592410-21592548	2	1	1	2	0	2	1	0	0	0	0	0	0	0	0	1	0	1	0	0	0	0	1	0	1	0	0	0	2	4	0	0	0
chr1:21596214-21622413	2286	514	1772	1914	615	2720	654	772	674	445	913	488	547	511	664	637	467	464	891	686	601	1115	894	2090	789	1097	796	910	1467	856	1257	909	1370
chr1:21596214-21651855	2651	598	1892	1992	719	2918	761	902	753	539	1029	593	591	554	748	704	531	575	1071	749	643	1229	967	2303	869	1210	839	1050	1661	981	1530	1007	1535
chr1:21596220-21620041	2234	508	1750	1897	609	2696	636	764	652	441	903	481	541	497	648	629	457	446	876	670	584	1099	878	2057	785	1081	782	895	1442	833	1227	889	1350
chr1:21596220-21669306	2757	642	1935	2029	790	2992	800	1006	775	583	1095	652	627	583	756	728	572	631	1134	766	660	1288	1000	2365	889	1232	852	1104	1744	1013	1622	1046	1587
chr1:21596221-21669301	2757	642	1935	2029	790	2992	800	1006	775	583	1095	652	627	583	756	728	572	631	1134	766	660	1288	1000	2365	889	1232	852	1104	1744	1013	1622	1046	1587
chr1:21613035-21651903	1056	239	610	710	277	959	310	347	303	214	354	257	194	181	285	257	214	269	503	279	229	469	336	769	305	437	286	415	649	427	685	360	548
chr1:21678297-21783195	11670	7331	9196	7644	6640	5882	8045	5457	7746	6417	8492	8182	8645	5459	5668	7902	5425	8931	9429	5055	7516	3334	8741	7614	8346	3547	4006	13171	7090	8824	16008	8657	7635
chr1:21678578-21783606	11690	7347	9199	7672	6672	5895	8040	5512	7769	6423	8499	8199	8635	5470	5670	7925	5442	8944	9436	5082	7535	3346	8737	7632	8343	3572	4000	13166	7114	8828	16042	8671	7649
chr1:21678902-21725119	6650	3955	5091	4127	3596	3215	4503	3019	4431	3415	4551	4754	4728	2805	2932	4523	2862	4766	5298	2863	4213	1771	4646	4086	4250	1903	2337	7100	3845	4839	9063	4668	4351
chr1:21679198-21681252	209	222	272	249	259	241	240	248	340	234	292	255	260	170	217	281	265	291	235	198	276	134	295	283	276	175	182	435	267	269	495	246	278
chr1:21679366-21782991	11613	7265	9116	7554	6489	5753	7947	5323	7608	6321	8381	8079	8545	5357	5584	7796	5324	8803	9344	4944	7375	3279	8604	7514	8256	3475	3923	13010	6972	8691	15775	8503	7518
chr1:21727850-21783606	4688	3032	3722	3240	2671	2319	3012	2328	2955	2597	3402	2982	3353	2488	2397	2996	2312	3369	3771	1964	2805	1493	3600	3035	3588	1463	1495	4954	2865	3215	5908	3305	2880
chr1:21812264-21825221	5445	2962	5101	7215	4550	2339	2757	2468	2737	8086	2900	4189	3716	8519	1659	6620	3509	2827	4151	2664	3594	2411	4352	5062	3874	2859	7430	4352	3580	2898	4384	2965	4331
chr1:21812362-21823963	4919	2528	4519	6018	3739	1984	2427	2087	2263	6719	2510	3674	3157	6951	1352	5699	2897	2337	3734	2320	2965	2069	3639	4264	3150	2448	6396	3455	2899	2470	3735	2494	3781
chr1:21821496-21822548	566	457	513	1472	854	511	361	514	652	1516	379	736	526	1661	375	969	639	645	523	456	777	493	930	926	621	504	1392	752	720	549	906	731	766
chr1:21822244-21830713	6527	3837	6342	8902	6336	3201	3397	3488	3787	11589	3690	5518	4822	11726	2359	8792	4857	3528	4845	3410	4775	3197	5993	7029	5374	3927	10205	5774	5076	3649	5362	3769	5421
chr1:21822244-21937297	30960	23835	33183	47298	38313	16454	18786	18111	23230	68076	21824	29565	29459	63968	14255	50530	26816	19002	25233	20832	29314	17340	32198	39716	33613	23256	55098	35294	30633	21034	30779	21216	31537
chr1:21846222-21855396	3748	3261	4789	6433	5963	2264	2410	2607	3434	10163	2893	3888	3845	9017	2190	7208	3651	2470	3013	2957	4312	2408	4527	5561	5078	3309	7981	4971	4384	2645	4044	2912	4670
chr1:21977020-21989344	9	0	0	6	5	1	1	0	0	0	0	3	2	0	0	10	0	0	0	0	0	1	3	7	1	0	0	5	0	0	2	2	0
chr1:21978950-21979236	0	0	0	1	0	1	0	0	0	0	0	0	0	0	0	0	0	0	0	0	0	1	0	0	0	0	0	0	0	0	0	0	0
chr1:21984265-21989354	9	0	0	1	2	0	0	0	0	0	0	2	1	0	0	0	0	0	0	0	0	0	0	2	0	0	0	3	0	0	0	0	0
chr1:21987480-21987775	3	0	0	0	0	0	0	0	0	0	0	0	0	0	0	0	0	0	0	0	0	0	0	0	0	0	0	0	0	0	0	0	0
chr1:21987815-21987919	1	0	0	0	0	0	0	0	0	0	0	0	0	0	0	0	0	0	0	0	0	0	0	0	0	0	0	0	0	0	0	0	0
chr1:22001655-22012522	3	0	0	15	3	0	0	2	0	1	0	0	0	4	0	1	1	0	1	0	1	0	1	0	0	0	2	5	0	4	0	0	0
chr1:22001659-22006068	0	0	0	2	3	0	0	2	0	0	0	0	0	0	0	1	0	0	0	0	0	0	1	0	0	0	1	2	0	0	0	0	0
chr1:22003584-22003868	0	0	0	0	0	0	0	0	0	0	0	0	0	0	0	0	0	0	0	0	0	0	1	0	0	0	0	0	0	0	0	0	0
chr1:22010649-22010944	3	0	0	0	0	0	0	0	0	0	0	0	0	0	0	0	0	0	0	0	0	0	0	0	0	0	0	0	0	0	0	0	0
chr1:22010984-22011088	2	0	0	0	0	0	0	0	0	0	0	0	0	0	0	0	0	0	0	0	0	0	0	0	0	0	0	0	0	0	0	0	0
chr1:22023993-22024968	0	0	1	6	0	0	2	4	3	0	0	2	2	0	4	0	2	4	0	0	0	0	0	0	3	2	2	6	10	0	0	0	4
chr1:22025533-22031223	1606	588	825	719	927	945	539	725	652	626	678	432	427	693	666	865	660	905	479	721	813	490	625	620	580	966	521	826	1406	652	953	996	874
chr1:22052626-22092923	10737	9095	10823	14404	18976	14125	8733	23813	17393	16593	15136	13726	9816	17413	11310	18561	17399	16138	7848	13634	17992	15554	21414	17322	11875	21367	18613	15648	17812	10862	17909	14974	18722
chr1:22052667-22092944	10737	9097	10823	14406	18977	14127	8735	23813	17394	16593	15138	13727	9821	17413	11312	18564	17401	16143	7848	13638	17993	15554	21415	17324	11878	21369	18616	15654	17815	10865	17915	14982	18722
chr1:22052688-22090804	6469	5989	6342	7096	9500	6392	5393	10326	9360	8775	8831	8206	6405	8895	6419	10894	9353	9254	4914	6643	9899	8484	11378	10366	7674	8964	8505	10082	8602	6567	11665	8603	9524
chr1:22052706-22090010	6435	5938	6299	7065	9425	6312	5325	10292	9309	8726	8766	8158	6356	8858	6362	10837	9323	9183	4887	6604	9832	8433	11309	10309	7621	8930	8456	9991	8568	6498	11534	8520	9470
chr1:22052710-22091789	9137	7433	8551	11898	12272	8430	6973	13463	11891	11049	11189	10259	7732	12861	7539	14336	11841	11095	6476	9420	12144	11039	14076	12321	8793	14360	11620	11844	11755	7833	13908	10417	13405
chr1:22059196-22064199	705	638	572	333	303	205	413	165	322	411	612	426	542	262	300	614	167	553	570	334	570	74	445	639	708	188	188	759	496	454	875	574	375
chr1:22100612-22101360	122	108	86	112	76	31	109	44	134	86	166	116	121	62	85	133	35	240	38	57	142	27	106	83	118	47	37	235	81	151	335	182	131
chr1:22117304-22142966	1010	1019	776	809	2941	549	369	240	1206	724	645	1403	1101	448	495	646	476	524	548	500	2378	675	1840	839	413	3964	153	2432	2162	514	912	669	504
chr1:22120027-22143892	788	844	656	659	2485	470	296	198	1034	665	524	1269	969	354	426	525	412	432	414	425	2135	573	1691	773	326	3673	119	2179	1893	431	724	528	428
chr1:22266238-22266300	0	0	0	0	0	0	0	0	0	0	0	0	0	0	0	0	0	0	0	0	0	0	0	0	0	0	0	0	0	0	0	0	0
chr1:22451850-22531157	9409	4956	6262	7883	5007	5563	6057	5199	5641	4331	5947	5502	5853	6128	5976	7976	4626	6831	4980	4542	5031	3087	7348	4021	4169	7796	4261	8501	5553	6149	10433	6850	6442
chr1:22451866-22531154	9409	4956	6262	7883	5006	5563	6057	5199	5641	4331	5947	5502	5853	6128	5976	7975	4626	6830	4980	4541	5031	3087	7348	4021	4169	7796	4261	8501	5553	6149	10433	6849	6442
chr1:22451978-22527362	7695	4063	5193	6026	4023	4623	5024	4250	4670	3484	4847	4627	4889	4780	5045	6420	3666	5658	4207	3619	4092	2508	6023	3378	3522	5987	3527	7150	4422	5041	8864	5659	5126
chr1:22517473-22519708	350	138	241	235	144	188	220	126	128	114	199	233	226	192	135	227	150	198	208	93	140	57	251	118	109	197	101	232	121	170	376	153	174
chr1:22563563-22589621	19	12	2	32	10	12	48	34	0	6	0	13	16	2	10	48	0	1	2	2	0	4	8	4	4	196	18	14	4	8	2	2	2
chr1:22563563-22603594	25	14	2	38	19	22	58	38	1	8	0	15	16	2	14	61	0	6	7	2	0	4	10	4	4	204	19	16	4	8	4	6	2
chr1:22563576-22589610	19	12	2	32	10	12	48	34	0	6	0	13	16	2	10	48	0	1	2	2	0	4	8	4	4	196	18	14	4	8	2	2	2
chr1:22636505-22639608	2793	1574	3395	13336	7248	4713	2139	34128	5137	11364	4039	6931	2646	28668	4145	9098	8894	4971	1658	4173	6442	5587	6081	2200	4021	8822	11306	4258	5916	3403	3294	3094	3878
chr1:22637579-22639608	2776	1569	3378	13312	7227	4707	2134	34072	5114	11294	4016	6883	2617	28527	4128	9017	8855	4948	1646	4161	6402	5564	6068	2193	4012	8795	11276	4238	5895	3389	3272	3073	3856
chr1:22643629-22648110	1846	1006	2327	7939	3905	3272	1675	14287	3022	8108	1801	4970	2418	13260	3674	6677	5746	1946	1094	1963	2891	3821	3463	1799	2385	3828	6961	2379	2596	1422	1491	1233	1846
chr1:22643632-22648110	1846	1006	2327	7939	3905	3272	1675	14287	3022	8108	1801	4970	2418	13260	3674	6677	5746	1946	1094	1963	2891	3821	3463	1799	2385	3828	6961	2379	2596	1422	1491	1233	1846
chr1:22643652-22647887	1846	1003	2327	7933	3896	3258	1673	14196	3007	8074	1798	4966	2415	13204	3673	6654	5735	1934	1093	1953	2888	3807	3457	1794	2381	3799	6881	2374	2590	1415	1486	1229	1839
chr1:22652980-22661538	2808	1653	3787	14328	5613	6212	2439	36466	5758	12995	3525	9149	3395	28590	6314	9362	7749	4203	2045	2028	5002	7309	7985	2568	5013	5168	15316	3487	3914	2639	2851	1855	2799
chr1:22653188-22661536	2808	1653	3786	14324	5613	6212	2439	36466	5755	12995	3525	9149	3395	28590	6314	9360	7747	4203	2045	2028	5002	7308	7984	2568	5013	5168	15316	3485	3914	2638	2851	1855	2799
chr1:22710838-22891265	1228	419	790	2406	787	1335	406	844	661	1993	353	1317	860	3712	1601	1567	935	382	338	267	507	686	1020	927	1519	326	753	1125	907	583	794	505	517
chr1:22710964-22913743	1402	505	983	3101	1059	1789	492	1259	945	2717	467	1611	992	5231	1966	1946	1455	507	391	385	638	1210	1315	1248	1830	473	1082	1362	1208	717	1012	598	795
chr1:22710964-22915325	1494	538	1069	3359	1214	1943	514	1511	1064	3145	505	1761	1040	5930	2090	2157	1722	560	416	432	709	1509	1401	1394	1922	539	1246	1454	1304	777	1092	638	911
chr1:22710969-22914270	1452	522	1043	3232	1146	1869	510	1401	1006	2994	483	1692	1013	5681	2031	2078	1625	542	410	422	678	1388	1363	1334	1890	507	1161	1421	1273	750	1054	613	861
chr1:22719516-22719598	0	2	1	4	2	0	0	0	0	3	0	0	0	3	1	1	2	0	0	0	0	2	0	1	0	4	0	0	6	0	0	0	0
chr1:22748816-22748911	0	0	0	0	0	0	0	0	0	0	0	0	0	0	0	1	1	0	0	0	0	0	2	0	0	0	0	0	0	0	0	0	0
chr1:22775177-22913752	982	365	751	2522	880	1444	384	1045	803	2223	360	1189	732	4386	1500	1490	1273	385	304	327	527	1099	1046	965	1326	402	895	1042	920	513	797	438	654
chr1:22800239-22896478	624	207	476	1476	484	846	240	491	435	1184	214	712	474	2334	866	894	597	228	218	172	309	517	624	526	819	175	500	624	493	317	445	263	346
chr1:22835712-22836849	7	0	6	18	2	5	1	4	0	11	1	5	3	13	12	10	2	1	10	3	2	3	8	7	13	2	5	18	3	0	4	4	4
chr1:22863158-22863226	14	8	18	72	34	48	5	45	37	62	4	23	13	170	35	27	48	10	5	12	12	56	30	22	16	16	26	26	26	18	8	7	26
chr1:22916681-22921500	30	8	22	80	21	16	0	38	17	38	8	34	18	66	28	24	33	10	2	8	12	20	20	28	20	2	28	36	32	26	10	2	20
chr1:22953042-22965338	0	1	2	8	1	0	0	0	0	0	0	0	1	0	1	0	1	4	5	0	0	0	0	2	7	0	0	2	0	0	0	0	0
chr1:23010833-23015850	19	2	12	22	6	4	15	17	10	12	8	0	5	6	4	9	0	5	18	12	14	11	2	2	8	3	6	26	12	4	22	17	5
chr1:23019447-23083689	10713	6623	8351	9260	9316	6776	7377	9077	9988	6402	8193	7678	8128	7295	7866	8738	8998	8722	6850	7146	8201	4851	7931	7185	5142	6916	6888	12004	9123	8461	13203	9406	8912
chr1:23019492-23083688	10713	6623	8351	9260	9316	6776	7377	9077	9988	6402	8192	7678	8128	7295	7865	8738	8998	8722	6850	7146	8201	4851	7931	7185	5142	6916	6888	12004	9123	8461	13203	9406	8912
chr1:23019494-23083689	10713	6623	8351	9260	9316	6776	7377	9077	9988	6402	8192	7678	8128	7295	7865	8738	8998	8722	6850	7146	8201	4851	7931	7185	5142	6916	6888	12004	9123	8461	13203	9406	8912
chr1:23020146-23088058	11648	7287	9032	9988	10212	7198	8010	9979	10958	7554	9279	8214	9071	8310	8393	9501	9477	9706	7292	7616	9014	5081	8823	8000	6027	7339	7790	13703	9833	9181	14515	10238	9867
chr1:23044304-23044372	22	10	17	9	9	4	7	4	3	4	14	5	14	8	14	10	0	16	2	4	2	5	10	12	17	0	2	24	9	16	26	21	8
chr1:23057857-23057934	6	3	3	10	3	4	7	2	2	9	8	2	6	1	4	6	2	3	2	1	4	0	2	6	3	3	7	4	12	7	2	6	6
chr1:23084022-23109130	4573	2571	3199	4499	3808	2017	2422	4193	3546	3832	3742	2861	3676	4321	2394	3124	2732	3496	2422	1930	3303	1767	3788	2997	3213	2010	3447	5626	3146	2743	5081	2920	3366
chr1:23084022-23168858	7709	4902	5333	6292	5447	2976	4145	5119	5280	5795	5963	4681	6783	5468	3816	5334	3378	5916	4367	2835	5603	2078	5586	4803	6129	2587	4483	9887	4990	4742	9486	5189	4858
chr1:23084029-23177808	7915	4976	5400	6396	5517	3012	4195	5146	5325	5842	6046	4733	6909	5502	3847	5385	3391	5990	4515	2919	5693	2087	5611	4858	6202	2633	4516	9982	5057	4795	9757	5283	4937
chr1:23090426-23168817	5908	3844	4070	4407	3753	2032	3151	3258	3744	4112	4394	3562	5385	3458	2779	4049	2168	4283	3463	1907	4253	1371	3979	3570	4849	1642	2883	7494	3613	3586	7289	3809	3300
chr1:23162703-23162810	12	8	18	3	5	0	9	2	2	6	17	4	8	3	8	12	0	19	12	3	10	2	6	8	26	0	2	20	6	5	12	14	5
chr1:23163952-23164053	62	13	28	13	14	8	19	3	7	12	9	18	16	2	7	34	8	11	18	7	27	4	8	13	28	0	3	49	19	18	56	9	3
chr1:23190499-23194262	0	0	2	12	0	4	2	14	0	6	4	2	2	18	10	10	4	4	2	0	0	10	13	9	4	8	0	7	0	0	4	4	0
chr1:23191894-23194729	0	0	2	8	0	4	4	14	0	6	4	3	2	20	10	10	4	4	0	0	0	8	14	9	7	6	0	16	2	0	4	6	0
chr1:23281308-23286752	1870	1326	1687	989	1805	1741	1532	1566	2679	1271	1866	1261	1545	587	1270	1933	736	2232	1320	1490	2034	566	1805	1829	1129	743	1323	3460	1609	2408	3401	2737	1756
chr1:23304687-23344336	9612	6595	8947	8772	12556	8583	7524	12220	12682	7463	10367	9335	9200	6823	9864	10781	8268	9483	7999	7139	10762	7721	8729	8764	6445	7550	7010	12594	8173	8664	15729	9582	10886
chr1:23309782-23344310	8940	5886	7773	8396	10968	7643	6602	11270	10761	6478	8742	8503	8015	6609	8844	9755	7760	7520	6983	6232	9159	7462	7713	7304	5562	7137	6357	10205	7121	6933	13275	7971	9577
chr1:23309783-23311893	2882	1806	2691	3600	4398	3293	2110	5625	4463	2272	3015	3235	2366	2791	3504	3510	3466	2331	2624	2401	3166	3436	3132	2393	1798	2829	2724	3442	2646	2395	4768	2679	3891
chr1:23309785-23344322	8940	5887	7773	8396	10968	7643	6602	11270	10761	6478	8742	8503	8015	6609	8844	9755	7760	7520	6983	6232	9159	7462	7713	7304	5562	7137	6358	10205	7121	6933	13275	7974	9577
chr1:23309787-23344262	8940	5886	7773	8396	10966	7642	6600	11266	10760	6478	8740	8502	8015	6605	8842	9755	7759	7519	6983	6231	9157	7459	7713	7301	5561	7137	6354	10204	7121	6933	13274	7971	9577
chr1:23310214-23344281	8926	5872	7757	8383	10883	7584	6579	11172	10709	6420	8702	8478	7983	6594	8741	9724	7704	7465	6966	6184	9085	7432	7665	7226	5523	7103	6317	10140	7084	6884	13230	7931	9542
chr1:23310332-23344295	8758	5657	7329	8197	9994	6920	6275	9941	9872	6010	8021	7904	7633	6432	8046	9260	7256	6970	6427	5793	8537	6960	7041	6782	5184	6751	5818	9486	6629	6312	12241	7470	8950
chr1:23310392-23344280	8662	5575	7090	8125	9649	6508	6136	9206	9308	5809	7733	7539	7476	6343	7727	9038	6969	6744	6298	5592	8223	6678	6784	6591	5044	6571	5508	9129	6457	6004	11695	7215	8614
chr1:23359447-23369442	4953	3033	4087	3595	3998	2685	2380	3871	6348	4065	4440	2979	2669	3752	1640	5546	3299	4292	2371	4119	4769	3618	3664	3667	3825	4019	4635	8198	7720	4964	4693	4264	5539
chr1:23359974-23368386	4488	2659	3752	3171	3588	2429	2208	3459	5849	3714	4067	2747	2446	3288	1488	4979	2968	3865	2193	3659	4268	3277	3346	3412	3557	3619	4238	7461	6850	4454	4324	3868	4959
chr1:23368996-23371783	643	542	453	505	502	303	293	391	602	490	499	302	304	606	219	761	462	530	296	686	684	425	419	331	306	582	552	1143	1069	725	543	535	678
chr1:23369217-23371839	617	514	425	487	490	299	285	388	586	471	483	293	295	576	217	728	447	518	288	656	654	407	406	326	303	566	539	1119	1034	702	527	526	649
chr1:23369235-23371782	612	510	419	487	489	297	284	388	585	466	480	293	290	575	210	723	446	514	286	655	646	406	402	320	302	559	537	1107	1028	695	520	522	645
chr1:23369237-23371512	574	468	365	479	437	262	239	358	538	428	450	272	259	561	196	673	414	460	258	599	556	382	380	290	294	509	502	1044	977	652	481	475	594
chr1:23369249-23371783	609	509	419	484	488	297	283	388	583	463	477	288	288	572	209	718	446	510	284	652	639	405	401	320	302	556	535	1098	1022	695	518	521	644
chr1:23370253-23370346	107	39	45	36	48	29	34	57	56	39	53	40	22	42	20	71	62	18	63	72	55	43	29	30	19	61	43	74	64	64	104	44	60
chr1:23378379-23379029	33	26	24	32	7	24	35	8	14	7	12	8	24	7	13	31	12	12	20	27	9	3	29	27	13	29	7	52	12	26	41	29	11
chr1:23381060-23424740	9346	3291	4654	5217	1521	7203	4917	3116	2576	1373	2693	3416	2694	1552	3499	4419	4673	3052	5492	4013	2582	3320	4749	4740	1601	6265	2079	4378	3249	4022	7604	3967	3620
chr1:23403480-23424707	5770	1799	2729	2755	759	3681	2671	1629	1459	664	1488	1906	1531	794	1813	2444	2121	1677	3481	2251	1314	1775	2491	2557	898	3140	1103	2529	1724	2115	4119	2414	2046
chr1:23404068-23419386	3340	1201	1599	2057	503	2509	1738	1243	965	424	1001	1232	1027	574	1027	1529	1635	1100	2042	1726	791	1370	1466	1318	493	2134	767	1331	1033	1083	2508	1578	1281
chr1:23428562-23436677	2269	1207	1546	3394	1511	1798	1139	4811	1859	2534	1690	1286	1426	3178	1080	2081	2577	1494	1019	1732	2175	1299	2321	2213	1517	2370	1528	2190	2070	1447	2757	2149	1596
chr1:23428562-23484178	6172	3267	3893	6697	3159	3560	2823	9094	3612	5259	3894	2966	3417	6441	2802	4469	4614	3095	2913	3296	4461	2241	4952	5415	4689	4138	3030	5547	4418	3336	6706	4534	3201
chr1:23429721-23484179	5510	2866	3432	5654	2507	2767	2411	6929	2694	4273	3233	2454	2896	5374	2338	3710	3473	2349	2675	2684	3608	1689	4006	4530	4200	3277	2370	4647	3664	2723	5599	3518	2634
chr1:23455990-23480179	1511	796	884	974	468	528	637	1299	534	969	717	689	823	827	639	771	535	563	792	439	752	187	833	1215	1437	437	443	1263	859	648	1312	778	486
chr1:23506429-23531220	59	146	93	770	589	529	47	1711	212	264	99	458	146	1204	815	245	778	62	41	128	60	585	1122	324	151	118	470	86	139	54	95	199	104
chr1:23516358-23519396	4	14	12	124	54	54	7	194	17	36	14	83	23	124	91	25	98	8	9	8	3	85	101	40	13	22	57	8	13	5	12	12	8
chr1:23549138-23550915	13	11	10	12	2	57	10	0	2	10	4	24	3	2	9	19	4	15	2	10	14	0	5	4	2	12	33	6	15	1	20	10	2
chr1:23557917-23559794	2121	1381	1309	4454	1293	1350	1234	2383	816	2823	1443	1026	1053	5132	982	2758	2046	2499	1935	1671	1850	1750	1973	1439	972	2829	4475	1200	2121	1023	3928	1595	1724
chr1:23558444-23559443	1594	968	968	3555	959	970	919	1907	665	2071	1023	743	787	3773	766	2062	1492	1833	1476	1250	1347	1366	1515	1054	729	2057	3328	914	1554	746	3035	1225	1274
chr1:23581494-23640568	37	20	31	187	28	42	30	26	8	46	30	157	35	106	28	89	109	37	31	24	17	30	41	26	69	28	70	59	24	23	70	35	18
chr1:23627333-23640568	6	0	4	45	8	11	9	8	0	12	1	50	6	40	6	11	38	2	4	4	7	4	11	1	21	4	6	6	8	5	7	4	6
chr1:23691778-23696425	36218	25935	31066	65301	48228	34690	20147	37802	56929	19284	26679	20499	16917	42783	17486	29607	32415	23889	27574	50927	39074	28637	24346	15512	8475	35790	21286	30031	48029	32541	44809	40133	39920
chr1:23692305-23696418	36187	25916	31038	65229	48185	34675	20121	37781	56900	19263	26649	20481	16884	42742	17466	29569	32381	23856	27569	50871	39043	28615	24324	15487	8460	35752	21262	29994	48001	32520	44782	40106	39887
chr1:23736609-23736890	17	14	10	17	10	0	7	5	0	10	14	0	10	14	2	20	10	1	10	12	4	2	9	13	18	7	3	11	34	8	17	10	2
chr1:23743154-23762059	4582	2868	3308	5036	3360	3867	2533	3588	3417	2547	3127	2610	2511	3863	3658	3541	3305	3243	2836	2336	2894	2608	3262	2602	2452	2813	3378	4190	3140	3043	4687	3050	3263
chr1:23743471-23759893	3274	1970	2336	3908	2314	2453	1704	2573	2397	1820	2048	1844	1727	2991	2665	2458	2362	2129	2051	1612	1964	1897	2114	1735	1740	1872	2270	2861	2181	1992	3238	2049	2136
chr1:23744033-23750944	640	415	534	730	526	490	343	504	655	456	487	394	403	531	510	540	397	672	428	394	598	293	514	429	472	378	419	956	616	602	957	613	541
chr1:23760381-23778287	2313	1455	1585	1621	1409	1777	1326	1208	1534	1050	1551	1270	1253	1227	1315	1800	1283	1598	1443	1262	1470	906	1549	1279	1233	1345	1213	2411	1733	1706	2507	1670	1655
chr1:23771610-23772397	63	36	28	90	47	52	37	36	51	39	39	51	34	36	16	39	50	51	26	58	60	22	60	37	24	72	32	77	76	60	62	70	62
chr1:23778404-23788232	1792	1154	1294	2745	1984	1874	1075	2791	1784	1536	1604	1341	1176	1824	1258	2038	2528	1890	1069	1806	1879	1309	1836	1334	1383	2080	1999	1815	2136	1365	2286	1707	1991
chr1:23785191-23788232	1055	728	771	1887	1371	1433	669	2306	1451	1111	1070	940	718	1324	936	1481	1937	1377	584	1229	1357	968	1407	907	960	1585	1566	1303	1497	961	1576	1261	1409
chr1:23790969-23795539	1223	812	938	3490	1763	1975	848	3051	1204	1236	1098	1309	779	4245	1446	1776	3146	1127	721	1285	1249	1664	2929	1687	1033	3318	3282	1065	1617	868	1054	1256	1457
chr1:23791155-23795537	1221	812	938	3488	1761	1975	846	3048	1204	1232	1098	1309	778	4243	1446	1770	3146	1125	721	1283	1246	1662	2923	1687	1032	3313	3282	1062	1617	868	1050	1255	1457
chr1:23791186-23794745	828	518	627	2152	1092	1116	542	1848	692	734	704	829	500	2468	823	1155	1903	708	533	773	763	948	1747	1027	653	2072	1986	689	1011	545	636	706	892
chr1:23791202-23794875	919	574	701	2329	1176	1223	588	1991	756	849	790	914	554	2757	918	1275	2064	756	588	849	842	1044	1912	1155	720	2301	2176	759	1115	602	706	774	1005
chr1:23791202-23794955	994	626	768	2534	1281	1345	647	2170	851	925	862	1004	609	3082	1007	1385	2279	818	627	938	919	1197	2071	1259	785	2551	2426	819	1208	657	768	857	1101
chr1:23791220-23794870	914	569	691	2306	1169	1209	584	1965	749	839	779	902	553	2743	905	1267	2055	751	585	844	838	1031	1896	1146	716	2283	2156	750	1112	599	700	769	995
chr1:23793652-23795277	871	577	686	2434	1253	1439	616	2159	844	865	790	928	589	3075	1061	1214	2281	750	541	916	831	1229	2128	1168	768	2410	2288	742	1141	623	696	857	1081
chr1:23795599-23800402	521	436	436	2324	722	1252	544	1112	478	831	577	680	341	2387	1830	994	756	418	342	617	600	1099	1841	949	1010	3240	2660	523	788	369	485	625	562
chr1:23798326-23800752	127	124	127	555	179	252	181	268	145	234	157	167	103	664	466	280	218	105	84	207	192	274	430	285	233	935	694	151	206	98	151	178	145
chr1:23801884-23825459	2200	1153	1557	2597	1398	1665	1012	1122	1468	1587	1343	1227	966	1589	1427	2023	1397	1624	1209	1333	1816	1124	1939	1625	1064	3263	660	1862	2293	1415	2387	1511	1854
chr1:23801886-23825428	2199	1153	1557	2597	1398	1665	1012	1122	1467	1587	1342	1227	966	1589	1427	2023	1397	1623	1206	1332	1816	1124	1939	1625	1064	3263	660	1860	2293	1415	2386	1509	1854
chr1:23801886-23838620	2313	1176	1616	2627	1408	1669	1049	1127	1488	1594	1372	1230	997	1593	1464	2041	1421	1662	1265	1340	1835	1124	1970	1689	1087	3282	660	1915	2347	1456	2497	1568	1877
chr1:23803587-23825427	1675	865	1127	1704	1016	1090	699	785	1075	1141	956	881	742	1072	977	1464	934	1175	863	965	1345	716	1255	1169	838	2088	436	1414	1638	1069	1860	1111	1319
chr1:23845076-23868294	2138	1241	1614	1897	1950	3190	1676	3487	1909	4172	1808	1865	1475	3454	1497	5978	2425	2308	1012	1982	2143	2106	2187	2278	1497	5805	2369	2117	2521	1671	2491	1794	2459
chr1:23870525-23913362	107	19	177	710	105	283	83	134	138	156	35	1652	210	836	62	675	807	24	27	50	144	88	181	28	94	69	21	177	158	143	33	77	26
chr1:23870526-23959059	160	34	201	774	119	293	100	150	143	165	63	1664	225	863	84	695	823	37	49	57	146	108	215	49	107	82	44	210	179	153	59	82	45
chr1:23881793-23882085	2	0	7	4	1	0	0	2	0	0	0	4	6	0	0	3	0	0	0	1	0	0	0	2	1	0	0	0	5	0	0	1	0
chr1:23882254-23882352	0	0	0	2	0	0	0	0	0	0	2	4	4	4	0	3	5	0	0	0	0	0	0	0	0	0	0	0	0	0	0	0	0
chr1:23907110-23907885	0	1	6	8	0	0	2	0	0	0	0	4	3	2	0	8	5	0	0	0	0	0	6	0	2	0	0	0	2	0	0	0	0
chr1:23929069-23929147	0	0	0	0	0	0	0	0	0	0	0	0	0	0	0	0	0	0	0	0	0	0	1	0	0	0	0	0	4	0	0	0	0
chr1:23959811-23963462	4595	3353	6001	3887	7619	5227	4340	9165	11495	5124	7062	5257	4734	4069	4920	7530	7582	7780	3396	6690	8661	6418	6364	5123	4115	7434	5201	9103	9457	6169	9456	7276	9461
chr1:23959827-23961880	3888	2121	3880	3242	3651	2401	2784	4437	5501	2506	3672	3086	2730	3136	2360	4725	4203	3556	2256	3420	4238	3992	3188	2436	1995	4545	2626	4374	4918	3050	5364	3711	5518
chr1:23959827-23963438	4595	3350	6001	3887	7614	5227	4337	9164	11488	5118	7058	5255	4729	4069	4918	7527	7581	7778	3395	6684	8653	6415	6363	5117	4112	7430	5196	9089	9453	6164	9451	7270	9460
chr1:23960967-23961443	1103	606	1039	951	989	722	711	1346	1329	818	1019	735	857	1021	745	1369	1237	950	452	1150	1282	1103	901	681	614	1583	772	1269	1533	889	1276	1119	1527
chr1:23964803-23980331	3869	4070	4914	3290	7480	4877	4595	8982	8282	4554	6475	5409	5393	2845	6816	5692	5992	7773	3689	6062	7258	4544	5895	4663	3572	4704	3873	7889	6220	6038	10795	7726	7100
chr1:23966444-23980296	3808	3951	4749	3246	7096	4673	4496	8553	7758	4358	6201	5273	5218	2780	6580	5536	5753	7333	3618	5781	6849	4472	5601	4418	3381	4532	3694	7352	5922	5730	10270	7318	6835
chr1:23966444-23980927	3812	3954	4754	3248	7097	4680	4500	8564	7762	4361	6204	5273	5222	2787	6580	5539	5763	7341	3621	5789	6857	4472	5604	4420	3381	4543	3700	7354	5923	5733	10272	7325	6836
chr1:23966450-23980463	3812	3954	4752	3248	7097	4680	4500	8560	7760	4360	6202	5273	5222	2783	6580	5539	5761	7339	3620	5785	6854	4472	5604	4420	3381	4543	3700	7354	5923	5733	10272	7323	6836
chr1:23967172-23980356	3746	3785	4534	3180	6554	4278	4253	7744	7206	3966	5808	4999	4987	2700	6128	5295	5382	6816	3524	5407	6352	4248	5186	4050	3091	4285	3411	6872	5559	5391	9795	6920	6506
chr1:23967306-23980308	3682	3668	4350	3128	6228	3962	4025	7224	6747	3715	5509	4784	4821	2630	5789	5099	4943	6414	3386	5103	6097	4027	4866	3821	2909	4036	3116	6503	5271	5117	9322	6537	6209
chr1:23967617-23980294	3613	3555	4176	3056	5928	3783	3860	6755	6375	3526	5207	4556	4671	2576	5510	4915	4640	6073	3281	4874	5854	3857	4597	3619	2750	3855	2878	6166	5061	4855	8909	6243	5959
chr1:23969082-23980327	3413	3308	3827	2919	5431	3487	3553	6268	5766	3275	4723	4227	4310	2440	4960	4521	4322	5394	3060	4487	5314	3675	4049	3273	2421	3555	2589	5343	4588	4353	8116	5591	5515
chr1:23969082-23980463	3414	3309	3829	2919	5432	3487	3555	6269	5767	3276	4723	4227	4311	2440	4960	4522	4322	5397	3061	4489	5318	3675	4052	3273	2421	3560	2592	5344	4588	4354	8117	5594	5516
chr1:23970363-23980319	3334	3114	3658	2833	4857	3168	3316	5811	5226	2883	4225	3888	4011	2317	4471	4195	3972	4855	2918	4136	4709	3303	3761	2818	2158	3260	2360	4801	4142	4017	7468	5169	5117
chr1:24040834-24086799	219	309	175	263	165	40	81	62	171	84	140	57	179	104	44	208	137	212	155	177	155	29	179	72	124	154	138	155	216	138	192	164	195
chr1:24056034-24066579	81	125	52	125	92	15	34	39	92	38	51	24	76	50	20	100	50	74	55	63	58	18	68	18	62	83	63	60	87	66	78	71	97
chr1:24056036-24112175	396	533	271	374	265	55	128	98	261	164	264	99	279	163	82	316	175	322	283	301	234	62	298	128	183	228	224	262	316	212	311	341	370
chr1:24056040-24112175	396	533	271	374	265	55	128	98	261	164	264	99	279	163	82	316	175	322	283	301	234	62	298	128	183	228	224	262	316	212	311	341	370
chr1:24065785-24112175	326	426	234	271	189	41	100	62	187	136	228	77	215	114	68	229	132	258	249	250	186	44	238	115	136	162	170	214	240	162	253	279	288
chr1:24066773-24083565	100	139	89	94	51	16	30	24	57	30	65	29	82	42	23	81	56	106	65	79	61	8	88	40	49	65	58	71	88	54	88	75	77
chr1:24081548-24108439	199	251	137	150	128	24	61	37	114	95	144	46	139	70	46	136	82	158	134	163	118	36	149	71	80	84	99	126	153	97	159	181	203
chr1:24119770-24143121	143	106	122	103	66	20	74	340	96	14	94	68	112	6	104	82	74	130	126	102	103	40	28	20	32	62	2	144	100	102	284	112	58
chr1:24154156-24187261	1455	922	942	945	601	251	655	1430	750	242	752	740	740	939	978	758	1102	918	1060	861	779	439	352	354	365	880	138	1227	924	732	1408	975	1165
chr1:24157098-24187261	1118	685	798	641	425	161	496	758	536	160	515	523	527	585	657	530	646	620	864	601	516	263	252	248	289	532	92	932	621	531	1061	688	911
chr1:24157129-24187248	1116	683	798	641	425	160	494	756	536	160	511	523	526	580	655	529	642	620	864	594	515	262	252	248	289	527	92	931	618	529	1058	686	911
chr1:24158999-24187959	950	550	641	497	295	122	418	561	442	129	427	437	426	446	563	443	469	523	682	437	443	204	205	200	251	369	78	777	487	453	912	579	597
chr1:24161377-24187248	836	454	538	415	185	92	366	443	354	116	341	355	360	347	472	365	375	443	590	333	371	155	166	174	221	294	64	658	401	395	787	468	370
chr1:24200239-24211693	12	3	10	20	0	2	8	2	3	1	4	4	2	0	6	5	4	0	12	0	8	0	6	2	14	6	0	0	4	3	14	2	4
chr1:24227916-24228030	0	0	0	0	0	0	0	0	0	0	0	0	0	0	0	0	0	0	0	0	0	0	0	0	0	0	0	0	0	0	0	0	0
chr1:24279766-24279855	0	0	0	0	0	0	0	0	0	0	0	0	0	0	0	0	0	0	0	0	0	0	0	0	0	0	0	0	0	0	0	0	0
chr1:24307555-24321901	230	50	116	389	64	34	67	86	78	56	112	60	64	45	80	110	296	112	103	70	84	72	89	142	88	103	6	111	66	68	258	150	99
chr1:24319321-24355318	377	152	216	2128	180	90	159	231	184	123	328	172	158	126	236	200	697	315	166	198	224	216	380	266	217	459	18	204	196	148	452	295	220
chr1:24319390-24355317	377	151	216	2124	180	90	159	230	184	123	328	172	157	126	236	200	696	314	165	198	224	216	379	266	217	458	18	203	196	148	449	295	220
chr1:24319424-24364482	620	320	405	2465	351	302	304	524	354	312	540	328	294	316	436	453	985	543	401	409	407	425	623	438	353	745	253	417	483	334	770	531	473
chr1:24319455-24336742	287	95	150	1113	125	72	126	129	134	90	223	117	118	70	170	152	380	214	122	173	162	158	195	171	138	310	16	138	145	120	357	233	168
chr1:24319565-24355318	375	150	214	2112	180	90	158	227	184	120	327	172	153	126	236	200	691	312	163	197	223	214	379	262	217	458	18	202	196	146	447	293	220
chr1:24323039-24354488	217	104	122	1689	129	52	112	147	120	62	219	122	90	72	150	108	437	222	96	115	150	139	299	179	155	268	12	142	117	83	289	174	137
chr1:24356998-24415097	1313	830	1044	997	772	739	882	1176	897	719	1045	653	841	604	1018	1079	879	1303	1183	757	878	550	1036	1116	678	785	711	1387	1063	1091	1957	1145	1143
chr1:24356999-24401459	1044	688	808	896	638	582	762	900	651	623	869	491	727	525	806	876	703	1051	958	577	703	453	894	862	533	652	605	1097	843	812	1569	886	926
chr1:24357004-24413725	1305	827	1040	991	762	723	878	1144	893	719	1042	650	837	597	1011	1072	862	1297	1173	753	878	548	1036	1111	674	778	710	1383	1056	1082	1952	1138	1134
chr1:24357004-24416934	1447	908	1165	1130	850	860	942	1442	1048	758	1116	719	919	673	1103	1198	1023	1373	1241	846	997	587	1123	1190	749	855	774	1553	1234	1198	2134	1277	1248
chr1:24357036-24413740	1305	827	1040	991	762	723	878	1144	895	719	1042	650	837	598	1011	1071	862	1297	1173	753	878	548	1036	1113	674	778	709	1383	1056	1082	1952	1138	1134
chr1:24415793-24469307	4354	3261	3679	2953	2278	3287	2502	4010	3612	1258	1970	2515	2533	1592	2112	3301	2702	2731	3095	2572	2305	983	1987	2528	2127	1479	1268	5206	3427	4730	5268	4119	2605
chr1:24415802-24472976	5481	4496	4785	4159	3360	4775	3299	5576	5207	1933	3048	3325	3540	2221	2759	4465	4165	3968	3914	3566	3471	1677	2642	3442	2877	2399	1883	6613	4846	6299	6917	5568	3970
chr1:24415811-24420128	468	334	445	445	324	511	222	891	506	194	272	273	298	290	279	419	557	316	284	369	354	223	237	298	261	336	275	596	589	517	610	476	354
chr1:24415812-24454824	3151	2396	2717	2101	1610	2293	1736	2790	2583	954	1425	1802	1819	1182	1604	2417	1936	1891	2332	1839	1659	667	1468	1890	1629	1010	931	3965	2432	3620	3814	3044	1853
chr1:24415813-24466310	4045	3052	3443	2652	2101	2986	2314	3675	3330	1191	1827	2309	2372	1472	1941	3114	2452	2470	2865	2398	2143	863	1830	2385	1998	1344	1175	4915	3172	4461	4840	3803	2420
chr1:24419547-24454097	2732	2134	2362	1809	1380	1938	1563	2205	2173	833	1244	1599	1586	986	1365	2056	1573	1663	2113	1533	1370	520	1279	1653	1434	773	727	3488	2012	3218	3282	2638	1581
chr1:24502896-24537014	2218	1331	1897	2291	1322	2321	1690	2814	1715	881	1677	2733	1662	1548	818	2267	2866	1409	1714	1407	1674	867	1591	1406	1667	1460	960	2106	2267	1663	2398	1711	1720
chr1:24502896-24541040	2984	1979	2803	3106	2181	3800	2549	4689	2945	1357	2598	3851	2482	2081	1241	3337	4439	2440	2338	2349	2923	1188	2480	2118	2232	2297	1414	3402	3629	2857	3665	3028	2739
chr1:24514319-24535337	1109	634	912	1266	558	944	772	1096	670	388	783	1320	818	773	264	1075	1231	582	901	634	697	416	615	584	756	643	400	784	943	670	1042	765	811
chr1:24514346-24535357	1087	634	901	1211	548	931	777	1099	670	386	778	1299	817	753	261	1080	1209	581	896	633	693	405	607	586	749	643	397	787	947	667	1017	752	798
chr1:24514372-24535279	1043	614	882	1152	523	897	748	1035	655	372	753	1262	794	707	254	1019	1128	562	873	588	662	383	583	566	736	598	372	768	891	653	985	730	762
chr1:24529454-24529714	16	15	6	8	0	0	4	4	0	3	11	3	6	6	2	12	7	1	11	7	4	0	1	2	7	2	0	3	13	3	0	0	1
chr1:24538801-24556024	575	389	524	586	585	1076	539	1329	929	324	615	806	546	412	296	667	1143	791	396	576	947	252	613	494	372	553	330	1027	945	809	943	958	665
chr1:24556110-24609325	797	491	719	354	527	49	441	443	571	38	1094	531	963	204	52	361	634	476	533	394	871	98	222	91	303	505	25	969	1782	652	1051	625	230
chr1:24589463-24609328	423	270	414	229	339	27	256	334	374	18	664	315	496	140	34	205	546	286	212	275	617	66	134	64	136	415	18	549	1149	440	594	393	160
chr1:24625410-24625513	0	0	0	0	0	0	0	0	2	0	0	0	0	0	0	0	0	0	0	0	0	0	0	0	0	0	0	0	0	0	0	0	0
chr1:24643011-24673267	7215	5063	7107	4870	4754	3812	4899	3796	5490	3277	6647	5007	5731	2892	4879	4675	2767	7046	6374	3069	5136	1677	5087	4383	5071	2087	3191	8757	3837	5687	10778	5997	5529
chr1:24643283-24672667	7097	4846	6773	4771	4438	3479	4675	3589	5165	3036	6140	4746	5460	2803	4622	4470	2624	6656	6139	2945	4835	1603	4747	4143	4739	1998	3025	8218	3644	5306	10082	5660	5149
chr1:24643298-24672626	7073	4786	6676	4759	4352	3369	4560	3489	5056	2951	6020	4635	5353	2785	4518	4351	2572	6527	6061	2899	4728	1583	4639	4042	4669	1969	2931	8043	3578	5178	9931	5537	5041
chr1:24643307-24671595	6529	4409	6056	4474	3884	2944	3981	3056	4552	2597	5363	3974	4781	2580	4154	3908	2262	5960	5571	2555	4233	1417	4184	3546	4296	1808	2589	7385	3257	4655	8786	5154	4532
chr1:24648925-24666897	3775	2628	3392	2591	2151	1705	2197	1664	2508	1484	2958	2336	2695	1608	2450	2302	1337	3232	3270	1431	2147	834	2542	2031	2626	1020	1470	4058	1858	2466	5074	2867	2417
chr1:24666982-24667087	6	9	8	0	3	4	22	5	11	5	14	7	7	2	12	1	2	16	0	14	0	0	5	4	6	5	4	16	3	6	10	8	4
chr1:24745356-24844324	10172	8222	10461	11631	19588	4444	9092	26950	17205	21303	17713	10841	14775	16013	9522	15250	12508	19331	9097	10318	17834	10137	17140	18196	12905	9077	23656	14412	12405	10489	20367	11437	15837
chr1:24745381-24839907	6633	5464	5398	7700	7993	1925	5582	8341	6527	7962	8891	5136	9441	9013	4299	7735	4683	8754	5810	3894	7545	3906	8070	6003	6797	3795	8303	6286	4866	4221	11026	5559	6429
chr1:24777872-24777979	0	8	4	5	11	0	16	4	6	7	19	1	14	4	6	5	2	14	0	0	16	0	12	12	11	3	5	24	4	9	19	10	1
chr1:24899510-24965010	2022	1550	1549	5530	1244	1821	930	5956	1371	1315	1324	5852	1975	4708	1311	2066	2037	837	1194	1221	1075	962	2466	749	1542	749	836	2004	1477	1571	2011	2066	996
chr1:24899517-24929877	1429	1069	1001	4115	900	1382	588	3969	955	1089	1033	4160	1354	3611	900	1490	1624	565	825	941	665	712	1719	497	1069	562	569	1208	957	954	1403	1302	668
chr1:24901028-24964984	1784	1351	1346	4853	1063	1530	802	4952	1099	1132	1167	5187	1745	4033	1123	1796	1784	687	1040	1058	962	816	2134	674	1406	642	661	1795	1302	1350	1755	1802	856
chr1:24901777-24929121	1081	825	714	3084	644	963	422	2650	631	831	802	3172	1046	2656	661	1134	1249	371	576	702	511	501	1267	375	886	414	348	949	727	672	1036	978	481
chr1:24902571-24928798	995	778	663	2832	596	865	403	2364	573	759	755	2951	956	2409	602	1033	1155	355	521	640	481	427	1164	339	835	372	297	904	666	621	962	923	433
chr1:24961344-24963097	52	34	27	94	20	25	23	190	36	18	14	93	32	97	45	27	37	22	20	24	35	24	60	12	30	15	27	80	48	59	33	45	32
chr1:24968422-24970865	2	6	0	0	0	0	0	37	0	0	0	0	1	2	0	0	0	0	0	0	0	0	0	0	0	0	0	0	0	0	11	0	2
chr1:25023502-25023586	0	0	0	0	0	0	0	0	0	0	0	0	0	0	0	0	0	0	0	0	0	0	2	0	0	0	0	0	0	0	0	0	0
chr1:25110457-25113120	1	0	5	3	0	0	0	4	0	0	0	0	0	0	0	0	0	2	0	0	0	0	0	0	0	2	0	3	0	2	2	0	0
chr1:25208138-25208869	0	0	0	0	0	0	1	0	0	0	0	2	0	0	0	0	2	2	0	0	0	0	4	1	0	2	0	0	0	0	0	0	0
chr1:25222678-25232493	2365	1298	2245	1897	2424	2485	1843	2676	2931	1488	2014	1868	1639	1430	1223	2684	2149	1978	1684	2973	3239	2037	1962	1614	820	2756	1454	2301	3076	1916	3585	2184	2798
chr1:25222964-25232486	2327	1264	2218	1850	2361	2417	1814	2631	2860	1455	1964	1854	1614	1397	1191	2644	2117	1905	1665	2914	3162	2007	1926	1584	797	2710	1424	2253	3020	1854	3517	2111	2756
chr1:25230308-25232502	1128	330	630	1007	600	683	526	837	736	346	433	500	433	560	238	930	603	375	416	929	900	591	547	361	151	1020	432	462	941	443	760	608	744
chr1:25242236-25247519	5243	4257	5132	3940	6770	7309	3871	6983	10121	4580	5775	5034	3876	5898	3597	7604	6419	7253	3776	9203	9861	3556	7017	4807	3962	9545	5410	10266	11882	8676	9014	9073	7472
chr1:25242255-25247454	5243	4255	5132	3939	6770	7309	3868	6982	10117	4580	5774	5033	3875	5898	3597	7602	6418	7252	3773	9200	9859	3555	7016	4807	3960	9543	5410	10264	11881	8674	9012	9072	7471
chr1:25244489-25247454	3745	2603	2739	3117	3224	3610	1878	3837	4660	2288	2782	2243	1884	4739	1930	4257	3665	3396	1781	5168	4474	2122	4034	2327	2064	6289	2817	5009	7128	4147	4044	4609	4011
chr1:25247836-25248321	10	25	29	10	17	18	13	4	13	8	11	6	15	22	4	5	6	16	38	16	33	2	10	25	19	4	8	34	26	18	48	14	31
chr1:25253113-25267885	5671	2697	3950	1949	1564	1642	2682	1085	2526	1163	1824	2572	2617	1705	1033	2781	1600	2193	3256	2825	3264	597	1564	1412	1573	1260	600	5534	3892	3890	7208	3742	2152
chr1:25272392-25330445	4910	4503	4617	2147	1552	1135	2573	518	3235	1164	1588	2405	3414	1656	1047	2904	1242	2313	5127	2932	2821	293	1570	1488	2604	876	665	7201	3719	4401	6794	4649	1296
chr1:25272497-25329211	4621	4375	4487	2072	1510	1120	2504	507	3136	1139	1547	2326	3309	1618	1026	2804	1213	2251	5027	2861	2700	291	1552	1457	2534	864	653	7029	3574	4313	6628	4565	1276
chr1:25272547-25321900	3048	3380	3437	1700	1210	907	1878	379	2487	864	1205	1771	2556	1308	779	2100	972	1793	3786	2272	2157	203	1192	1127	1794	693	529	5438	2763	3454	5117	3739	989
chr1:25272547-25329211	4621	4375	4487	2072	1510	1120	2504	507	3136	1139	1547	2326	3309	1617	1025	2803	1213	2251	5027	2861	2700	291	1552	1457	2534	864	653	7028	3574	4313	6625	4565	1276
chr1:25337916-25362361	4890	3648	4580	5659	5385	5195	4208	6909	6292	4886	4247	4802	4042	6113	3567	6434	7303	4055	3581	6358	5916	5427	5247	5013	3675	6883	6502	5365	5982	4776	5675	5313	5836
chr1:25338322-25361279	3538	2504	3318	4198	4018	3624	3003	5024	4527	3692	3185	3475	2961	4346	2663	4638	5000	2810	2467	4442	4449	4015	3827	3715	2706	4915	4404	3687	4121	3284	3994	3369	4024
chr1:25340970-25341034	5	4	10	3	17	6	14	5	17	10	11	18	10	0	10	10	12	9	14	18	16	1	14	9	8	10	14	29	17	32	33	12	13
chr1:25346273-25346377	24	5	15	12	9	1	16	3	7	10	6	14	14	11	4	17	8	12	14	9	11	1	11	16	19	1	2	22	10	13	28	11	9
chr1:25362248-25420845	4143	1318	1430	754	561	594	800	391	932	487	532	865	1055	573	588	970	559	684	1881	955	857	206	659	636	989	421	425	2138	1275	1274	2220	1369	526
chr1:25362249-25411439	4065	1294	1408	730	549	567	794	374	910	477	524	858	1044	569	536	937	539	664	1854	934	840	191	648	572	960	412	404	2110	1241	1242	2153	1334	514
chr1:25362249-25420872	4142	1318	1426	754	559	589	800	386	931	487	530	864	1055	571	584	968	557	681	1881	946	853	205	657	633	989	418	423	2135	1270	1273	2219	1364	524
chr1:25362307-25420795	4138	1291	1398	748	478	470	769	254	842	428	483	840	1019	540	535	913	462	605	1864	829	772	163	604	570	946	296	314	2058	1191	1213	2181	1266	462
chr1:25362311-25430192	4240	1326	1464	785	510	521	811	268	883	456	503	860	1057	577	617	987	516	646	1924	868	803	203	632	648	989	336	358	2146	1258	1291	2333	1325	520
chr1:25362362-25420792	4138	1291	1398	748	476	469	769	251	842	425	483	839	1019	539	535	913	459	603	1864	826	771	163	603	569	945	292	310	2054	1189	1213	2179	1258	461
chr1:25362430-25420805	4136	1291	1397	748	475	468	768	251	842	425	483	834	1018	539	534	911	459	602	1864	825	771	163	603	569	945	290	310	2051	1187	1213	2177	1258	461
chr1:25402595-25420848	137	59	46	70	34	46	34	18	37	22	24	29	33	18	69	72	50	45	70	62	43	36	28	97	56	15	41	87	64	88	177	100	42
chr1:25406230-25406289	1	0	0	0	0	0	0	0	0	0	0	0	0	0	0	0	0	0	0	0	0	0	0	1	0	0	2	0	0	0	1	1	0
chr1:25430896-25500209	6363	3715	4847	4833	3746	4294	3913	4993	4719	4356	4552	4961	4504	4658	4312	5689	3656	5068	4198	3391	4066	3955	6519	6487	4072	4178	5422	7077	4513	4723	7395	4790	4427
chr1:25430919-25500209	6363	3715	4847	4833	3746	4294	3913	4993	4719	4356	4552	4961	4504	4658	4312	5689	3656	5068	4198	3391	4066	3955	6519	6487	4072	4178	5421	7076	4513	4723	7395	4790	4427
chr1:25448892-25458783	1116	807	1134	641	907	1075	849	1358	1190	1141	1203	1202	1028	892	1058	1350	943	1207	906	930	982	1020	1612	1664	1008	1128	1463	1616	1266	1136	1610	1086	985
chr1:25543579-25568886	4521	2465	2939	5419	2474	2818	2404	2081	2108	1667	2811	3069	2394	4688	1755	3296	2617	2422	2664	2875	2422	1933	3440	2448	2177	3337	2743	3484	3649	2272	4301	2968	3104
chr1:25553363-25568884	3070	1844	2098	4296	1965	2336	1832	1742	1612	1276	2126	2458	1841	3722	1318	2496	2106	1883	1912	2222	1901	1617	2653	1823	1560	2757	2186	2500	2751	1611	3171	2222	2420
chr1:25581477-25590356	236	126	101	126	87	39	80	18	55	45	70	118	183	50	44	73	81	85	112	74	87	29	58	59	81	22	14	250	129	93	201	78	62
chr1:25617467-25786207	7162	3607	3927	7790	3168	2549	4068	1156	2223	3359	3853	5764	5158	3823	1952	6203	1499	3550	3581	2328	3286	1083	4662	3675	3820	2447	1704	6453	2384	3003	9303	4225	2774
chr1:25617849-25784450	6762	3461	3691	7345	2959	2412	3896	1118	2070	3118	3590	5591	4954	3556	1906	5900	1391	3329	3390	2198	3097	1003	4509	3503	3702	2241	1593	6216	2243	2802	8924	4094	2585
chr1:25644543-25659111	529	331	297	591	143	158	282	80	122	172	168	508	320	266	166	472	90	214	256	136	166	63	485	294	264	124	142	479	179	228	714	308	166
chr1:25686501-25761684	2751	1416	1289	2817	1062	886	1632	370	698	1091	1414	2127	2325	1238	701	2292	469	1424	1323	765	1293	287	1601	1292	1636	654	493	2555	872	990	3736	1743	886
chr1:25709601-25784450	3168	1580	1809	3877	1765	1233	1793	611	1242	1814	2196	2524	2679	1943	856	2960	764	1808	1665	1142	1710	571	1935	1678	1832	1362	864	2916	1157	1243	4322	2031	1476
chr1:25800175-25818222	7084	3762	5653	8828	6207	5054	3220	2830	4023	4339	4179	4787	4219	6397	3706	5906	3082	3737	4825	3030	3636	2379	4547	4210	3610	5646	5063	5015	4894	2803	5712	3457	4837
chr1:25800192-25818221	7084	3762	5653	8828	6207	5054	3220	2830	4023	4339	4179	4787	4219	6397	3706	5906	3082	3737	4825	3030	3636	2379	4547	4210	3610	5646	5063	5015	4894	2803	5712	3457	4837
chr1:25812727-25815990	1414	843	1243	1937	1176	1126	674	566	944	855	892	1060	938	1332	745	1286	616	811	1091	631	781	513	1077	911	795	1135	1110	1127	1081	593	1174	710	1075
chr1:25813972-25823744	5599	2871	4366	6844	4682	4192	2457	2639	3427	3241	3369	3466	3156	4700	3028	4358	2521	3001	3500	2583	2931	2064	3590	3357	3253	4536	3913	4182	4262	2179	4632	2763	3902
chr1:25816748-25819772	2580	1217	1820	3199	2033	1869	1019	996	1417	1377	1456	1368	1298	1874	1374	1708	978	1267	1462	958	1107	735	1496	1407	1130	1746	1631	1739	1521	835	2072	1129	1485
chr1:25818720-25820797	299	153	173	217	204	203	128	208	157	120	178	151	126	219	130	186	132	153	139	232	235	116	120	170	236	281	151	207	327	141	276	165	259
chr1:25819905-25832941	2476	1622	2068	2628	2295	2248	1285	2718	2261	1419	1945	1440	1383	2096	1533	2080	1854	2149	1227	2266	2369	1420	1784	1552	2291	2751	1859	2595	3572	1917	2570	2139	2619
chr1:25819928-25832938	2475	1622	2068	2628	2295	2247	1285	2718	2261	1417	1944	1440	1383	2096	1531	2079	1854	2147	1227	2263	2369	1420	1782	1552	2291	2749	1859	2594	3571	1917	2569	2139	2616
chr1:25819977-25832334	2017	1211	1575	1899	1668	1550	985	1932	1629	1007	1406	1125	1009	1573	1119	1598	1399	1495	953	1692	1659	1065	1345	1153	1813	1978	1330	1997	2697	1411	2011	1638	1932
chr1:25819978-25829831	1859	1079	1418	1780	1436	1307	878	1554	1345	891	1224	981	875	1435	922	1416	1170	1221	896	1439	1434	950	1125	980	1606	1711	1043	1666	2308	1163	1787	1350	1694
chr1:25819985-25832211	1960	1154	1513	1853	1601	1500	946	1802	1519	965	1335	1084	954	1521	1074	1543	1328	1403	942	1599	1571	1015	1288	1104	1746	1867	1224	1922	2576	1345	1949	1551	1829
chr1:25820002-25832938	2475	1622	2068	2628	2295	2246	1285	2718	2261	1417	1944	1440	1382	2096	1530	2079	1853	2147	1227	2259	2369	1420	1782	1552	2290	2749	1859	2594	3571	1917	2568	2139	2615
chr1:25820192-25832938	2465	1614	2056	2615	2286	2226	1283	2700	2252	1414	1934	1432	1378	2084	1522	2069	1850	2139	1224	2243	2355	1412	1773	1546	2259	2736	1847	2569	3553	1907	2553	2131	2608
chr1:25820827-25832938	2392	1584	2014	2575	2244	2170	1270	2675	2221	1398	1895	1412	1354	2026	1469	2044	1824	2094	1209	2194	2280	1395	1740	1509	2134	2680	1812	2504	3482	1877	2506	2095	2560
chr1:25821522-25832936	2329	1536	1934	2530	2202	2135	1254	2652	2167	1370	1835	1376	1316	1987	1446	1982	1803	2074	1181	2166	2231	1361	1723	1458	2064	2615	1790	2424	3400	1854	2442	2062	2504
chr1:25831912-25832134	98	82	108	100	203	211	71	202	189	94	112	89	72	97	100	121	147	179	44	174	142	78	171	106	131	161	161	208	283	139	139	162	167
chr1:25831922-25859412	773	687	791	1399	1198	1155	491	1793	1140	713	896	642	621	911	1028	862	1393	1052	400	960	1054	682	1064	758	808	1125	1064	1142	1510	836	929	890	1075
chr1:25834005-25837547	62	60	72	377	214	120	45	502	124	86	92	128	58	182	289	111	579	54	35	64	58	159	290	110	43	37	169	118	126	62	77	64	64
chr1:25834005-25859412	112	110	90	480	262	152	57	591	173	124	131	173	88	216	441	144	671	79	49	80	81	189	351	164	77	53	226	188	172	85	113	99	81
chr1:25859612-25863420	700	345	545	635	665	450	301	457	512	418	374	400	421	403	216	497	709	427	256	606	614	374	304	338	238	975	240	525	1137	421	641	538	619
chr1:25861209-25871253	1306	726	1089	1149	1103	725	529	700	834	679	699	746	776	702	323	945	1136	700	610	1204	1077	616	533	711	501	1569	378	997	1940	743	1338	971	1057
chr1:25877495-25877605	0	0	0	0	0	0	0	4	0	0	0	0	0	0	4	0	0	0	0	0	0	0	0	2	0	0	2	0	0	0	0	0	0
chr1:25885439-25906466	1343	901	1267	3733	4923	3043	792	29148	3294	3040	1105	2215	1048	4050	5842	2181	5751	1091	748	1406	1928	4708	7211	2297	976	1593	2955	1789	3764	1238	1444	1697	1689
chr1:25900101-25906466	1220	793	1173	3602	4811	2995	744	29067	3198	2952	1042	2080	951	3851	5692	2079	5622	1040	680	1346	1864	4661	6999	2225	938	1549	2896	1625	3649	1155	1317	1580	1602
chr1:25900117-25906153	1218	793	1173	3602	4807	2995	744	29065	3197	2951	1042	2080	951	3851	5690	2079	5620	1037	680	1346	1864	4661	6999	2223	938	1549	2896	1624	3649	1155	1316	1576	1602
chr1:25900567-25906417	1190	753	1131	3485	4667	2916	726	28427	3102	2852	1004	2008	916	3746	5484	2001	5465	998	656	1298	1812	4567	6831	2148	895	1509	2788	1565	3559	1102	1261	1518	1545
chr1:25900594-25906991	1170	739	1102	3443	4631	2901	709	28279	3078	2837	993	1978	896	3714	5430	1977	5425	986	635	1287	1808	4522	6783	2126	886	1501	2768	1547	3540	1097	1242	1512	1530
chr1:25900740-25905128	1120	701	1068	3346	4481	2796	689	27319	2969	2736	959	1899	853	3629	5187	1894	5241	931	609	1236	1747	4372	6495	2031	844	1461	2656	1473	3403	1046	1188	1441	1471
chr1:25906361-25906454	108	72	93	766	713	730	53	7032	552	344	83	254	59	790	836	217	820	100	15	199	269	625	1173	218	71	266	403	154	633	141	140	282	179
chr1:25911748-25911822	0	0	0	0	0	0	0	0	0	0	0	0	0	0	0	0	0	0	0	0	0	0	0	0	0	0	0	0	0	0	0	0	0
chr1:25959766-25998157	1935	1043	1420	2034	1180	1410	917	1219	1346	1028	1201	1477	1029	1789	1126	1897	1275	1244	1204	1077	1308	946	1969	1289	1619	2146	1540	2045	1710	1201	1935	1284	1378
chr1:25960769-25998044	1825	951	1301	1891	1005	1215	817	1065	1158	902	1052	1336	946	1648	1006	1740	1138	1102	1146	983	1164	841	1737	1148	1467	1896	1372	1858	1560	1038	1747	1119	1223
chr1:25964196-25964300	2	0	0	2	2	0	0	0	4	1	0	0	0	0	2	2	0	0	4	0	0	0	1	2	0	0	1	9	0	0	1	2	2
chr1:25982363-25998056	838	408	530	580	353	493	266	472	501	365	447	540	369	720	468	642	425	474	451	397	493	303	675	469	647	695	528	857	651	428	773	476	548
chr1:26006005-26006130	0	0	0	0	0	0	0	0	0	0	2	0	1	0	0	0	0	0	0	0	0	0	0	0	1	0	0	0	2	0	0	0	0
chr1:26006215-26006299	0	0	0	9	0	0	0	0	0	0	0	0	0	0	0	0	0	0	0	0	0	0	0	0	2	0	0	2	1	0	0	0	0
chr1:26021779-26036464	381	258	509	591	665	226	100	500	807	59	226	158	259	105	112	195	110	174	176	525	522	108	226	126	130	506	170	917	1050	415	486	644	448
chr1:26023188-26031555	149	85	220	237	240	68	38	200	311	23	91	73	88	35	48	78	48	72	69	188	209	40	96	42	48	179	71	372	400	188	222	248	205
chr1:26037251-26046113	41	26	50	59	30	34	8	18	22	172	109	92	34	19	12	40	16	22	31	85	34	217	42	26	61	27	8	50	60	6	66	20	46
chr1:26038021-26046133	37	20	36	59	26	32	6	16	20	165	99	92	32	17	12	38	16	22	20	73	32	211	40	24	56	24	8	42	48	4	55	10	42
chr1:26043438-26045451	6	4	6	6	2	9	0	4	6	54	35	30	2	6	4	15	2	2	2	17	2	57	4	12	6	0	4	4	10	0	12	0	10
chr1:26051303-26067633	74	13	21	49	10	13	22	0	32	30	42	23	34	30	2	36	8	45	24	6	36	14	12	8	38	35	2	33	16	4	58	15	14
chr1:26061243-26068436	18	13	9	20	2	6	6	0	15	14	14	11	13	14	0	11	2	16	10	4	16	4	7	5	12	20	2	12	10	2	18	5	6
chr1:26071577-26071677	0	0	0	0	0	0	0	0	0	0	0	0	0	0	0	0	0	0	0	0	0	0	0	0	0	0	0	0	0	0	0	0	0
chr1:26111836-26125543	827	657	947	897	1267	1260	673	1628	1463	810	1050	927	823	896	1370	1212	1208	1408	625	1223	1340	1259	1933	1270	1196	1416	1115	1414	1226	1129	1493	1412	1406
chr1:26111848-26124033	773	547	823	812	931	969	547	1238	1045	570	800	763	679	826	1034	962	922	990	533	957	942	1025	1471	922	940	1126	895	1060	966	835	1187	1116	1086
chr1:26159019-26162628	451	304	299	551	407	151	202	66	154	312	536	217	329	361	90	463	296	538	279	439	688	115	144	95	109	402	120	415	609	315	350	308	450
chr1:26169870-26172060	343	423	381	865	648	744	277	918	413	299	441	277	227	725	428	496	574	311	252	502	511	578	629	420	255	1046	620	249	583	346	298	470	547
chr1:26169941-26172060	343	423	381	865	648	744	277	918	413	299	441	277	227	725	428	495	574	311	252	501	510	578	629	420	255	1045	620	249	583	345	298	470	547
chr1:26169946-26171665	331	403	370	845	637	744	267	909	406	294	421	267	216	712	415	491	567	292	246	489	508	576	616	416	249	1034	616	239	560	339	277	443	534
chr1:26170179-26170813	126	196	137	404	241	334	110	387	210	147	171	118	102	378	238	237	326	163	64	238	201	296	317	211	117	467	359	134	255	177	121	216	216
chr1:26170179-26171738	150	262	166	460	264	338	133	399	234	154	219	126	123	401	258	265	341	206	82	272	221	301	344	215	139	485	373	150	272	187	158	264	241
chr1:26170193-26171373	135	227	159	433	251	331	127	387	223	145	200	112	116	385	252	254	328	181	79	250	213	297	324	209	124	475	362	143	263	178	137	247	236
chr1:26170491-26171821	108	182	121	294	168	204	88	262	169	99	158	84	71	261	183	155	226	163	51	150	148	172	227	114	104	270	238	109	193	117	94	173	161
chr1:26177402-26189886	1823	860	1212	1420	471	999	856	973	695	295	944	663	666	358	1291	995	900	810	1083	801	836	975	1182	739	713	1029	480	1219	1250	571	1481	1024	1049
chr1:26177489-26183218	621	292	366	392	181	338	266	319	264	100	338	227	231	116	483	360	270	283	250	291	317	315	438	245	240	350	144	474	440	241	520	401	336
chr1:26177508-26189884	1823	860	1212	1420	471	997	855	973	695	295	944	663	666	355	1291	995	900	809	1083	800	836	975	1182	739	713	1029	480	1215	1250	571	1481	1023	1049
chr1:26180167-26189846	1725	792	1162	1388	457	991	837	951	659	285	887	642	632	340	1193	926	879	765	1047	741	789	952	1162	707	679	981	470	1156	1150	545	1378	950	1018
chr1:26190560-26202968	28	20	12	17	1	14	12	6	10	12	9	10	5	2	6	25	10	12	8	5	10	3	20	12	4	8	2	18	28	12	12	22	22
chr1:26225319-26229840	62	24	53	20	10	38	16	4	19	3	34	21	22	8	16	29	3	26	22	68	54	8	12	0	16	14	6	58	70	32	38	44	38
chr1:26234199-26277687	1682	808	944	2819	1228	1612	999	2811	1078	1049	927	1324	768	1746	2926	1669	1678	892	933	714	926	2049	2235	1516	1262	1734	1202	1436	1240	919	1340	1094	984
chr1:26234201-26278808	2075	959	1135	3800	1476	1974	1177	3620	1263	1205	1069	1604	879	2119	3346	1972	2120	1071	1089	848	1089	2636	2602	1741	1427	2101	1458	1635	1450	1068	1585	1290	1266
chr1:26269289-26278807	1017	424	538	2302	726	1056	568	1917	610	530	505	723	389	1095	1451	852	1102	535	489	425	456	1552	1213	740	569	1021	765	681	665	504	706	568	652
chr1:26279175-26281516	2347	927	1576	5721	2850	2981	1305	4215	1787	3551	1422	3215	1176	6413	1789	2795	3668	717	1324	915	1262	2916	3209	2866	1816	2175	4362	1500	1265	680	1782	918	1849
chr1:26280121-26281450	2270	914	1533	5655	2821	2941	1281	4188	1770	3521	1391	3188	1133	6358	1733	2740	3630	691	1278	887	1226	2903	3175	2841	1800	2136	4342	1462	1221	649	1727	892	1822
chr1:26281327-26306636	3366	1573	1839	3694	2516	2613	1695	2199	1295	2432	1598	2629	1630	3910	2011	2854	2468	1382	1759	1498	1655	1660	2859	2503	1403	2377	2151	2067	1899	1241	2603	1376	2239
chr1:26282281-26306620	2747	1274	1452	1911	1195	1595	1311	1006	752	1035	1133	1680	1294	1647	1355	1944	1076	1100	1479	1174	1099	676	1714	1501	769	1586	754	1518	1328	925	1984	1048	1552
chr1:26282283-26306632	2747	1274	1452	1911	1196	1595	1311	1006	752	1036	1133	1681	1294	1647	1355	1944	1077	1100	1479	1174	1099	676	1714	1501	769	1587	754	1518	1328	925	1984	1048	1552
chr1:26282283-26306645	2747	1274	1453	1911	1197	1596	1311	1007	752	1036	1133	1681	1294	1647	1355	1944	1077	1100	1479	1174	1099	676	1714	1501	770	1587	756	1518	1328	925	1984	1048	1552
chr1:26282283-26318265	2900	1346	1655	4181	1717	2642	1473	2863	1095	1386	1309	3309	1462	3659	1642	2612	2494	1184	1865	1477	1404	1469	2332	1706	948	2001	956	1701	1719	1133	2209	1306	1737
chr1:26282283-26318363	2901	1346	1657	4182	1718	2642	1475	2865	1095	1386	1309	3317	1463	3669	1643	2614	2498	1185	1865	1477	1405	1476	2333	1706	949	2002	956	1701	1721	1133	2209	1306	1738
chr1:26284993-26306635	1395	773	844	985	746	983	773	548	436	649	669	950	798	864	925	1209	565	670	849	587	637	348	1082	1058	545	818	431	1027	819	626	1140	609	935
chr1:26285136-26306636	1206	703	784	907	693	917	704	511	410	612	617	882	749	800	872	1136	515	617	789	540	596	317	1018	978	505	730	416	952	764	567	1052	565	862
chr1:26317956-26320523	268	163	398	3842	806	1560	296	2855	596	715	323	2935	400	4760	594	1414	3063	204	456	613	633	1468	1132	403	496	906	340	398	636	362	442	543	380
chr1:26317957-26318994	178	76	243	2319	518	1061	155	1878	347	347	173	1741	192	2143	289	692	1484	95	394	315	319	829	631	204	186	443	209	177	418	215	244	272	190
chr1:26321858-26343952	41	25	50	321	49	72	32	194	26	24	12	209	50	164	85	54	127	12	29	26	16	71	81	42	57	18	34	36	42	26	42	45	20
chr1:26321858-26344085	43	27	51	330	49	72	32	196	26	24	12	211	51	164	89	54	128	12	31	28	16	73	81	42	57	20	34	38	42	26	42	45	20
chr1:26336465-26338439	0	0	0	59	6	4	0	26	2	2	0	13	1	14	12	4	10	0	0	3	0	7	3	6	10	3	3	2	2	2	3	4	2
chr1:26348464-26348719	0	0	0	0	0	1	2	1	0	0	0	0	0	0	2	0	0	0	0	0	0	0	0	1	0	0	0	0	0	1	0	0	0
chr1:26361633-26372735	171	175	225	348	133	142	152	369	117	24	50	220	92	296	76	163	44	57	138	219	77	168	228	44	171	13	33	169	112	94	166	219	185
chr1:26361634-26372775	171	175	225	348	133	142	152	369	117	24	50	220	92	296	76	163	44	57	138	219	77	168	228	44	171	13	33	169	112	94	166	219	185
chr1:26361636-26372735	171	175	225	348	133	142	152	369	117	24	50	220	92	296	76	163	44	57	138	219	77	168	228	44	171	13	33	169	112	94	166	219	185
chr1:26410777-26429722	45	18	32	36	8	251	10	10	26	10	20	10	16	14	16	26	36	14	15	21	6	106	10	19	28	10	14	27	15	24	49	18	18
chr1:26410816-26429719	45	18	32	36	8	251	10	10	26	10	20	10	16	14	16	26	35	14	15	21	6	106	10	19	28	10	14	27	15	24	48	18	18
chr1:26432315-26448565	1553	1108	1163	1472	918	1078	961	837	940	976	940	992	1216	1238	878	1485	1018	1113	972	827	1064	700	1037	951	1413	954	825	1270	1199	1056	1798	1144	1061
chr1:26432338-26469373	4183	2765	3033	3386	2202	2467	2707	1785	2248	2205	2562	2492	3120	2592	2274	3275	1924	3035	2865	1949	2495	1390	2540	2196	3234	1964	1718	3521	2584	2567	4789	2885	2699
chr1:26432338-26469439	4204	2779	3056	3419	2234	2502	2727	1847	2276	2237	2584	2513	3133	2617	2301	3295	1958	3070	2896	1968	2518	1419	2585	2214	3251	1993	1754	3542	2625	2583	4817	2912	2734
chr1:26432339-26469226	4027	2668	2876	3158	2100	2328	2606	1624	2141	2097	2465	2349	3045	2444	2192	3181	1794	2948	2727	1867	2402	1273	2437	2111	3136	1827	1596	3427	2471	2491	4645	2802	2530
chr1:26432341-26448176	1521	1083	1139	1459	895	1065	946	819	928	959	922	985	1196	1221	861	1451	1009	1096	959	821	1038	693	1021	925	1387	928	804	1239	1176	1042	1787	1133	1046
chr1:26432354-26471294	5489	3447	4087	4818	2934	3393	3406	2821	2861	2833	3345	3229	3814	3772	2792	4159	2784	3719	3687	2587	3133	2106	3423	2801	3906	3071	2642	4219	3287	3280	5846	3635	3876
chr1:26432725-26442889	1005	714	685	892	562	668	611	563	535	654	573	604	699	738	549	876	630	661	559	525	621	416	662	598	956	576	495	770	751	686	984	677	702
chr1:26462755-26467282	533	311	380	279	239	265	336	117	193	191	335	329	406	206	312	270	123	346	412	216	294	71	295	184	343	116	102	510	280	334	698	345	253
chr1:26472518-26475972	4601	3801	4322	7388	9488	11331	3718	28549	7806	6189	5179	5751	3715	6560	9357	6804	6343	7603	2848	5664	7280	8893	8018	6557	2884	6765	6516	6389	8897	4816	7633	7309	7069
chr1:26473428-26475360	3011	2372	2594	5072	4952	6383	2391	17014	3886	3328	2825	3267	2279	4258	5279	3904	3603	3644	1634	2869	3798	5718	4614	3652	1569	3886	3550	3284	5037	2473	4149	3934	4065
chr1:26529766-26575025	2748	1965	2075	7418	2137	5150	1857	4987	1761	1674	2482	4164	2221	7914	2459	3770	4156	1719	1677	2009	2393	1861	3798	2170	3294	5983	3270	2428	2841	1915	2213	2099	2200
chr1:26529777-26575014	2748	1965	2075	7418	2137	5150	1857	4987	1761	1674	2482	4164	2221	7914	2459	3770	4156	1718	1677	2009	2393	1861	3798	2170	3294	5983	3270	2428	2841	1915	2213	2099	2200
chr1:26531217-26574431	2543	1823	1888	6723	1870	4465	1725	4363	1548	1498	2267	3860	2035	7037	2157	3427	3645	1526	1586	1802	2102	1611	3433	1918	2966	5279	2844	2215	2519	1717	2038	1914	1968
chr1:26531327-26574431	2543	1823	1887	6721	1869	4460	1725	4360	1548	1498	2267	3858	2035	7037	2154	3427	3644	1526	1584	1802	2099	1610	3431	1916	2966	5278	2843	2213	2519	1717	2038	1914	1968
chr1:26543111-26575014	2294	1652	1823	6809	1961	4716	1642	4635	1551	1537	2140	3858	1966	7431	2186	3405	3887	1474	1486	1790	2121	1714	3444	1926	2959	5405	2959	2061	2528	1618	1881	1714	1950
chr1:26545851-26574276	2015	1402	1579	5828	1647	3782	1428	3775	1273	1292	1822	3428	1720	6276	1775	2900	3217	1224	1310	1505	1739	1394	2846	1596	2489	4417	2413	1739	2075	1364	1572	1438	1628
chr1:26554541-26554593	3	2	2	11	4	5	1	0	3	5	3	8	1	10	1	1	3	2	2	4	1	5	4	6	4	5	1	8	4	7	3	5	6
chr1:26555198-26557036	335	207	252	1154	259	676	252	678	208	176	238	577	236	1199	294	457	566	227	232	263	233	285	447	262	363	843	475	286	302	183	256	226	276
chr1:26593245-26593546	0	0	0	2	0	0	0	0	0	0	0	0	0	0	0	0	0	0	0	0	0	0	0	0	0	0	0	0	0	0	0	0	0
chr1:26593939-26594041	0	0	0	0	0	0	0	0	0	0	0	0	0	0	0	0	0	0	0	0	0	0	0	0	0	0	0	0	0	0	0	0	0
chr1:26642285-26642389	2	0	2	0	0	2	1	0	0	0	0	0	1	0	0	0	0	0	0	0	0	0	0	0	0	0	0	0	1	0	0	0	0
chr1:26692131-26694131	81	50	57	58	57	44	36	42	39	35	48	44	57	42	65	44	56	53	44	76	42	26	51	39	23	39	20	74	63	48	88	48	80
chr1:26696032-26782104	17274	10124	13515	14720	9314	8499	10477	5090	10058	9275	11403	15527	12444	10055	10938	13770	5675	12006	12770	4565	9417	3999	12699	11867	11835	5182	7155	17800	9675	9657	17921	10412	9393
chr1:26696403-26780817	16805	9920	12990	14194	8919	8129	10239	4872	9785	9008	11055	15123	12226	9755	10600	13505	5513	11724	12377	4467	9241	3833	12312	11599	11587	5058	6936	17477	9417	9433	17376	10176	9079
chr1:26729379-26780756	9829	5847	7474	9740	5046	5056	6224	2919	5075	5257	6339	8846	7233	6617	6730	7315	3342	6002	7548	2337	4657	2433	7938	6027	6726	2742	4167	8735	4876	4572	9167	5095	4877
chr1:26763623-26763902	49	28	19	36	15	10	24	6	4	19	23	24	22	13	5	39	8	14	35	22	17	2	18	17	29	20	4	19	38	8	19	13	25
chr1:26772963-26781159	3678	1867	2752	3809	1568	1904	1976	1129	1650	1743	2212	3050	2389	2546	2552	2453	1156	1765	2748	684	1444	934	2904	2055	2311	991	1630	2908	1585	1427	2860	1476	1775
chr1:26787994-26798398	1144	638	981	855	809	1886	759	1010	1206	703	1140	717	692	1094	817	1068	814	1064	668	894	1115	523	1030	934	727	1841	1059	1176	1543	915	1313	1078	1249
chr1:26788187-26798158	1109	608	925	821	763	1831	728	978	1160	671	1070	681	669	1072	779	1031	778	1041	636	865	1055	505	991	878	692	1789	1026	1132	1476	890	1268	1012	1198
chr1:26788194-26798393	1126	623	956	833	780	1868	750	990	1192	689	1113	704	685	1080	795	1061	798	1058	646	884	1086	517	1002	913	704	1825	1048	1168	1517	907	1293	1033	1229
chr1:26814821-26815110	12	4	2	2	0	0	0	0	2	0	2	2	0	3	0	1	1	0	0	1	0	0	1	2	4	6	0	0	0	4	0	2	2
chr1:26826709-26857601	2411	1637	1795	3601	1658	1144	1379	2858	1501	1350	1289	2109	1353	3289	1328	1962	2415	1387	1615	1182	1390	1264	1753	1329	1734	1436	1122	2042	1639	1533	2104	2021	1386
chr1:26851128-26853211	332	224	251	633	268	204	215	575	258	184	207	345	187	553	231	349	406	235	158	189	204	252	314	205	208	263	191	287	255	194	280	293	225
chr1:26863141-26864456	882	379	423	1434	444	592	264	2406	335	192	522	450	447	2221	367	439	676	289	395	610	551	1539	285	254	476	1015	39	371	606	276	502	589	648
chr1:26876132-26878245	741	382	546	554	577	441	451	302	530	363	499	375	390	468	308	726	487	443	351	539	692	335	584	484	415	880	371	675	988	478	688	511	666
chr1:26876132-26890297	2826	1335	1833	2719	1922	1689	1343	1738	1662	1300	1720	1460	1305	2254	1252	2460	1987	1522	1339	1941	2065	1440	2005	1558	1401	3041	1577	2215	3082	1578	2406	1753	2164
chr1:26879375-26886525	858	467	624	1001	720	636	448	782	644	455	670	581	426	966	498	946	795	601	469	727	709	548	743	604	513	1114	648	773	1079	571	900	703	769
chr1:26886041-26888940	375	155	220	321	213	199	203	265	189	165	243	200	171	349	184	327	298	164	204	271	253	197	249	174	140	375	210	287	385	222	306	236	287
chr1:26890488-26900466	823	392	620	776	571	596	399	604	493	499	420	395	457	659	380	672	518	450	399	644	564	398	467	300	387	805	444	602	701	424	719	511	687
chr1:26911488-26913966	14	1	8	18	0	8	4	1	4	0	2	8	2	14	10	6	4	4	2	0	6	2	12	4	6	12	2	3	4	6	6	0	4
chr1:26921725-26946862	3422	2296	2191	3869	2659	2743	1759	3209	2319	1768	2395	2239	2012	3380	2760	3118	2453	2174	2216	2304	2350	2261	2731	2196	2257	3035	2718	2633	2735	1584	3387	2514	2697
chr1:26945134-26946184	507	542	335	740	572	807	400	934	569	381	590	553	393	735	716	649	581	524	270	553	520	490	723	472	498	813	832	683	585	365	534	575	637
chr1:26949561-26960406	1012	529	741	1434	588	814	457	1155	591	296	913	636	442	724	840	799	941	628	640	715	809	944	892	622	943	1073	1233	612	1007	549	666	731	845
chr1:26993706-27000898	1236	1324	1226	727	1636	515	698	970	1383	333	1132	310	893	211	174	695	420	1636	887	1739	1259	482	224	401	218	572	254	1078	2006	1081	1020	1301	1024
chr1:27005019-27012836	781	1233	695	1115	332	149	400	1173	286	434	1021	319	402	725	441	687	693	1639	586	1132	404	213	483	414	235	1117	204	465	942	654	738	784	1110
chr1:27098814-27154910	3360	2326	2788	3957	1588	1098	1551	1361	1889	2112	2862	2688	2345	3099	2943	2898	1015	2348	2209	1279	1898	1078	2899	3349	3680	1554	2426	3317	2290	1788	3555	2311	2094
chr1:27098815-27099682	272	158	266	419	243	127	123	175	171	197	235	271	192	407	242	276	107	175	151	151	213	174	270	310	368	243	337	216	241	154	275	215	232
chr1:27100086-27154482	2882	2089	2361	3324	1250	905	1337	1115	1647	1808	2513	2294	2046	2500	2582	2489	868	2083	1874	1074	1606	859	2492	2914	3150	1201	1958	2993	1957	1561	3132	2022	1736
chr1:27105450-27154598	2403	1757	1895	2754	957	678	1102	850	1363	1421	2102	1870	1670	1936	2180	2028	679	1727	1605	848	1307	703	1997	2327	2482	858	1471	2499	1497	1325	2756	1696	1353
chr1:27229105-27234352	5	2	0	7	0	0	1	2	2	1	3	0	0	0	0	0	0	0	4	0	2	0	0	0	2	1	1	1	0	0	2	0	2
chr1:27234515-27308619	7334	4095	5632	5621	3214	3268	4218	3111	4008	3126	4918	3889	4367	4254	3424	5426	3192	4921	5255	3659	4539	1895	4653	3047	3990	4292	2337	6182	5980	4010	7494	4939	4419
chr1:27234667-27308244	7303	4077	5614	5586	3193	3251	4191	3077	3963	3105	4890	3876	4335	4243	3403	5393	3175	4855	5227	3627	4496	1885	4643	3018	3965	4274	2315	6149	5942	3984	7444	4908	4395
chr1:27255463-27255567	12	5	19	7	8	2	5	1	4	2	3	10	7	3	7	6	2	13	11	8	8	0	3	8	11	7	5	14	5	9	17	4	5
chr1:27322159-27336400	2332	1423	1636	3150	1665	1831	1228	1839	1443	1198	1681	1584	1454	2768	1778	1987	1924	1707	1348	1679	1631	1583	2142	1301	1133	2451	1763	1863	2403	1515	2468	1993	1958
chr1:27322247-27336400	2332	1423	1636	3150	1665	1831	1228	1839	1443	1197	1679	1584	1454	2768	1778	1987	1924	1707	1348	1679	1631	1583	2142	1301	1133	2451	1763	1863	2403	1515	2468	1993	1958
chr1:27325218-27325325	59	17	17	34	27	7	14	9	16	7	31	15	27	20	13	32	6	19	15	22	32	13	30	16	15	23	12	15	38	15	27	28	17
chr1:27342021-27353930	2442	1589	2019	3673	2037	2964	1289	1275	1566	456	1517	2492	1519	2449	1191	1535	2115	1561	1414	2345	1984	1994	1142	1475	707	4387	232	2431	3554	1925	2261	2315	2813
chr1:27344872-27353930	1518	1249	1426	2945	1651	2561	973	1071	1274	365	1188	1917	1221	1967	978	1194	1824	1336	886	1929	1590	1654	877	1116	545	3586	192	1875	2738	1526	1725	1867	2179
chr1:27347543-27353930	1145	1013	1154	2373	1326	2089	794	879	1066	327	977	1571	997	1599	798	949	1504	1117	721	1582	1258	1328	713	917	435	2891	171	1524	2199	1217	1374	1576	1796
chr1:27355185-27366858	2790	2526	2326	3551	2214	1421	1380	3463	1313	1752	2760	1925	2206	3850	815	2750	1437	2890	1926	2214	2157	1673	1819	1305	1846	2551	2600	2494	3300	1680	2424	2130	2308
chr1:27355188-27366892	2790	2526	2328	3552	2214	1422	1381	3463	1315	1754	2761	1926	2210	3851	815	2753	1437	2893	1926	2214	2158	1674	1819	1305	1846	2552	2602	2494	3303	1685	2429	2131	2310
chr1:27355390-27366866	2649	2426	2185	3365	2078	1319	1316	3232	1239	1680	2652	1807	2107	3638	751	2621	1382	2768	1815	2112	2072	1578	1685	1235	1771	2419	2460	2376	3143	1593	2301	1982	2189
chr1:27369111-27374824	43	46	41	80	36	34	47	68	28	40	44	24	29	90	30	23	150	55	39	53	48	20	42	10	43	175	228	58	128	46	39	68	54
chr1:27379175-27383303	314	245	226	188	272	4	113	501	255	8	196	72	158	10	22	198	131	209	131	513	294	4	84	29	38	64	32	336	544	252	361	457	214
chr1:27379175-27383380	314	245	226	188	272	4	113	501	255	8	196	72	158	10	22	198	131	209	131	513	294	4	84	29	38	64	32	336	544	252	361	457	214
chr1:27381775-27383306	140	106	90	84	129	2	53	227	103	2	90	46	67	4	5	107	52	81	43	168	112	2	20	3	8	16	10	108	224	91	142	141	103
chr1:27392643-27395814	16	36	6	72	82	42	10	74	36	34	64	24	32	56	12	14	31	22	10	9	12	18	18	16	18	20	20	17	4	5	14	36	16
chr1:27404225-27490158	17691	13862	15443	12363	10343	8131	13267	8085	11594	11423	14469	12678	14070	11678	9827	13711	7068	13748	14761	7736	11627	3866	10238	10318	12062	5212	7969	17342	10712	12131	21583	12906	11270
chr1:27408196-27490051	11100	8418	8898	6078	5598	4054	7784	3535	6258	6851	8897	7663	8354	5502	5577	8010	3327	7552	9644	4070	6731	1707	5436	6079	7645	2502	3865	10509	5815	6681	13069	7227	5910
chr1:27457197-27459582	509	283	263	241	116	97	241	60	102	189	232	164	241	117	90	275	76	125	351	92	134	38	109	173	230	55	76	242	158	153	307	156	115
chr1:27525804-27530561	171	127	141	96	57	221	137	40	106	35	98	78	115	99	70	74	43	66	168	44	66	39	33	43	72	83	23	171	127	78	170	122	61
chr1:27534034-27603591	8343	6186	7147	4421	4414	1961	3097	2684	4117	2551	5102	3674	4265	4134	2645	4563	1614	3298	6710	2988	3446	964	3842	3754	4412	1297	4316	8237	6270	4843	7337	5231	3437
chr1:27534302-27603632	8334	6180	7137	4414	4400	1959	3091	2684	4115	2551	5096	3668	4253	4128	2641	4555	1610	3298	6696	2986	3439	964	3838	3754	4410	1297	4314	8219	6261	4826	7335	5227	3431
chr1:27558707-27604431	4491	3210	3388	1927	1936	906	1392	1294	1871	1226	2652	1800	1741	1693	1242	2210	736	1459	3539	1320	1683	440	1679	2022	2093	589	1982	4150	3007	2679	3481	2837	1475
chr1:27612063-27635277	494	455	414	1625	672	726	413	1218	397	1354	758	1292	684	2198	480	911	1093	756	587	450	596	506	721	454	626	690	584	530	603	334	761	353	501
chr1:27612291-27626240	371	349	302	1405	540	636	305	1126	317	994	575	1086	553	1985	394	739	1013	641	427	353	515	474	636	396	474	619	510	425	516	267	565	274	425
chr1:27612291-27635216	492	453	412	1625	670	725	408	1212	395	1353	756	1290	682	2182	480	906	1081	751	585	447	592	505	715	452	624	690	583	528	601	331	757	353	501
chr1:27612299-27624062	300	314	251	1268	488	606	279	1079	300	875	483	946	476	1858	374	673	973	609	326	318	477	438	590	359	404	584	494	375	470	238	451	241	389
chr1:27623406-27626240	123	63	83	268	121	110	70	182	61	231	163	282	157	427	70	150	166	115	123	92	104	100	104	91	140	156	114	100	126	75	170	60	66
chr1:27660327-27662722	2	2	4	22	2	8	0	2	0	10	0	0	10	4	6	2	0	0	0	5	2	6	2	2	0	2	0	2	4	4	2	0	2
chr1:27666060-27672218	991	424	1122	19532	6709	54390	2210	53807	2193	7258	779	2548	1346	16057	29992	2283	9531	1201	467	1666	1203	20082	2805	4650	1561	7453	5369	1326	3378	874	1051	948	1392
chr1:27666063-27672178	991	424	1122	19532	6709	54390	2208	53807	2193	7256	779	2548	1346	16057	29992	2283	9531	1201	467	1666	1203	20082	2805	4650	1561	7453	5369	1325	3378	874	1051	948	1392
chr1:27666065-27672198	991	424	1122	19532	6709	54390	2208	53807	2193	7256	779	2548	1346	16057	29992	2283	9531	1201	467	1666	1203	20082	2805	4650	1561	7453	5369	1326	3378	874	1051	948	1392
chr1:27669467-27670276	14	6	22	226	62	144	31	172	25	75	16	44	32	96	341	32	80	18	20	36	13	174	26	33	24	21	20	30	35	18	38	18	14
chr1:27675602-27675709	0	0	0	0	0	0	0	0	0	0	0	0	0	0	0	0	0	1	0	0	0	0	0	0	0	0	0	0	0	0	0	0	0
chr1:27693730-27693835	0	0	0	0	0	0	0	0	0	0	0	0	0	0	0	2	0	0	0	0	0	0	0	0	0	0	0	0	0	0	0	0	0
chr1:27725978-27763122	1758	1703	1577	1637	1564	1179	1385	1673	1242	1247	1679	1277	1602	1395	1143	2050	1495	2137	1446	1705	1486	906	1408	1291	1327	1337	1315	1748	1808	1468	2367	1531	1637
chr1:27725995-27761473	1610	1519	1365	1527	1333	1028	1167	1425	1006	1132	1438	1129	1363	1307	1047	1762	1267	1846	1186	1461	1200	789	1228	1099	1239	1181	1133	1461	1558	1292	1997	1325	1366
chr1:27726027-27759764	1557	1389	1256	1394	1082	763	1058	1073	826	907	1255	984	1220	1142	881	1578	1019	1480	1135	1177	1012	665	999	952	1119	927	855	1256	1264	1092	1778	1109	1208
chr1:27726027-27760581	1577	1447	1308	1448	1147	836	1092	1105	868	969	1314	1030	1274	1198	934	1618	1082	1585	1166	1224	1051	700	1057	994	1155	997	893	1320	1348	1148	1831	1165	1266
chr1:27726027-27761964	1686	1572	1409	1598	1372	1049	1227	1472	1029	1163	1477	1160	1408	1349	1055	1823	1327	1883	1231	1485	1249	817	1254	1124	1262	1220	1178	1507	1617	1322	2042	1381	1447
chr1:27726056-27760581	1577	1447	1307	1448	1147	836	1092	1105	868	969	1314	1030	1274	1198	934	1618	1082	1585	1166	1224	1051	700	1057	994	1155	997	893	1320	1348	1148	1831	1165	1265
chr1:27773182-27824452	5464	4449	5605	5655	8600	4318	4794	5567	8529	6248	8142	5369	7296	4912	3976	7344	5046	8546	4939	5645	7721	3841	5325	4639	6234	4820	6875	6991	5865	5769	8877	6842	7134
chr1:27773254-27802039	2855	2245	2475	3239	3187	1509	2227	1878	2908	2309	3094	1966	3084	2878	1560	3389	2000	3302	2298	2290	3106	1714	2169	1720	2954	2126	2359	2456	2262	2210	3867	2891	2780
chr1:27773857-27774041	3	21	9	19	27	8	10	10	15	12	18	15	24	7	13	28	10	47	15	17	27	3	6	14	11	7	10	18	12	20	61	34	5
chr1:27819982-27820341	0	0	0	1	3	7	0	1	0	5	2	0	0	0	4	6	1	20	5	5	4	0	0	4	9	2	0	9	5	0	2	0	2
chr1:27824537-27824643	1	1	3	2	4	0	4	1	7	0	4	4	4	0	5	3	2	2	3	1	0	0	3	0	2	0	0	2	3	0	7	0	1
chr1:27830777-27851676	2367	1575	1838	2939	2890	2564	1402	4381	3080	1988	2124	2121	1713	2979	2060	2959	3471	2777	1415	2728	2757	2231	2597	1969	1622	3164	2811	2828	3097	2007	3269	3015	2762
chr1:27830813-27851528	2367	1575	1838	2932	2887	2560	1399	4377	3074	1984	2120	2118	1710	2975	2052	2954	3464	2767	1411	2727	2755	2230	2593	1961	1618	3157	2808	2828	3096	2004	3259	3010	2756
chr1:27830821-27851672	2367	1575	1838	2939	2890	2564	1402	4381	3080	1988	2124	2121	1713	2979	2060	2958	3471	2777	1415	2728	2757	2231	2597	1969	1622	3164	2811	2828	3097	2007	3269	3015	2762
chr1:27834400-27834566	4	21	13	18	122	81	14	80	65	5	36	23	17	10	63	31	37	87	24	36	57	13	146	27	14	42	42	78	108	81	57	43	27
chr1:27847089-27851676	631	536	701	1159	1422	1245	577	2310	1379	965	848	809	646	1215	857	1130	1545	1125	351	1194	1179	1061	1210	838	614	1387	1330	996	1301	752	1131	1227	1135
chr1:27850573-27850744	106	99	110	205	397	331	97	653	319	254	161	172	95	249	164	230	386	318	36	343	328	218	231	208	99	353	342	193	316	146	218	327	241
chr1:27872543-27886685	852	1131	831	7183	2247	1993	1194	4211	1235	6736	1657	2847	1868	8025	1366	2860	3605	1686	825	1336	1044	2329	2642	1158	1988	1314	2504	1361	811	842	1560	1522	960
chr1:27872548-27886533	850	1126	828	7168	2223	1960	1187	4154	1212	6681	1648	2829	1857	7985	1351	2842	3577	1660	824	1326	1038	2310	2620	1148	1977	1311	2472	1348	804	830	1554	1514	955
chr1:27872567-27886673	852	1131	831	7183	2247	1993	1193	4211	1235	6733	1656	2847	1868	8023	1366	2860	3605	1685	825	1336	1044	2329	2640	1158	1988	1314	2503	1361	811	841	1560	1522	960
chr1:27883397-27886673	354	417	278	2563	838	923	412	2050	591	2324	591	1067	602	3078	587	1018	1473	832	278	429	332	996	1020	441	658	502	1114	618	337	357	652	537	376
chr1:27891523-27914743	3156	1991	2332	3498	2503	2402	1835	6564	2523	2108	2062	2461	1710	2972	1831	3173	3482	2420	1577	3099	2768	2257	2481	1847	2305	3056	2487	2715	3151	2048	3312	3028	3094
chr1:27891923-27914746	2978	1876	2148	3265	2260	2173	1718	6032	2336	1946	1873	2336	1576	2773	1689	2949	3257	2228	1479	2881	2552	2086	2297	1702	2157	2843	2296	2480	2907	1842	3072	2830	2811
chr1:27892072-27914513	2851	1792	1985	3110	2072	2027	1628	5654	2177	1801	1689	2178	1480	2633	1597	2767	3042	2105	1375	2720	2377	1917	2150	1591	2050	2685	2165	2319	2701	1689	2831	2687	2563
chr1:27934992-27959157	1104	429	700	717	644	1318	469	1771	644	154	439	530	384	1140	674	489	1357	421	475	464	556	627	207	336	295	1779	210	719	1110	575	580	581	616
chr1:27935038-27956480	869	371	566	520	490	996	375	1417	510	124	340	426	313	935	591	418	1039	344	377	381	457	493	194	277	254	1337	175	641	884	482	461	516	497
chr1:27935055-27945445	399	163	245	217	193	462	165	548	192	53	171	184	140	390	300	206	472	165	175	194	200	171	82	135	90	591	75	302	360	201	190	243	201
chr1:27935109-27959151	1104	429	700	715	643	1314	469	1767	644	154	439	529	384	1139	674	488	1353	421	475	463	555	627	205	335	295	1777	209	717	1110	574	580	580	616
chr1:27938874-27960193	1023	396	677	701	643	1221	444	1665	620	170	433	494	367	1112	609	472	1276	405	439	450	527	599	218	316	311	1692	208	672	1128	543	578	549	601
chr1:27959461-27968096	776	377	653	588	418	598	281	542	409	381	341	345	319	666	236	618	775	359	375	639	465	417	337	319	411	1040	344	521	1035	450	653	617	432
chr1:27963636-27966710	250	110	169	155	111	127	48	144	114	97	84	103	78	162	72	187	236	88	92	177	136	128	89	95	101	270	96	189	305	142	192	197	119
chr1:27970343-28088696	7969	4954	6062	4826	5026	4797	5259	4405	5575	4083	5684	5418	5848	3861	5223	6351	5064	6881	5768	3957	5261	2501	5575	4808	7092	3529	3619	8786	5371	5897	10115	6506	4647
chr1:27970346-28088604	7968	4954	6062	4826	5026	4797	5259	4405	5575	4083	5684	5417	5848	3861	5223	6351	5064	6881	5768	3957	5261	2501	5575	4808	7092	3529	3619	8786	5371	5897	10114	6506	4647
chr1:27973467-28058087	5773	3606	4404	3232	3641	3394	4051	2852	3959	2861	4156	4091	4589	2560	3879	4516	3514	4911	4345	2669	3567	1627	4212	3402	5093	2227	2586	6337	3581	4200	7342	4578	3325
chr1:27974394-28088631	6850	4133	5084	3567	3952	3680	4542	2896	4429	3256	4741	4599	5122	2769	4409	5363	3557	5699	4980	3143	4220	1646	4503	3944	5889	2443	2732	7391	4134	5025	8497	5306	3695
chr1:27974449-28088634	6842	4126	5073	3554	3934	3663	4532	2863	4406	3243	4733	4590	5116	2745	4396	5353	3535	5688	4971	3112	4201	1633	4487	3935	5874	2407	2715	7383	4097	5019	8480	5295	3672
chr1:27977272-28088564	6621	4002	4863	3463	3828	3573	4402	2747	4311	3144	4590	4504	4934	2647	4293	5145	3415	5550	4807	2991	4095	1574	4371	3861	5743	2294	2651	7241	3975	4930	8290	5182	3542
chr1:27988478-28088597	5933	3564	4369	3120	3509	3364	3951	2601	4015	2869	4184	4051	4432	2431	3892	4692	3137	5141	4306	2680	3769	1479	3960	3556	5103	2120	2457	6564	3563	4616	7551	4811	3158
chr1:28031885-28032180	22	17	30	30	13	22	18	7	18	21	46	12	32	21	17	38	18	27	27	17	17	4	30	21	32	15	9	39	9	19	41	17	25
chr1:28142736-28142841	4	0	0	4	0	0	0	0	0	0	0	4	2	0	0	3	0	0	0	0	0	0	2	0	0	0	0	0	0	0	3	0	0
chr1:28144155-28144217	5	0	0	1	2	0	0	0	0	0	0	1	0	2	0	0	0	0	0	0	0	0	0	1	0	0	0	1	0	0	1	1	0
chr1:28147165-28177188	797	592	559	2373	962	1326	461	2930	704	2147	683	1314	849	4421	1562	1737	1738	664	438	474	719	1101	1367	637	1421	1041	1170	860	629	418	635	589	468
chr1:28147165-28193936	947	667	617	2492	1008	1365	509	2952	732	2178	752	1353	909	4465	1808	1778	1767	722	540	498	768	1124	1403	656	1485	1068	1183	924	664	443	693	618	493
chr1:28149672-28193873	610	464	406	1380	565	817	305	1689	422	1127	438	801	619	2465	1177	1047	989	454	364	302	427	605	792	372	960	583	607	601	383	255	423	399	301
chr1:28200501-28200641	184	137	149	304	349	212	153	502	291	193	145	161	124	322	181	309	352	254	148	263	216	220	262	184	124	415	333	145	320	148	206	284	347
chr1:28200556-28233025	4178	2162	3291	3865	4012	3097	2685	6732	4169	2694	3103	2851	2431	3796	2963	3961	4760	3277	2664	3751	3399	3404	3346	2771	3071	4693	4165	3397	3892	2296	4658	3398	4592
chr1:28200558-28200908	649	395	522	930	926	685	446	1412	902	586	561	491	380	1024	573	840	1059	699	380	805	712	752	786	516	406	1150	980	512	871	430	689	750	1043
chr1:28200558-28233025	4178	2162	3291	3865	4012	3097	2685	6731	4169	2694	3103	2851	2431	3796	2963	3961	4760	3277	2664	3751	3399	3404	3346	2771	3071	4693	4165	3397	3892	2296	4658	3398	4592
chr1:28236108-28238105	2447	1049	2335	4556	3252	4086	1378	3790	2546	1593	1640	2055	1131	3053	2204	2704	2719	1394	1421	1702	2712	1954	2330	1916	1767	3718	2520	1918	2845	1665	2333	1684	2997
chr1:28236132-28238100	2447	1049	2335	4556	3252	4086	1378	3790	2545	1592	1640	2055	1127	3052	2203	2704	2718	1393	1421	1702	2712	1954	2330	1916	1767	3718	2518	1918	2845	1664	2333	1684	2995
chr1:28236141-28246906	2912	1224	2722	4873	3526	4665	1601	3980	2859	1803	1879	2395	1344	3537	2497	3556	3251	1578	1614	2246	3030	2223	2632	2190	2155	4336	2734	2386	3469	1982	2671	1992	3363
chr1:28236153-28238098	2447	1049	2335	4555	3252	4086	1378	3790	2545	1592	1640	2055	1127	3052	2202	2703	2718	1393	1421	1702	2712	1954	2330	1916	1767	3718	2518	1917	2845	1664	2333	1684	2994
chr1:28239508-28241453	217	76	207	124	116	275	128	86	136	93	123	134	108	268	101	462	234	87	116	273	177	105	120	137	177	315	94	222	329	175	119	133	188
chr1:28247143-28247568	9	4	9	15	8	2	6	5	10	0	8	5	3	5	3	3	7	0	6	16	3	6	9	4	8	13	1	9	27	3	6	4	8
chr1:28259526-28282491	1175	762	998	1167	712	836	435	1004	614	701	533	571	636	1440	849	920	976	632	598	777	745	633	1097	408	1344	1594	708	1094	1630	583	996	701	846
chr1:28329001-28335016	423	236	330	459	381	329	186	516	337	299	276	259	225	600	337	546	550	250	172	394	412	347	378	281	401	731	350	341	631	310	346	293	447
chr1:28329037-28335965	722	460	567	775	652	463	367	669	433	532	488	412	384	944	465	900	799	341	375	556	695	523	575	520	778	1117	519	508	963	411	514	427	733
chr1:28329054-28335964	722	460	567	775	652	463	367	669	433	532	488	412	384	944	465	900	799	341	375	556	695	523	575	520	778	1117	519	508	963	411	514	427	733
chr1:28369602-28500369	10904	5873	7005	5215	4342	3165	5813	3277	4531	3736	6283	5393	6786	3410	4425	6497	3549	5827	7162	3072	4812	1489	5517	4795	9021	2106	2399	8417	5477	4820	10605	5232	4574
chr1:28369743-28497156	10092	5479	6433	4694	4005	2755	5413	2898	4090	3358	5815	4954	6327	3043	4060	5974	3155	5351	6629	2803	4446	1310	5025	4349	8238	1897	2111	7858	4981	4476	9994	4823	4154
chr1:28422554-28422655	39	17	36	7	14	5	34	9	26	16	47	25	40	10	28	29	17	25	30	15	38	1	20	24	36	7	8	46	12	29	53	34	18
chr1:28438170-28500308	6058	3060	3911	3193	2272	1840	3118	1931	2480	2116	3360	2998	3730	2064	2377	3491	2049	3299	3940	1795	2554	963	3092	2617	5035	1206	1445	4328	3072	2432	5874	2698	2658
chr1:28481361-28481480	20	8	3	7	13	13	5	2	4	5	8	4	0	5	9	6	1	8	6	3	6	0	22	1	11	2	1	5	5	6	13	6	10
chr1:28505942-28539196	10122	11398	12094	119144	85078	197754	4619	54704	35988	30407	11445	16020	5509	67192	40108	14383	58199	12835	6362	32222	35743	30800	41827	13680	15108	35225	28543	22268	115140	49575	10744	23469	14021
chr1:28506056-28539300	10123	11400	12095	119145	85079	197754	4620	54705	35988	30407	11446	16021	5509	67192	40110	14386	58201	12836	6364	32223	35743	30802	41827	13680	15112	35225	28543	22268	115140	49574	10746	23471	14021
chr1:28507365-28507571	2045	3207	3440	54282	33425	82942	1093	22705	12545	10708	3243	5260	1440	21471	15078	4307	20595	3455	2310	10649	10449	10058	13992	4087	4138	12086	8973	7313	47400	18501	2864	7333	3999
chr1:28508558-28508762	3795	5224	6034	54182	45275	110545	1756	25570	19923	15991	5804	7442	2040	37965	20127	5001	27801	7704	2277	18098	22024	16673	23939	5941	6894	17813	12411	11580	65438	29376	5247	13029	7447
chr1:28517475-28517575	22	7	12	11	12	13	1	4	8	10	10	4	9	27	5	19	12	4	4	9	11	12	8	1	7	7	9	12	11	7	7	3	8
chr1:28518135-28538983	1428	901	876	3820	1890	1737	600	2966	1141	1253	743	1021	638	2828	1805	1460	3407	581	606	1119	1281	1663	2036	1311	1961	1788	1863	1196	1621	799	753	1128	859
chr1:28518256-28538164	1066	667	603	2716	1242	1178	389	1906	729	849	507	661	451	1960	1295	1013	2342	390	410	828	854	1143	1378	915	1457	1174	1266	868	1166	580	549	778	598
chr1:28531934-28535905	194	162	104	790	300	321	97	556	175	194	132	158	105	521	368	254	631	117	72	224	182	303	400	201	332	292	380	176	269	141	106	174	134
chr1:28553084-28578539	2508	1541	1715	4832	1579	1044	1332	1699	1208	1465	1466	1497	1345	2424	1182	2479	2123	1520	1603	2167	2152	1297	1705	1181	1717	2191	1173	1975	2711	1364	2333	1855	1860
chr1:28553086-28565790	974	650	702	2784	653	438	542	755	522	620	631	707	604	1073	487	1061	927	704	647	929	923	565	674	524	712	955	519	792	1197	627	989	812	813
chr1:28578537-28581229	759	816	519	2096	1278	988	412	1462	885	719	641	821	498	1495	627	1118	2206	643	446	986	939	872	787	718	746	1015	817	860	905	645	1003	1019	622
chr1:28578537-28581834	880	938	615	2417	1544	1187	481	1676	943	852	746	970	578	1817	734	1349	2542	732	498	1206	1119	1086	870	830	881	1335	960	992	1131	737	1116	1154	730
chr1:28578540-28582983	890	952	621	2458	1564	1200	493	1694	969	886	764	974	588	1845	745	1366	2585	746	504	1216	1147	1090	875	841	899	1362	968	1020	1147	751	1146	1173	752
chr1:28578545-28581818	880	936	614	2417	1544	1187	481	1676	943	852	746	970	578	1817	734	1349	2541	732	498	1206	1119	1086	870	830	880	1334	960	992	1131	736	1114	1154	730
chr1:28578748-28578822	43	27	19	55	36	18	8	42	45	21	26	39	24	54	29	43	63	15	26	23	33	36	39	34	30	35	21	41	33	26	45	40	34
chr1:28579763-28579893	38	43	43	144	163	100	38	157	67	70	56	51	44	76	67	89	243	51	33	78	87	87	56	63	66	85	94	49	76	48	85	55	55
chr1:28580380-28580512	54	64	35	125	61	69	23	61	50	34	23	42	25	84	46	51	136	33	14	43	51	38	68	33	39	54	36	34	55	34	39	34	30
chr1:28580919-28581054	52	91	46	250	147	166	34	179	94	76	64	71	36	173	61	114	292	69	38	96	96	103	69	83	66	104	58	103	100	73	81	101	45
chr1:28589322-28618030	1404	705	878	2416	1461	1195	701	1696	1159	1322	768	943	770	1956	987	1675	1652	892	691	908	1201	1368	1122	1007	1362	1399	1383	1233	1541	795	1332	835	942
chr1:28592199-28595443	181	50	122	299	393	138	76	449	207	350	56	118	109	548	268	340	481	94	68	132	194	287	163	181	285	172	273	250	302	131	205	129	131
chr1:28592514-28594300	100	27	56	161	156	58	29	194	70	154	22	54	51	214	113	142	198	34	32	60	76	107	62	88	112	63	109	88	125	50	96	46	55
chr1:28602849-28643066	2559	1357	1593	3722	1781	2137	1240	2436	1717	1657	1472	1754	1217	2342	1557	2584	2161	1422	1699	1427	1717	1887	1720	1539	2086	2313	2150	1888	2156	1268	2267	1551	1545
chr1:28603100-28643005	2553	1356	1590	3721	1774	2134	1239	2434	1713	1656	1469	1739	1217	2342	1551	2583	2155	1422	1689	1423	1713	1887	1719	1535	2082	2303	2150	1880	2152	1265	2262	1551	1544
chr1:28646090-28648581	95	32	67	100	70	47	16	64	45	35	36	34	35	43	27	64	42	50	41	74	61	39	21	42	43	83	49	55	83	52	76	30	44
chr1:28648599-28648733	96	63	57	376	436	411	61	764	185	146	113	146	58	235	66	73	243	128	111	148	210	76	207	104	63	222	83	146	243	68	163	163	100
chr1:28668731-28719353	2436	1375	1533	2086	1653	877	1343	1047	1427	1449	1586	1474	1536	1747	1073	2125	1904	1424	1522	1517	1514	1087	1439	1177	1561	1268	1071	1738	1665	1143	2271	1404	1662
chr1:28668777-28714886	1960	1117	1162	1599	1270	645	1026	819	1066	1101	1216	1173	1159	1412	814	1671	1517	1116	1230	1167	1211	826	1130	889	1217	1033	795	1357	1258	862	1801	1126	1266
chr1:28668779-28714873	1960	1117	1162	1599	1270	644	1026	818	1066	1101	1216	1173	1159	1412	814	1671	1517	1116	1230	1167	1211	825	1129	889	1217	1033	795	1355	1258	862	1800	1126	1266
chr1:28683563-28715065	1332	776	788	1266	965	546	782	697	808	798	941	909	874	1067	616	1126	1140	890	837	749	859	650	946	616	814	650	633	1010	859	604	1380	840	958
chr1:28689664-28689794	1	0	6	0	1	2	0	0	2	2	2	4	4	0	1	1	2	1	4	2	2	0	2	0	4	2	2	5	6	5	2	9	1
chr1:28736620-28769774	5050	4049	4236	6999	5569	4643	3102	5620	6105	4051	4714	4516	3854	5680	4863	5760	8502	4448	3396	3689	4837	3764	6258	4622	6206	5009	5240	6466	5442	4491	5519	4678	4855
chr1:28736758-28769775	5045	4049	4236	6999	5567	4642	3102	5614	6100	4051	4714	4507	3852	5673	4861	5758	8489	4444	3396	3685	4837	3764	6255	4621	6204	5006	5239	6466	5432	4488	5517	4677	4854
chr1:28736939-28769774	5042	4049	4234	6984	5563	4634	3098	5612	6097	4050	4714	4505	3852	5663	4854	5756	8461	4444	3394	3680	4837	3761	6251	4618	6197	5002	5226	6461	5425	4487	5513	4676	4846
chr1:28736949-28769125	4984	3890	4064	6876	4861	3932	2945	4702	5411	3626	4410	4272	3621	5543	4303	5476	7696	3790	3308	3298	4395	3572	5660	4160	5712	4589	4466	5927	4962	4079	5193	4205	4543
chr1:28812141-28863696	14	1	12	62	3	65	30	3	1	21	107	60	41	15	10	4	18	1	10	0	4	98	19	30	9	14	60	13	24	6	5	5	21
chr1:28867574-28871267	14	0	14	22	6	44	34	6	4	12	44	36	18	10	6	6	23	2	2	4	0	79	27	15	6	6	61	14	18	8	14	0	22
chr1:28870482-28877336	10	4	6	21	0	22	7	17	6	5	19	8	5	15	2	8	24	2	8	4	2	20	10	10	12	4	13	10	6	11	11	2	8
chr1:28881725-28881835	0	0	0	0	0	0	4	0	0	0	0	0	0	1	0	1	2	2	0	0	1	0	0	0	0	0	0	0	2	0	0	0	0
chr1:28887090-29120020	13437	8128	8267	11144	6124	8679	8011	7322	7051	5330	9208	14569	9538	8316	7020	9997	11294	9238	9329	5079	7140	5576	7343	7729	10208	6750	3514	11704	6302	6642	16071	9113	7491
chr1:28887123-29117114	11318	7053	6929	8785	4884	6878	6894	5302	5693	4228	7866	12699	8412	6175	5858	8379	8349	7741	8153	3818	5733	4045	5989	6528	8882	4552	2576	10182	4857	5611	13569	7320	5964
chr1:28887171-29117114	11318	7053	6928	8784	4884	6877	6894	5302	5693	4227	7866	12699	8412	6173	5858	8379	8348	7740	8153	3818	5733	4045	5987	6528	8882	4552	2576	10182	4856	5611	13568	7320	5963
chr1:28893740-29120041	12900	7806	8043	10685	5940	8426	7798	7180	6922	5146	8924	14199	9240	7925	6852	9565	11014	8986	9022	4918	6868	5407	7104	7413	9830	6496	3401	11345	6021	6441	15652	8886	7247
chr1:28914578-29065221	6087	3813	3984	5334	3016	4419	4006	3390	3374	2642	4504	8471	5052	3792	3643	4803	5334	4257	4634	2164	3270	2641	4011	3793	5361	2576	1577	5648	2615	3209	8030	4127	3594
chr1:28985709-28985810	6	0	2	2	0	0	0	2	1	1	0	0	1	1	1	2	0	0	0	2	0	0	2	0	3	0	0	2	0	0	3	0	0
chr1:29096231-29120038	4025	1993	2262	4088	1887	2853	2015	3076	2135	1646	2285	3352	2118	3425	1906	2887	4767	2435	2095	1994	2155	2445	2112	2006	2364	3239	1397	2633	2266	1633	4157	2649	2401
chr1:29119427-29123935	1364	800	1048	1265	1137	580	846	1262	1016	916	926	861	904	1097	419	1157	899	1139	806	1161	1225	622	672	725	692	1711	746	1048	1181	798	2093	1134	1354
chr1:29119433-29122501	1224	686	934	1171	1053	568	770	1194	961	831	859	819	799	997	385	1045	844	1055	742	998	1119	579	625	683	626	1578	679	937	1024	726	1851	1019	1234
chr1:29144493-29146994	262	104	102	91	96	28	110	24	82	52	159	78	128	42	62	114	50	111	204	88	109	28	48	47	127	59	36	143	125	71	245	118	110
chr1:29147742-29181987	10037	7439	8935	8218	7813	5703	8031	5850	8017	6820	10514	9225	10429	5975	7726	9703	5719	9957	8243	5246	8334	3676	8923	7927	8751	4803	5618	12387	6612	7808	14226	8449	8438
chr1:29148144-29181898	9992	7367	8812	8168	7561	5462	7923	5494	7716	6655	10336	9031	10256	5883	7499	9553	5554	9625	8177	5107	8049	3599	8698	7717	8534	4672	5434	12122	6435	7639	13944	8218	8274
chr1:29148670-29181882	9278	6874	8060	7450	6786	4877	7267	4378	6775	6106	9662	8167	9557	5136	6957	8760	4762	8862	7499	4510	7378	2997	8023	7155	7947	4024	4806	11410	5721	7140	12875	7601	7477
chr1:29152488-29152991	47	50	36	34	32	8	30	12	30	22	36	21	37	13	11	44	20	21	55	20	32	25	8	27	43	12	13	18	58	9	37	14	26
chr1:29192872-29230924	2365	1770	1805	1918	1426	1011	1021	1093	1507	904	1322	1203	1309	1341	1562	1729	2148	1427	1480	1322	1415	652	1667	1170	1631	1276	819	2342	1715	1513	2605	1846	1583
chr1:29193816-29230932	2294	1712	1732	1846	1373	981	976	1065	1464	870	1278	1159	1255	1313	1518	1663	2089	1380	1390	1253	1375	625	1624	1140	1598	1244	793	2270	1647	1478	2516	1795	1528
chr1:29203141-29230906	1390	1012	1063	998	797	567	580	633	867	505	807	715	694	662	1037	979	1111	885	903	680	862	331	873	692	1039	667	406	1407	938	933	1647	1087	848
chr1:29223932-29224816	77	60	55	38	32	30	25	27	34	22	60	33	33	27	56	46	48	60	55	20	38	12	36	37	64	49	29	114	27	46	79	63	60
chr1:29236515-29325661	3612	3601	2858	6604	2657	736	2389	5878	2051	1903	2274	1846	2952	2618	2953	2177	3172	1969	2468	3013	2869	2012	3945	1378	2027	5044	2995	3589	3649	2911	4536	3154	2322
chr1:29236515-29326800	3910	3878	3105	7340	3037	826	2576	6724	2261	2135	2492	1979	3168	2935	3249	2384	3633	2154	2659	3448	3217	2267	4314	1514	2231	5899	3474	3839	4155	3169	4898	3492	2613
chr1:29236534-29326801	3910	3878	3105	7340	3037	826	2576	6724	2261	2135	2492	1979	3168	2935	3249	2384	3633	2154	2659	3448	3217	2267	4314	1514	2231	5899	3474	3839	4155	3169	4898	3492	2613
chr1:29236548-29326813	3910	3878	3105	7341	3037	826	2576	6724	2261	2135	2492	1979	3168	2935	3249	2385	3633	2154	2659	3448	3217	2267	4314	1514	2231	5899	3474	3839	4155	3169	4898	3493	2613
chr1:29236638-29326669	3905	3872	3097	7322	3031	822	2570	6698	2251	2126	2485	1976	3163	2929	3234	2382	3626	2145	2654	3433	3205	2266	4289	1513	2229	5876	3467	3828	4141	3166	4890	3484	2609
chr1:29253541-29253683	2	11	15	4	11	0	10	6	5	4	24	9	6	6	18	4	0	7	9	8	7	0	12	0	15	2	0	15	15	12	13	20	9
chr1:29279550-29312706	1139	1200	907	2158	853	267	865	2237	701	545	794	574	1039	844	996	678	1137	720	798	1033	997	646	1340	451	678	1666	993	1160	1254	901	1472	1073	752
chr1:29329619-29350114	40	72	36	45	22	2	29	204	58	10	43	20	20	10	32	12	12	55	35	12	34	8	30	6	34	36	34	64	56	41	42	54	16
chr1:29432480-29432562	0	0	0	0	0	0	0	0	0	0	0	0	0	0	0	0	0	0	0	0	0	0	0	0	0	0	0	0	0	0	0	0	0
chr1:29644544-29644678	1	1	0	1	0	0	0	0	0	0	1	0	0	1	0	0	0	2	1	1	0	0	0	0	0	0	0	0	1	1	3	0	0
chr1:29708850-29709547	2	3	2	2	4	0	0	2	2	0	0	0	2	6	0	1	0	0	2	0	0	0	0	0	0	0	0	0	0	0	0	0	0
chr1:29884901-29885005	0	0	0	0	0	0	0	0	0	0	0	0	0	0	0	0	0	0	0	0	0	0	0	0	0	0	0	0	0	0	0	0	1
chr1:30013951-30037612	0	0	52	10	10	2	0	2	11	28	2	63	2	10	110	9	0	0	8	2	26	12	8	14	22	6	16	12	18	0	0	0	0
chr1:30140262-30141607	3	0	0	0	0	0	0	0	0	0	0	0	0	0	0	0	0	0	0	0	0	0	0	4	2	0	4	2	0	0	0	0	0
chr1:30409559-30411638	0	0	0	0	0	0	0	0	0	0	0	0	0	0	0	0	0	0	0	0	0	0	0	0	0	0	0	0	0	0	6	0	0
chr1:30415824-30421108	2	0	2	3	2	0	0	0	0	0	1	0	0	0	0	2	0	0	0	0	0	0	0	0	0	0	0	4	0	0	0	2	0
chr1:30711276-30723587	373	350	329	375	222	212	253	134	237	143	263	277	278	310	142	237	131	287	312	277	224	130	175	123	228	347	176	272	247	277	533	341	305
chr1:30716025-30719251	37	66	57	60	38	38	30	26	37	18	16	38	29	56	20	38	18	40	20	57	58	30	25	16	24	52	21	48	48	44	86	74	58
chr1:30718503-30726744	696	479	525	529	298	344	372	179	324	198	406	440	416	416	222	388	176	408	518	372	332	190	254	204	353	495	244	436	374	420	814	536	432
chr1:30718771-30726827	696	480	526	530	299	344	372	179	324	198	406	441	419	418	222	388	176	408	519	371	333	190	255	205	354	496	244	435	374	420	817	536	432
chr1:30718781-30721723	216	227	195	254	151	138	153	94	161	98	152	179	179	217	87	164	88	193	178	210	140	104	123	57	105	255	124	168	171	196	317	240	217
chr1:30725719-30726364	74	35	38	57	21	20	33	9	25	15	25	59	36	34	18	37	15	41	62	37	21	18	28	15	29	34	25	40	24	47	77	44	49
chr1:30732468-30757820	1765	2079	2240	12200	4433	14605	2250	13604	4215	15728	2970	11929	3780	22059	9254	8990	10567	2634	1303	2214	3354	7848	9263	7335	8263	4158	11945	5083	2712	2543	3728	2680	2596
chr1:30739155-30739232	5	1	0	27	6	7	9	10	0	31	1	26	8	32	16	21	7	1	0	7	4	10	11	9	5	2	16	4	0	1	7	3	2
chr1:30741688-30757757	368	443	330	2768	803	2540	371	2652	615	3103	539	2330	710	4473	1327	1588	1812	328	255	391	593	1096	1649	887	1162	864	1966	619	521	428	580	462	394
chr1:30810377-30815553	4	0	2	4	4	43	2	0	5	6	0	0	1	0	4	7	0	2	0	0	0	2	0	2	0	0	0	10	5	0	0	2	8
chr1:30824227-30834284	40	37	40	18	66	87	20	38	88	4	45	22	32	0	10	48	8	35	32	34	56	23	27	24	16	10	17	83	69	35	23	40	68
chr1:30843822-30844110	1	0	0	0	0	0	0	0	0	0	0	0	0	0	0	4	2	1	0	1	0	0	0	2	0	1	1	0	1	0	0	0	0
chr1:30858157-30860254	0	0	4	4	2	0	4	0	0	0	6	2	5	0	0	1	0	4	0	0	0	0	0	0	0	0	0	8	7	0	0	2	0
chr1:30869466-30878740	5455	1878	5023	5556	5634	2622	1721	5707	4614	3701	3320	4168	3617	6147	2634	3887	2332	2241	2199	2330	3392	2111	3632	2646	4113	1890	3305	6638	5914	2278	4314	2383	4626
chr1:30873134-30908761	3168	1514	2622	3182	2775	1404	1139	2484	1957	2044	2416	2506	2433	3150	1499	2452	1094	1531	1515	1155	2122	912	1951	1659	2887	892	1609	4036	3125	1458	2777	1819	2299
chr1:30876766-30881429	936	310	769	1082	872	462	247	960	544	558	593	750	576	1171	448	663	400	374	313	396	548	318	605	499	697	368	520	1172	971	389	751	444	849
chr1:30931505-31065695	26372	19411	21682	22356	19596	14931	18673	13369	23187	13383	23321	19604	22173	13630	17442	21048	16805	23387	18534	13974	21067	7407	22778	19960	20434	10658	12907	32446	18786	22303	33723	23499	20635
chr1:30931505-31065698	26372	19411	21682	22356	19596	14931	18673	13369	23187	13383	23322	19604	22173	13630	17442	21050	16806	23387	18534	13974	21067	7407	22778	19960	20434	10658	12907	32446	18786	22303	33723	23499	20636
chr1:30931505-31065704	26374	19414	21682	22359	19596	14931	18673	13369	23188	13383	23322	19604	22174	13630	17442	21050	16806	23387	18534	13975	21069	7408	22778	19960	20434	10658	12907	32446	18786	22303	33723	23499	20639
chr1:30932825-31065695	25791	18783	20879	21918	18473	14016	17906	12280	21690	12717	22222	18843	21307	13271	16624	20241	15883	22287	18099	13095	19921	6947	21894	18981	19613	10110	12129	31000	17911	21178	32348	22456	19596
chr1:30932843-31065684	25790	18781	20876	21913	18470	14014	17905	12276	21689	12715	22220	18840	21305	13270	16619	20240	15879	22282	18098	13091	19920	6947	21890	18978	19612	10109	12126	30994	17901	21174	32345	22454	19595
chr1:30932849-31065991	25798	18788	20879	21922	18468	14017	17908	12276	21689	12714	22223	18849	21307	13276	16618	20249	15891	22283	18098	13094	19921	6952	21895	18978	19611	10112	12127	30996	17912	21176	32346	22457	19606
chr1:30932862-31065693	25789	18778	20873	21911	18456	14003	17898	12263	21682	12708	22210	18837	21295	13269	16608	20232	15868	22259	18094	13081	19910	6946	21888	18973	19607	10100	12117	30973	17893	21162	32327	22441	19584
chr1:30933079-31065785	25647	18634	20688	21791	18252	13868	17702	12164	21428	12600	21992	18608	21098	13197	16449	20028	15629	22073	17959	12988	19757	6840	21663	18820	19473	10024	12022	30673	17768	20959	31875	22241	19368
chr1:30935687-30935773	323	189	231	91	105	59	162	66	62	91	213	84	182	57	54	160	53	130	165	94	107	22	115	106	139	84	34	183	149	157	76	44	109
chr1:30949116-30949202	324	179	241	104	104	67	156	62	58	85	211	78	168	66	52	152	67	112	167	78	109	23	118	98	133	77	31	185	149	153	104	49	122
chr1:30966146-30980133	3403	1894	2698	3374	1954	1601	2046	1609	2164	1287	2252	2103	2124	1725	1711	1877	2120	2188	2539	1585	1897	1109	2452	1850	1834	1345	1454	2809	1957	2003	3169	2042	2131
chr1:30968163-30968236	10	5	15	4	25	18	4	24	17	18	36	21	22	12	11	10	19	32	0	16	28	3	26	16	19	2	10	26	6	7	22	23	19
chr1:31179744-31239554	53	61	104	117	106	1114	192	15	20	148	25	525	66	69	730	1321	17	27	99	6	44	215	734	309	226	1547	18	78	106	26	36	22	107
chr1:31179745-31188153	19	15	44	44	72	728	83	4	8	81	4	161	28	46	187	459	6	12	32	0	21	140	321	140	117	1155	8	24	50	10	18	14	64
chr1:31180539-31181676	8	8	26	24	38	354	51	2	8	38	0	73	9	21	56	193	5	6	14	0	11	80	124	50	46	617	3	10	25	6	2	12	21
chr1:31180711-31188153	15	6	22	31	50	459	54	3	8	55	0	106	16	24	110	289	6	2	16	0	13	104	203	83	73	729	5	15	38	6	10	12	39
chr1:31259569-31296770	4172	2794	2634	4400	3824	3571	2992	5832	3404	2513	3422	3316	2966	4040	3208	4336	5502	3767	2560	3255	3248	2626	3613	3140	3621	5121	3296	3766	3568	2561	4575	3560	3691
chr1:31259673-31282483	2373	1516	1448	2554	2251	2130	1732	3273	2034	1476	1971	1849	1768	2381	1875	2403	2968	2032	1414	1725	1716	1444	2225	1797	2102	2502	1739	2188	1950	1451	2625	1889	2019
chr1:31259709-31269666	1512	950	870	1807	1565	1447	1131	2319	1284	995	1291	1225	1127	1578	1220	1530	2020	1310	942	1090	1105	941	1417	1153	1265	1644	1147	1281	1321	922	1655	1218	1300
chr1:31259948-31296815	4170	2793	2633	4398	3815	3568	2987	5822	3400	2513	3422	3311	2963	4038	3205	4333	5501	3763	2558	3254	3245	2622	3608	3139	3619	5113	3291	3761	3564	2555	4570	3557	3689
chr1:31296994-31364936	4092	3196	3308	3260	2853	2858	3297	2951	3239	2469	4000	3652	3870	2498	3023	4020	3572	4108	3190	2403	3325	1627	3632	3081	4947	2582	2072	4767	2790	3500	6188	4369	3277
chr1:31296997-31348968	3080	2246	2436	2387	1960	2000	2490	1851	2229	1773	2992	2698	2720	1609	2203	2987	2254	2983	2353	1657	2290	1029	2571	2232	3531	1625	1367	3495	1918	2489	4580	3174	2344
chr1:31297007-31364936	4092	3196	3308	3260	2853	2858	3297	2951	3239	2469	4000	3652	3870	2498	3023	4020	3572	4108	3190	2403	3325	1627	3632	3081	4947	2582	2072	4767	2790	3500	6188	4369	3277
chr1:31297031-31364258	3870	2951	3109	2834	2443	2480	3146	2294	2892	2216	3712	3432	3677	2051	2755	3705	2952	3779	3025	2065	2930	1351	3215	2796	4482	2014	1777	4446	2351	3215	5898	4028	2927
chr1:31297035-31364552	4007	3072	3239	3007	2616	2693	3251	2686	3047	2320	3868	3518	3799	2296	2879	3904	3251	3913	3134	2252	3107	1491	3419	2935	4712	2356	1965	4590	2599	3344	6028	4197	3101
chr1:31333066-31346799	813	614	689	683	584	474	653	499	554	465	780	608	732	499	537	830	692	753	509	462	628	337	629	634	925	559	361	840	561	595	1126	726	597
chr1:31365624-31373076	856	721	667	601	493	391	478	450	611	1358	557	473	587	967	441	882	489	575	571	486	486	421	546	636	816	291	582	741	534	582	1233	738	472
chr1:31365712-31369590	652	576	517	517	394	327	372	379	466	1148	446	352	422	836	355	714	418	476	436	390	340	361	447	512	646	222	475	587	395	425	1003	598	369
chr1:31409564-31434677	3534	2785	3022	7363	2302	4314	2465	986	1876	4589	2592	2437	1737	4565	2917	3085	4366	1745	2680	1420	2400	2315	6389	3826	5747	5212	6436	3621	3180	2087	2335	2120	2525
chr1:31410200-31434590	3531	2779	3020	7354	2301	4312	2462	986	1876	4584	2590	2436	1736	4564	2912	3079	4364	1743	2675	1419	2399	2313	6384	3824	5742	5211	6434	3616	3179	2086	2331	2118	2523
chr1:31413115-31434678	3522	2783	3016	7355	2299	4314	2463	985	1876	4490	2590	2436	1737	4563	2916	3076	4364	1741	2672	1420	2396	2315	6385	3819	5742	5209	6434	3611	3179	2087	2320	2118	2522
chr1:31413812-31434674	3513	2775	2990	7324	2284	4300	2449	980	1867	4447	2580	2430	1737	4547	2905	3046	4351	1734	2664	1401	2374	2308	6368	3792	5717	5199	6415	3589	3163	2073	2311	2104	2510
chr1:31413812-31434677	3515	2775	2990	7324	2284	4300	2449	980	1867	4447	2580	2430	1737	4547	2905	3046	4351	1734	2664	1402	2374	2308	6368	3792	5717	5199	6415	3589	3163	2073	2311	2104	2510
chr1:31429344-31429767	238	256	241	1014	281	629	224	140	281	510	242	330	143	676	304	221	687	187	175	159	271	334	846	309	636	863	941	381	358	181	196	194	233
chr1:31497576-31497683	0	0	0	0	0	0	0	0	0	0	0	0	0	0	0	0	0	0	0	0	1	0	0	0	8	0	0	0	0	0	0	0	0
chr1:31506239-31508566	26	43	39	78	1	78	37	6	26	78	17	114	17	50	25	17	33	0	23	36	30	12	20	6	275	28	2	2	10	55	6	27	25
chr1:31518434-31524245	24	74	39	98	0	90	37	18	33	126	10	127	26	46	57	24	69	0	8	41	22	18	37	2	359	18	4	6	8	66	4	15	22
chr1:31571584-31575573	57	109	39	86	59	11	42	17	96	12	41	16	52	36	14	36	90	47	57	64	58	6	13	6	17	19	3	58	76	45	73	108	27
chr1:31576514-31580960	1498	1674	1170	1571	1675	143	1176	575	1172	586	1340	502	1426	405	184	1075	992	1599	1399	2330	1718	95	439	279	499	1343	105	1521	2242	1137	1504	1720	1759
chr1:31576514-31587687	6243	5895	4564	7250	6198	625	4247	2522	5018	2141	4888	2245	5006	1622	809	3867	4071	5714	5517	8154	5968	511	1834	1060	1860	4589	527	5568	7792	3816	6985	6551	6606
chr1:31576534-31587686	6243	5894	4563	7249	6197	625	4247	2521	5017	2141	4888	2245	5005	1619	809	3867	4069	5714	5515	8148	5968	509	1834	1060	1859	4589	527	5566	7792	3816	6984	6547	6604
chr1:31576537-31585034	2907	3263	2308	3327	3117	317	2162	1343	2522	1089	2605	1105	2663	775	399	1960	1963	3140	2874	4094	3056	225	964	567	1000	2291	248	3049	4157	2083	3646	3453	3147
chr1:31577033-31587684	6116	5770	4446	7137	6126	620	4137	2478	4955	2104	4772	2182	4888	1591	801	3806	4038	5597	5265	8072	5849	503	1806	1049	1840	4547	521	5453	7689	3736	6828	6427	6514
chr1:31617685-31627613	176	243	128	195	110	50	189	32	89	110	197	136	207	98	83	141	121	219	185	100	102	48	90	60	89	51	24	163	84	96	296	156	102
chr1:31617699-31627318	172	235	126	188	102	46	182	32	86	105	190	132	203	97	80	135	119	207	182	96	96	48	83	60	83	46	22	156	81	95	282	145	101
chr1:31619039-31627191	152	212	123	169	91	44	171	31	82	88	162	120	179	84	78	116	110	188	156	88	89	48	80	58	76	45	22	141	69	83	257	134	95
chr1:31619192-31632518	1725	1438	1512	3029	1949	2325	1240	2600	2035	1552	1755	1512	1327	2922	1805	1866	2568	1996	1140	1451	1614	1820	2280	1277	1708	2553	1715	1813	1902	1388	2447	1781	2063
chr1:31629861-31644887	2696	2210	2295	4129	2905	3454	1868	3560	2903	2306	2802	2331	2316	4093	2774	2923	3416	3264	1618	2160	2544	2325	3478	2134	2801	3746	2514	3042	2671	2344	3761	2869	3057
chr1:31633158-31644601	1174	1067	958	1324	1077	1178	872	989	979	864	1267	976	1271	1265	1069	1173	969	1555	719	819	1059	552	1315	918	1221	1269	828	1405	867	1070	1695	1315	1111
chr1:31634285-31644873	948	884	775	937	868	936	683	702	756	663	1002	781	1054	950	853	879	696	1359	603	636	863	405	1036	773	1013	967	577	1217	636	885	1408	1116	822
chr1:31644048-31659776	2956	1486	2500	2992	3502	2301	1850	1488	2522	3730	1903	1719	2108	2900	628	4289	3494	1970	1444	3273	3361	1288	1913	3449	1934	2766	1897	3442	5453	1964	3965	2771	3560
chr1:31644048-31659904	2956	1487	2502	2993	3503	2302	1850	1488	2524	3731	1903	1720	2108	2900	629	4293	3494	1972	1444	3274	3361	1288	1913	3451	1934	2766	1897	3444	5453	1964	3966	2771	3562
chr1:31644693-31649371	112	57	68	104	133	204	53	144	81	69	77	57	55	133	86	109	97	78	53	115	126	58	99	56	73	213	84	136	107	100	96	82	98
chr1:31644759-31659904	2890	1409	2439	2899	3433	2263	1808	1441	2480	3689	1837	1670	2052	2795	575	4238	3445	1867	1391	3231	3313	1255	1828	3403	1871	2707	1865	3356	5400	1898	3879	2687	3471
chr1:31644988-31659782	2835	1370	2391	2816	3337	2069	1771	1311	2413	3634	1781	1622	2024	2693	525	4158	3377	1819	1365	3145	3224	1205	1747	3352	1826	2534	1792	3287	5333	1832	3844	2634	3397
chr1:31645010-31659816	2835	1370	2392	2817	3337	2069	1771	1311	2414	3635	1781	1622	2024	2693	526	4161	3377	1819	1365	3145	3224	1205	1747	3353	1826	2534	1792	3287	5333	1832	3844	2634	3398
chr1:31645016-31659904	2835	1371	2393	2817	3337	2070	1771	1311	2414	3635	1781	1623	2024	2693	526	4161	3377	1821	1365	3145	3224	1205	1747	3353	1826	2534	1792	3287	5333	1832	3844	2634	3399
chr1:31645035-31659904	2835	1371	2393	2817	3337	2069	1771	1311	2414	3635	1781	1623	2024	2693	526	4161	3377	1821	1365	3145	3224	1205	1747	3353	1826	2534	1792	3286	5332	1832	3844	2634	3399
chr1:31645048-31659904	2835	1371	2393	2817	3337	2068	1771	1311	2414	3635	1781	1623	2024	2693	526	4161	3377	1821	1365	3145	3224	1205	1747	3353	1826	2534	1792	3286	5332	1831	3844	2634	3399
chr1:31645252-31659929	2835	1371	2391	2817	3334	2068	1771	1310	2412	3634	1781	1623	2020	2693	526	4157	3377	1819	1365	3144	3223	1204	1747	3353	1824	2533	1792	3285	5329	1829	3844	2634	3398
chr1:31645262-31659851	2835	1371	2390	2817	3334	2068	1771	1310	2412	3633	1781	1622	2020	2693	526	4157	3377	1819	1365	3144	3222	1204	1747	3353	1824	2533	1792	3285	5329	1829	3844	2634	3398
chr1:31645262-31659926	2835	1371	2391	2817	3334	2068	1771	1310	2412	3633	1781	1623	2020	2693	526	4157	3377	1819	1365	3144	3222	1204	1747	3353	1824	2533	1792	3285	5329	1829	3844	2634	3398
chr1:31645287-31659929	2835	1371	2391	2815	3334	2068	1771	1309	2412	3633	1781	1623	2020	2693	526	4157	3377	1819	1365	3143	3222	1203	1747	3353	1824	2532	1792	3285	5329	1829	3844	2634	3397
chr1:31645295-31659864	2835	1371	2390	2815	3334	2068	1771	1309	2412	3633	1781	1622	2020	2693	526	4155	3377	1819	1365	3143	3222	1203	1747	3353	1824	2532	1792	3285	5329	1829	3844	2634	3397
chr1:31645295-31659926	2835	1371	2391	2815	3334	2068	1771	1309	2412	3633	1781	1623	2020	2693	526	4155	3377	1819	1365	3143	3222	1203	1747	3353	1824	2532	1792	3285	5329	1829	3844	2634	3397
chr1:31645318-31659928	2835	1371	2391	2813	3334	2068	1771	1309	2412	3633	1781	1623	2020	2693	526	4155	3377	1819	1365	3143	3222	1203	1747	3353	1824	2532	1792	3285	5329	1829	3844	2634	3397
chr1:31645321-31659904	2835	1371	2391	2813	3334	2068	1771	1309	2412	3633	1781	1623	2020	2693	526	4155	3377	1819	1365	3143	3222	1203	1747	3353	1824	2532	1792	3285	5329	1829	3844	2634	3397
chr1:31652246-31704167	11300	5568	10031	12442	14769	7870	6981	5240	9172	16950	7655	6861	8950	12831	2093	16572	14020	7122	5029	13239	12670	5132	7890	14806	9098	9945	8168	14105	23467	7671	16675	10136	13937
chr1:31652246-31704319	11300	5568	10031	12443	14773	7874	6981	5242	9175	16955	7655	6864	8950	12831	2094	16578	14020	7122	5029	13241	12670	5135	7893	14816	9104	9945	8174	14105	23469	7671	16675	10137	13937
chr1:31653603-31655848	1558	767	1396	1565	1882	1050	1023	647	1427	2094	1012	857	1171	1530	265	2474	1858	958	783	1699	1803	712	955	1939	1021	1393	1008	1811	2749	986	2092	1400	1998
chr1:31656108-31659938	861	403	645	695	866	550	492	291	507	1051	506	460	587	732	127	1204	837	458	330	916	867	280	459	933	581	792	421	943	1660	528	949	678	828
chr1:31657257-31659929	589	299	441	493	616	424	344	228	365	757	337	335	432	542	99	856	625	351	205	707	583	214	353	693	439	575	342	665	1238	358	689	500	599
chr1:31679229-31704319	5952	2960	5454	6548	8262	1883	3663	2751	4788	9545	4238	3703	5041	7118	979	8452	7077	3621	2568	7204	6731	2854	4179	7986	4835	3665	4526	7363	12807	4015	8671	5130	7601
chr1:31727116-31759423	860	211	695	231	1387	3152	270	504	636	647	200	1119	433	388	935	1214	195	167	204	207	557	1120	1526	2070	239	5992	284	787	1480	436	332	254	757
chr1:31727116-31763922	919	231	751	252	1441	3298	290	534	664	668	211	1205	455	394	981	1291	200	173	214	214	585	1164	1593	2193	243	6199	290	802	1563	458	359	276	808
chr1:31727116-31764035	923	232	751	252	1446	3298	290	534	665	671	211	1208	456	394	981	1291	201	173	214	214	586	1168	1594	2194	243	6211	290	802	1565	458	359	276	810
chr1:31727116-31764340	923	232	751	252	1450	3298	290	534	665	671	213	1208	456	394	981	1291	201	173	214	214	588	1168	1594	2194	243	6211	290	802	1565	458	359	276	810
chr1:31727117-31736679	332	95	259	98	627	1365	105	207	239	258	90	495	177	163	387	462	96	71	84	67	270	466	672	934	104	2410	101	347	654	190	125	121	301
chr1:31727117-31764047	923	232	751	252	1446	3298	290	534	665	671	211	1208	456	394	981	1291	201	173	214	214	586	1168	1594	2194	243	6211	290	802	1565	458	359	276	810
chr1:31727194-31757259	839	208	690	228	1372	3100	263	483	621	631	196	1092	424	382	920	1170	193	161	195	204	545	1106	1499	2001	237	5940	282	770	1442	431	325	250	743
chr1:31727317-31744732	624	163	518	175	1118	2606	220	392	481	491	157	878	332	317	762	905	171	120	138	152	438	894	1246	1563	181	4878	216	629	1179	342	254	212	586
chr1:31727410-31756801	826	205	680	221	1330	2994	257	465	585	606	193	1062	414	373	882	1154	189	151	194	198	530	1071	1444	1959	232	5783	276	749	1394	413	321	238	729
chr1:31758659-31758735	2	0	0	2	0	6	0	0	4	0	0	4	0	0	5	1	0	0	0	0	0	2	2	2	0	2	0	1	6	0	1	2	0
chr1:31789129-31791322	30	0	6	91	39	104	2	49	6	62	0	4	14	159	64	105	44	2	2	8	6	90	76	95	19	52	174	9	10	6	8	2	8
chr1:31790421-31816022	160	12	90	560	216	560	32	301	60	497	14	41	59	790	447	712	209	18	18	28	50	426	409	594	154	251	744	122	96	49	32	44	54
chr1:31790423-31815979	160	12	90	560	216	560	32	301	60	497	14	41	59	790	447	712	209	18	18	28	50	426	409	594	154	251	744	122	96	49	32	44	54
chr1:31790423-31816051	160	12	90	560	216	560	32	301	60	497	14	41	59	790	447	712	209	18	18	28	50	426	409	594	154	251	744	122	96	49	32	44	54
chr1:31790482-31815375	160	12	90	550	216	556	32	301	60	497	14	41	59	790	447	711	209	18	18	28	50	424	409	594	154	246	744	122	96	49	32	44	54
chr1:31842018-31855568	9	6	12	30	1	16	2	2	3	2	4	1	5	2	1	14	4	4	8	2	0	4	8	9	8	33	2	1	5	4	7	8	3
chr1:31851912-31921841	6531	4337	7502	6409	10863	16232	7994	9081	8013	8306	7911	10660	7515	7942	12480	12412	11246	7997	5072	5878	9069	12311	12997	10862	6594	32006	7271	8561	9088	6571	10717	6526	9531
chr1:31906420-31919483	5665	3812	6751	5002	9790	15026	7320	8476	7446	7544	7194	9543	6909	6726	11506	11177	10210	7389	4517	5456	8272	11256	11809	9918	5918	29099	6751	7809	8168	5978	9648	5860	8754
chr1:31906420-31938387	8298	5426	9333	7494	12028	17807	9210	9592	9193	9611	9299	12822	9154	8907	15102	14887	12201	9593	6463	6543	10578	13277	15809	13098	8352	34739	8165	11119	10093	7903	13193	8012	10620
chr1:31908191-31938387	7164	4386	7766	5923	9043	12813	7618	7321	6875	7547	7610	10504	7419	6764	11495	12094	9326	7313	5623	5177	7976	10482	12826	10324	6774	25877	6711	8784	7464	5935	10419	6165	8091
chr1:31908533-31919368	4154	2594	4838	3222	6473	9144	5307	5870	4835	5222	5183	6858	4830	4306	7438	7855	6997	4801	3496	3854	5343	8129	8387	6841	4143	18684	5042	5096	5157	3759	6597	3746	5749
chr1:31908707-31919123	3833	2266	4163	3012	5173	7697	4507	4710	3869	4383	4392	5709	4105	3926	6174	6920	5896	3883	2998	3102	4439	7014	6929	5783	3488	16135	4253	4202	4288	3074	5600	3066	4921
chr1:31913572-31915144	50	69	93	52	87	135	84	54	99	77	104	108	96	46	215	165	66	117	48	43	152	67	147	167	115	164	51	180	80	103	225	108	71
chr1:31919129-31944856	3324	2075	3705	2992	3913	5112	3206	3218	3173	3150	3166	4989	3332	2926	5196	5190	3661	3446	2665	2317	3491	3810	5958	4527	3119	10025	2775	4502	3138	2854	4937	3106	3135
chr1:31933019-31933975	202	114	131	160	69	112	107	20	56	87	127	135	152	124	160	206	55	151	136	55	110	60	230	179	131	274	41	159	87	104	195	107	90
chr1:32013828-32043882	6784	5677	6421	7547	7438	5809	4803	6751	7495	5607	6730	6974	5988	6533	8624	6968	6507	7520	5680	4535	6427	4270	9000	5932	6881	4080	5019	8600	5825	5850	10133	6701	6740
chr1:32013925-32043877	6766	5662	6384	7528	7418	5774	4797	6728	7485	5583	6722	6934	5983	6518	8615	6934	6466	7510	5671	4514	6414	4225	8959	5917	6876	4038	5010	8589	5797	5840	10110	6691	6720
chr1:32013995-32042624	5990	4509	5124	6559	5116	3881	3676	4640	4894	4088	4780	4983	4679	5734	6374	5408	5003	5183	4728	3390	4465	3283	6999	4319	5484	3213	3713	6351	4591	3920	7449	4909	4833
chr1:32052290-32073474	1907	927	1313	1334	969	723	1072	859	996	995	1180	1107	1429	1081	881	1463	1171	1072	1212	755	1018	449	1818	1080	1533	700	987	1736	1106	944	1648	1150	1029
chr1:32072030-32102863	1692	929	1267	1023	987	700	729	1085	979	860	892	962	931	1092	782	1335	1320	894	1122	917	933	461	804	939	1069	942	881	1293	1343	759	1301	917	1059
chr1:32072901-32102861	1670	923	1260	1003	979	692	720	1079	970	857	889	956	917	1082	780	1330	1309	892	1116	906	919	453	802	934	1065	938	877	1271	1335	757	1284	907	1050
chr1:32072965-32100555	1327	700	948	785	687	512	525	741	704	610	645	725	712	809	601	1018	860	626	916	650	632	290	567	667	872	637	636	932	1004	547	968	663	783
chr1:32072991-32102864	1670	923	1260	1003	979	692	720	1078	970	857	889	956	917	1081	778	1329	1309	892	1116	907	919	453	802	933	1065	938	877	1271	1335	755	1284	906	1050
chr1:32072995-32101203	1430	732	1006	843	735	539	564	767	734	648	679	758	757	854	625	1069	903	656	949	681	656	316	597	697	915	666	671	977	1043	572	1033	703	819
chr1:32086948-32087007	2	2	0	2	2	0	0	0	5	6	2	2	4	6	3	0	4	0	4	0	0	4	4	0	6	6	2	2	4	2	2	6	8
chr1:32108037-32176568	7935	5488	6176	8341	5696	5920	5521	5097	5475	5178	7103	6124	6589	6416	5606	6767	7663	7004	5879	4257	5641	3644	7344	5587	7923	5426	5436	7162	5427	4904	9253	6201	5970
chr1:32108287-32171379	5291	3726	4032	5179	3556	3314	3783	2885	3327	3309	4668	3936	4659	3920	3609	4434	4352	4492	4130	2642	3540	2016	4430	3454	5107	2911	2879	4672	3415	3052	6030	3939	3657
chr1:32142922-32162394	1621	1170	1317	2354	1506	1413	1297	1311	1347	1344	1731	1562	1423	1576	1324	1502	1731	1680	1300	882	1263	870	1909	1325	1555	1041	1137	1600	1206	1134	2032	1320	1373
chr1:32142978-32171183	3114	2199	2449	3934	2569	2555	2432	2320	2230	2286	3042	2584	2637	3070	2385	2727	3377	2902	2394	1712	2277	1630	3282	2423	3068	2296	2201	2896	2256	1960	3670	2476	2597
chr1:32170732-32176568	3393	2339	2744	4076	2775	3290	2328	2814	2638	2444	3172	2758	2543	3364	2607	3058	4275	3134	2260	2052	2642	2141	3715	2753	3677	3271	3209	3082	2537	2298	4038	2883	3021
chr1:32179685-32198285	8228	4317	5431	10620	7865	7939	3959	9116	6176	6020	5385	5340	4683	11478	4528	7546	10197	4866	4572	5722	5681	6464	6610	5276	7027	9545	7572	6181	7296	4449	6872	5692	6776
chr1:32180064-32198285	8216	4312	5430	10615	7858	7933	3956	9111	6171	6016	5382	5335	4683	11469	4525	7537	10195	4864	4572	5718	5675	6461	6606	5275	7025	9541	7566	6176	7283	4447	6868	5684	6774
chr1:32200385-32205387	948	505	540	896	722	683	447	849	600	403	444	566	491	609	225	695	764	514	568	540	585	227	333	373	328	559	392	703	808	483	808	646	626
chr1:32200632-32205387	918	494	522	873	710	666	429	847	591	392	424	547	469	597	220	682	750	501	547	525	567	221	322	369	319	549	382	689	793	468	776	622	605
chr1:32201695-32205214	802	418	463	776	616	587	383	772	522	337	380	487	412	510	192	601	675	444	481	452	502	198	278	336	283	476	350	590	670	412	693	519	534
chr1:32204768-32206185	443	194	245	284	246	229	206	225	217	136	191	208	194	221	119	287	251	191	236	199	209	131	181	164	116	250	107	297	337	229	379	214	261
chr1:32205497-32206814	518	192	265	354	143	208	237	229	222	95	219	249	223	173	174	295	238	217	259	235	202	176	233	171	130	342	163	296	284	223	397	239	314
chr1:32205634-32208687	1075	448	560	806	396	529	530	502	446	256	555	488	513	469	411	680	527	503	578	495	408	421	563	422	323	765	403	664	603	477	812	525	601
chr1:32205660-32208687	1029	441	544	792	391	523	518	502	442	255	543	478	503	466	409	675	522	494	546	484	402	419	559	419	315	765	401	658	599	470	790	518	591
chr1:32209093-32216196	1396	831	888	1231	703	611	702	331	583	562	811	793	862	870	439	921	654	720	1051	761	770	324	759	550	723	773	507	974	1018	634	1464	924	912
chr1:32216095-32222371	800	577	628	1245	790	672	511	694	618	713	597	626	641	984	613	864	781	767	471	675	860	466	857	664	724	938	751	920	1048	634	1185	808	854
chr1:32216196-32222325	781	566	614	1205	780	661	501	680	610	703	580	617	629	953	600	849	750	753	445	659	845	455	838	646	709	921	741	906	1035	612	1149	785	839
chr1:32216196-32222343	781	566	614	1205	780	661	501	680	610	703	581	617	629	953	600	850	750	753	445	659	845	455	838	646	709	921	741	906	1035	612	1149	785	839
chr1:32216199-32222338	781	566	614	1205	780	659	501	680	610	703	580	617	629	952	599	850	750	753	443	658	844	453	837	646	709	921	741	902	1033	611	1148	785	838
chr1:32216588-32217427	238	196	199	446	276	188	173	218	209	270	219	190	227	364	163	291	273	268	152	201	249	159	288	211	216	290	219	278	332	169	392	245	296
chr1:32222369-32231604	3740	2970	2920	10183	5981	5093	2175	7317	5299	3404	3459	3348	2285	8049	4080	4605	8331	3753	1972	4890	4526	5300	5489	3448	3792	8669	5302	4230	6737	3247	5039	4970	5225
chr1:32222436-32228814	2318	1932	1771	7283	4074	3407	1338	5178	3707	2285	2314	2360	1388	5521	2767	3001	5757	2444	1165	3319	3107	3704	3694	2230	2515	6129	3674	2697	4631	2203	3219	3337	3408
chr1:32231659-32241620	2153	1330	1294	1347	1184	1308	1086	1000	892	1336	1242	1098	1332	1304	363	1503	952	1435	1168	1535	1362	602	1023	972	815	1417	565	1933	1898	931	2470	1276	1572
chr1:32247232-32248856	173	69	103	133	60	154	74	137	59	90	83	71	69	155	28	90	90	80	78	60	73	139	82	49	55	110	106	134	119	58	124	56	111
chr1:32251238-32286165	476	442	492	3356	581	1243	486	2584	439	544	397	4057	870	4286	508	1446	2703	243	341	950	496	1051	1382	299	787	694	310	508	307	304	525	826	528
chr1:32274131-32286162	340	309	333	2694	466	1098	365	2414	356	463	334	3047	615	3865	417	1113	2400	191	218	806	373	965	1143	237	504	577	268	378	242	233	384	660	440
chr1:32274329-32285716	308	260	287	2180	386	848	313	1802	292	380	286	2511	537	3175	329	935	1997	154	194	659	303	802	912	191	451	457	211	309	202	174	321	543	372
chr1:32286451-32286561	0	2	1	1	0	0	0	3	0	0	0	0	0	6	0	0	0	0	0	0	0	0	0	0	0	0	0	2	0	0	1	0	0
chr1:32292085-32333635	6187	2772	3393	4944	3679	4060	3196	7054	4080	2721	3381	4227	2760	4798	3844	5172	9807	4066	2780	3613	3944	3632	4799	3562	2862	5562	2848	4229	5681	2889	4962	4087	4433
chr1:32292391-32333385	5998	2667	3296	4838	3520	3875	3085	6706	3919	2602	3255	4115	2674	4626	3676	5015	9371	3864	2681	3429	3750	3512	4645	3417	2754	5268	2732	4068	5435	2777	4745	3903	4267
chr1:32327188-32331781	3131	1303	1643	2304	1599	1470	1564	2547	1717	1184	1645	1853	1273	2079	1617	2373	4351	1748	1287	1537	1641	1706	2155	1550	1152	2378	1175	1935	2487	1335	2268	1733	2101
chr1:32333831-32336379	2667	1325	2288	4883	4169	1450	1103	3954	2653	2520	2157	3178	1484	5017	3081	2791	6212	1123	1078	1717	2291	4475	5966	3512	3400	2840	4490	2435	4000	1310	1714	1792	2838
chr1:32349193-32350663	31	9	19	12	13	2	13	4	11	0	22	4	7	2	8	22	14	4	22	28	20	0	6	3	9	26	0	6	39	10	24	13	11
chr1:32352728-32354096	202	82	115	100	35	79	85	28	35	43	74	84	87	34	63	70	75	69	91	140	69	53	50	40	82	100	34	135	116	73	181	137	93
chr1:32361269-32362243	108	79	72	136	56	73	48	59	36	62	68	55	74	82	44	77	128	88	48	96	67	77	69	71	59	79	37	94	159	83	125	99	86
chr1:32361728-32364278	1026	462	678	771	289	341	520	172	286	181	436	375	540	413	282	503	296	415	859	400	349	146	288	220	393	343	181	525	532	424	774	397	479
chr1:32362196-32364312	975	428	648	704	265	324	509	145	274	159	403	348	510	363	272	465	238	377	837	356	332	116	272	186	364	321	168	491	461	403	737	357	440
chr1:32365102-32394448	6533	4941	5428	7668	5583	5650	4845	5161	4908	3657	5410	4331	5031	6683	3533	6421	6144	6086	4174	5511	6320	5087	5777	4053	6506	9675	5582	6616	7614	5019	7125	5893	7204
chr1:32365105-32394433	6533	4941	5428	7668	5583	5650	4845	5161	4908	3657	5410	4331	5031	6683	3532	6421	6144	6086	4174	5511	6320	5087	5777	4053	6506	9675	5582	6614	7614	5019	7124	5893	7204
chr1:32365170-32394426	6517	4917	5416	7641	5573	5646	4821	5158	4897	3648	5395	4327	5017	6676	3525	6409	6141	6067	4166	5508	6309	5085	5775	4043	6490	9670	5579	6594	7606	5001	7100	5886	7200
chr1:32366295-32394441	5207	3896	4179	5222	3893	3955	3838	3288	3485	2659	4036	3184	4096	4635	2683	4766	4029	4491	3470	3795	4595	3298	4257	3093	5179	6334	3657	5283	5501	3787	5559	4406	5216
chr1:32366300-32394441	5205	3895	4178	5219	3891	3953	3838	3282	3482	2658	4034	3182	4096	4635	2683	4765	4027	4488	3470	3791	4591	3297	4256	3091	5176	6329	3653	5283	5500	3787	5559	4406	5215
chr1:32366476-32394430	5065	3765	3994	5052	3701	3743	3715	3084	3345	2546	3895	3109	3959	4377	2611	4599	3833	4330	3383	3577	4435	3066	4107	3003	4995	5872	3428	5142	5239	3664	5419	4278	4941
chr1:32368024-32374782	842	586	627	920	605	757	587	664	569	440	590	551	763	768	460	795	587	860	623	534	739	513	796	506	899	936	645	961	840	672	981	806	886
chr1:32369225-32394433	3907	3034	3121	3787	2783	2530	3015	2031	2476	1975	3120	2412	3137	3153	1929	3350	2789	3229	2616	2371	3416	2300	3005	2449	3878	3996	2322	3814	3549	2648	4340	3021	3725
chr1:32457834-32458132	0	0	0	2	0	0	0	0	1	0	0	0	0	0	0	0	0	0	0	0	0	0	0	0	0	0	0	0	2	0	0	0	0
chr1:32465056-32600792	2301	1590	1948	1175	1497	801	1299	1133	1718	1065	1530	1025	1438	1371	1872	1682	1309	1861	1615	1014	1332	598	1758	1112	1479	1342	1066	2152	1901	1339	2153	1195	1354
chr1:32465068-32496686	71	30	59	39	76	2	19	36	98	5	56	5	28	6	271	21	7	76	31	68	44	6	10	9	34	14	2	175	182	43	100	47	69
chr1:32539426-32605939	2671	1881	2444	1330	2034	997	1682	1397	2101	1415	1758	1173	1835	1598	1803	2203	1590	2258	1873	1355	1769	751	2234	1484	1720	1738	1477	2487	2231	1688	2359	1448	1862
chr1:32539428-32600990	1998	1460	1735	1018	1358	777	1202	1057	1547	1022	1322	948	1354	1291	1513	1570	1263	1695	1441	877	1201	573	1708	1056	1328	1207	1054	1850	1526	1241	1904	1091	1222
chr1:32600171-32650565	4360	2379	3149	2722	2969	2331	2658	3011	3015	2190	2774	2671	2698	2643	2317	3977	3173	2870	2811	2369	3459	1773	3056	2805	3611	2988	2947	4057	3660	2560	4121	2610	3162
chr1:32620819-32650584	2872	1552	1932	2126	1898	1844	1781	2327	1935	1498	1896	2143	1794	2007	1694	2732	2453	1788	1864	1548	2339	1421	2098	1984	2745	2045	2162	2622	2320	1640	2901	1812	2089
chr1:32621310-32650549	2847	1529	1902	2049	1849	1794	1770	2272	1907	1479	1860	2097	1769	1949	1659	2685	2367	1744	1851	1516	2308	1404	2072	1944	2702	1985	2130	2572	2265	1610	2867	1769	2065
chr1:32621834-32650560	2704	1456	1810	1852	1774	1655	1663	2105	1814	1420	1762	1987	1697	1782	1586	2552	2186	1637	1789	1426	2256	1306	1959	1878	2626	1785	2022	2463	2134	1533	2737	1677	1957
chr1:32639950-32640052	11	4	10	1	8	8	9	4	22	13	24	7	11	7	9	3	10	25	24	14	18	13	13	18	24	13	20	23	16	13	32	21	10
chr1:32651141-32680053	7383	5586	7037	4821	8836	7295	5370	12174	8657	5497	7473	6917	5912	6292	8258	7723	8313	7290	5323	5339	7482	4420	9700	6895	7603	6242	6375	9551	8264	6390	9771	6774	7980
chr1:32651147-32686211	10684	7795	10321	6700	12450	10850	7923	16136	12505	7565	11139	9499	8868	8104	10774	11129	11667	11340	7593	8477	11188	5817	13717	9409	10209	9588	9130	14377	12308	9853	14811	10810	11932
chr1:32651213-32669102	3936	2867	3187	3003	4106	3261	2285	5670	3938	2402	3211	3169	2574	3642	3808	3504	3859	3128	2418	2359	3292	2035	4112	2879	3541	3065	2756	4325	4077	2849	4467	3230	3760
chr1:32651216-32680204	7449	5752	7346	4891	9447	8491	5603	14264	9394	5817	7867	7241	6173	6413	8997	8097	8807	7993	5484	5724	7941	4593	10440	7279	8011	6779	7008	10135	8862	6919	10184	7348	8424
chr1:32651233-32680657	7498	5825	7458	4939	9693	8692	5687	14509	9585	5924	8009	7352	6269	6452	9127	8218	8951	8202	5518	5825	8146	4651	10624	7410	8137	6887	7139	10346	9034	7055	10357	7522	8558
chr1:32651355-32680040	7311	5515	6951	4750	8667	7111	5289	11825	8472	5428	7397	6850	5833	6216	8158	7596	8164	7148	5282	5216	7333	4352	9566	6820	7536	6049	6204	9450	8133	6290	9700	6626	7808
chr1:32679905-32702760	4439	2882	4340	2523	5143	4559	3348	5715	5294	3297	5179	3769	3955	2603	3522	4826	4587	5511	3015	3999	5141	2101	5652	4068	3755	4708	4042	6477	5424	4672	6817	5154	5506
chr1:32680359-32703119	4215	2356	3496	2302	3387	2687	2687	2027	3361	2271	3935	2609	3110	2263	1914	3717	3133	3747	2489	3053	3690	1532	3729	2659	2602	3639	2519	4801	4116	3272	5228	3793	4292
chr1:32717733-32725237	18	14	10	36	4	8	4	2	4	9	9	3	4	17	10	0	8	12	8	10	11	6	14	11	18	9	4	12	31	2	28	5	2
chr1:32741884-32774970	8763	4363	6955	6567	3107	5888	4771	2636	4062	3597	5646	4670	3846	7404	5446	7747	7208	4585	6020	2979	4251	3149	8558	7798	11268	5445	6118	7115	6625	4742	6302	5340	5419
chr1:32754020-32774970	7461	3914	6132	6030	2782	5429	4254	2420	3609	3276	5038	4156	3429	6873	4947	6719	6701	4020	5207	2572	3802	2823	7666	7084	10392	4817	5663	6264	5808	4131	5390	4721	4849
chr1:32765633-32773197	4210	2190	3656	3429	1453	2836	2455	1215	1663	1779	2888	2285	1994	3871	2595	3440	3638	1913	3174	1319	1854	1594	3961	3827	6078	2517	3040	3163	2934	1826	2712	2163	2670
chr1:32765666-32774970	5971	3349	5137	5555	2458	4985	3606	2207	3169	2879	4271	3582	2966	6267	4292	5469	6053	3394	4400	2166	3062	2564	6774	6015	8979	4019	4985	5110	4856	3507	4304	3943	4165
chr1:32775238-32782103	928	796	729	2112	1471	1501	545	2532	995	1411	984	896	811	2420	1270	1201	2725	860	543	937	897	1503	1752	974	1597	1541	1844	1019	1172	766	909	910	1116
chr1:32775238-32818153	3158	2349	2504	5509	3734	3501	1996	6107	2852	3764	3025	3141	2566	6003	3393	3476	6544	2404	1966	2446	2719	3672	4546	2803	4810	3564	4456	3147	3066	2140	3183	2571	3030
chr1:32817441-32857854	6177	3343	4660	3553	3183	3354	3423	2705	3675	3465	3731	4494	3846	3586	4603	4881	3021	4103	4322	3029	4015	1898	3943	4030	6467	2751	2601	7281	4815	4310	6652	4088	3709
chr1:32817554-32858875	6406	3510	5003	3729	3491	3663	3738	2971	4134	3780	4092	4877	4135	3800	4988	5371	3269	4587	4508	3290	4467	2121	4280	4338	6809	2954	2903	7834	5176	4654	7193	4530	4075
chr1:32817574-32835064	2998	1526	2111	1619	1764	1878	1736	1596	2112	1779	1865	2248	1803	1789	2578	2547	1588	2207	1859	1558	2067	1018	2217	2151	2799	1606	1402	3870	2510	2441	3530	2195	1957
chr1:32817591-32837178	3148	1639	2258	1693	1828	1975	1847	1656	2226	1883	1957	2372	1948	1865	2717	2679	1665	2342	2007	1656	2195	1058	2322	2288	3110	1653	1471	4158	2608	2548	3708	2341	2054
chr1:32862267-32864717	186	133	174	86	77	75	85	276	177	147	166	60	92	171	83	142	80	73	99	117	80	61	87	131	84	95	56	218	148	116	200	148	168
chr1:32862267-32870813	276	183	230	126	125	122	133	324	236	195	234	126	134	250	123	217	139	128	219	173	118	90	123	216	132	137	87	312	203	197	270	224	223
chr1:32862268-32870813	276	183	230	126	125	122	133	324	236	195	234	126	134	250	123	217	139	128	219	173	118	90	123	216	132	137	87	312	203	197	270	224	223
chr1:32864448-32872480	118	77	81	48	60	56	55	61	89	69	85	68	57	99	46	91	65	66	147	76	44	39	47	106	50	52	37	122	75	98	107	110	74
chr1:32886081-32893629	297	74	182	77	51	25	59	90	56	22	60	32	46	43	30	50	50	66	128	78	98	50	48	50	66	70	26	142	163	104	275	114	90
chr1:32886434-32894646	339	90	216	120	81	61	69	196	91	39	88	50	69	87	57	87	121	90	147	123	126	83	75	71	99	138	60	172	214	119	317	146	124
chr1:32894594-32901358	1203	532	749	1992	837	1038	783	3754	1026	522	927	986	587	1758	939	1104	2913	920	690	1091	997	2023	1048	971	1068	2915	1885	815	1368	608	1060	1121	1200
chr1:32894594-32901389	1203	532	749	1992	837	1038	783	3754	1026	522	927	986	587	1758	939	1104	2913	920	690	1091	997	2023	1048	971	1068	2915	1885	815	1368	608	1060	1121	1200
chr1:32894845-32901438	986	456	561	1533	642	798	661	3025	828	430	762	758	510	1393	781	927	2468	752	508	942	812	1609	824	785	847	2483	1566	670	1110	488	817	964	998
chr1:32926293-32926399	0	3	0	2	0	0	0	4	0	0	0	0	2	0	0	2	0	1	4	0	0	0	0	0	2	0	0	0	0	0	0	0	0
chr1:32936444-32964685	2474	1311	1566	4043	1288	2739	1153	4040	1408	2132	1552	2613	1584	4783	1873	2678	2760	1370	1802	1211	1667	1657	2484	1980	2887	1868	1680	2185	1542	1239	2569	1697	1405
chr1:32936453-32964685	2474	1310	1566	4043	1288	2739	1153	4039	1405	2132	1551	2611	1582	4783	1872	2676	2760	1370	1801	1211	1666	1657	2481	1980	2886	1865	1678	2185	1541	1237	2568	1696	1405
chr1:32936667-32964685	2471	1295	1559	4034	1279	2725	1146	4022	1400	2121	1547	2593	1572	4774	1866	2660	2753	1359	1796	1203	1658	1646	2462	1968	2861	1858	1671	2170	1537	1230	2554	1687	1402
chr1:32973666-32974041	8	2	2	5	1	2	0	10	0	1	3	6	2	3	0	8	5	0	0	0	0	1	2	2	3	0	4	13	4	1	5	3	0
chr1:32987074-33032469	9581	6607	7194	12197	7954	9592	6389	12509	7750	4812	7431	6950	6396	8909	7953	9778	12790	7716	6769	7522	6853	6282	7912	6150	7904	9616	9233	8853	7449	6568	10502	8621	8882
chr1:33007983-33036870	8499	5837	6539	11087	7605	8995	5737	12186	7366	4440	6838	6399	5648	8238	7554	8869	12374	7148	5847	7175	6452	6128	7327	5630	6860	9538	9045	8003	7097	5926	9570	7898	8448
chr1:33010477-33036840	7111	4456	5190	9171	5458	6845	4458	9825	5282	3129	5234	4929	4210	6526	5655	6888	8939	5187	4700	5475	4770	4879	5569	4271	5342	7856	6608	5967	5489	4459	7125	5778	6542
chr1:33010630-33013287	2643	1706	2134	3056	2302	2760	1823	3206	2289	1163	2079	1776	1625	2482	1849	2714	3656	2144	1851	2301	2013	1917	2046	1589	1860	3051	2487	2609	2559	1922	3024	2434	2914
chr1:33010754-33036886	6995	4355	5072	9015	5290	6579	4345	9513	5087	3023	5127	4814	4067	6376	5473	6663	8561	5003	4642	5314	4590	4771	5456	4158	5237	7663	6251	5788	5357	4293	6987	5567	6333
chr1:33013043-33036877	5055	3165	3492	7497	3857	4847	2993	7958	3541	2332	3678	3629	2866	5273	4378	4777	6456	3449	3139	3609	3254	3856	4192	3088	4023	5812	4815	3792	3539	2870	4633	3691	4343
chr1:33013043-33036992	5055	3165	3492	7497	3857	4847	2993	7959	3541	2332	3678	3630	2866	5273	4378	4777	6456	3449	3139	3609	3254	3856	4192	3088	4023	5812	4815	3792	3539	2870	4633	3691	4343
chr1:33019682-33036844	3002	1940	1974	4250	2155	2718	1657	4394	1922	1344	2145	2062	1706	2787	2488	2864	3605	2051	1723	2077	1953	1971	2228	1910	2351	3419	2671	2252	1998	1654	2686	2251	2388
chr1:33081112-33101892	1133	693	734	1290	409	650	709	1049	515	1267	606	1129	791	1654	471	1157	449	630	608	552	448	361	1064	1570	950	688	558	839	822	617	1418	997	671
chr1:33081112-33120394	2036	1208	1440	2166	727	1304	1323	1625	969	2259	1238	2107	1488	2433	877	2103	793	1280	1210	983	958	617	1982	3196	1864	1090	1006	1796	1524	1190	2835	1795	1251
chr1:33081166-33120521	2045	1208	1442	2171	731	1304	1324	1625	969	2261	1238	2108	1492	2437	877	2108	793	1282	1210	983	958	617	1985	3198	1865	1090	1010	1801	1525	1191	2839	1796	1253
chr1:33081166-33120529	2045	1208	1443	2171	731	1304	1324	1625	969	2261	1238	2108	1492	2437	877	2108	793	1282	1210	983	958	617	1985	3199	1865	1090	1010	1802	1526	1191	2841	1796	1253
chr1:33081658-33120530	2003	1171	1408	2087	700	1234	1287	1524	938	2160	1188	2046	1464	2288	860	1997	739	1235	1171	922	926	570	1887	3087	1837	980	967	1756	1428	1161	2787	1722	1196
chr1:33082249-33101893	1050	617	667	1154	346	549	640	879	458	1114	541	993	737	1435	430	995	367	555	539	451	390	284	922	1404	897	531	484	777	688	573	1308	875	562
chr1:33082249-33120182	1940	1126	1359	2002	656	1174	1244	1434	908	2074	1159	1965	1421	2171	827	1924	694	1198	1129	868	883	530	1809	3009	1792	885	911	1720	1362	1124	2706	1646	1123
chr1:33145401-33181666	2645	1403	1855	2591	945	1137	1324	536	1058	970	1288	1578	1521	1899	1291	1526	1058	1087	1601	650	976	848	1662	1956	3173	894	1218	2292	1461	1237	2465	1456	1252
chr1:33146701-33176550	1963	1025	1373	1652	584	732	931	338	713	632	856	1061	1070	1200	895	1066	659	722	1195	465	637	557	1103	1318	2185	487	764	1570	1001	846	1759	953	822
chr1:33159691-33182053	1628	772	1079	1343	485	578	726	274	537	494	756	816	823	929	627	803	489	559	1006	365	540	432	931	1143	1684	438	624	1264	785	644	1360	828	692
chr1:33256572-33300719	8129	3421	6007	4224	2680	2168	3628	1803	2896	2764	3383	3990	3928	3126	3491	3826	2534	2849	4503	2143	2866	1280	3537	3442	4724	1829	2245	5946	3664	3659	6415	3764	3921
chr1:33256618-33275248	3339	1428	2485	1502	1012	1039	1718	706	1133	1220	1383	1817	1669	1319	1892	1736	822	1278	2011	670	1130	341	1653	1679	2544	721	998	2749	1568	1755	2730	1703	1536
chr1:33261211-33261680	165	63	85	55	30	48	50	17	54	47	71	71	66	49	96	66	21	40	66	22	46	4	60	54	118	30	26	119	72	79	131	53	76
chr1:33270574-33300719	5549	2316	4051	3036	1908	1363	2267	1248	1998	1809	2286	2518	2541	2136	1874	2461	1909	1839	2842	1645	1965	1029	2219	2124	2678	1275	1460	3703	2402	2277	4204	2447	2726
chr1:33306765-33312221	26	18	20	42	43	8	21	70	11	24	33	8	27	33	6	24	111	16	32	37	20	4	17	20	58	8	4	27	48	28	19	34	18
chr1:33306765-33321098	118	124	84	219	130	30	98	267	55	86	109	63	127	111	35	93	361	79	126	89	57	14	65	44	195	32	17	125	149	86	162	97	64
chr1:33307365-33325898	2843	1927	2233	5303	3672	3295	1957	4135	2851	3512	2935	2302	2432	5581	2372	3552	4781	2841	2011	2606	2452	2204	3976	2099	2096	3908	4102	2830	3975	2243	3349	2635	3199
chr1:33307370-33326043	2872	1957	2282	5332	3715	3332	2014	4199	2912	3578	3009	2361	2475	5613	2410	3615	4828	2895	2028	2652	2490	2227	4022	2131	2133	3960	4152	2897	4029	2286	3413	2722	3265
chr1:33314746-33325903	2807	1887	2204	5228	3619	3283	1932	4045	2837	3486	2898	2286	2393	5548	2358	3523	4612	2820	1973	2571	2428	2202	3960	2074	1995	3903	4097	2795	3921	2218	3325	2608	3178
chr1:33323622-33375593	10459	5982	7926	11527	8237	7350	5759	7967	7396	9460	9539	6055	7133	11129	7050	9311	9326	8555	6673	5153	6461	4352	9447	6454	7194	7479	9208	10656	8897	6675	10613	7517	7946
chr1:33323625-33349811	8767	5374	6839	10670	7683	6361	5109	7457	6658	8720	8827	5460	6532	10574	5944	8260	8397	7668	5804	4689	5741	4120	8665	5702	6211	6806	8488	9246	7976	5690	9390	6593	7190
[truncated: 95,375 more rows]
