# Supplementary material for: Repetitive Sequence Transcription in Breast Cancer
Source: Cells. 2022 Aug 14;11(16):2522. doi: 10.3390/cells11162522 (PMC9406339; doi:10.3390/cells11162522)
Supplement: Supplementary file 1 [file cells-11-02522-s001.zip › supplementary/Table_S2_normalized.tabular]

	TN_2	TN_1	TN_0	LUM_B_Her2_POS_2	LUM_B_Her2_POS_1	LUM_B_Her2_POS_0	LUM_B_Her2_NEG_2	LUM_B_Her2_NEG_1	LUM_B_Her2_NEG_0	LUM_A_2	LUM_A_1	LUM_A_0	HER2_2	HER2_1	HER2_0	HER2_ant_0	TN_ant_2	TN_ant_1	TN_ant_0	LUM_B_Her2_POS_ant_2	LUM_B_Her2_POS_ant_1	LUM_B_Her2_POS_ant_0	LUM_B_Her2_NEG_ant_2	LUM_B_Her2_NEG_ant_1	LUM_B_Her2_NEG_ant_0	LUM_A_ant_2	LUM_A_ant_1	LUM_A_ant_0	HER2_ant_2	HER2_ant_1	CNTR_2	CNTR_1	CNTR_0
6kbHsap	7507.400506	2724.797471	5403.218461	2913.673958	2606.896143	1443.306383	3263.692459	1490.772555	33218.18918	3410.163696	3059.781835	3336.033291	2318.09236	2696.977309	7849.066936	4375.529833	3611.020338	2983.658512	3667.827513	3513.060937	1562.461958	3155.802594	2495.901584	2376.690003	4479.934138	2432.487818	1615.853998	4824.773995	2636.951408	1694.950674	4132.021276	2936.267628	4203.883086
ACRO1	1.001387289	0	0	0	0	0	0.940816506	0	12.88358986	3.70669967	0.97725386	3.587132571	0	0.993727822	25.75255606	1.19943252	0	0	0	0	0	1.972993182	0	0	0	3.603685657	0	4.095733442	0	0	4.711540794	1.195548708	2.324727974
ALINE	5.006936445	0	6.277945539	2.331871915	2.773293769	4.039103684	3.763266024	1.074817992	0.85890599	6.486724422	1.954507719	0	1.122562886	3.974911288	3.121521947	7.196595121	5.486483168	5.327961629	1.233505133	5.16247015	1.250970342	4.932482954	1.875912502	3.7467525	5.613952553	1.801842828	0	5.119666803	1.934667211	0	3.769232635	2.391097417	0
ALR	1591.204402	366.2458952	1543.677053	721.7143578	82900.22177	7974.53704	759.2389203	12163.71521	2284.689934	2162.859257	744.667441	26633.26363	325.543237	1108.006522	5115.394091	1632.42766	973.8507623	346.3175059	801.1615838	4296.465783	183.8926403	552.4380908	551.5182756	472.090815	798.3040531	1649.587109	565.5488992	1579.929175	618.1261739	2421.867152	699.1926539	390.9444276	223.9487948
ALR_	11719.23544	7208.835053	11822.76655	5850.666635	38945.36439	24315.40418	8343.160775	10168.85302	7723.282665	9791.247178	8993.66727	13925.24864	3702.212398	12858.83802	17370.48926	9638.639732	8867.985627	5146.810934	7578.655536	12591.2647	1393.580961	8054.744664	7573.996727	2581.512473	5968.754355	32149.38066	3450.56417	14064.74864	8668.276438	2613.098447	8843.562071	5070.322072	3305.763179
ALR1	3597.984529	1322.804585	3993.470912	1703.432434	117912.1312	10910.96542	1900.449342	12609.76468	3694.154664	3886.474604	1932.03088	36208.51618	3584.343295	3007.02039	9000.908534	3364.408219	2722.210065	1030.960575	1911.316203	5991.04661	327.7542297	1561.624103	1963.142433	884.23359	1608.958802	7556.928822	1056.441253	3743.500366	1816.652511	2867.28166	2011.827919	927.7457977	725.3151278
ALR2	691.9586167	492.2272842	953.5501724	349.7807873	795.0108804	340.6310773	902.2430293	241.8340482	487.8586025	511.5245544	575.6025233	673.1852126	1473.925069	692.628292	358.9750239	520.5537137	633.6888059	497.2764187	511.9046301	363.9541456	90.06986465	632.3443147	574.9671819	328.4653025	349.1878488	502.7141491	55.2253898	1106.871963	743.8795426	96.20953373	503.1925568	449.5263144	198.3767871
ALRa	1016.408098	746.8896634	952.1550734	327.6280041	1143.521464	362.1729637	694.3225814	256.8815001	335.8322422	897.0213201	948.9134977	791.5605874	814.9806553	1159.680368	397.9940483	587.7219349	781.8238514	548.7800478	1058.347404	312.3294441	80.06210191	835.5626124	647.1898132	273.5129325	664.6919823	1189.216267	109.4280872	1076.153962	942.1829317	115.2138861	1118.519785	477.0239346	441.698315
ALRa_	817.1320279	598.4115978	752.6559152	303.143349	1014.101088	247.7316926	645.4001231	441.7501947	359.88161	621.7988696	633.260501	533.2870423	1728.746844	891.3738564	382.3864385	468.9781154	562.3645247	567.4279135	723.4507604	228.4393042	133.8538266	772.4268306	554.3321444	328.4653025	724.1998794	681.0965891	97.15577835	928.7075581	813.5275622	115.2138861	730.2888231	465.0684476	346.3844681
ALRb	1150.593995	385.1431035	1920.353785	371.9335705	37923.86786	1468.887373	719.7246271	3426.519758	1415.477072	1146.296873	860.9606503	14274.39621	171.7521216	1066.269953	3129.325752	1372.150803	995.796695	275.2780175	687.062359	1810.736405	90.06986465	357.1117659	598.4160882	318.4739625	909.4603136	545.0574556	192.2661719	1553.306908	521.3928133	817.1871507	678.4618744	407.6821096	333.2110096
ALU	1235248.272	1942809.392	1039382.941	1655636.055	1333826.731	2439282.033	1077910.406	1194775.204	1641852.912	1386398.344	1923992.968	1767051.397	1230917.146	1769444.678	3058273.669	1881199.56	1360194.276	1072789.514	1584973.918	1038390.862	1620702.133	2387997.5	1527505.839	1339314.149	2641720.601	1277304.759	2477838.472	1774595.29	940960.222	1037604.38	2183650.273	2054289.826	2722970.924
AmnSINE1_HS	20.02774578	22.49667661	11.16079207	13.99123149	6.471018794	17.50278263	19.75714663	13.97263389	8.589059903	35.21364686	48.86269298	75.329784	23.57382061	244.4570442	74.91652673	61.17105853	42.06303762	15.98388489	19.73608213	12.90617538	30.02328822	24.66241477	35.64233754	17.484845	75.22696421	38.73962081	24.54461769	68.60353516	25.15067374	2.375544043	117.7885199	14.3465845	17.04800514
BLACKJACK	103.1428908	36.89454964	109.5152722	102.6023643	85.04767557	22.88825421	125.1285953	32.24453976	52.39326541	86.18076732	78.18030877	74.13407314	69.59889893	63.59858061	24.19179509	80.36197885	63.09455643	63.04754595	88.195617	51.6247015	27.52134753	100.6226523	75.03650008	22.480515	78.59533575	87.38937718	27.6126949	74.74713532	85.12535728	38.00870468	61.25003032	51.40859446	51.14401543
BSR	247.3426604	55.79175799	94.16918309	2041.553862	419.6917903	220.8043347	76.20613699	78.46171341	208203.9655	507.8178548	97.72538596	13490.00989	15.7158804	90.42923181	478.3732384	137.9347398	188.3692554	69.26350118	43.78943222	200.0457183	36.27813993	78.91972726	119.1204439	102.411235	49.40278247	18.01842828	49.08923537	162.8054043	37.72601061	154.4103628	82.92311798	62.16853284	109.2622148
BSRa	31.04300596	32.39521432	39.06277224	31.48027086	53.61701286	39.04466894	38.57347675	17.19708787	35.2151456	23.16687294	21.49958491	25.109928	17.96100618	9.937278221	28.87407801	22.78921788	23.77476039	22.19984012	31.45438089	12.90617538	15.01164411	35.51387727	17.82116877	16.2359275	19.08743868	75.67739879	30.68077211	28.6701341	28.05267456	28.50652851	21.67308765	13.15103579	46.49455948
BSRb	6.008323734	8.098803579	2.092648513	4.66374383	12.94203759	1.346367895	3.763266024	2.149635984	4.294529952	8.340074257	2.931761579	3.587132571	0	2.981183466	12.48608779	0	4.572069307	4.439968025	3.083762832	3.871852613	10.00776274	5.918979545	2.813868753	4.99567	2.245581021	9.910135556	9.204231633	1.023933361	2.902000816	0	0	1.195548708	10.07382122
BSRd	0	0	0	0	0	0	0	0	0	0	0	0	0	0	0	0	0	0	0	0	0	0	0	0	0	0	0	0	0	0	0	0	0
BSRf	89.12346872	125.981389	71.84759895	47.80337426	122.9493571	141.3686289	100.6673661	96.73361927	53.2521714	84.32741749	78.18030877	51.41556686	75.21171336	70.55467537	79.59880965	75.56424877	78.63959207	100.3432774	115.9494825	67.11211196	56.29366541	76.94673408	62.84306882	113.6514925	88.70045034	217.1220608	98.17847075	89.08220237	82.22335646	115.2138861	99.88466484	80.10176346	128.6349479
CER	19882.54462	6597.825316	6475.352049	5678.108114	5895.098121	2121.875802	9821.183506	1892.754484	10971.66512	5824.151856	8729.808728	5576.795438	2197.978131	4733.125617	3201.901137	5664.919793	8652.183956	8811.560541	7162.964307	4349.381102	2076.610768	9297.730368	7198.814227	2939.951795	9118.181737	6977.636353	3921.002676	9150.892444	6261.550428	1283.981555	9457.004682	5961.00586	10373.71113
CHARLIE1	2962.103601	1573.867496	3165.479651	2637.347136	2240.821365	898.0273857	3243.935313	1065.14463	1513.392355	2155.445858	2542.814543	2233.587881	2006.019877	1737.036233	599.3322138	2198.559809	1699.895368	2481.054132	2557.05614	1610.690687	835.6481887	2631.972904	2196.69354	1302.620953	2145.652666	2687.448578	621.7969814	2368.357863	2603.094732	1349.309016	1726.308547	1611.599659	1074.799233
CHARLIE10	248.3440477	150.2777997	261.5810641	159.7332262	101.6874382	290.8154652	226.7367779	70.93798746	152.0263603	148.2679868	232.5864186	159.029544	81.94709068	180.8584636	42.92092677	153.5273626	209.4007742	228.2143565	239.2999958	85.18075748	101.3285977	204.2047943	182.901469	164.85711	177.4009007	137.8409764	42.95308095	193.5234052	284.39608	47.51088085	127.2116014	108.7949325	76.71602314
Charlie11	54.07491361	48.59282148	50.22356431	45.47150235	30.50623146	32.31282947	43.27755928	8.598543935	18.89593179	9.266749174	21.49958491	35.87132571	51.63789276	50.68011893	3.121521947	16.79205528	23.77476039	27.52780175	29.60412319	27.10296829	35.02716959	23.67591818	24.38686253	54.95237	8.982324085	52.25344202	4.090769615	12.28720033	23.21600653	47.51088085	24.50001213	19.12877933	1.549818649
Charlie12	3319.598863	1905.018575	3071.310468	2716.630781	2691.943818	1662.76435	2696.380106	1788.497139	2349.96679	3315.642855	3013.850903	2342.397569	2458.41272	2309.423459	2232.668573	3051.356331	2390.277833	2744.788233	3489.586021	1858.489254	1269.734898	2876.624059	2313.938071	1696.029965	4372.146248	2896.462347	1686.419774	2841.415076	2784.95345	1850.548809	3135.059244	2704.331178	3645.948372
Charlie13a	7.009711023	4.499335322	9.068143556	6.995615746	12.94203759	0	4.70408253	1.074817992	3.435623961	8.340074257	6.840777017	1.195710857	1.122562886	3.974911288	1.560760974	7.196595121	4.572069307	5.327961629	11.71829876	3.871852613	0	16.77044204	4.689781255	0	8.982324085	8.108292728	3.068077211	3.071800082	4.836668027	1.187772021	6.596157112	5.977743542	3.874546623
Charlie13b	22.03052036	8.098803579	3.487747522	12.82529553	7.39545005	5.385471579	7.526532048	16.12226988	7.730153913	26.87357261	20.52233105	21.52279543	23.57382061	9.937278221	4.682282921	14.39319024	7.31531089	8.879936049	24.67010266	27.10296829	5.00388137	17.75693863	12.19343126	18.7337625	16.84185766	9.009214142	5.113462018	22.52653393	9.673336054	15.44103628	13.19231422	5.977743542	3.099637298
Charlie15a	7.009711023	2.699601193	8.370594052	2.331871915	6.471018794	1.346367895	6.585715542	0	0	3.70669967	4.886269298	1.195710857	0	0	2.34114146	5.997162601	5.486483168	4.439968025	8.017783364	3.871852613	0	6.905476135	0.937956251	0	7.859533575	5.405528485	0	3.071800082	3.869334422	0	2.826924476	0	14.72327717
Charlie16a	10.01387289	8.098803579	6.975495043	11.65935958	3.697725025	4.039103684	2.822449518	1.074817992	6.012341932	6.486724422	1.954507719	2.391421714	2.245125772	2.981183466	2.34114146	0	5.486483168	2.663980815	2.467010266	0	1.250970342	1.972993182	8.44160626	0	1.122790511	3.603685657	1.022692404	2.047866721	8.706002449	0	6.596157112	5.977743542	7.749093246
Charlie17a	1.001387289	0	0.697549504	0	1.848862512	1.346367895	1.881633012	0	0	0	0	0	2.245125772	0.993727822	0	1.19943252	0	0	0	0	0	0	0	0	0	0	0	0	1.934667211	0	0	1.195548708	0.774909325
Charlie18a	15.02080934	8.098803579	11.85834157	12.82529553	11.09317507	17.50278263	18.81633012	22.57117783	6.871247923	11.12009901	13.68155403	17.93566286	22.45125772	24.84319555	0.780380487	14.39319024	10.97296634	22.19984012	19.11932956	28.39358583	25.01940685	10.8514625	12.19343126	21.2315975	3.368371532	37.8386994	8.181539229	14.33506705	14.51000408	55.825285	9.423081588	17.93323063	2.324727974
Charlie19a	36.04994241	23.39654367	34.87747522	37.30995064	43.44826904	13.46367895	28.22449518	20.42154185	27.48499169	38.92034653	42.02191596	22.71850629	28.06407215	36.76792942	14.82722925	20.39035284	28.3468297	39.95971222	27.13711292	25.81235075	25.01940685	29.59489772	36.58029379	26.2272675	20.21022919	33.33409232	15.34038605	30.71800082	35.7913434	16.6288083	22.61539581	17.93323063	14.72327717
CHARLIE1A	2111.925793	905.2662668	2129.618637	1739.576449	1536.404748	595.0946094	2187.398376	764.1955922	1056.454368	1534.573663	1786.420055	1343.979003	1376.262098	1273.959068	479.9339994	1465.70654	1176.850639	1582.404604	1874.311049	1036.365883	554.1798617	1909.8574	1506.357739	980.4002375	1300.191411	1809.0502	514.414279	1619.862576	1774.089832	859.9469435	1168.462117	1166.855539	832.2526146
CHARLIE1B	477.6617369	257.3619804	424.8076481	381.2610581	384.5634026	161.5641474	469.4674365	179.4946046	277.4266349	438.317236	418.2646519	347.9518594	289.6212246	250.4194112	187.2913168	395.8127316	280.7250554	420.0209751	445.295353	271.0296829	211.4139879	390.6526499	382.6861504	236.0454075	503.0101488	455.8662356	155.4492454	471.0093459	429.4961208	225.6766841	377.8655717	347.9046741	323.9120977
CHARLIE2	36.04994241	17.99734129	36.97012373	30.3143349	19.41305638	5.385471579	28.22449518	11.82299791	28.34389768	26.87357261	18.56782333	38.26274743	29.18663504	28.81810684	6.243043894	13.19375772	28.3468297	26.63980815	17.88582443	15.48741045	11.25873308	46.36533977	27.20073128	22.480515	33.68371532	24.32487818	5.113462018	25.59833402	31.92200898	19.00435234	23.55770397	31.08426642	11.62363987
Charlie21a	1.001387289	1.799734129	6.975495043	1.165935958	0.924431256	0	3.763266024	1.074817992	1.717811981	0	3.909015439	0	0	1.987455644	0	2.39886504	2.743241584	1.77598721	1.233505133	0	0	2.959489772	1.875912502	0	2.245581021	0	0	2.047866721	2.902000816	0	0.942308159	4.782194834	6.974183922
Charlie22a	17.02358391	12.5981389	13.25344058	5.829679788	6.471018794	0	19.75714663	4.299271968	9.447965894	9.266749174	28.34036193	16.739952	6.735377316	18.88082862	2.34114146	10.79489268	4.572069307	15.98388489	12.9518039	5.16247015	3.752911027	8.878469317	17.82116877	1.2489175	7.859533575	10.81105697	0	25.59833402	26.11800735	11.87772021	0.942308159	7.17329225	2.324727974
Charlie24	60.08323734	21.59680954	63.4770049	41.97369447	41.59940653	9.424575262	74.32450397	12.8978159	24.04936773	38.92034653	73.29403947	68.15551886	5.61281443	31.79929031	16.38799022	51.57559837	27.43241584	37.29573141	81.41133877	7.743705226	6.254851712	37.48687045	44.0839438	16.2359275	63.99905911	46.84791354	14.31769365	51.19666803	53.2033483	26.13098447	34.86540188	34.67091254	19.37273312
Charlie25	18.0249712	10.79840477	18.83383662	30.3143349	21.26191889	17.50278263	23.52041265	8.598543935	20.61374377	18.53349835	15.63606175	27.50134971	6.735377316	17.8871008	22.63103412	32.38467804	17.37386336	19.53585931	16.03556673	25.81235075	13.76067377	23.67591818	30.01460003	21.2315975	23.57860072	17.11750687	17.38577086	39.93340106	16.44467129	5.938860107	13.19231422	26.30207158	24.79709839
Charlie26a	3.004161867	0	1.395099009	0	0	0	0	0	0.85890599	0.926674917	0.97725386	0	1.122562886	0	0	0	1.828827723	0	0	2.581235075	0	0.986496591	1.875912502	0	3.368371532	3.603685657	0	0	0	0	0	1.195548708	0.774909325
Charlie27	6.008323734	1.799734129	2.790198017	1.165935958	0	0	1.881633012	0	0	3.70669967	3.909015439	0	0	0	0	0	0.914413861	0	0	0	0	0	10.31751876	0	2.245581021	0	0	4.095733442	0.967333605	0	0	1.195548708	0
Charlie28	2.002774578	0	11.85834157	4.66374383	5.546587537	0	3.763266024	0	0.85890599	0	2.931761579	3.587132571	0	2.981183466	1.560760974	0	0	2.663980815	1.233505133	5.16247015	2.501940685	1.972993182	5.627737506	0	0	4.504607071	0	4.095733442	6.771335238	1.187772021	0.942308159	2.391097417	0
CHARLIE2A	109.1512145	42.29375203	76.03289597	50.13524618	74.87893175	16.15641474	81.85103602	38.69344771	45.52201749	59.30719472	50.8172007	56.19841029	108.8885999	61.61112497	13.26646828	80.36197885	55.77924554	61.27155874	83.26159647	38.71852613	31.27425856	95.6901693	80.66423759	42.463195	55.01673502	88.29029859	16.36307846	86.01040229	66.74601877	32.06984458	85.75004245	50.21304575	38.74546623
CHARLIE2B	91.1262433	28.79574606	53.71131183	92.10894065	54.54144412	25.58099	89.37756807	29.02008578	29.20280367	66.72059406	57.65797772	59.78554286	79.70196491	46.70520764	14.04684876	69.56708617	48.46393465	67.48751397	74.01030797	33.55605598	28.77231788	59.18979545	68.47080633	32.471855	60.63068758	81.98384869	23.52192528	78.84286877	58.04001633	57.01305702	38.63463451	28.693169	24.02218906
CHARLIE3	7714.687675	4688.307405	7391.234548	5309.672351	6618.003363	3546.333034	7487.958571	3408.247852	5259.081379	6691.519579	7586.421712	5102.098227	5977.647368	4628.784195	5320.634159	7482.060061	5574.266898	6857.086617	8052.321507	4323.568751	2865.973054	6048.210598	5241.299531	3856.65724	8804.923185	7465.935759	4212.470011	7284.261927	6084.528378	4093.062386	6995.695771	7704.115877	8212.489022
CHARLIE4	198.2746832	114.2831172	238.5619305	200.5409847	217.2413452	80.78207368	220.1510624	88.13507534	110.7988728	138.0745627	191.5417565	190.1180263	162.7716185	137.1344394	64.7715804	178.7154455	106.9864218	229.1023501	225.1146867	158.7459571	70.05433918	208.1507806	193.2189877	104.90907	225.6808926	190.0944184	80.79269989	202.7388054	199.2707227	129.4671503	159.2500788	133.9014553	92.98911895
CHARLIE5	1512.094806	865.6721159	1632.26584	1254.54709	1125.032839	538.5471579	1534.471721	661.013065	950.8089313	960.0352145	1374.996181	1088.09688	1042.860921	1008.633739	452.6206823	1229.418333	972.9363484	1347.974292	1289.012864	833.7389293	660.5123408	1313.026962	1103.036551	955.4218875	1038.581222	1296.425915	430.5535019	1251.246567	1230.448346	795.8072543	1045.019748	1022.194146	775.6842339
CHARLIE6	273.3787299	174.5742105	183.4555196	198.2091128	279.1782394	157.5250437	237.0857595	161.2226988	189.8182239	211.2818812	314.6757428	149.4638571	112.2562886	219.6138487	52.28549261	207.501826	215.8016713	167.8307913	233.7492227	196.1738657	167.6300259	227.8807125	260.7518378	182.341955	249.2594934	187.3916541	65.45231383	191.4755384	330.8280931	194.7946115	230.8654989	132.7059066	100.7382122
CHARLIE7	93.12901788	72.88923221	115.0956682	83.94738895	70.25677547	21.54188631	136.4183934	23.64599582	48.95764145	49.11377062	108.4751784	96.85257943	62.86352162	66.57976408	17.16837071	82.76084389	57.60807326	88.79936049	98.68041063	65.82149442	33.77619925	83.85221021	90.0438001	76.1839675	61.75347809	67.56910606	29.65807971	109.5608696	105.439363	53.44974096	60.30772217	87.27505571	49.59419678
CHARLIE8	484.6714479	500.3260878	441.5488362	311.3049007	432.6338279	393.1394252	476.053152	471.8450984	338.4089602	341.9430445	506.2174993	306.1019794	450.1477173	336.8737317	306.6895313	497.7644959	457.2069307	454.6527257	557.5443201	232.3111568	446.5964122	276.2190454	358.2992879	455.8548875	675.9198874	181.9861257	254.6504085	372.7117433	392.7374438	193.6068395	457.9617652	534.4102726	560.2594417
CHARLIE8A	60.08323734	74.68896634	53.01376233	72.28802937	75.80336301	55.20108368	66.79797193	67.71353349	59.26451333	44.48039604	65.4760086	77.72120571	87.55990511	79.49822577	66.33234138	50.37616585	80.46841979	56.83159071	75.2438131	110.9931082	138.857708	69.05476135	87.22993135	91.1709775	67.36743064	78.38016303	76.70193027	70.65140188	59.97468354	72.4540933	59.36541401	57.386338	67.41711124
CHARLIE9	693.9613913	621.8081415	605.4729698	637.7669688	460.3667656	473.9214989	651.9858387	586.8506236	438.0420551	448.51066	453.4457909	471.1100777	600.571144	591.2680541	95.98679987	365.8269186	600.7699069	752.1305834	635.871896	775.6611401	512.8978404	540.6001317	523.3795881	895.4738475	439.0110897	344.1519802	163.6307846	331.7544088	885.110249	741.1697413	522.9810281	310.8426642	175.9044167
CHESHIRE	1014.405324	547.1191751	980.0570536	788.1727073	751.5626113	355.4411242	896.5981302	390.1589311	512.7668762	701.4929125	850.2108579	692.3165863	643.2285337	649.8979956	244.2590924	758.0413527	565.1077663	782.3223659	931.9131279	512.3751624	335.2600518	786.2377828	731.6058758	547.025865	645.6045436	858.5781077	212.72002	718.8012191	804.8215597	549.9384459	652.0772459	592.9921594	480.4437813
CHESHIRE_A	2613.620824	1401.093019	2326.327597	1985.588936	2145.604946	949.1893657	2056.624882	973.7851007	1441.244252	1922.850454	2253.5474	1723.019345	1803.958558	1452.830076	1151.841598	2100.206343	1457.575695	2022.849432	2317.756145	1297.070625	918.2122313	2049.939916	1735.219064	1049.0907	2419.61355	2149.598494	823.2673849	1979.263186	1903.712535	1351.68456	1911.943254	1935.593359	1795.464905
CHESHIRE_B	977.3539941	562.4169152	952.1550734	959.5652931	775.597824	333.8992379	919.1777264	375.1114792	528.2271841	746.8999835	815.0297189	746.1235748	712.8274326	584.3119594	254.4040387	893.5772275	588.8825267	822.2820781	873.9383866	576.9060393	417.8240944	868.1169999	684.7080633	488.3267425	745.5328991	912.6333926	267.9454098	853.9604227	826.102899	542.8118138	697.3080375	578.6455749	554.8350764
chr1:11868-14409	94.13040517	116.9827184	97.65693061	76.9517732	97.98971316	59.24018736	65.85715542	72.01280546	122.8235566	103.7875908	85.99833965	100.439712	50.51532987	91.42295963	119.3982145	98.35346665	77.72517821	117.2151558	102.9976786	46.46223135	112.5873308	45.37884317	108.8029251	96.1666475	156.067881	99.10135556	86.92885431	129.0156034	119.9493671	61.76414511	109.3077464	197.2655369	154.2069556
chr1:30365-30503	0	2.699601193	3.487747522	0	0	0	0	0	0	1.853349835	0	0	3.367688658	0	0	3.59829756	0.914413861	5.327961629	1.233505133	0	3.752911027	2.959489772	2.813868753	3.7467525	0	0	0	2.047866721	4.836668027	3.563316064	0	0	3.099637298
chr1:34553-36081	4.005549156	7.198936515	11.16079207	2.331871915	3.697725025	0	9.40816506	0	0	2.780024752	2.931761579	0	0	3.974911288	6.243043894	4.797730081	4.572069307	7.991942444	16.03556673	0	2.501940685	4.932482954	15.00730002	3.7467525	21.3330197	0	0	5.119666803	6.771335238	0	7.538465271	5.977743542	3.874546623
chr1:69090-70008	0	0	0	0	1.848862512	0	0	0	1.717811981	0	0	0	0	0	0	0	0	0	0	0	2.501940685	0	0	0	0	1.801842828	6.136154422	0	0	0	0	0	0
chr1:89294-120932	773.0709871	599.3114649	922.8579942	1057.503914	589.7871415	179.06693	951.1654876	645.9656131	453.5023629	687.5927887	596.1248544	454.3701257	676.9054203	521.7071066	788.9646721	1054.301185	673.0086019	917.2973939	945.4816843	543.3499833	266.4566829	945.0637339	658.4452882	490.8245775	986.9328589	854.9744221	338.5111856	807.8834215	1884.365863	838.5670471	958.3273975	828.5152549	941.5148294
chr1:89550-91105	78.10820854	39.59415083	57.19905936	85.11332491	72.10563799	37.69830105	62.0938894	62.33944353	38.65076957	56.52716996	33.22663123	58.589832	47.14764121	32.79301813	50.72473164	73.16538373	39.31979604	25.75181454	59.82499894	18.06864553	26.27037719	107.5281284	30.01460003	54.95237	51.64836349	83.78569152	47.04385057	43.00520115	76.41935483	38.00870468	65.01926296	57.386338	43.39492218
chr1:134900-139379	312.4328342	494.0270183	376.6767323	319.4664524	596.2581603	177.7205621	178.7551361	236.4599582	450.0667389	462.4107838	402.6285902	440.0215954	454.6379688	507.7949171	1040.247189	520.5537137	266.0944336	236.2062989	503.8868468	473.6566363	180.1397293	1768.788387	200.7226377	214.81381	1361.944889	672.087375	364.0784957	564.1872817	278.5920784	207.8601037	1487.904583	492.5660679	767.1602314
chr1:139789-140339	15.02080934	11.69827184	23.71668315	17.48903936	36.97725025	14.81004684	16.93469711	13.97263389	30.06170966	13.90012376	17.59056947	23.91421714	15.7158804	10.93100604	84.28109257	38.38184064	9.144138613	13.31990407	20.35283469	28.39358583	15.01164411	52.28431931	9.379562511	0	49.40278247	20.72119253	7.158846826	37.88553434	19.34667211	17.81658032	40.51925083	17.93323063	35.64582893
chr1:141473-149707	773.0709871	390.5423059	548.9714599	327.6280041	925.3556875	293.508201	371.6225199	271.9289519	601.2341932	682.9594142	454.4230447	370.6703657	499.5404843	409.4158627	1019.176916	870.7880096	341.9907841	639.3553955	707.4151937	398.8008191	480.3726115	1277.513085	486.7992943	302.238035	717.4631363	438.7487287	355.8969565	706.5140188	444.0061249	185.2924353	604.961838	638.4230103	724.5402185
chr1:142807-146831	478.6631242	258.2618475	391.3252719	190.0475611	486.2508408	175.0278263	231.4408605	199.9161465	414.8515933	413.2970132	307.8349658	251.09928	321.0529854	258.3692337	640.6923796	550.5395267	207.5719465	402.261103	444.6786004	197.4644833	337.7619925	665.8851988	317.0292129	192.333295	487.2910816	286.4930097	214.7654048	465.8896791	293.1020824	110.462798	406.1348165	386.1622328	488.1928745
chr1:157783-157887	6.008323734	4.499335322	7.673044548	5.829679788	21.26191889	4.039103684	0	0	4.294529952	29.65359736	12.70430018	13.15281943	35.92201235	17.8871008	5.462663407	15.59262276	1.828827723	7.991942444	19.11932956	1.290617538	0	19.72993182	2.813868753	2.497835	20.21022919	21.62211394	0	20.47866721	11.60800327	16.6288083	12.25000606	2.391097417	0.774909325
chr1:160445-161525	28.03884409	24.29641074	39.76032175	11.65935958	86.89653809	4.039103684	2.822449518	9.673361927	16.31921382	53.74714521	43.97642368	15.54424114	63.9860845	13.91218951	39.79940483	67.16822113	11.8873802	29.30378896	68.45953487	29.68420336	3.752911027	110.4876182	8.44160626	11.2402575	33.68371532	72.07371313	12.27230884	57.34026819	44.49734585	47.51088085	78.21157718	47.82194834	30.99637298
chr1:266360-297502	517.7172284	722.5932527	1116.079207	1055.172042	496.4195846	153.48594	1251.285953	753.4474123	383.9309777	638.4790181	532.6033535	449.5872823	561.281443	573.3809533	714.8285259	1098.680188	828.4589583	1008.760735	999.1391576	856.970045	273.962505	944.0772374	737.2336133	625.7076675	1333.875127	999.1218483	332.3750312	869.3194232	2482.178032	960.9075653	1037.481283	846.4484855	1287.899298
chr1:357382-359681	16.02219662	7.198936515	4.185297026	3.497807873	19.41305638	26.92735789	14.11224759	33.31935775	11.16577787	9.266749174	11.72704632	33.479904	7.857940202	7.949822577	36.67788288	40.78070568	2.743241584	6.215955234	6.784278231	54.20593658	28.77231788	252.5431272	49.71168131	8.7424225	55.01673502	20.72119253	20.45384807	6.143600164	13.54267048	30.88207256	11.30769791	17.93323063	60.44292732
chr1:358856-365704	32.04439325	40.4940179	13.25344058	11.65935958	23.11078141	29.62009368	15.0530641	49.44162763	18.89593179	33.36029703	28.34036193	22.71850629	12.34819175	24.84319555	135.0058242	70.76651869	15.54503564	7.991942444	11.71829876	37.42790859	26.27037719	175.5963932	39.39416254	11.2402575	56.13952553	34.23501374	42.95308095	10.23933361	12.57533687	14.25326426	27.32693661	16.73768192	96.86366558
chr1:450702-451697	29.04023138	24.29641074	2.092648513	31.48027086	8.319881306	0	28.22449518	16.12226988	23.19046174	5.560049505	11.72704632	13.15281943	10.10306597	20.86828426	36.67788288	55.17389593	24.68917426	35.5197442	7.401030797	19.35926306	16.26261445	35.51387727	48.77372505	7.493505	14.59627664	2.702764243	13.29500125	9.215400245	29.02000816	15.44103628	19.78847134	3.586646125	58.89310867
chr1:490883-494581	578.8018531	1017.74965	710.8029449	728.7099735	980.8215629	316.3964552	452.5327394	398.757475	623.565749	570.8317491	776.9168184	756.8849726	646.5962224	722.4401267	1101.897247	731.6538373	506.5852792	348.9814867	806.7123569	464.6223135	365.28334	1615.881416	449.2810443	350.9458175	1693.16809	802.72098	559.4127448	772.0457539	359.8481012	211.4234198	1754.577792	957.6345154	1000.407938
chr1:585988-588453	13.01803476	8.098803579	5.580396035	2.331871915	15.71533136	18.84915052	13.17143108	24.72081381	12.02468386	11.12009901	14.65880789	23.91421714	7.857940202	9.937278221	17.9487512	34.78354308	4.572069307	12.43191047	4.317267965	46.46223135	18.76455514	226.8942159	43.14598755	4.99567	38.17487736	8.108292728	22.49923288	10.23933361	7.738668843	19.00435234	6.596157112	11.95548708	46.49455948
chr1:587628-594768	5.006936445	33.29508138	5.580396035	10.49342362	9.244312562	17.50278263	3.763266024	25.79563181	8.589059903	15.7534736	20.52233105	9.565686857	1.122562886	12.91846169	49.16397067	25.18808292	11.8873802	13.31990407	4.934020531	24.52173321	12.50970342	128.2445568	17.82116877	2.497835	5.613952553	9.910135556	13.29500125	19.45473385	3.869334422	7.126632128	9.423081588	4.782194834	47.2694688
chr1:594458-597498	5.006936445	17.09747422	2.790198017	3.497807873	0.924431256	8.078207368	3.763266024	7.523725943	0	5.560049505	5.863523158	0	6.735377316	2.981183466	21.85065363	7.196595121	4.572069307	7.103948839	1.850257699	6.453087688	0	37.48687045	7.503650008	3.7467525	15.71906715	9.910135556	1.022692404	18.43080049	1.934667211	3.563316064	8.480773429	11.95548708	25.57200771
chr1:627376-629010	11.01526018	5.399202386	0.697549504	2.331871915	2.773293769	0	11.28979807	1.074817992	13.74249585	0	5.863523158	7.174265143	3.367688658	5.962366933	0.780380487	33.58411056	0	6.215955234	1.850257699	5.16247015	3.752911027	12.82445568	14.06934377	0	3.368371532	11.71197838	0	0	13.54267048	0	5.653848953	1.195548708	10.07382122
chr1:685678-686673	50.06936445	29.69561312	2.092648513	33.81214277	13.86646884	0	46.10000879	16.12226988	42.94529952	12.97344884	17.59056947	16.739952	25.81894638	28.81810684	49.16397067	86.35914145	29.26124356	55.94359711	8.63453593	21.94049814	42.53299164	45.37884317	66.59489382	7.493505	32.56092481	4.504607071	15.34038605	27.64620074	48.36668027	26.13098447	21.67308765	10.75993838	85.24002571
chr1:711341-720200	408.5660139	452.6331334	392.7203709	227.3575117	297.6668645	106.3630637	531.5613259	261.180772	328.1020883	210.3552063	257.0177651	210.4451109	229.0028288	225.5762156	366.7788288	416.2030845	215.8016713	457.3167065	301.592005	296.8420336	177.6377886	432.0855068	452.094913	181.0930375	343.5738963	352.2602729	134.9953973	394.2143438	666.4928541	264.8731608	382.5771125	273.7806542	402.1779395
chr1:741812-750016	1940.688566	1131.1329	1697.835494	1034.185194	1979.20732	486.03881	1197.659412	684.6590608	1521.981415	1803.309389	1433.631412	994.8314331	1193.284348	1146.761907	2089.078563	2085.813153	804.6841979	1396.813941	2053.786046	1066.050086	1125.873308	2243.293247	1436.01102	901.718435	2525.155858	1513.547976	970.5350911	2064.249655	1115.335647	738.7941973	2008.058686	1482.480398	1635.833584
chr1:758232-758336	3.004161867	0	1.395099009	11.65935958	0	0	5.644899036	0	3.435623961	3.70669967	1.954507719	5.978554286	1.122562886	0	0	4.797730081	0	3.55197442	3.083762832	0	0	4.932482954	0.937956251	0	2.245581021	0.900921414	1.022692404	7.167533524	5.804001633	0	0	2.391097417	0
chr1:759031-764925	437.6062453	236.6650379	307.6193314	275.160886	421.5406528	145.4077326	325.5225111	124.6788871	469.8215767	482.797632	212.0640875	275.0134971	234.6156432	153.0340846	513.4903603	531.3486064	185.6260138	376.5092885	506.353857	172.94275	266.4566829	552.4380908	274.8211816	129.88742	490.6594532	392.8017366	290.4446426	439.2674117	270.8534095	163.9125389	458.9040733	318.0159564	392.8790276
chr1:760910-761989	49.06797716	19.79707542	39.76032175	39.64182256	59.1636004	18.84915052	30.10612819	11.82299791	12.88358986	32.43362211	38.11290053	22.71850629	6.735377316	11.92473387	24.19179509	44.37900325	20.11710495	26.63980815	68.45953487	14.19679291	7.505822054	56.23030567	21.57299377	13.7380925	55.01673502	34.23501374	17.38577086	41.98126778	23.21600653	14.25326426	60.30772217	72.92847121	35.64582893
chr1:764856-778626	1301.803476	1060.943269	1099.338019	942.0762537	1076.962414	430.8377263	1004.792028	770.6445002	1008.355633	919.2615181	695.8047481	686.338032	692.6213007	874.4804834	1206.468233	1079.489268	694.9545346	1123.31191	1058.347404	796.3110207	1064.575761	1028.915944	982.9781511	894.22493	1281.103973	1204.531931	743.4973774	989.1196263	1128.878318	697.2221765	1061.038987	1081.971581	1269.301474
chr1:785799-787672	157.2178044	76.48870047	168.1094305	143.4101228	115.553907	48.46924421	186.2816682	123.6040691	85.03169304	119.5410644	197.4052796	120.7667966	120.1142288	124.2159778	59.308917	172.7182829	104.2431802	110.9992006	212.1628829	103.249403	63.79948746	218.0157466	169.7700814	69.93938	245.8911218	162.1658546	59.31615941	188.4037384	135.4267048	84.33181352	242.1731968	143.465845	162.7309582
chr1:800878-810161	1176.630065	616.4089391	1028.885519	901.2684952	851.401187	235.6143816	1157.204302	645.9656131	812.5250669	1058.262756	1124.819192	755.6892617	799.2647749	775.1077012	776.4785843	1391.341723	1152.161465	1245.855028	1407.429357	535.6062781	504.141048	849.3735646	1138.678889	759.34184	1318.15606	701.8177816	467.3704285	1157.044697	1104.694977	451.3533681	1173.173658	1117.838042	1105.020697
chr1:803151-803757	12.01664747	10.79840477	9.765693061	17.48903936	7.39545005	2.692735789	17.87551361	10.74817992	18.89593179	5.560049505	8.795284737	3.587132571	11.22562886	12.91846169	22.63103412	14.39319024	16.4594495	21.31184652	11.1015462	12.90617538	7.505822054	14.79744886	14.06934377	1.2489175	6.736743064	6.306449899	5.113462018	20.47866721	12.57533687	2.375544043	11.30769791	19.12877933	24.79709839
chr1:810108-817712	912.2638203	380.6437682	747.7730687	686.736279	537.0945599	140.022261	857.083837	285.9015858	498.1654744	551.3715759	786.689357	502.19856	582.6101379	507.7949171	297.3249655	839.6027641	710.4995702	732.594724	967.0680242	352.3385878	379.0440138	454.7749283	772.8759509	458.3527225	830.8649779	463.0736069	210.6746352	763.854287	682.9375254	294.5674613	786.8273126	592.9921594	583.5067214
chr1:817370-819834	207.2871688	144.8785974	190.4310147	177.2222656	113.7050445	64.62565894	161.820439	119.3047971	140.0016764	187.1883333	203.2688028	172.1823634	136.9526721	118.2536108	110.8140291	200.3052309	164.594495	170.4947721	222.0309239	125.1899011	125.0970342	116.4065977	219.4817627	98.6644825	231.2948452	91.89398425	105.3373176	195.5712719	149.9367088	87.89512958	247.8270458	188.8966959	213.1000643
chr1:826205-827522	148.2053188	150.2777997	125.5589108	131.7507632	137.7402572	96.93848841	105.3714487	116.0803431	151.1674543	109.3476403	130.9520172	105.2225554	123.4819175	150.0529011	147.491912	159.5245252	156.3647703	135.8630216	185.6425225	116.1555784	260.2018312	79.90622385	267.3175316	151.1190175	157.1906715	54.05528485	137.0407821	105.4651361	140.2633728	111.65057	247.8270458	176.9412088	209.2255176
chr1:827607-859446	1571.176656	1278.711098	2144.267176	2060.208837	1492.032048	1357.138838	1996.412626	838.3580337	1375.967397	1174.09712	1678.922131	1476.702909	1292.069882	1278.927707	1574.807822	1614.436172	1888.264624	1782.203165	2409.652277	1253.189629	2036.579717	1480.731383	1950.011046	1325.101468	1694.290881	1204.531931	1533.015913	1731.471313	1464.543079	1513.221555	1909.11633	2238.067182	2103.878816
chr1:868070-876903	92.12763059	28.79574606	86.49613854	44.30556639	44.3727003	10.77094316	36.69184373	30.09490377	21.47264976	40.77369637	29.31761579	14.34853029	8.980503088	31.79929031	5.462663407	27.58694796	10.97296634	25.75181454	53.04072071	28.39358583	23.76843651	31.5678909	17.82116877	0	34.80650583	69.37094889	12.27230884	28.6701341	66.74601877	16.6288083	64.0769548	26.30207158	13.94836784
chr1:882662-884603	2.002774578	1.799734129	1.395099009	0	0	0	0	0	0	1.853349835	0	0	0	0	2.34114146	0	0.914413861	0	0	0	5.00388137	1.972993182	0	0	0	0	0	1.023933361	1.934667211	0	3.769232635	0	1.549818649
chr1:904833-915976	48.06658987	106.1843136	59.98925737	447.7194077	467.7622157	219.4579668	20.69796313	138.651521	60.98232531	75.98734323	44.95367754	312.0805337	20.20613195	130.1783447	581.3834626	32.38467804	43.89186534	94.12732212	38.23865912	1368.05459	267.7076533	123.3120738	287.9525691	69.93938	32.56092481	49.55067778	398.8500374	46.07700123	110.276031	93.83398969	119.6731362	138.6836502	86.78984436
chr1:911434-914948	16.02219662	32.39521432	13.95099009	173.7244577	186.7351138	72.70386631	7.526532048	30.09490377	5.153435942	22.24019802	9.772538596	95.65686857	8.980503088	31.79929031	213.8242534	10.79489268	14.63062178	28.41579536	11.1015462	459.4598434	153.8693521	47.35183636	166.9562127	22.480515	2.245581021	16.21658546	152.3811681	6.143600164	36.75867701	15.44103628	43.34617531	38.25755867	23.24727974
chr1:914170-914971	0	0	1.395099009	26.81652703	36.05281899	24.2346221	0	0	0	1.853349835	1.954507719	7.174265143	0	4.96863911	33.55636093	0	1.828827723	1.77598721	2.467010266	85.18075748	27.52134753	10.8514625	13.13138751	2.497835	0	1.801842828	22.49923288	0	1.934667211	3.563316064	5.653848953	9.564389667	0
chr1:916869-919692	30.04161867	89.98670644	22.32158414	460.5447033	636.9331355	600.480081	37.63266024	52.6660816	85.03169304	148.2679868	144.6335712	765.2549486	47.14764121	25.83692337	238.796429	28.78638048	180.1395307	40.84770583	46.87319505	835.0295468	96.32471637	47.35183636	48.77372505	23.7294325	44.91162043	75.67739879	288.3992578	61.43600164	9.673336054	24.94321245	91.40389141	56.19078929	79.81566044
chr1:925737-944575	666.9239345	948.4598858	528.7425243	2488.107334	4034.218002	3528.830252	738.5409572	1062.994994	882.0964521	989.6888118	791.5756263	1878.461757	1168.587964	859.5745661	2075.812095	579.3259072	882.4093762	782.3223659	582.2144227	5389.618837	1941.505971	744.804926	725.9781383	969.15998	436.7655086	969.3914417	2408.440611	629.7190168	594.9101673	1474.025079	686.9426478	570.2767339	703.6176668
chr1:925883-931065	20.02774578	117.8825854	36.27257423	517.6755652	700.7188922	615.2901278	32.92857771	44.06753767	110.7988728	125.1011139	84.04383193	289.3620274	20.20613195	14.90591733	277.0350728	32.38467804	78.63959207	31.07977617	76.47731824	747.2675543	170.1319666	63.13578181	35.64233754	43.7121125	31.4381343	108.1105697	272.0361794	76.79500205	10.64066966	38.00870468	49.00002426	14.3465845	138.7087691
chr1:940345-942173	4.005549156	38.69428377	4.88284653	141.0782509	269.9339268	274.6590505	19.75714663	27.94526779	14.60140184	59.30719472	15.63606175	102.8311337	16.83844329	19.87455644	85.84185355	11.9943252	17.37386336	12.43191047	23.43659752	512.3751624	66.30142815	20.71642841	16.88321252	27.476185	4.491162043	38.73962081	169.766939	18.43080049	2.902000816	14.25326426	18.84616318	11.95548708	19.37273312
chr1:944203-959290	2283.163019	3588.669853	1997.78178	3178.34142	5474.481899	6270.035285	2214.682055	5280.580794	3029.361428	2268.500198	2490.042834	3168.633771	4302.783542	4096.146083	6430.335211	2407.261068	3370.529493	2850.459472	1729.990949	5788.419656	6763.996641	2020.345018	2785.730066	4664.706863	1886.288058	2857.722726	5598.218218	1950.593052	2529.577378	6214.423216	2306.770373	2771.281906	2517.680396
chr1:954425-959309	551.7643963	1046.545396	534.3229203	782.3430276	1365.384965	1604.87053	480.7572346	1322.02613	792.7702291	529.1313779	713.3953175	748.5149966	1195.529474	1200.423209	1431.217813	674.0810763	985.7381425	748.5786089	443.4450953	1251.899011	1878.957454	527.7756761	784.1314259	1202.707553	511.9924729	781.9997875	1305.978199	487.3922796	680.0355246	1857.675441	699.1926539	668.311728	669.5216565
chr1:960586-965715	294.407863	408.5396472	213.4501483	419.7369447	710.887636	670.4912115	248.3755576	901.7722952	413.1337814	368.8166171	213.0413414	485.458608	355.8524349	424.32178	520.5137847	271.0717496	345.6484396	315.2377297	278.1554075	913.7572166	500.388137	271.2865625	308.5876066	500.8159175	295.2939043	302.7095952	1059.50933	320.4911419	300.8407513	743.5452854	383.5194206	344.318028	364.2073826
chr1:966496-975108	542.7519107	480.5290124	352.2624997	483.8634224	566.6763601	588.36277	330.2265936	352.5403013	404.5447214	343.7963944	382.1062591	179.3566286	328.9109256	285.1998849	1053.513657	494.1661983	351.1349227	538.1241246	442.2115901	616.915183	961.9961933	405.4500988	440.839438	463.3483925	1118.299349	123.4262337	748.6108395	262.1269403	268.9187423	99.77284979	637.9426235	502.1304575	1139.891617
chr1:966501-975008	538.7463615	474.2299429	348.7747522	482.6974865	563.9030663	588.36277	329.2857771	346.0913934	399.3912855	340.0896947	380.1517514	173.3780743	323.2981112	282.2187015	1036.345286	482.1718731	342.905198	533.6841565	438.5110747	615.6245654	954.4903713	403.4771056	436.1496567	460.8505575	1108.194234	122.5253123	742.474685	259.0551402	267.9514087	99.77284979	630.4041583	497.3482627	1126.718158
chr1:975198-982117	70.09711023	93.58617469	48.1309158	107.2661081	108.158457	79.43570578	36.69184373	69.86316947	64.41794928	43.55372112	69.38502403	50.219856	47.14764121	54.65503022	176.36599	69.56708617	78.63959207	93.23932851	82.02809134	83.89013994	297.7309415	59.18979545	90.98175635	98.6644825	92.06882187	25.2257996	161.5853998	36.86160098	71.5826868	11.87772021	96.1154322	69.34182509	148.7825903
chr1:975203-982093	69.09572294	92.68630763	48.1309158	107.2661081	108.158457	79.43570578	36.69184373	69.86316947	63.55904328	43.55372112	69.38502403	50.219856	47.14764121	54.65503022	175.5856095	68.36765365	78.63959207	93.23932851	82.02809134	83.89013994	297.7309415	58.20329885	90.98175635	98.6644825	92.06882187	24.32487818	161.5853998	36.86160098	71.5826868	11.87772021	96.1154322	69.34182509	148.7825903
chr1:995965-998051	69.09572294	97.18564295	134.6270543	101.4364283	210.7703264	137.3295253	104.4306322	146.1752469	108.2221548	91.74081683	65.4760086	88.48260343	41.53482678	169.9274576	163.0995217	44.37900325	132.5900099	209.5664908	181.9420071	233.6017743	93.82277568	73.98724431	106.9270126	129.88742	147.0855569	200.0045539	318.0573375	76.79500205	107.3740302	144.9081866	168.6731604	261.8251671	117.011308
chr1:998961-1000172	516.7158411	563.3167823	302.7364849	363.7720188	1039.985163	3085.875215	445.0062073	852.3306676	560.0067057	388.2767904	344.9706125	597.8554286	584.8552636	1096.081788	973.134467	343.0377008	743.4184692	554.9960031	470.5822082	1291.908155	1149.641745	247.6106443	415.5146192	1246.419665	421.0464415	643.2578897	1474.722446	445.4110119	428.5287872	1282.793783	512.6156384	609.7298413	619.1525504
chr1:998963-1000111	516.7158411	558.817447	299.9462869	362.6060828	1034.438576	3073.757903	441.2429413	846.9565776	557.4299877	387.3501155	343.9933586	597.8554286	579.2424492	1092.106876	970.7933256	340.6388357	734.2743306	551.4440286	469.9654556	1286.745685	1149.641745	247.6106443	414.576663	1242.672913	419.923651	640.5551255	1466.540907	441.3152784	423.6921192	1278.042695	508.8464058	604.9476464	618.377641
chr1:998969-999981	516.7158411	556.1178458	294.3658908	362.6060828	1027.967557	3049.523281	441.2429413	846.9565776	555.7121757	387.3501155	343.9933586	597.8554286	575.8747605	1089.125693	970.0129451	340.6388357	734.2743306	549.6680414	468.1151979	1279.00198	1149.641745	241.6916647	411.7627942	1236.428325	415.4324889	636.0505184	1457.336675	440.2913451	419.8227848	1273.291607	506.9617894	604.9476464	615.2780038
chr1:1011996-1013193	8.011098312	36.89454964	8.370594052	10.49342362	5.546587537	5.385471579	8.467348554	11.82299791	20.61374377	5.560049505	15.63606175	9.565686857	8.980503088	19.87455644	20.28989266	4.797730081	10.97296634	5.327961629	3.700515399	23.23111568	12.50970342	11.83795909	17.82116877	19.98268	6.736743064	26.12672101	15.34038605	7.167533524	20.31400571	9.502176171	22.61539581	28.693169	20.92255176
chr1:1013422-1014540	253.3509841	598.4115978	272.0443067	1640.471892	821.8193868	17663.00041	226.7367779	4147.722631	706.87963	688.5194637	283.4036193	3455.604377	11202.05504	1539.284396	3712.269976	426.9979772	451.7204475	261.9581134	170.8404609	1511.313137	2120.39473	574.1410158	336.7262941	761.839675	96.55998392	8276.765032	6566.707924	345.0655425	473.0261331	7482.963735	238.4039642	199.6566343	172.0298701
chr1:1020122-1056116	6480.978535	15417.42241	7230.100613	13995.89524	17114.92028	16004.27516	5384.292864	17672.15742	7931.137915	6949.135206	7367.516848	10244.85062	6763.441388	11089.00877	18921.10528	7382.507162	14544.66688	7553.273603	5756.151702	18826.23802	23988.60729	4898.94207	7800.044184	11958.38506	7739.39499	7959.640694	21351.772	7118.384723	6174.490403	18766.79794	9415.543123	9034.761589	9536.809058
chr1:1034105-1040725	310.4300596	670.400963	424.1100986	782.3430276	795.0108804	657.0275326	238.026576	650.2648851	468.1037647	476.3109076	341.061597	489.0457406	362.5878122	495.8701832	761.6513551	398.2115967	574.2519049	401.3731094	283.089428	669.830502	903.2005872	258.4621068	410.824838	485.8289075	333.4687817	505.4169134	877.4700823	368.6160098	257.310739	843.3181352	363.7309493	437.5708273	439.3735871
chr1:1055032-1056116	1464.028217	3160.33313	1562.51089	3322.917479	3628.392681	3536.908459	1347.249237	3917.71158	1726.401041	1620.754431	1846.032541	2471.534342	1467.189692	2617.479083	4814.947603	1989.858551	3653.083376	1759.115331	1392.010542	4364.868512	5431.713227	1095.997712	1753.040233	2412.90861	1841.376437	1600.036432	4448.711956	1736.59098	1590.296447	4184.520831	2270.962663	2234.480536	2543.252403
chr1:1059733-1066456	88.12208143	203.3699565	87.89123755	155.0694824	308.7600396	266.5808431	105.3714487	132.202613	152.8852663	197.3817574	142.6790635	182.9437611	153.7911154	93.41041528	145.931151	151.1284975	283.468297	85.24738607	109.1652043	283.9358583	297.7309415	57.21680226	115.3686189	133.6341725	207.7162445	111.7142554	111.473472	124.91987	92.86402612	137.7815545	139.4616075	78.90621475	184.4284193
chr1:1062207-1063288	4.005549156	8.998670644	9.765693061	9.327487661	48.07042532	20.19551842	4.70408253	8.598543935	16.31921382	24.09354785	9.772538596	20.32708457	6.735377316	13.91218951	14.04684876	15.59262276	27.43241584	4.439968025	5.550773098	45.17161382	23.76843651	3.945986363	15.00730002	17.484845	13.47348613	9.009214142	12.27230884	12.28720033	8.706002449	29.69430053	1.884616318	2.391097417	6.199274597
chr1:1070965-1074307	100.1387289	74.68896634	57.19905936	143.4101228	550.0365975	294.8545689	73.38368747	63.41426152	97.05637691	163.0947855	103.5889091	82.50404914	47.14764121	65.58603626	168.5621851	59.97162601	96.9278693	55.0556035	36.38840142	156.164722	255.1979499	29.59489772	76.91241259	49.9567	87.57765983	190.0944184	134.9953973	134.1352702	34.8240098	140.1570985	60.30772217	301.2782745	68.19202057
chr1:1081817-1116081	1360.885326	1724.145295	1556.232944	2115.007827	4014.804946	1770.473781	1195.777779	1650.920436	2038.183915	1933.970553	1777.624771	1724.215056	1188.794096	1651.57564	2502.680221	1730.781127	1845.287172	1376.390088	1702.237083	2679.322008	1832.671552	1734.261007	1436.01102	1634.833008	2081.653607	2596.455516	2413.554073	1616.790776	1394.895059	1807.789017	1721.597006	2162.747613	2351.8498
chr1:1081817-1116356	1360.885326	1724.145295	1556.232944	2115.007827	4014.804946	1770.473781	1195.777779	1650.920436	2038.183915	1933.970553	1777.624771	1724.215056	1188.794096	1651.57564	2502.680221	1730.781127	1845.287172	1376.390088	1702.237083	2679.322008	1833.922522	1734.261007	1436.01102	1634.833008	2081.653607	2596.455516	2413.554073	1616.790776	1394.895059	1807.789017	1721.597006	2162.747613	2351.8498
chr1:1081822-1116098	1360.885326	1724.145295	1555.535395	2115.007827	4014.804946	1770.473781	1195.777779	1650.920436	2038.183915	1933.970553	1777.624771	1724.215056	1188.794096	1651.57564	2502.680221	1730.781127	1843.458344	1376.390088	1702.237083	2679.322008	1832.671552	1734.261007	1436.01102	1634.833008	2081.653607	2596.455516	2413.554073	1616.790776	1394.895059	1807.789017	1721.597006	2162.747613	2351.8498
chr1:1082234-1092174	509.7061301	897.1674632	518.9768312	837.1420176	1895.084075	1203.652898	504.2776472	1099.538806	1038.417342	842.3475	781.8030877	827.4319131	611.7967729	905.2860459	1389.077266	831.2067365	1143.93174	713.9468583	720.9837502	1507.441284	1273.487809	532.708159	805.7044197	1122.776833	835.3561399	742.3592453	1421.542441	746.4474199	568.79216	1256.662799	800.961935	820.146414	1164.688715
chr1:1082699-1106127	879.2180398	1033.947257	1026.095321	1352.485711	2566.221167	1139.027239	841.0899564	1115.661076	1422.34832	1271.397987	1200.06774	1131.142471	743.1366306	1098.069243	1577.929344	1215.025143	1210.683952	884.4416305	1177.997402	1828.805051	1145.888834	1100.930195	902.3139135	1122.776833	1480.960684	1796.4373	1548.356299	1101.752296	925.7382604	1150.951089	1153.385186	1388.03205	1486.276085
chr1:1083925-1116243	1095.517694	1238.217081	1256.984207	1670.786227	2944.313551	1042.08875	933.289974	1095.239534	1535.723911	1504.920066	1377.927942	1300.933413	820.5934697	1191.479659	1760.538378	1334.968395	1289.323544	1022.080639	1329.718533	1901.079633	1149.641745	1397.865669	1008.30297	1089.05606	1656.116003	2200.951015	1634.262461	1291.179968	1079.544304	1114.130156	1287.192945	1725.176786	1777.641991
chr1:1084453-1116356	1020.413648	1113.135559	1205.365544	1599.664134	2774.2182	914.1838005	874.9593506	941.5405609	1406.888012	1414.105924	1295.838618	1218.429363	754.3622594	1029.502024	1646.602827	1274.996769	1140.274085	929.7293043	1276.677813	1743.624293	1044.560236	1362.351792	887.3066135	946.679465	1561.8016	2133.381909	1475.745138	1209.265299	1017.634953	970.4097414	1212.7506	1631.923987	1674.579051
chr1:1137016-1144056	34.04716783	85.48737111	65.56965341	48.96931022	36.05281899	49.8156121	25.40204566	42.99271968	33.49733362	75.98734323	37.13564667	9.565686857	42.65738967	27.82437902	21.07027314	89.95743901	47.54952079	74.59146281	67.84278231	0	72.55627986	26.63540795	47.8357688	46.2099475	65.12184962	19.82027111	8.181539229	36.86160098	34.8240098	16.6288083	58.42310585	40.64865609	169.7051421
chr1:1167103-1167198	64.0887865	50.3925556	36.97012373	34.97807873	80.42551929	55.20108368	13.17143108	66.6387155	54.11107739	53.74714521	36.15839281	14.34853029	94.29528243	31.79929031	46.04244872	51.57559837	45.72069307	55.94359711	27.13711292	70.98396457	83.81501294	15.78394545	40.3321188	58.6991225	41.54324889	28.82948525	26.59000249	24.57440065	44.49734585	98.58507777	66.90387928	78.90621475	55.01856205
chr1:1167862-1167952	14.01942205	19.79707542	9.068143556	8.161551703	14.7909001	4.039103684	12.23061458	15.04745189	16.31921382	10.19342409	21.49958491	7.174265143	22.45125772	11.92473387	3.901902434	10.79489268	14.63062178	17.7598721	3.083762832	12.90617538	33.77619925	5.918979545	17.82116877	18.7337625	15.71906715	10.81105697	6.136154422	13.31113369	1.934667211	13.06549223	25.44232029	34.67091254	30.22146366
chr1:1169004-1169087	50.06936445	41.39388496	31.3897277	31.48027086	24.03521266	35.00556526	18.81633012	41.91790168	38.65076957	35.21364686	45.9309314	2.391421714	20.20613195	23.84946773	25.75255606	34.78354308	40.2342099	45.28767385	31.45438089	45.17161382	53.79172472	17.75693863	43.14598755	63.6947925	15.71906715	19.82027111	16.36307846	33.7898009	17.4120049	33.2576166	54.65387321	57.386338	65.86729259
chr1:1169356-1170343	203.2816197	299.6557324	136.0221533	184.2178813	247.7475767	315.0500873	124.1877788	369.7373892	277.4266349	161.2414356	187.6327411	65.76409714	230.1253916	199.7392922	152.9545754	235.0887739	235.0043624	275.2780175	135.068812	414.2882296	464.109997	86.81169999	243.8686253	383.4176725	162.804624	104.506884	126.8138581	108.5369362	125.7533687	195.9823835	179.9808583	261.8251671	248.7458932
chr1:1173055-1179555	38.05271698	46.79308735	46.73581679	40.80775852	50.84371909	0	48.92245831	65.56389751	30.06170966	29.65359736	42.99916982	25.109928	22.45125772	58.6299415	21.85065363	56.37332845	38.40538217	53.27961629	49.34020531	23.23111568	35.02716959	27.62190454	28.13868753	64.94371	191.9971773	32.43317091	6.136154422	48.12486795	33.85667619	4.751088085	61.25003032	96.83944538	40.29528488
chr1:1173883-1175034	3.004161867	7.198936515	9.068143556	3.497807873	11.09317507	0	22.57959614	11.82299791	6.871247923	12.04677393	10.74979246	2.391421714	11.22562886	13.91218951	10.92532681	16.79205528	5.486483168	8.879936049	16.03556673	10.3249403	7.505822054	5.918979545	5.627737506	12.489175	33.68371532	3.603685657	2.045384807	10.23933361	0.967333605	2.375544043	11.30769791	17.93323063	12.39854919
chr1:1173902-1197935	132.1831222	161.0762045	154.85599	134.0826351	203.3748764	17.50278263	127.0102283	379.4107511	121.1057446	134.367863	150.4970944	72.93836228	78.57940202	164.9588185	72.57538527	182.3137431	123.4458713	196.2465867	138.7693274	64.53087688	108.8344198	70.04125794	127.5620501	139.87876	418.8008605	132.4354479	33.74884932	125.9438034	132.5247039	26.13098447	223.3270336	395.7266225	158.0815022
chr1:1173905-1197933	132.1831222	161.0762045	154.85599	134.0826351	203.3748764	17.50278263	127.0102283	379.4107511	121.1057446	134.367863	150.4970944	72.93836228	78.57940202	164.9588185	72.57538527	182.3137431	123.4458713	196.2465867	138.7693274	64.53087688	108.8344198	70.04125794	127.5620501	139.87876	418.8008605	132.4354479	33.74884932	125.9438034	132.5247039	26.13098447	223.3270336	395.7266225	158.0815022
chr1:1179696-1185864	33.04578054	62.99069451	43.94561877	37.30995064	81.34995055	0	39.51429325	157.9982448	38.65076957	28.72692244	35.18113895	14.34853029	15.7158804	61.61112497	16.38799022	49.17673333	51.20717623	83.47139886	38.23865912	25.81235075	25.01940685	15.78394545	53.46350631	44.96103	143.7171854	54.05528485	15.34038605	26.62226738	29.02000816	9.502176171	66.90387928	117.1637734	52.69383407
chr1:1203507-1206571	38.05271698	95.38590882	61.38435638	352.1126592	190.4328388	704.1504089	85.61430205	240.7592302	183.8058819	379.9367162	70.36227789	117.179664	187.468002	120.2410665	229.4318631	151.1284975	131.675596	110.9992006	53.04072071	209.0800411	1981.537022	83.85221021	88.1678876	234.79649	101.051146	106.3087269	571.6850536	135.1592036	59.97468354	848.0692232	56.53848953	114.772676	61.99274597
chr1:1203510-1206691	38.05271698	95.38590882	64.1745544	352.1126592	192.2817013	708.1895126	85.61430205	243.9836842	185.5236939	379.9367162	70.36227789	117.179664	188.5905649	121.2347943	230.2122436	153.5273626	131.675596	111.8871942	53.04072071	209.0800411	1982.787993	83.85221021	88.1678876	239.79216	101.051146	108.1105697	580.8892853	135.1592036	61.90935075	851.6325393	56.53848953	114.772676	61.99274597
chr1:1203843-1205680	16.02219662	62.09082744	45.34071778	230.8553196	131.2692384	496.8097531	65.85715542	139.7263389	120.2468386	278.9291502	40.06740825	81.30833828	111.1337257	80.49195359	159.1976193	87.55857397	81.38283366	64.82353316	35.15489629	166.4896624	1377.318347	55.24380908	56.27737506	159.86144	60.63068758	73.87555596	367.1465729	82.93860221	42.56267864	555.877306	36.75001819	66.95072767	34.87091961
chr1:1203843-1206571	35.04855512	79.18830166	51.61866332	306.6411569	169.1709199	617.9828636	79.0285865	196.6916925	163.1921382	353.0631435	58.63523158	105.2225554	151.5459896	100.36651	200.5577851	130.7381447	103.3287663	94.12732212	46.25644248	191.0113956	1650.029882	70.04125794	72.22263133	206.0713875	89.82324085	91.89398425	505.2100474	120.8241366	51.26868109	731.6675652	49.94233242	106.403835	48.81928745
chr1:1211325-1214132	88.12208143	179.0735458	136.0221533	287.9861815	385.4878338	541.2398936	133.5959439	622.3196173	226.7511814	340.0896947	93.81637053	290.5577383	297.4791648	504.8137336	523.6353066	127.1398471	160.9368396	148.294932	115.9494825	849.2263397	182.64167	149.9474818	171.6459939	325.9674675	125.7525372	156.7603261	1320.295893	161.781471	133.4920375	776.802902	109.3077464	141.0747476	105.3876681
chr1:1212018-1213498	43.05965343	79.18830166	67.66230192	117.7595317	159.0021761	254.4635321	69.62042144	270.854134	144.2962064	197.3817574	53.74896228	124.3539291	122.3593546	243.4633164	285.6192582	79.16254633	92.35579999	96.79130293	74.01030797	405.2539068	81.31307226	63.13578181	85.35401885	177.346285	83.08649779	82.8847701	578.8439005	80.89073549	69.64801959	291.0041452	71.61542007	70.53737379	44.94474083
chr1:1216907-1232001	2806.888571	4942.969785	2289.357473	4453.875358	4382.728586	6890.710885	2750.947464	5879.254416	4419.07132	3763.22684	3224.937737	5478.747147	6220.120952	5702.010243	6967.236986	3182.094476	4961.609611	3370.823724	2511.41645	9640.913006	11285.00346	2966.395248	4113.876117	5000.66567	2526.278649	2345.098441	8541.526955	2403.171597	3922.53777	7864.238553	3721.174919	2774.868552	3769.158955
chr1:1216930-1232031	2806.888571	4942.069918	2289.357473	4453.875358	4383.653017	6890.710885	2750.947464	5879.254416	4419.07132	3764.153515	3224.937737	5478.747147	6220.120952	5701.016515	6967.236986	3182.094476	4961.609611	3370.823724	2511.41645	9640.913006	11285.00346	2966.395248	4113.876117	4999.416753	2527.401439	2345.098441	8541.526955	2403.171597	3922.53777	7863.050781	3722.117227	2773.673003	3769.158955
chr1:1220698-1231990	1605.223824	2779.689362	1280.70089	2232.767359	2372.090603	3880.232272	1559.873767	3376.003313	2428.986141	2054.438292	1795.21534	3022.757047	3682.006266	3041.800863	4087.63299	1757.168642	2856.628903	2094.776914	1471.571623	5552.236647	6201.059987	1427.460567	2246.405221	2746.369583	1330.506755	1279.308408	4807.67699	1170.355831	2397.052674	5036.153371	2055.174094	1538.671188	2049.635164
chr1:1227271-1231968	1037.437231	1864.524557	682.9009648	1378.136302	1563.213254	2799.098853	984.0940653	2366.749218	1558.055466	1454.87962	1093.547069	2116.408217	2743.543693	2172.289019	2993.539547	1012.321047	1922.097936	1400.365915	998.522405	4149.335383	4438.442775	867.1305033	1553.255552	1807.183623	756.7608042	811.7301942	3417.838013	650.197684	1677.356472	3893.516686	1354.096824	828.5152549	1266.976746
chr1:1232248-1235041	528.7324886	660.5024252	457.5924748	1050.508298	1137.974876	1083.826155	554.140922	1260.761504	992.8953248	638.4790181	493.5131991	877.6517691	836.3093501	1078.194687	1146.378935	455.7843577	652.891497	635.8034211	422.475508	1753.949234	1492.407618	427.1530238	538.3868881	1002.880753	321.118086	661.276318	1208.822421	436.1956116	646.1788484	1019.108394	444.769451	621.6853284	448.672499
chr1:1242452-1246722	36.04994241	89.98670644	71.15004944	18.65497532	118.3272008	51.16198	47.0408253	142.9507929	39.50967556	38.92034653	29.31761579	26.30563886	42.65738967	51.67384675	84.28109257	34.78354308	49.37834851	74.59146281	24.67010266	197.4644833	135.104797	67.08176817	55.33941881	49.9567	47.15720145	25.2257996	73.63385306	41.98126778	61.90935075	33.2576166	56.53848953	38.25755867	55.79347137
chr1:1249776-1251334	33.04578054	62.99069451	16.7411881	40.80775852	8.319881306	13.46367895	27.28367867	23.64599582	45.52201749	16.68014851	60.5897393	43.04559086	17.96100618	28.81810684	30.43483898	79.16254633	29.26124356	22.19984012	17.26907186	10.3249403	22.51746616	47.35183636	44.0839438	37.467525	66.24464013	15.31566404	29.65807971	44.02913451	17.4120049	9.502176171	92.34619957	56.19078929	35.64582893
chr1:1253913-1273854	1198.660585	1882.521899	1377.660271	2034.558246	2238.972503	2550.020792	1292.681879	2013.134099	1844.071161	1636.507904	1595.855553	1839.003298	2010.510129	2028.198485	2769.570348	1544.869086	1607.539568	1358.630216	1395.711058	2183.724874	2576.998905	1490.596349	1472.591314	1878.37192	1557.310438	1390.121742	2724.452563	1413.028038	1231.41568	2538.26881	1676.366215	1686.919228	1800.114361
chr1:1254469-1273885	1098.521856	1753.840908	1293.954331	1875.990956	2109.552127	2361.529287	1199.541045	1890.604848	1749.591502	1532.720313	1498.130167	1730.19361	1910.602032	1909.944874	2615.055011	1446.515619	1521.584665	1275.158817	1341.436832	2077.894236	2359.330066	1388.000703	1386.299339	1724.755068	1486.574636	1334.264614	2576.162165	1338.280902	1180.146999	2404.050571	1578.366166	1586.493136	1712.549607
chr1:1254904-1266123	762.055727	1231.018144	932.6236873	1341.992287	1486.48546	1551.015815	852.3797544	1277.958592	1218.7876	931.308292	1100.387846	1219.625074	1308.908325	1225.266405	1494.428632	1072.292673	1049.747113	891.5455793	885.0399328	1473.885228	1702.570636	951.9692101	980.1642824	1125.274668	1007.143088	929.7508994	1697.66939	978.8802927	912.1955899	1761.465908	951.7312404	1132.184627	1129.817795
chr1:1254904-1273864	1058.466365	1710.647289	1269.540098	1843.344749	2042.993076	2306.328204	1171.31655	1849.761764	1717.811981	1497.506667	1485.425867	1678.778043	1844.370822	1854.296116	2564.33028	1430.922997	1474.949558	1229.871143	1324.16776	2014.653976	2266.75826	1359.392302	1360.036564	1668.55378	1484.329055	1295.524994	2477.983694	1323.945835	1159.832993	2324.469846	1565.173852	1548.235577	1698.60124
chr1:1254984-1273855	1052.458041	1705.248087	1266.7499	1835.183197	2035.597626	2295.55726	1169.434917	1842.238038	1715.235263	1491.019942	1480.539597	1675.190911	1836.512882	1848.333749	2559.647997	1426.125266	1473.120731	1228.095156	1322.934255	2008.200889	2254.248557	1359.392302	1355.346783	1658.56244	1484.329055	1287.416701	2468.779462	1323.945835	1157.898326	2317.343214	1563.289235	1545.84448	1695.501602
chr1:1255163-1273726	1019.41226	1627.859519	1236.755271	1764.061104	1961.643126	2194.579668	1124.275725	1756.252599	1675.725587	1456.73297	1440.472189	1617.79679	1753.443228	1798.647358	2473.025763	1393.740588	1429.228865	1175.703533	1292.096627	1906.242103	2141.661226	1311.053969	1297.193495	1563.64471	1458.504873	1242.37063	2371.623684	1295.275701	1114.368313	2249.640208	1520.885368	1515.955762	1647.457224
chr1:1255177-1273833	1013.403937	1618.860849	1229.779776	1740.742385	1947.776657	2199.96514	1127.098174	1761.626689	1656.829655	1465.999719	1419.949858	1602.252549	1745.585288	1787.716352	2492.535275	1382.945696	1422.827968	1164.159616	1288.396111	1898.498398	2125.398612	1300.202507	1296.255539	1557.400123	1437.171854	1242.37063	2358.328683	1284.012434	1104.694977	2238.95026	1521.827677	1506.391373	1629.63431
chr1:1256048-1273790	893.2374618	1392.994216	1075.621336	1485.40241	1662.127399	1906.456939	946.461405	1518.717823	1441.244252	1322.365107	1241.112402	1377.458907	1468.312255	1557.171497	2245.15466	1247.409821	1251.832576	967.9130293	1169.362866	1632.631185	1806.401174	1157.160501	1103.974507	1348.8309	1331.629546	1107.232418	2018.794805	1149.877164	933.4769292	1895.684146	1398.385308	1321.081323	1473.102626
chr1:1275236-1279393	79.10959583	149.3779327	106.0275247	141.0782509	60.08803166	68.66476263	44.21837578	35.46899373	89.32622299	39.84702145	77.20305491	90.87402514	37.04457524	93.41041528	42.92092677	75.56424877	110.6440772	76.36745002	86.3453593	47.75284889	121.3441232	47.35183636	71.28467508	114.90041	160.559043	27.92856384	88.97423912	66.55566844	42.56267864	45.13533681	116.8462117	78.90621475	133.2844038
chr1:1280435-1292019	348.4827766	670.400963	490.3773016	538.6624124	332.7952522	315.0500873	349.9837402	110.7062532	501.6010984	367.8899422	386.9925284	428.0644869	455.7605317	333.8925482	334.7832288	423.3996796	456.2925168	408.4770583	350.3154577	326.526237	589.2070313	188.4208488	332.0365129	510.8072575	388.4855167	166.6704616	247.4915617	289.7731411	178.956717	104.5239379	404.2502001	493.7616166	440.9234057
chr1:1280587-1292024	347.4813893	668.6012288	491.0748511	533.9986686	332.7952522	315.0500873	349.9837402	110.7062532	499.8832864	366.9632673	386.0152746	428.0644869	453.515406	333.8925482	333.2224679	421.0008146	456.2925168	405.8130774	350.3154577	326.526237	586.7050906	187.4343522	328.2846879	509.55834	388.4855167	166.6704616	247.4915617	289.7731411	176.0547162	104.5239379	402.3655838	493.7616166	440.9234057
chr1:1282108-1292024	280.3884409	578.6145224	406.671361	457.0468954	268.0850643	267.927211	278.4816858	88.13507534	400.2501915	306.7293977	318.5847582	347.9518594	383.916507	280.2312458	259.0863216	357.430891	386.7970633	337.4375699	283.7061806	272.3203004	497.8861963	160.7989443	275.7591378	428.3787025	315.5041335	119.8225481	199.4250187	233.4568062	144.1327072	70.07854926	338.288629	419.6375966	368.8568385
chr1:1282163-1285597	79.10959583	125.0815219	119.9785147	115.4276598	70.25677547	68.66476263	65.85715542	19.34672385	127.1180866	65.79391914	102.6116553	86.09118171	121.2367917	74.52958666	64.7715804	110.3477919	121.6170436	61.27155874	76.47731824	54.20593658	95.07374602	33.54088409	67.53285008	97.415565	65.12184962	29.73040667	37.83961893	57.34026819	41.59534503	29.69430053	81.98080982	130.3148092	118.5611267
chr1:1282195-1292029	277.3842791	576.8147883	396.905668	454.7150235	265.3117705	263.8881073	276.6000528	87.06025734	393.3789436	303.9493729	316.6302505	335.9947509	376.0585668	273.2751511	252.0628972	351.4337284	380.3961663	333.8855954	276.9219023	269.7390654	495.3842556	152.9069716	272.9452691	420.8851975	309.8901809	118.0207053	200.4477111	225.2653393	144.1327072	68.89077724	338.288629	413.6598531	358.008108
chr1:1292375-1308018	1775.459663	2615.913556	1521.355469	1970.431768	4283.814441	4335.304621	1622.908473	2109.867718	2602.485151	1832.962987	1736.580109	3099.282542	2190.120191	3051.738142	4452.851058	1582.051494	2300.665275	2054.817202	1561.000746	4795.93477	2882.235669	1679.017197	1944.383308	2902.48427	1423.698368	1751.391229	4704.385057	1780.620114	1475.183748	2215.19482	1929.847109	2413.812842	1772.217625
chr1:1292383-1307889	1775.459663	2615.013689	1521.355469	1969.265832	4282.89001	4332.611885	1621.967656	2107.718082	2601.626245	1832.962987	1736.580109	3099.282542	2190.120191	3050.744414	4451.290297	1580.852062	2299.750861	2054.817202	1559.76724	4792.062917	2882.235669	1679.017197	1943.445352	2899.986435	1421.452786	1751.391229	4704.385057	1779.596181	1475.183748	2215.19482	1928.904801	2412.617294	1769.892897
chr1:1296435-1298265	207.2871688	257.3619804	161.831485	194.7113049	447.424728	413.3349437	179.6959526	219.2628703	286.0156948	152.9013614	157.3378714	330.0161966	224.5125772	285.1998849	403.4567117	172.7182829	248.7205703	230.8783373	136.9190697	436.2287277	364.0323696	181.5153727	208.2262877	323.4696325	110.03347	208.1128467	504.187355	139.254937	192.4993875	205.4845597	164.9039278	302.4738232	149.5574997
chr1:1308566-1311677	331.4591927	539.9202386	256.0006681	395.2522896	846.7790307	1114.792617	315.1735295	893.1737513	541.1107739	277.0758003	415.3328903	413.7159566	670.170043	577.3558646	1207.248613	297.459265	397.7700297	408.4770583	270.1376241	856.970045	1029.548592	343.3008136	353.6095066	581.995555	254.8734459	513.5252061	1075.872409	263.1508737	306.6447529	1130.758964	270.4424416	402.8999147	280.5171755
chr1:1308610-1311028	217.3010417	361.7465599	199.4991582	298.4796051	602.7291791	893.988282	216.3877964	620.1699813	422.5817472	187.1883333	276.5628423	247.5121474	445.6574658	416.3719575	927.8723988	200.3052309	288.0403663	270.8380495	189.3430379	636.274446	871.9263287	236.7591818	221.3576752	425.8808675	174.0325292	364.8731727	777.2462268	200.6909387	181.8587178	789.8683942	208.2501031	306.0604693	193.7273312
chr1:1311596-1324691	2691.729033	3953.116014	2732.301409	3220.315115	4303.227498	4323.18731	2691.676024	3873.644043	3568.75439	2841.185297	3302.140792	3125.588181	4272.474344	3223.653055	4960.878754	3406.388357	3379.673631	3183.457074	2830.89428	4117.069945	5107.711908	2382.389267	2972.38336	4063.977545	4282.323008	2782.045327	5102.212402	3067.704348	2532.479379	4040.800417	3549.674834	4407.988088	3967.535742
chr1:1311600-1324673	2691.729033	3952.216147	2732.301409	3220.315115	4303.227498	4321.840942	2691.676024	3873.644043	3568.75439	2841.185297	3302.140792	3125.588181	4272.474344	3223.653055	4960.878754	3406.388357	3379.673631	3183.457074	2830.89428	4117.069945	5107.711908	2382.389267	2972.38336	4063.977545	4282.323008	2782.045327	5102.212402	3067.704348	2532.479379	4040.800417	3549.674834	4407.988088	3967.535742
chr1:1311601-1317450	1751.426369	2793.187368	1839.438043	2102.182532	2833.3818	2900.076445	1773.439114	2582.787635	2424.691611	1776.435817	2192.957661	2115.212506	2801.916964	2176.26393	2993.539547	2216.551297	2119.61133	2181.800287	1721.356413	2694.809419	3498.964048	1513.28577	2041.930759	2711.399893	2408.385645	1886.529441	3384.089164	2044.794921	1651.238464	2386.233991	2089.097188	2924.312141	2411.517818
chr1:1311605-1324609	2691.729033	3950.416413	2732.301409	3219.149179	4302.303067	4321.840942	2690.735207	3873.644043	3567.895484	2840.258622	3301.163538	3124.39247	4272.474344	3223.653055	4960.098374	3405.188925	3379.673631	3183.457074	2830.89428	4115.779327	5106.460938	2382.389267	2972.38336	4063.977545	4282.323008	2781.144406	5100.167017	3066.680415	2532.479379	4040.800417	3549.674834	4407.988088	3966.760833
chr1:1311605-1324637	2691.729033	3951.31628	2732.301409	3220.315115	4303.227498	4321.840942	2691.676024	3873.644043	3568.75439	2841.185297	3301.163538	3124.39247	4272.474344	3223.653055	4960.878754	3406.388357	3379.673631	3183.457074	2830.89428	4117.069945	5107.711908	2382.389267	2972.38336	4063.977545	4282.323008	2781.144406	5100.167017	3066.680415	2532.479379	4040.800417	3549.674834	4407.988088	3967.535742
chr1:1311605-1324653	2691.729033	3951.31628	2732.301409	3220.315115	4303.227498	4321.840942	2691.676024	3873.644043	3568.75439	2841.185297	3301.163538	3124.39247	4272.474344	3223.653055	4960.878754	3406.388357	3379.673631	3183.457074	2830.89428	4117.069945	5107.711908	2382.389267	2972.38336	4063.977545	4282.323008	2781.144406	5100.167017	3066.680415	2532.479379	4040.800417	3549.674834	4407.988088	3967.535742
chr1:1311818-1324670	2650.672154	3860.429706	2706.492077	3158.520509	4217.255391	4232.980661	2638.990299	3744.665884	3510.348782	2798.558251	3243.50556	3052.649818	4145.624738	3159.060746	4882.060325	3362.009354	3333.038524	3098.209688	2782.78758	4040.92351	5046.414361	2336.023927	2888.905253	3987.793578	4260.989988	2694.65595	4934.490848	3026.747014	2491.851368	3935.088707	3515.751741	4361.361688	3910.967361
chr1:1311822-1324637	2649.670767	3856.830238	2704.399428	3156.188637	4210.784372	4228.941557	2636.16785	3743.591066	3506.913159	2796.704901	3240.573799	3051.454107	4140.011924	3158.067019	4878.938803	3359.610489	3331.209697	3091.993732	2781.554075	4031.889187	5043.912421	2334.050934	2884.215472	3987.793578	4260.989988	2692.854107	4928.354693	3026.747014	2489.9167	3931.525391	3514.809432	4360.166139	3907.092815
chr1:1317580-1318689	197.2732959	228.5662343	224.6109404	251.8421668	252.369733	145.4077326	197.5714663	149.3997009	240.4936773	149.1946617	226.7228954	185.3351829	176.2423731	170.9211854	319.9559996	280.6672097	235.0043624	194.4705995	221.4141713	212.9518937	227.6766023	242.6781613	178.2116877	193.5822125	354.8018014	207.2119253	243.4007921	219.1217392	132.5247039	155.5981348	257.2501274	365.8379048	324.687007
chr1:1324755-1327994	519.720003	661.4022923	391.3252719	732.2077814	812.5750742	1093.25073	439.3613083	1152.204887	795.346947	529.1313779	482.7634067	481.8714754	774.5683914	549.5314856	1320.403784	578.1264747	648.3194277	536.3481374	396.5719002	1275.130127	1269.734898	465.6263908	508.3722881	952.9240525	574.8687415	391.9008152	1174.050879	456.6742788	410.1494487	1122.44456	625.6926175	577.4500262	664.0972912
chr1:1324766-1328897	755.0460159	1106.836489	580.3611876	1066.831401	1235.040158	1743.546424	622.820527	1874.482578	1243.695874	713.5396864	717.304333	736.557888	1193.284348	896.3424955	1968.119588	886.3806324	991.2246256	799.1942444	556.3108149	1939.798159	2001.552548	725.0749942	806.6423759	1428.76162	743.2873181	586.4998406	1855.16402	695.2507519	640.3748468	1756.71482	912.1542977	846.4484855	863.2489876
chr1:1331313-1335306	155.2150298	224.066899	136.7197029	199.3750488	258.8407517	681.2621547	161.820439	356.8395733	634.7315269	192.7483828	217.9276107	126.7453509	289.6212246	243.4633164	515.8315018	280.6672097	169.1665643	187.3666506	131.3682966	962.8006831	237.6843651	122.3255773	142.5693502	334.70989	185.2604343	227.0321964	873.3793127	221.1696059	99.63536136	175.7902592	148.8846891	196.0699882	158.8564115
chr1:1335275-1349112	2125.945215	3655.260015	1808.745865	2811.071594	3362.156479	5155.242669	2079.204478	4821.633512	3956.120991	1725.468696	2147.02673	2573.169765	4366.769627	3404.511518	4371.691487	2340.092847	2770.674	2848.683485	1800.917494	6611.833645	6094.727508	1338.675874	2447.127859	4208.851975	1761.658311	1801.842828	5122.66625	1728.399513	1681.225806	3752.171815	2013.712535	2471.19918	2075.982081
chr1:1335275-1349350	2125.945215	3655.260015	1808.745865	2811.071594	3362.156479	5157.935404	2079.204478	4821.633512	3956.120991	1725.468696	2147.02673	2573.169765	4366.769627	3404.511518	4371.691487	2340.092847	2770.674	2848.683485	1800.917494	6611.833645	6094.727508	1338.675874	2447.127859	4208.851975	1761.658311	1801.842828	5122.66625	1728.399513	1681.225806	3752.171815	2013.712535	2471.19918	2075.982081
chr1:1352690-1358535	6214.609516	9750.959509	5421.354748	12643.40952	6682.713551	7732.190819	6994.029906	4992.529572	10242.45393	5399.734744	6178.198901	17318.67605	3215.020106	5904.730719	11617.52431	6872.74834	7066.59032	5831.454003	6537.577204	24933.44021	11077.34238	6157.71172	7188.496708	9350.645323	4755.017813	2349.603048	16937.83159	5221.036206	3704.887709	16683.44581	7855.080812	4384.077114	8403.116716
chr1:1352691-1358540	6215.610903	9750.959509	5421.354748	12643.40952	6682.713551	7732.190819	6994.029906	4992.529572	10242.45393	5399.734744	6178.198901	17319.87177	3215.020106	5904.730719	11617.52431	6872.74834	7066.59032	5831.454003	6537.577204	24933.44021	11078.59335	6157.71172	7188.496708	9350.645323	4755.017813	2349.603048	16939.87697	5221.036206	3704.887709	16683.44581	7855.080812	4381.686016	8403.116716
chr1:1352691-1358543	6215.610903	9750.959509	5421.354748	12643.40952	6682.713551	7732.190819	6994.029906	4992.529572	10242.45393	5399.734744	6178.198901	17319.87177	3215.020106	5904.730719	11617.52431	6872.74834	7066.59032	5831.454003	6537.577204	24934.73083	11078.59335	6157.71172	7188.496708	9350.645323	4755.017813	2349.603048	16939.87697	5221.036206	3704.887709	16683.44581	7855.080812	4381.686016	8403.116716
chr1:1352691-1361777	6298.726048	9912.935581	5502.27049	12852.11206	6727.086252	7876.252184	7058.005428	5053.794198	10344.66375	5513.715759	6254.424702	17423.89861	3346.359963	6000.12859	11946.06449	6991.49216	7190.950605	5935.349255	6648.592666	25155.42643	11192.43165	6451.687704	7275.726639	9476.78599	4906.594532	2381.135298	17004.3066	5294.759408	3775.503062	16726.2056	8024.696281	4465.374426	8605.36805
chr1:1373729-1375157	765.0598888	1647.656595	639.6528955	1471.411179	2209.390702	3204.355589	831.6817913	2079.772814	1294.371327	836.7874505	1027.093806	1354.740401	2538.114685	1832.434104	1754.295334	904.3721202	1581.93598	869.3457392	576.6636496	3142.653704	4190.750647	864.1710135	1314.076708	1497.452083	517.6064254	1117.142554	2620.137938	771.0218205	968.300939	3457.604354	832.0581042	877.532752	691.9940269
chr1:1373729-1375495	786.0890219	1687.250746	655.6965341	1495.895834	2242.670228	3250.132098	849.5573049	2148.561166	1317.561789	848.8342244	1042.729868	1379.850329	2580.772075	1877.151856	1799.557403	925.9619056	1603.881913	895.0975537	589.6154535	3199.440876	4242.040431	873.0494828	1342.215395	1539.915278	534.4482831	1136.061903	2677.408713	782.2850875	981.8436095	3556.189432	849.9619593	891.8793365	711.36676
chr1:1373731-1375169	770.0668253	1653.055797	641.745544	1472.577114	2217.710584	3211.087429	831.6817913	2088.371358	1296.948045	836.7874505	1028.07106	1358.327534	2544.850063	1839.390199	1761.318759	907.9704178	1584.679222	874.6737008	578.5139073	3151.688027	4195.754528	865.1575101	1315.95262	1501.198835	519.8520064	1122.548082	2629.34217	776.1414873	970.2356062	3477.796479	837.7119532	881.1193981	693.5438455
chr1:1373736-1375173	770.0668253	1653.955664	641.745544	1473.74305	2218.635015	3217.819268	831.6817913	2090.520994	1296.948045	838.6408003	1028.07106	1359.523245	2547.095188	1839.390199	1763.6599	907.9704178	1585.593635	875.5616944	579.1306599	3152.978644	4194.503558	865.1575101	1316.890576	1502.447753	519.8520064	1123.449003	2629.34217	776.1414873	970.2356062	3483.735339	837.7119532	881.1193981	693.5438455
chr1:1374243-1375144	426.5909851	835.0766357	331.3360146	704.2253184	1170.32997	1530.820296	443.1245743	984.5332806	629.5780909	431.8305115	481.7861528	654.0538388	1416.674362	883.4240338	862.3204379	422.2002471	791.8824039	487.5084891	290.4904588	1744.914911	2217.970417	460.6939079	718.4744883	801.805035	214.4529875	636.9514398	1278.365505	396.2622106	470.1241322	1770.968084	428.7502123	425.6153402	339.4102842
chr1:1386481-1398304	7316.135534	10498.74904	8180.163037	8991.698105	7789.257765	7831.822043	7058.946245	6793.924527	8148.44113	5397.881394	6709.825	6918.383019	8526.987682	7653.691686	7143.602976	6613.670916	8227.895924	7116.38075	5987.433915	12558.99926	12479.68014	4628.642004	7801.920096	8638.762348	5488.200016	4558.662356	10218.7425	6709.835312	6519.828501	8062.596481	6763.887964	7386.09992	8185.367196
chr1:1386494-1399312	8562.862709	12320.97985	8932.818953	10351.17943	8893.953116	8855.061643	8313.995464	7821.450527	9284.773756	6172.581625	7512.150419	7998.109923	10182.76794	8806.415959	8259.547072	7443.67822	9521.791538	8764.49688	6655.993697	14875.65774	14920.32327	5303.405672	9045.650085	10298.57371	5917.105991	5243.362631	11978.79612	7469.593866	7555.842792	9648.272129	7512.080642	8364.058764	9117.583114
chr1:1387121-1391649	4350.026384	6461.045522	4969.342669	5386.624124	4721.070426	5268.337572	3987.180352	4273.476336	5099.324865	3437.963944	4082.966626	4183.792289	4966.218208	4457.86301	4584.73536	4165.629142	5106.087002	4281.905163	3753.556119	7763.064489	7779.784559	2858.86712	4573.47468	5357.856075	3724.296124	2812.676655	6505.34638	4098.805242	4007.663127	4892.432956	4579.617652	4635.142342	5358.49798
chr1:1392287-1399317	3066.247879	4270.769087	2735.789156	3575.925582	3031.210089	2617.339187	3077.410791	2691.344252	3019.054556	1974.744249	2405.021749	2864.923214	3808.855872	3158.067019	2667.340504	2353.286605	3301.034039	3442.751206	2087.090685	5288.950669	5426.709345	1843.762128	3171.230085	3782.971108	1379.909538	1752.292151	4133.722696	2403.171597	2562.466721	3547.875028	2102.289502	2685.202399	2411.517818
chr1:1399521-1401087	340.4716783	638.9056157	365.5159403	538.6624124	625.8399605	722.9995594	389.4980335	816.8616738	616.6945011	391.9834901	391.8787977	466.3272343	587.1003894	511.7698284	665.6645552	448.5877625	522.1303148	441.3328216	366.967777	906.0135114	1621.257564	245.6376511	411.7627942	625.7076675	307.6445999	390.9998938	781.3369964	422.8844779	398.5414454	628.3313993	406.1348165	455.5040579	463.3957761
chr1:1399526-1402046	662.9183853	1096.937951	644.535742	964.2290369	1151.841345	1339.636055	740.4225902	1369.318122	1066.76124	776.5535808	771.0532953	834.6061783	1212.367917	1023.539657	1304.796174	846.7993592	944.5895187	752.1305834	702.4811732	1531.963017	2788.412893	480.4238397	829.1533259	1146.506265	720.8315078	711.7279172	1385.748207	726.992686	702.2841975	1344.557928	775.5196147	826.1241575	985.6846609
chr1:1399551-1400608	144.1997696	323.9521432	170.8996286	255.3399747	281.0271019	335.2456058	199.4530993	403.056747	295.4636607	158.4614109	180.791964	229.5764846	305.337105	268.306512	236.4552875	193.1086357	259.6935366	190.9186251	155.4216467	419.4506997	771.8487013	136.1365295	208.2262877	355.9414875	168.4185766	146.8501905	374.3054197	224.241406	182.8260514	371.7726427	177.1539339	215.1987675	233.2477067
chr1:1400418-1402046	567.7865929	878.2702548	546.8788114	803.3298748	989.1414442	1143.066343	602.1225638	1123.184802	894.1211359	687.5927887	670.3961477	700.6865623	982.2425253	849.6372879	1162.766925	731.6538373	791.8824039	652.6752996	621.0698344	1290.617538	2275.515053	407.423092	699.7153633	914.20761	607.4296663	621.6357758	1148.483569	606.1685495	585.2368313	1147.387773	670.9234091	695.8093483	856.2748037
chr1:1401907-1407313	1920.66082	2570.020336	1641.333984	2777.259451	2274.10089	3242.05389	2020.873855	2860.090676	2661.749664	1783.849216	2013.142951	2538.49415	3230.735986	3519.783946	2945.155957	2043.833014	2677.403786	2004.201566	1625.759765	4122.232415	6024.673169	1684.936177	3014.591391	3193.482048	1785.236912	1662.200009	3378.975702	1890.180984	2083.636586	5896.100314	1779.077804	2203.39627	2217.790487
chr1:1401912-1406307	1159.606481	1329.103654	1032.373266	1328.001056	1200.836202	1634.490624	1031.134891	1437.031655	1515.969073	1075.869579	1201.044993	1304.520545	1523.317836	1753.929606	1758.977617	1258.204714	1367.048723	1010.536722	1134.20797	1655.862301	2539.469795	1086.132746	1508.233652	1571.138215	1361.944889	897.3177285	1889.935562	1280.940634	1094.054308	2221.13368	1210.865984	1475.307106	1523.471732
chr1:1405108-1407290	1243.723013	1759.240111	997.4957912	2091.689108	1533.631454	2377.685702	1359.479851	2043.229003	1768.487434	1181.51052	1340.792295	1785.19631	2232.77758	2517.112573	1922.857519	1230.617766	1903.809659	1373.726107	920.1948291	3221.381374	4563.539809	1053.578359	2168.554852	2225.570985	878.0221793	1077.502011	2247.877903	1122.230963	1524.517762	4480.276065	1038.423591	1295.9748	1219.707277
chr1:1405460-1405752	65.09017379	80.98803579	84.40349003	48.96931022	39.75054402	61.93292315	48.92245831	60.18980755	78.16044512	72.28064356	67.43051631	35.87132571	58.37327007	67.5734919	76.4772877	73.16538373	83.21166138	68.37550758	79.56108107	56.78717165	88.81889431	43.40584999	80.66423759	114.90041	78.59533575	33.33409232	77.72462268	86.01040229	50.30134748	42.75979277	83.86542614	118.3593221	123.9854919
chr1:1409095-1410618	158.2191917	150.2777997	132.5344058	111.9298519	131.2692384	113.0949031	80.91021952	196.6916925	146.8729243	92.66749174	154.4061098	96.85257943	167.26187	178.871008	213.0438729	118.7438195	163.6800812	129.6470663	149.8708736	223.276834	205.1591362	83.85221021	136.0036564	217.311645	89.82324085	122.5253123	120.6777036	109.5608696	118.0146999	74.82963735	147.9423809	126.7281631	217.7495202
chr1:1418419-1421444	410.5687885	889.0686596	520.3719302	183.0519453	131.2692384	86.16754526	277.5408693	346.0913934	401.9680035	421.6370874	363.5384358	356.3218354	244.7187092	528.6632014	324.6382825	362.2286211	630.0311504	430.6768984	492.168548	108.4118732	659.2613705	132.1905432	700.6533195	965.4132275	267.2241415	68.47002748	194.3115567	466.9136124	203.1400571	83.14404149	472.0963876	369.4245509	575.7576282
chr1:1418419-1421769	416.5771122	896.2675961	521.0694797	184.2178813	131.2692384	86.16754526	277.5408693	351.4654833	407.1214394	430.9038366	367.4474512	356.3218354	251.4540865	528.6632014	329.3205654	365.8269186	633.6888059	438.6688408	493.4020531	108.4118732	675.5239849	134.1635363	705.3431008	977.9024025	271.7153036	72.07371313	196.3569415	471.0093459	203.1400571	85.51958554	475.8656202	371.8156483	587.3812681
chr1:1418423-1421270	402.5576902	863.8723818	514.7915342	180.7200734	129.4203759	83.47480947	275.6592363	338.5676674	397.6734735	415.150363	353.7658972	353.9304137	241.3510205	519.719651	316.0540971	353.8325934	621.8014257	428.9009112	484.1507646	103.249403	653.0065187	131.2040466	693.1496695	932.9413725	262.7329795	67.56910606	192.2661719	455.6503455	197.3360555	83.14404149	461.7309978	362.2512586	560.2594417
chr1:1418879-1420153	147.2039315	343.7492186	224.6109404	93.27487661	48.07042532	33.65919737	119.4836963	128.978159	174.357916	181.6282838	143.6563174	200.879424	107.7660371	225.5762156	127.9823998	165.5216878	254.2070534	159.8388489	215.2466457	18.06864553	271.4605643	87.79819658	290.7664378	383.4176725	123.5069562	39.64054222	82.8380847	211.9542056	58.04001633	33.2576166	196.000097	180.527855	240.2218906
chr1:1419137-1421260	207.2871688	449.0336651	296.4585393	82.78145299	61.93689417	29.62009368	139.2408429	138.651521	184.6647879	256.6889521	191.5417565	161.4209657	97.66297109	256.3817781	141.2488681	200.3052309	286.2115386	204.2385291	291.1072114	15.48741045	300.2328822	95.6901693	332.9744691	490.8245775	156.067881	29.73040667	84.8834695	261.103007	63.84401796	30.88207256	241.2308887	202.0477317	310.7386392
chr1:1420244-1422691	137.1900586	280.7585241	146.4853959	30.3143349	27.73293769	18.84915052	63.0347059	82.76098538	78.16044512	175.1415594	109.4524323	25.109928	69.59889893	109.3100604	73.35576576	123.5415496	130.7611822	111.8871942	159.7389147	7.743705226	191.3984624	37.48687045	172.5839502	303.4869525	112.2790511	12.6128998	35.79423413	139.254937	40.62801143	15.44103628	130.9808341	113.5771273	189.0778752
chr1:1426127-1427787	6.008323734	12.5981389	8.370594052	2.331871915	3.697725025	0	0.940816506	10.74817992	0.85890599	14.82679868	7.818030877	0	0	7.949822577	3.901902434	2.39886504	10.97296634	12.43191047	9.251288496	0	7.505822054	1.972993182	7.503650008	0	7.859533575	3.603685657	2.045384807	6.143600164	0	2.375544043	16.0192387	4.782194834	7.749093246
chr1:1430663-1434520	140.1942205	263.6610499	153.460891	156.2354183	483.477547	100.9775921	165.5837051	296.6497658	435.4653371	370.669967	185.6782333	278.6006297	258.1894638	175.8898245	260.6470826	248.2825317	241.4052594	292.149896	218.3304085	400.0914367	526.6585142	439.9774795	280.4489191	390.9111775	367.152497	379.2879154	484.7561993	272.3662739	113.1780318	105.7117099	231.8078071	218.7854136	250.2957119
chr1:1435522-1440765	1281.77573	2287.462078	1323.948959	3200.494204	5747.18912	5788.035579	1258.812485	4059.587555	2830.954144	2738.324381	1772.738501	3446.03869	3699.967272	3242.533883	6862.666001	1313.37861	2903.26401	1401.253909	1450.602036	15264.13362	8273.917845	1775.693863	2168.554852	2852.52757	1292.331878	2249.600771	8274.604238	1851.271516	1169.506329	4847.297619	1900.635556	1569.755454	2001.590786
chr1:1435522-1442882	1368.896424	2481.833364	1461.366212	3445.340755	5961.657171	6026.342696	1347.249237	4471.242846	3116.110933	3076.560726	1890.986218	3660.070934	3906.518843	3511.834123	7286.412605	1409.333211	3040.426089	1557.540783	1561.617498	15862.98015	8547.88035	1925.641345	2356.146103	3058.598958	1383.277909	2577.536166	8664.250044	2024.316254	1302.998367	4982.70363	2029.731774	1735.936725	2142.624283
chr1:1435670-1442882	1366.89365	2473.73456	1458.576014	3444.174819	5949.639565	6023.649961	1340.663521	4468.018392	3104.086249	3066.367302	1887.077203	3657.679512	3900.906029	3501.896845	7266.122712	1404.535481	3032.196364	1552.212821	1557.30023	15857.81768	8544.127439	1914.789883	2352.394278	3051.105453	1374.295585	2560.418659	8655.045812	2022.268387	1299.129032	4977.952541	2022.193309	1729.958981	2137.974827
chr1:1449688-1470158	338.4689037	402.2405778	313.1997274	232.0212556	190.4328388	348.7092847	302.9429149	456.7976466	252.5183612	430.9038366	427.0599367	272.6220754	765.5878883	327.9301813	709.3658625	259.0774244	571.5086633	356.9734292	188.1095328	432.3568751	1054.567999	196.3128216	298.2700878	349.6969	314.381343	364.8731727	261.8092553	236.5286063	237.9640669	216.1745079	288.3462966	356.2735151	356.4582893
chr1:1471762-1483106	620.8601192	1354.299932	815.4353706	665.7494318	1261.848665	1750.278263	747.0083058	4072.485371	1217.928694	899.8013448	1042.729868	1536.488451	1222.470983	1666.481558	4908.593262	959.5460161	1048.832699	871.1217264	610.5850408	1733.299353	1722.586162	906.5903669	931.3905573	1538.66636	1099.21191	1028.852255	2651.841403	740.3038197	895.7509186	2073.849949	933.8273854	1219.459683	1108.120334
chr1:1471768-1496202	1514.097581	2621.312759	1665.050667	1337.328543	2928.59822	2991.629462	1520.359474	6011.457029	2358.555849	1974.744249	2179.276107	2953.405817	2446.064529	3003.045478	6760.436157	1890.305652	2237.570719	2000.649592	1037.377817	3620.182193	3153.696233	1851.654101	1871.222721	2858.772158	1927.831307	2100.047816	5065.395475	1776.524381	1611.577787	3648.83565	1664.116208	2648.140389	2129.450824
chr1:1479048-1482662	149.2067061	372.5449646	214.1476978	165.562906	452.0468843	580.2845626	171.2286041	782.4674981	290.3102247	273.3691006	313.6984889	333.6033291	459.1282204	456.1210703	717.1696673	242.2853691	316.387196	192.6946123	158.5054096	474.9472538	405.3143909	237.7456784	221.3576752	314.72721	348.0650583	250.4561531	646.3415991	181.2362048	193.4667211	469.1699484	240.2885805	399.3132686	320.0375511
chr1:1512150-1534685	1030.42752	1785.336256	1120.264504	1772.222656	2617.989318	2949.892057	916.3552768	3858.596591	1663.700903	1392.792401	1377.927942	1913.137371	2164.301244	2489.288194	4123.530492	1030.312535	1572.791841	1191.687418	1385.226264	3261.390518	2237.985943	1392.933186	1187.452614	1554.902288	1136.263997	1999.144618	3674.533806	1146.805364	1089.21764	3560.94052	1216.519833	1917.660128	1418.084064
chr1:1512174-1534685	1030.42752	1785.336256	1120.264504	1772.222656	2617.989318	2949.892057	916.3552768	3858.596591	1663.700903	1392.792401	1377.927942	1913.137371	2164.301244	2489.288194	4123.530492	1030.312535	1572.791841	1191.687418	1385.226264	3261.390518	2237.985943	1392.933186	1187.452614	1554.902288	1136.263997	1999.144618	3674.533806	1146.805364	1089.21764	3560.94052	1216.519833	1917.660128	1418.084064
chr1:1512529-1534687	1024.419197	1773.637984	1115.381657	1759.39736	2600.425124	2889.305502	898.4797632	3804.855691	1655.111843	1319.585082	1371.087165	1888.027443	2096.947471	2463.451271	4045.492443	1026.714237	1553.58915	1186.359456	1372.27446	3222.671991	2227.97818	1377.149241	1181.824876	1531.172855	1126.158882	1990.135404	3613.172262	1128.374563	1081.478971	3511.054095	1205.212135	1903.313544	1387.8626
chr1:1535173-1540357	90.12485601	214.1683613	103.2373266	83.94738895	42.52383779	43.08377263	60.21225638	93.50916529	70.43029121	46.33374587	70.36227789	114.7882423	35.92201235	65.58603626	72.57538527	64.76935609	82.29724752	90.5753477	88.195617	69.69334703	122.5950936	59.18979545	111.6167939	167.354945	80.84091677	34.23501374	104.3146252	79.86680213	88.02735809	114.026114	77.26926902	90.86170184	122.4356733
chr1:1535206-1540453	90.12485601	214.1683613	103.2373266	83.94738895	42.52383779	43.08377263	60.21225638	93.50916529	70.43029121	46.33374587	70.36227789	114.7882423	35.92201235	65.58603626	72.57538527	64.76935609	82.29724752	90.5753477	88.195617	69.69334703	122.5950936	59.18979545	111.6167939	167.354945	80.84091677	34.23501374	104.3146252	79.86680213	88.02735809	114.026114	77.26926902	90.86170184	122.4356733
chr1:1541672-1574869	3036.20626	4431.845292	2935.288314	3605.073981	4242.215035	4119.885758	3968.364022	5379.464049	4329.745097	3901.301402	4137.692842	3950.628672	5034.694544	4568.166798	5376.041173	3715.841947	4289.515423	4008.403133	3748.622099	5250.232143	6352.427399	3745.727555	4048.21918	4805.83454	3890.469119	3661.344627	5896.844399	3983.100773	3917.701102	7023.295962	3846.501904	4973.482627	4269.750379
chr1:1562344-1574584	1588.20024	2224.471383	1524.843216	1790.877631	2118.796439	2237.663441	1853.408517	2451.65984	2180.762309	2222.166452	2252.570146	2015.968505	2343.911306	2275.636713	2627.541099	2007.850039	2389.36342	2093.000927	1908.232441	2925.829958	3506.46987	1779.63985	2154.485509	2670.185615	2104.109417	1599.13551	2882.969886	2042.747054	2046.877909	3013.377618	2109.827968	2466.416985	2375.09708
chr1:1574974-1575993	16.02219662	40.4940179	30.69217819	15.15716745	14.7909001	24.2346221	15.0530641	29.02008578	22.33155575	18.53349835	29.31761579	22.71850629	26.94150926	17.8871008	20.28989266	8.396027641	27.43241584	24.86382094	16.65231929	41.2997612	75.05822054	2.959489772	47.8357688	49.9567	6.736743064	19.82027111	43.97577336	12.28720033	26.11800735	42.75979277	13.19231422	33.47536383	30.22146366
chr1:1598011-1600096	97.13456704	262.7611828	140.9049999	314.8027086	391.0344214	306.97188	43.27755928	438.5257407	213.0086856	127.8811386	92.83911667	269.0349429	298.6017277	416.3719575	618.0613455	104.3506293	171.9098059	124.3191047	35.77164885	347.1761176	396.5575985	295.9489772	159.4525627	249.7835	58.38510655	354.0621158	490.8923537	104.4412028	297.9387505	97.39730575	256.3078192	260.6296184	198.3767871
chr1:1613757-1615795	343.4758401	605.6105343	217.6354454	306.6411569	275.4805144	312.3573516	316.114346	374.0366612	328.1020883	184.4083086	312.7212351	230.7721954	506.2758616	357.742016	230.9926241	271.0717496	364.8511307	391.6051798	315.1605614	331.6887072	659.2613705	200.2588079	318.9051254	580.7466375	232.4176357	145.0483477	323.1707996	260.0790736	311.4814209	293.3796893	357.1347922	306.0604693	321.5873697
chr1:1615414-1630605	2453.398858	3981.011893	2331.907993	2707.303294	2207.54184	2554.059896	1936.200369	2821.397229	2895.372093	2704.964084	2188.071392	3188.960856	2475.251164	2952.365359	3547.609693	2125.394426	2949.899117	2654.212885	1967.440687	2911.633165	4702.397517	1957.209236	3034.288472	3859.155075	2192.809867	1520.755347	3344.20416	2122.613857	1639.630461	3101.272748	2899.482205	2593.145148	2884.212506
chr1:1615414-1630610	2453.398858	3981.011893	2331.907993	2707.303294	2207.54184	2554.059896	1936.200369	2821.397229	2895.372093	2704.964084	2188.071392	3188.960856	2475.251164	2953.359087	3547.609693	2125.394426	2949.899117	2654.212885	1968.057439	2911.633165	4702.397517	1959.182229	3036.164385	3860.403993	2192.809867	1520.755347	3345.226852	2122.613857	1639.630461	3101.272748	2899.482205	2593.145148	2884.987416
chr1:1615420-1630610	2452.397471	3981.011893	2331.907993	2707.303294	2205.692977	2554.059896	1936.200369	2821.397229	2895.372093	2704.964084	2188.071392	3187.765145	2475.251164	2953.359087	3547.609693	2125.394426	2949.899117	2654.212885	1967.440687	2911.633165	4702.397517	1959.182229	3036.164385	3859.155075	2192.809867	1519.854426	3345.226852	2122.613857	1639.630461	3101.272748	2899.482205	2591.9496	2884.212506
chr1:1615436-1630605	2450.394696	3980.112026	2331.210444	2704.971422	2202.919684	2554.059896	1933.37792	2818.172775	2892.795375	2704.037409	2184.162376	3187.765145	2469.638349	2950.377904	3546.048932	2124.194993	2947.155875	2652.436898	1965.590429	2909.05193	4698.644606	1957.209236	3034.288472	3855.408323	2192.809867	1518.052583	3342.158775	2121.589923	1636.72846	3098.897204	2899.482205	2591.9496	2881.887778
chr1:1615442-1630605	2448.391922	3980.112026	2331.210444	2703.805486	2201.995252	2554.059896	1933.37792	2817.097957	2892.795375	2703.110734	2183.185122	3187.765145	2469.638349	2950.377904	3546.048932	2124.194993	2946.241461	2652.436898	1964.356924	2909.05193	4694.891695	1957.209236	3032.41256	3854.159405	2192.809867	1518.052583	3341.136083	2120.56599	1636.72846	3097.709432	2896.65528	2591.9496	2881.112869
chr1:1615904-1630604	2381.298973	3877.52718	2299.820716	2652.504304	2151.151533	2515.015227	1870.343214	2733.262153	2844.69664	2677.163837	2130.413414	3149.502398	2432.593774	2897.710329	3511.71219	2084.61372	2888.633388	2583.173397	1924.268007	2850.974141	4554.783017	1934.519814	2962.065841	3735.512243	2164.740105	1502.736919	3277.729154	2076.536855	1592.231115	3043.071919	2846.712948	2540.541005	2828.419035
chr1:1616309-1630604	2371.2851	3863.129307	2293.54277	2636.1812	2148.378239	2500.20518	1860.935049	2718.214701	2840.40211	2663.263713	2105.982068	3141.132422	2419.123019	2882.804412	3500.786864	2084.61372	2878.574835	2566.301518	1902.681667	2838.067965	4537.269432	1925.641345	2947.996497	3723.023068	2150.143828	1500.034155	3260.343383	2066.297522	1589.329114	3037.133059	2834.462942	2524.998872	2811.37103
chr1:1617559-1630604	2259.129724	3608.466928	2138.68678	2463.622678	2035.597626	2346.71924	1736.74727	2558.066821	2684.940126	2574.302921	2011.188443	3009.604227	2249.616024	2722.814233	3342.369625	2022.243229	2725.867721	2413.566618	1787.96569	2665.125215	4284.573423	1835.870155	2802.613278	3520.698433	2092.881512	1378.409764	3121.257216	1993.598253	1478.085749	2857.779483	2741.174434	2419.790586	2702.108815
chr1:1623121-1624859	416.5771122	609.2100026	363.4232918	368.4357626	312.4577646	385.0612179	326.4633276	423.4782888	450.0667389	336.382995	356.6976588	383.8231851	413.1031421	400.4723123	521.2941652	329.843943	413.3150653	427.124924	293.5742216	593.6840673	768.0957902	322.5843852	494.3029443	611.969575	273.9608846	215.320218	512.3688942	318.4432751	277.6247448	538.0607257	404.2502001	432.7886324	378.9306597
chr1:1632094-1634654	317.4397706	594.8121295	258.0933166	468.706255	301.3645895	363.5193316	266.2510712	973.7851007	556.5710817	372.5233168	250.1769881	1176.579483	244.7187092	1074.219776	593.8695504	152.3279301	427.9456871	350.7574739	239.9167483	238.7642445	517.9017218	241.6916647	678.1423695	459.60164	132.4892803	118.0207053	980.7620151	332.7783422	429.4961208	184.1046633	654.9041704	216.3943162	390.5542996
chr1:1632178-1634654	316.4383833	594.8121295	258.0933166	468.706255	301.3645895	360.8265958	266.2510712	972.7102827	556.5710817	372.5233168	249.1997342	1176.579483	244.7187092	1072.23232	592.3087895	151.1284975	427.0312732	349.8694803	239.9167483	238.7642445	517.9017218	241.6916647	672.514632	459.60164	132.4892803	118.0207053	977.6939379	332.7783422	429.4961208	181.7291193	653.0195541	212.8076701	389.7793903
chr1:1635737-1657264	1747.420819	2209.173643	1976.157746	2109.178147	2589.331949	1992.624484	2044.394268	2124.91517	2364.568191	2323.174018	2227.161546	2146.300989	2015.00038	2333.272926	3109.81624	2535.600348	2239.399546	1855.906634	2262.865166	2055.953737	2425.631494	1908.870903	2116.029302	2103.17707	3278.548291	2017.163046	3572.264566	2839.367209	1807.946509	2246.076892	3136.001553	2574.016369	2988.050356
chr1:1635737-1657485	1777.462438	2277.56354	2003.362176	2149.985906	2610.593868	2022.244578	2063.210598	2141.03744	2413.525833	2354.680965	2266.2517	2195.325134	2028.471135	2354.141211	3153.517547	2559.588998	2268.66079	1869.226538	2313.438877	2089.509793	2460.658664	1947.34427	2141.354121	2123.15975	3316.723168	2038.78516	3599.877261	2860.86981	1835.03185	2282.897825	3181.232344	2589.558502	3037.644553
chr1:1659324-1662602	2845.942675	3086.544031	2603.9523	2601.203121	4085.061721	1674.881661	2640.871932	1786.347503	2256.346037	1934.897228	2427.498587	2183.368025	3639.348877	2807.281097	2355.96869	2661.540762	2448.800321	2738.572278	2474.411297	1673.930946	3630.315934	2062.764371	2996.770222	2220.575315	2054.706634	2218.969443	2320.489064	2356.070663	3263.783585	1546.479172	3707.982605	3141.902006	2569.59932
chr1:1661477-1692644	9270.843522	12143.70603	8096.457097	8921.741948	15851.22275	5890.359539	7275.334041	7357.129154	8779.737033	7049.216097	7214.087992	7354.817482	12103.47304	9260.549574	8247.060984	9403.550958	7986.490665	8793.800669	7393.629766	6355.000755	15891.07626	8396.072484	9282.01506	9261.97218	8041.425637	7745.221398	9130.59778	7545.364934	8374.207022	5405.550469	14109.18006	11352.93053	9781.680405
chr1:1661478-1692728	9330.926759	12214.79553	8132.032122	8988.200297	15893.74659	5924.018736	7314.848334	7394.747784	8827.835769	7065.896246	7248.291877	7396.667362	12129.29198	9306.261054	8269.692018	9457.525421	8038.612255	8841.752324	7415.216106	6392.428664	15974.89127	8422.707892	9345.796086	9328.164808	8057.144704	7765.94259	9171.505476	7575.059002	8410.965699	5431.681454	14165.71855	11410.31687	9823.525508
chr1:1671989-1673411	368.5105224	337.4501491	311.8046284	457.0468954	1082.509001	250.4244284	241.789842	472.9199164	367.6117639	488.3576815	249.1997342	220.0107977	282.8858473	258.3692337	248.1609948	474.975278	509.3285207	420.0209751	368.2012822	187.139543	634.2419636	564.2760499	350.7956379	619.46308	716.3403458	551.3639055	462.2569664	673.7481513	184.7607186	136.5937825	772.6926902	778.3022092	440.1484964
chr1:1702729-1722831	1674.319547	2021.101427	1930.119479	2008.907655	2614.291593	1964.350758	1836.47382	2156.084892	2276.95978	2276.840272	2153.867507	2032.708457	2077.863902	2046.085586	2938.912913	2552.392403	2095.83657	1792.859088	2209.207693	1943.670012	2338.06357	1973.979678	2064.441709	2023.24635	3095.533438	1826.167707	3141.711064	2660.178871	1653.173132	2019.212436	2658.251316	2489.132411	3170.154047
chr1:1702735-1737688	6694.274027	7881.03575	6378.392668	6157.307792	8953.116717	5592.812234	5983.592978	6078.095744	6808.547785	6766.580247	6108.813877	5616.253896	7709.761901	6285.328475	6657.425933	7213.387176	7768.860166	6918.358176	6419.160711	5425.756128	8735.525901	6050.183591	6491.595214	7973.08932	8198.616309	5223.542359	8242.900773	8044.020481	6113.548386	4803.350054	8665.465829	7689.769292	8823.892479
chr1:1702880-1722831	1655.293189	1982.407143	1891.056706	1943.615241	2492.266667	1909.149675	1782.847279	2093.745448	2250.333695	2211.046353	2130.413414	1984.880023	2034.083949	2020.248662	2892.090084	2529.603185	2042.800566	1690.739824	2149.382694	1889.464075	2251.746616	1928.600835	2005.350465	1973.28965	3084.305533	1750.490308	3046.60067	2629.46087	1588.36178	1928.941763	2616.789757	2431.746073	3114.360576
chr1:1702880-1724324	1705.362553	2078.692919	1948.255766	1989.086744	2534.790505	1965.697126	1854.349333	2148.561166	2342.236636	2278.693622	2184.162376	2027.925614	2073.373651	2057.016592	2962.324328	2572.782756	2083.034776	1756.45135	2222.776249	1948.832482	2360.581036	1975.952671	2073.821271	2053.22037	3125.848782	1822.564021	3099.780675	2691.920805	1623.18579	1988.330364	2694.059026	2495.110154	3205.799876
chr1:1703867-1704585	93.12901788	91.78644057	134.6270543	85.11332491	144.211276	110.4021674	86.55511855	128.978159	134.8482405	123.247764	105.5434168	95.65686857	132.4624206	101.3602379	122.5197364	122.3421171	96.9278693	116.3271622	96.21340036	130.3523713	180.1397293	83.85221021	99.42336261	132.385255	103.296727	109.0114911	206.5838655	144.3746038	75.45202122	96.20953373	147.0000728	111.1860299	117.011308
chr1:1705638-1724327	1103.528793	1316.505515	1301.627375	1249.883347	1575.230861	1195.57469	1241.877788	1301.604588	1616.461074	1674.501576	1424.836127	1300.933413	1194.406911	1224.272677	1939.24551	1735.578857	1268.292026	1109.992006	1648.57961	1146.068373	1283.495571	1397.865669	1387.237295	1263.90451	2138.915923	1241.469709	1638.353231	1861.51085	1088.250306	1104.62798	1845.981683	1651.052766	2275.133777
chr1:1724614-1731904	3988.525572	4230.27507	3367.071457	3097.891839	5192.530366	2894.690973	3254.284294	2992.293289	3296.481191	3298.036031	3045.123027	2745.352128	4749.563571	3323.025837	2810.150133	3514.337284	4393.758604	3914.27581	3107.19943	2541.225932	4782.459619	2952.584296	3346.627904	4413.674445	3612.017073	2578.437087	4021.226531	4241.13198	3499.812984	2116.609742	4668.194619	3849.666841	3997.757206
chr1:1724837-1745919	7206.984319	8896.085798	6155.176826	5640.798163	8924.459348	5021.952247	5558.343917	5436.429403	6450.383987	5849.172079	5529.302338	5082.966854	8140.82605	6056.771076	5564.893251	6678.440272	7425.954968	6826.894834	5660.555055	5125.042242	9816.364277	5573.705738	6284.306882	8357.75591	7244.244375	4707.314389	7268.274913	6685.260911	5799.164965	4266.477101	8647.561974	7150.576825	8194.666108
chr1:1725413-1745992	7270.071718	8910.483671	6174.708212	5674.610306	8976.227498	5034.069558	5593.154128	5424.606405	6513.084125	5833.418605	5522.461561	5114.055336	8158.787056	6114.407289	5520.411563	6736.013033	7453.387383	6826.006841	5620.466138	5181.829413	9870.156002	5559.894786	6360.281338	8371.494003	7238.630422	4717.224525	7245.77568	6653.518977	5828.184973	4241.533888	8673.004294	7192.42103	8196.215927
chr1:1732241-1745992	3279.543372	4708.104481	2792.988215	2602.369057	3755.039763	2150.149528	2364.27188	2501.101467	3204.57825	2517.775751	2492.974596	2390.226003	3393.507604	2801.31873	2739.135509	3203.684261	3071.51616	2908.179056	2537.936811	2658.672127	5088.947353	2621.121442	3013.653435	4055.235123	3557.000338	2160.409551	3260.343383	2445.152865	2325.469987	2172.435027	4001.040442	3357.100773	4160.488164
chr1:1732257-1735274	283.3926028	647.0044193	372.4914353	338.1214277	281.9515332	226.1898063	254.9612731	281.6023139	359.022704	300.2426733	250.1769881	260.6649669	339.0139916	328.9239091	277.8154533	362.2286211	402.342099	304.5818065	327.4956128	215.5331288	621.7322602	332.4493511	399.5693629	514.55401	505.2557298	232.4377249	379.4188818	365.5442097	305.6774193	166.288083	364.6732575	406.4865609	509.1154263
chr1:1751231-1778470	2806.888571	3459.988862	2640.224874	3150.358957	4762.669832	5376.047003	2666.273978	5800.792702	3827.285093	3487.077714	2819.377385	4040.306986	5175.014905	4226.324427	7021.86362	2941.008539	3055.056711	2707.492501	1911.316203	5974.268582	8266.412023	3283.060654	3310.985566	3643.092348	2211.897306	3468.547445	8177.44846	2797.385941	2926.184156	6087.331609	2646.943618	3597.406064	2819.895032
chr1:1751231-1778790	2810.89412	3460.88873	2640.224874	3155.022701	4764.518695	5381.432475	2668.155611	5815.840154	3827.285093	3500.051163	2821.331893	4049.872673	5178.382593	4236.261706	7034.349708	2941.008539	3060.543194	2709.268489	1915.016719	5980.721669	8267.662993	3287.00664	3314.737391	3655.581523	2211.897306	3470.349287	8193.811538	2802.505608	2931.988158	6099.20933	2654.482083	3610.557099	2826.869216
chr1:1751231-1780069	2820.907993	3487.884741	2656.966062	3174.843613	4792.251632	5437.979926	2685.090308	5880.329234	3853.052273	3560.285033	2842.831478	4071.395469	5219.91742	4277.998274	7098.340908	2951.803432	3077.917057	2727.916354	1931.052285	6007.824638	8360.234798	3328.439497	3334.434473	3663.075028	2243.33544	3504.584301	8299.148856	2824.008209	2958.106165	6143.156894	2668.616706	3630.881427	2844.692131
chr1:1751238-1778470	2806.888571	3459.988862	2638.829775	3150.358957	4762.669832	5376.047003	2666.273978	5800.792702	3827.285093	3487.077714	2819.377385	4040.306986	5175.014905	4226.324427	7021.86362	2941.008539	3055.056711	2707.492501	1911.316203	5974.268582	8266.412023	3283.060654	3310.985566	3643.092348	2211.897306	3468.547445	8177.44846	2797.385941	2926.184156	6087.331609	2646.943618	3597.406064	2819.895032
chr1:1752470-1758642	1188.646712	1581.066432	1136.308143	1340.826351	2362.846291	2730.43409	1173.198183	2751.534059	1691.185895	1465.073044	1129.705462	1860.526094	2577.404386	2025.217301	3156.639069	1258.204714	1392.652311	1138.407801	728.384781	2804.511909	4224.526846	1270.607609	1443.51467	1735.995325	827.4966064	1682.02028	3974.182681	1184.690898	1285.586362	3157.098033	1135.481331	1498.022532	1166.238534
chr1:1756587-1778419	1118.549602	1177.02612	1070.04094	1256.878962	1563.213254	1812.211186	949.2838546	1856.210672	1516.827979	1523.453564	1205.931263	1404.960257	1653.535131	1390.225223	2678.265831	1216.224575	1047.918285	1030.072582	880.7226649	1912.695191	2531.963973	1514.272267	1219.343126	1167.737863	1089.106795	1293.723151	2875.811039	1095.608696	931.542262	2046.531193	1147.731337	1631.923987	1363.065502
chr1:1785289-1891056	9306.893464	10927.98563	11444.69472	15820.58501	18046.74698	10558.21703	12257.89826	10411.76189	14475.14266	12344.23658	15254.93275	17307.91466	11268.28625	13526.62311	13602.81227	14117.32076	12438.77176	10422.38094	11153.97016	16984.52679	11735.35278	16218.99045	10677.69396	10364.76633	14646.80221	10903.85188	17763.14436	15028.26993	11213.33115	11469.12664	12604.31393	15625.82162	13216.07853
chr1:1824987-1890966	2965.107763	3663.358819	4323.411828	5713.086192	6190.916123	2746.590505	4268.484488	2979.395474	5606.079399	5134.705718	5343.624104	6223.675011	3126.337638	4303.835197	4837.578638	5227.126923	3472.029431	3817.484507	4252.508946	4998.561723	2710.852732	7130.397358	3489.197254	2841.287313	6405.519863	3903.692488	5893.776322	6307.429501	3682.639036	2653.482696	4746.406196	6587.473383	5473.18456
chr1:1891470-1892658	34.04716783	54.89189093	32.7848267	27.98246298	24.03521266	21.54188631	18.81633012	25.79563181	28.34389768	16.68014851	31.27212351	26.30563886	40.4122639	37.76165724	27.31331704	61.17105853	38.40538217	47.95165466	45.63968992	12.90617538	48.78784335	33.54088409	42.2080313	69.93938	53.89394451	1.801842828	20.45384807	50.17273467	20.31400571	26.13098447	68.78849559	52.60414317	90.66439098
chr1:1914826-1917294	44.06104072	112.483383	65.56965341	34.97807873	24.03521266	79.43570578	15.9938806	27.94526779	52.39326541	51.89379538	48.86269298	31.08848229	71.84402471	45.71147982	28.09369752	55.17389593	50.29276237	23.08783373	19.73608213	23.23111568	141.3596487	27.62190454	48.77372505	67.441545	89.82324085	37.8386994	32.72615692	40.95733442	27.08534095	0	65.96157112	53.79969188	63.54256462
chr1:1915408-1917071	30.04161867	81.88790286	43.24806927	18.65497532	15.71533136	47.12287631	11.28979807	25.79563181	41.22748754	37.0669967	34.20388509	22.71850629	58.37327007	26.8306512	13.26646828	27.58694796	36.57655445	18.6478657	10.48479363	15.48741045	90.06986465	16.77044204	36.58029379	43.7121125	31.4381343	32.43317091	16.36307846	30.71800082	18.3793385	0	38.63463451	37.06200996	34.87091961
chr1:1917589-1918797	22.03052036	16.19760716	12.55589108	11.65935958	30.50623146	13.46367895	16.93469711	38.69344771	4.294529952	7.41339934	12.70430018	7.174265143	11.22562886	19.87455644	22.63103412	17.9914878	20.11710495	19.53585931	16.03556673	2.581235075	37.52911027	8.878469317	15.00730002	58.6991225	20.21022919	19.82027111	8.181539229	18.43080049	20.31400571	39.1964767	9.423081588	45.43085092	23.24727974
chr1:1917590-1919273	28.03884409	16.19760716	12.55589108	12.82529553	30.50623146	16.15641474	20.69796313	42.99271968	5.153435942	11.12009901	13.68155403	7.174265143	11.22562886	19.87455644	34.33674142	19.19092032	20.11710495	19.53585931	16.65231929	2.581235075	37.52911027	11.83795909	16.88321252	58.6991225	20.21022919	23.42395677	8.181539229	20.47866721	21.28133932	52.26196894	9.423081588	46.62639963	23.24727974
chr1:1988123-2003714	5.006936445	5.399202386	4.88284653	1.165935958	11.09317507	2.692735789	1.881633012	5.374089959	9.447965894	3.70669967	3.909015439	32.28419314	5.61281443	5.962366933	25.75255606	10.79489268	3.657655445	3.55197442	3.700515399	15.48741045	7.505822054	20.71642841	1.875912502	2.497835	21.3330197	50.45159919	10.22692404	3.071800082	2.902000816	2.375544043	12.25000606	4.782194834	2.324727974
chr1:2013212-2015530	2.002774578	7.198936515	1.395099009	17.48903936	5.546587537	18.84915052	0	2.149635984	8.589059903	3.70669967	4.886269298	10.76139771	7.857940202	1.987455644	3.121521947	2.39886504	5.486483168	1.77598721	1.233505133	30.9748209	21.26649582	1.972993182	1.875912502	0	0	6.306449899	8.181539229	0	0	22.56766841	3.769232635	0	2.324727974
chr1:2019340-2030753	16.02219662	65.6902957	51.61866332	310.1389647	110.9317507	355.4411242	9.40816506	105.3321632	72.14810319	64.86724422	44.95367754	119.5710857	134.7075463	25.83692337	167.0014242	16.79205528	29.26124356	26.63980815	14.80206159	526.5719553	130.1009156	112.4606113	30.01460003	32.471855	17.96464817	43.24422788	384.5323438	26.62226738	21.28133932	201.9212436	16.96154686	7.17329225	65.09238327
chr1:2049202-2049651	0	1.799734129	0	0	0	0	0	0	0	0	0	0	2.245125772	0.993727822	0	0	0	0	0	0	2.501940685	0	0	0	4.491162043	0	0	0	0	2.375544043	0	0	0
chr1:2049303-2050070	0	5.399202386	0	2.331871915	0	0	0	0	1.717811981	1.853349835	0.97725386	0	2.245125772	0	0	0	0	1.77598721	1.233505133	0	7.505822054	0	0	0	4.491162043	0	0	0	0	4.751088085	0	0	1.549818649
chr1:2073461-2185390	1795.487409	2634.810764	2346.556533	2046.217606	3417.622354	1932.037929	1716.049307	2181.880524	2526.042518	2495.535553	2403.067241	1316.477654	2171.036622	1530.340846	2654.074036	2289.716681	1961.417732	1956.249912	1800.300741	1987.551008	2998.575911	1781.612843	1607.657014	1667.304863	2521.787487	2212.662993	2741.838334	2281.323527	1434.555737	2964.678965	2438.693515	2657.704779	3023.696185
chr1:2104715-2185393	1282.777117	2120.086804	1722.947276	1497.06177	2493.191098	1778.551989	1263.516568	1905.6523	1851.801315	1858.909884	1782.51104	1006.788542	1741.095036	1224.272677	2175.700797	1723.584531	1642.287295	1487.389288	1352.538378	1565.519073	2624.535778	1270.607609	1268.116851	1426.263785	1922.217354	1636.073288	2170.153281	1670.035311	1145.322989	2662.984872	1856.347073	2028.846158	2337.901432
chr1:2141083-2145279	119.1650874	169.1750081	98.35448011	116.5935958	185.8106825	184.4524016	98.78573313	159.0730628	136.5660525	91.74081683	137.7927942	65.76409714	120.1142288	102.3539657	159.1976193	101.9517642	115.2161465	96.79130293	93.12963753	87.76199256	300.2328822	62.14928522	117.2445314	121.1449975	90.94603136	89.19122	165.6761694	102.3933361	81.25602286	247.0565804	123.4423688	155.4213321	154.9818649
chr1:2144450-2185395	845.1708719	1534.273345	1127.239999	975.8883965	1564.137686	1485.043788	861.7879195	1540.214182	1180.136831	1287.15146	1151.205047	699.4908514	1233.696612	914.2295963	1555.29831	1182.640465	1273.778509	1072.696275	953.4994677	1153.812079	2127.900552	775.3863203	907.0036948	1109.03874	1339.489079	1034.257783	1545.288222	1138.613897	875.4369129	2200.941556	1348.442975	1313.908031	1651.331771
chr1:2181793-2183875	42.05826614	81.88790286	97.65693061	54.79899001	65.63461919	22.88825421	64.91633891	65.56389751	66.13576126	54.67382013	99.67989368	37.06703657	49.39276699	56.64248586	127.2020193	75.56424877	71.32428118	87.02337328	96.83015293	38.71852613	48.78784335	47.35183636	50.64963756	61.1969575	160.559043	47.74883495	69.54308345	98.29760262	53.2033483	48.69865288	117.7885199	138.6836502	158.8564115
chr1:2181793-2184053	50.06936445	100.7851112	106.0275247	57.13086192	67.4834817	30.96646158	75.26532048	73.08762345	73.00700918	62.08721947	107.4979246	43.04559086	53.88301853	56.64248586	132.6646828	85.15970893	81.38283366	92.35133491	102.380926	41.2997612	48.78784335	49.32482954	51.58759381	62.445875	179.6464817	54.95620626	70.56577585	108.5369362	59.00734993	49.8864249	139.4616075	150.6391373	167.3804141
chr1:2182734-2184389	36.04994241	76.48870047	71.15004944	31.48027086	32.35509397	21.54188631	49.86327482	36.54381172	54.96998338	41.70037129	79.15756263	27.50134971	30.30919792	27.82437902	82.7203316	47.97730081	54.86483168	61.27155874	48.10670018	27.10296829	32.5252289	30.58139431	25.32481878	26.2272675	112.2790511	45.04607071	37.83961893	63.48386836	38.69334422	21.37989638	99.88466484	90.86170184	110.8120334
chr1:2184477-2194741	966.3387339	1754.740776	1063.065445	1383.965982	1227.644708	1293.859547	866.492002	1361.794396	1288.358986	912.7747937	1052.502407	1085.705458	1534.543465	1231.228772	1403.124115	1168.247275	1351.503687	998.9928055	990.5046217	1422.260526	3018.591436	878.9684624	1181.824876	1668.55378	1107.071444	755.8730665	1761.076319	938.9468917	863.8289097	1446.706322	1295.673718	1267.281631	1348.342225
chr1:2189547-2194774	586.8129514	1033.947257	582.4538361	1012.032411	718.2830861	780.8933789	547.5552065	788.916406	833.9977166	595.8519719	604.9201391	773.6249246	1002.448657	745.2958666	897.4375598	815.6141137	862.2922712	546.116067	615.5190613	953.7663603	2217.970417	610.6413897	787.8832509	1188.96946	725.3226699	474.7855853	1146.438184	588.7616823	462.3854634	656.8379278	865.0388898	746.022394	801.2562417
chr1:2189547-2212720	875.2124906	1410.991557	889.375618	1242.887731	878.2096934	879.1782352	820.3919932	1007.104458	1208.480728	859.9543234	902.0053124	1015.158518	1348.198026	1044.407941	1141.696652	1253.406984	1198.796572	917.2973939	999.1391576	1149.940226	2939.780305	810.9001976	1120.85772	1848.3979	1264.262115	627.9422257	1423.587826	1017.78976	649.0808492	813.6238346	1345.616051	1274.454923	1216.60764
chr1:2189550-2198988	629.8726048	1104.136888	643.140643	1061.001721	750.6381801	811.8598405	581.4246007	835.1335797	883.8142641	630.1389439	640.1012781	813.0833828	1066.434742	796.9697133	938.7977256	893.5772275	919.9003445	614.4915746	672.2602974	988.6130338	2421.878583	653.0607431	851.664276	1286.385025	802.7952151	503.6150705	1177.118957	650.197684	503.0134748	696.0344045	927.2312283	853.6217778	874.0977182
chr1:2189797-2191740	179.2483247	269.0602522	154.85599	256.5059107	222.7879328	228.8825421	145.8265584	170.8960607	217.3032156	202.9418069	183.7237256	203.2708457	282.8858473	178.871008	239.5768094	256.6785593	215.8016713	183.8146762	193.0435533	202.6269534	485.3764929	197.2993182	192.2810315	312.229375	220.0669401	133.3363693	304.7623363	165.8772044	104.4720294	124.7160622	251.5962784	208.0254753	283.6168128
chr1:2211920-2214181	68.09433565	99.88524414	61.38435638	32.64620681	24.03521266	17.50278263	97.84491662	21.49635984	60.98232531	51.89379538	91.86186281	70.54694057	74.08915048	61.61112497	32.77598044	86.35914145	79.55400593	109.2232134	107.9316991	38.71852613	88.81889431	40.44636022	84.4160626	189.83546	140.3488138	19.82027111	70.56577585	88.05826901	40.62801143	13.06549223	129.0962178	170.9634653	91.43930031
chr1:2212170-2212574	14.01942205	37.7944167	23.71668315	11.65935958	8.319881306	8.078207368	29.16531169	15.04745189	26.6260857	15.7534736	25.40860035	21.52279543	30.30919792	24.84319555	6.243043894	50.37616585	21.03151881	30.19178257	36.38840142	20.6498806	57.54463575	12.82445568	45.02190005	44.96103	30.31534379	0	24.54461769	24.57440065	12.57533687	1.187772021	29.21155292	52.60414317	28.67164501
chr1:2212522-2220738	92.12763059	124.1816549	82.31084151	69.95615746	40.67497527	20.19551842	116.6612467	21.49635984	77.30153913	78.76736798	108.4751784	71.74265143	83.06965357	102.3539657	57.74815602	107.9489268	113.3873188	142.0789768	136.9190697	55.49655412	86.31695363	53.2708159	95.67153761	227.302985	221.1897306	31.5322495	58.29346701	176.116538	51.26868109	17.81658032	183.750091	192.4833421	116.2363987
chr1:2228694-2310119	8521.80583	6595.125715	8204.57727	8323.616801	12909.68249	3761.751898	11345.30625	4953.836125	9079.495224	10283.31156	10226.96164	10344.09463	5652.104131	7482.7705	12664.01454	10730.12333	6931.257069	9711.098063	10964.62713	10162.32249	4198.256469	11466.04987	8046.726678	5987.310495	12257.504	7298.364376	13257.16163	13478.03483	6479.200489	6714.475237	10242.88969	15478.76913	10536.44209
chr1:2247995-2303376	4083.657365	2951.563971	3867.214452	3901.221714	6681.78912	1560.44039	5835.884787	2168.982708	4451.709748	5394.174694	4878.451267	4909.588779	2593.120267	3474.072466	6155.64128	5486.204347	3035.85402	4582.047001	4985.827747	5052.76766	1842.679314	5642.760499	3782.777561	2400.419435	6097.875263	3615.397635	6629.09216	6804.037181	2782.051449	2728.312333	4564.540721	7424.357479	4751.743979
chr1:2321252-2391707	2690.727646	3255.719039	2368.180567	3236.638218	3257.695747	2645.612913	2509.157622	1748.728873	3198.565908	2384.334563	2894.625932	1590.29544	2748.033945	1983.480733	3416.505771	3466.359983	2876.746008	2884.203229	3508.70535	2443.138999	3899.274557	1883.221992	2335.511065	3412.04261	3638.964045	2124.372695	1886.867485	2783.050874	1760.547162	1073.745907	3329.174725	3439.593634	4007.831027
chr1:2326200-2326693	10.01387289	0	3.487747522	5.829679788	18.48862512	0	6.585715542	1.074817992	4.294529952	1.853349835	17.59056947	8.369976	0	0	1.560760974	8.396027641	5.486483168	20.42385291	10.48479363	0	6.254851712	0	4.689781255	2.497835	2.245581021	8.108292728	4.090769615	13.31113369	1.934667211	0	6.596157112	16.73768192	13.17345852
chr1:2327141-2327603	0	11.69827184	10.46324257	0	0	0	3.763266024	1.074817992	2.576717971	1.853349835	1.954507719	2.391421714	0	0	1.560760974	5.997162601	5.486483168	6.215955234	1.233505133	0	0	1.972993182	0.937956251	0	8.982324085	1.801842828	0	0	0.967333605	2.375544043	6.596157112	8.368840959	6.199274597
chr1:2332125-2391687	2475.429378	2936.266231	2195.88584	3051.254401	3012.721464	2411.344899	2177.049395	1662.743433	2890.218657	2259.233449	2629.790136	1483.877174	2689.660675	1853.302388	3233.116357	3114.926255	2564.016467	2485.4941	2988.782937	2177.271786	3487.705315	1778.653353	2126.346821	2883.750508	3292.021777	2038.78516	1836.755557	2534.235067	1678.323805	1042.863835	2983.347631	2975.720735	3674.620017
chr1:2350413-2352820	151.2094806	206.0695577	117.1883167	123.5892115	134.9669634	129.2513179	130.7734943	113.9307071	170.9222921	156.608061	165.1559023	63.37267543	167.26187	84.46686488	112.3747901	206.3023935	150.8782871	153.6228936	167.1399455	70.98396457	190.147492	56.23030567	139.7554814	182.341955	136.9804423	63.96542041	59.31615941	139.254937	100.602695	29.69430053	163.9616196	136.2925528	213.1000643
chr1:2355176-2391707	1850.56371	2255.96673	1766.892894	2593.04157	2524.621761	2006.088163	1688.765628	1330.624674	2254.628225	1822.769563	1992.62062	1288.976304	2261.964215	1519.40984	2802.346328	2409.659933	2016.282564	1901.194308	2314.055629	1849.454931	2877.231788	1522.16424	1688.321252	2189.352378	2627.329795	1816.257571	1651.648232	2066.297522	1362.97305	966.8464254	2369.905019	2336.102176	2854.765952
chr1:2363060-2363628	18.0249712	25.1962778	16.7411881	20.98684724	12.01760633	14.81004684	24.46122916	36.54381172	24.90827372	12.97344884	7.818030877	10.76139771	37.04457524	14.90591733	35.89750239	37.18240812	10.97296634	19.53585931	35.77164885	33.55605598	13.76067377	11.83795909	18.75912502	16.2359275	31.4381343	12.6128998	21.47654048	6.143600164	29.02000816	11.87772021	13.19231422	28.693169	31.77128231
chr1:2374852-2375353	24.03329494	15.29774009	13.95099009	33.81214277	33.27952522	29.62009368	17.87551361	13.97263389	42.94529952	28.72692244	29.31761579	13.15281943	19.08356906	13.91218951	36.67788288	33.58411056	21.03151881	39.07171862	24.05335009	20.6498806	27.52134753	30.58139431	29.07664378	13.7380925	23.57860072	11.71197838	17.38577086	18.43080049	30.95467537	7.126632128	30.15386108	34.67091254	36.42073826
chr1:2377616-2378360	33.04578054	40.4940179	25.11178216	94.44081257	71.18120673	25.58099	49.86327482	33.31935775	24.04936773	49.11377062	39.09015439	27.50134971	60.61839585	34.78047377	35.89750239	33.58411056	21.94593267	20.42385291	45.02293735	51.6247015	77.56016123	35.51387727	34.70438129	24.97835	44.91162043	73.87555596	47.04385057	59.38813492	27.08534095	15.44103628	48.0577161	54.99524059	41.84510353
chr1:2391827-2402325	2286.167181	2789.5879	2223.78782	3146.86115	3555.362611	3851.958547	2359.567797	3888.691495	3051.692984	2711.450808	2162.662791	3570.392619	3096.02844	3378.674595	4466.897906	2329.297954	2907.836079	2526.341806	2246.829599	5540.621089	5400.438968	2960.476269	2632.843197	2682.67479	1910.989449	2199.149172	5210.617797	2232.174726	2782.051449	5363.978448	1897.808632	2413.812842	2421.591639
chr1:2391832-2405444	4156.758637	5311.015414	3851.868363	5519.540823	5945.017409	6762.805935	4198.864066	6634.851464	5329.51167	4383.17236	4487.549723	5960.618623	5857.533139	6319.115221	7516.624849	4247.190554	5543.176827	4564.287129	3947.216425	8638.103179	10160.38112	5588.503187	5252.555006	5257.942675	3582.824519	3935.224737	8757.315052	3928.832305	5100.750101	8921.355652	3672.174895	4624.382404	4442.555158
chr1:2391839-2403749	3040.21181	3641.762009	2873.206408	4245.172822	4659.133531	5048.879605	2995.559755	4948.462035	3914.893504	3434.257244	3007.010126	4682.403717	4202.875445	4639.715201	5479.831778	2878.638048	3836.880562	3142.609368	2825.960259	7006.762612	7070.484375	3996.297689	3531.405285	3448.261218	2335.404262	2991.059095	6714.998322	2757.45254	3676.835034	7140.885392	2402.885805	3121.577678	2874.138685
chr1:2391889-2403751	3040.21181	3641.762009	2871.811309	4247.504694	4657.284669	5048.879605	2994.618939	4948.462035	3914.893504	3434.257244	3007.010126	4681.208006	4201.752882	4638.721474	5479.831778	2877.438616	3836.880562	3142.609368	2825.960259	7008.053229	7070.484375	3995.311193	3530.467329	3448.261218	2335.404262	2989.257252	6712.952938	2758.476473	3676.835034	7138.509848	2402.885805	3121.577678	2874.138685
chr1:2394004-2403216	2124.943827	2621.312759	2058.468587	2991.791667	3293.748566	3750.980954	2225.971853	3614.612907	2689.234656	2312.980594	1992.62062	3303.749098	2983.772151	3131.236367	3904.243575	2009.049471	2620.710126	2289.247513	1992.727542	5281.206964	5232.808942	2854.921134	2390.850484	2521.564433	1562.924391	2010.856596	4893.583151	1927.042585	2619.539404	5032.590054	1588.731556	2191.440782	1908.601667
chr1:2404796-2412530	1248.729949	1883.421766	1167.69787	1411.948445	1547.497923	2327.87009	1261.634935	2034.630459	1699.774955	1187.070569	1745.375393	1444.418715	1945.401482	1999.380378	2078.153236	1550.866249	1819.683584	1530.900975	1284.078843	1682.965269	3418.901946	2381.40277	2106.64974	2260.540675	1422.575577	1054.978976	2625.2514	1357.735636	1432.62107	2221.13368	1409.693006	1608.013013	1675.35396
chr1:2404818-2412571	1226.699429	1854.62602	1144.678737	1381.63411	1530.85816	2303.635468	1226.824724	2013.134099	1673.148869	1168.537071	1724.853062	1426.483053	1926.317912	1992.424283	2053.961441	1531.675328	1789.507927	1506.925148	1262.492503	1651.990448	3372.616043	2364.632328	2075.697184	2230.566655	1413.593253	1031.555019	2602.752167	1343.400569	1411.33973	2195.002695	1395.558383	1586.493136	1662.955411
chr1:2404837-2412540	1218.688331	1851.026551	1140.49344	1369.97475	1528.084867	2288.825421	1214.594109	2003.460737	1665.418715	1164.830371	1718.012285	1419.308787	1922.950224	1986.461916	2043.816495	1530.475896	1782.192616	1502.485179	1255.091473	1646.827978	3352.600518	2356.740355	2067.255577	2213.08181	1413.593253	1025.248569	2598.661398	1335.209102	1401.666394	2185.500519	1391.789151	1575.733198	1653.656499
chr1:2408582-2410004	96.13317975	188.9720835	94.16918309	116.5935958	122.0249258	166.9496189	79.96940301	164.4471528	195.8305658	91.74081683	196.4280258	124.3539291	179.6100618	177.8772802	119.3982145	151.1284975	160.0224257	95.90330933	61.67525664	76.14643472	285.2212381	245.6376511	156.6386939	232.298655	103.296727	63.06449899	235.2192528	108.5369362	105.439363	136.5937825	120.6154443	150.6391373	142.5833157
chr1:2467458-2505526	1211.67862	1229.21841	962.618316	1077.324825	1259.999802	333.8992379	1559.873767	995.2814605	1090.810608	1278.811386	1492.266644	224.7936411	652.2090368	921.1856911	1106.57953	1456.111079	2056.516774	1894.978353	1304.431678	283.9358583	1616.253682	489.302309	1229.660645	2050.722535	1814.429465	236.9423319	452.0300424	1652.628444	927.6729276	243.4932644	1653.750819	2214.156208	1750.520164
chr1:2476314-2503086	911.262433	930.4625446	737.3098261	797.500195	940.1465876	246.3853247	1159.085935	756.6718663	765.2852374	957.2551897	1096.478831	170.9866526	491.6825441	663.8101852	827.9836965	1037.50913	1495.066663	1407.469864	968.3015293	188.4301605	1062.073821	350.2062897	872.2993135	1428.76162	1309.173735	177.4815186	317.0346451	1226.672166	714.8595344	146.0959586	1167.519809	1611.599659	1325.094945
chr1:2476314-2505525	1138.577348	1186.024791	911.6972022	993.3774359	1171.254402	325.8210305	1464.8513	963.0369207	1016.944693	1198.190668	1392.58675	216.4236651	609.5516471	885.4114895	1051.952896	1331.370097	2002.566356	1801.739024	1242.756421	276.192153	1471.141123	449.8424454	1188.39057	2003.26367	1717.869481	227.9331178	431.5761943	1548.187241	894.783585	229.2400001	1575.539242	2068.299266	1680.778325
chr1:2492299-2493258	20.02774578	44.09348615	39.06277224	47.80337426	27.73293769	6.731839473	26.34286217	19.34672385	27.48499169	19.46017327	29.31761579	7.174265143	8.980503088	20.86828426	22.63103412	37.18240812	65.83779801	47.06366106	16.65231929	3.871852613	43.78396198	3.945986363	35.64233754	31.2229375	29.19255328	3.603685657	10.22692404	40.95733442	9.673336054	2.375544043	27.32693661	35.86646125	47.2694688
chr1:2493436-2494479	17.02358391	32.39521432	18.83383662	31.48027086	39.75054402	6.731839473	22.57959614	15.04745189	25.76717971	12.04677393	24.43134649	16.739952	10.10306597	9.937278221	16.38799022	28.78638048	42.06303762	39.07171862	20.96958726	5.16247015	30.02328822	19.72993182	27.20073128	47.458865	26.94697226	5.405528485	6.136154422	14.33506705	15.47733769	0	42.40386715	38.25755867	37.97055691
chr1:2508532-2526600	882.2222016	1569.36816	931.9261378	1206.743716	1444.886053	1688.34534	892.8348642	1419.834567	1385.415362	1238.03769	977.2538596	1288.976304	1444.738434	1362.400844	1626.312934	1032.7114	1441.116245	1284.926746	947.331942	1746.205528	2429.384405	694.4935999	1138.678889	1632.335173	982.4416968	903.6241784	2109.814429	1011.64616	1025.373622	2079.788809	1020.519736	1220.655231	1228.23128
chr1:2508536-2526596	882.2222016	1569.36816	930.5310388	1206.743716	1444.886053	1686.998972	892.8348642	1419.834567	1385.415362	1235.257665	975.2993519	1288.976304	1443.615871	1362.400844	1626.312934	1030.312535	1437.45859	1284.038753	946.0984369	1744.914911	2425.631494	693.5071033	1137.740933	1631.086255	981.3189063	903.6241784	2109.814429	1011.64616	1024.406288	2079.788809	1020.519736	1218.264134	1225.906552
chr1:2521260-2526187	127.1761857	228.5662343	154.1584405	221.5278319	214.4680514	228.8825421	190.9857507	238.6095942	183.8058819	182.5549587	168.0876639	252.2949909	249.2089607	219.6138487	278.5958338	124.7409821	222.2025683	266.3980815	152.3378839	238.7642445	364.0323696	128.2445568	217.6058502	232.298655	156.067881	142.3455834	318.0573375	172.0208046	196.3687219	372.9604147	143.2308401	216.3943162	212.3251549
chr1:2528744-2530245	10.01387289	44.99335322	20.92648513	20.98684724	16.63976261	35.00556526	25.40204566	6.448907951	15.46030783	9.266749174	32.24937737	21.52279543	33.67688658	25.83692337	43.70130726	21.58978536	42.06303762	44.39968025	40.70566938	23.23111568	47.53687301	5.918979545	67.53285008	43.7121125	11.22790511	3.603685657	40.90769615	18.43080049	17.4120049	2.375544043	13.19231422	40.64865609	25.57200771
chr1:2546464-2547460	50.06936445	77.38856754	40.45787125	51.30118213	52.69258161	169.6423547	23.52041265	85.98543935	77.30153913	57.45384488	29.31761579	57.39412114	96.5404082	41.73656853	70.23424381	79.16254633	47.54952079	71.927482	54.89097841	38.71852613	278.9663864	31.5678909	53.46350631	57.450205	65.12184962	45.04607071	148.2903985	28.6701341	22.24867292	45.13533681	42.40386715	39.45310738	47.2694688
chr1:2549919-2557011	904.252722	1433.488234	907.5119051	810.3254905	1076.037982	1712.579962	896.5981302	1383.290756	1636.215912	1681.914975	1341.769549	1134.729603	2924.276318	1119.931255	1492.867871	1588.048657	1504.210802	1096.672102	1224.870597	823.413989	2780.907071	743.8184294	1271.868676	1934.573208	1230.5784	543.2556127	2835.926035	1034.172694	1005.059616	2108.295338	1307.923724	1237.392913	1303.397484
chr1:2554240-2557031	747.0349176	1155.429311	685.6911628	671.5791116	888.3784372	1518.702985	686.7960494	1161.878249	1330.445379	1417.812624	1105.274115	1028.311337	2525.766494	965.9034431	1301.674652	1255.805849	1207.940711	905.753477	1037.377817	744.6863192	2401.863057	612.6143829	1087.091295	1631.086255	970.0910012	481.9929566	2620.137938	791.5004877	824.1682318	1974.077099	1089.308232	933.7235413	1017.455943
chr1:2556221-2561718	1652.289027	2376.548917	1500.428984	1576.345415	1776.756874	3061.640592	1650.192152	2346.327676	2526.042518	2907.905891	2059.073882	2247.936411	4177.056499	1954.662626	2591.643597	2306.508736	2382.048109	2220.872006	2178.986817	1646.827978	4423.431131	1620.813899	2164.803027	3122.29375	1921.094564	1025.248569	4796.427373	1789.835514	1577.72111	3187.980105	2099.462578	1833.971719	1752.069983
chr1:2556365-2563829	2168.003481	3292.613589	2126.130889	2153.483714	2483.946785	4043.142788	2505.394355	3355.581771	3368.629294	3881.841229	2733.379045	3086.129722	5562.2991	2764.550801	3524.198278	3026.168248	3141.011614	3293.568281	2980.765154	2461.207644	6018.418317	2255.131206	3021.157085	4262.555428	2545.366088	1474.808355	6698.635244	2515.804267	2199.716619	4467.210572	2726.097503	2511.847836	2292.181782
chr1:2556404-2559156	1065.476076	1473.982251	925.6481923	901.2684952	1180.498714	2045.132832	939.8756895	1523.017095	1601.000766	1799.60269	1339.815042	1432.461607	2895.089683	1292.839897	1683.28071	1512.484408	1506.03963	1373.726107	1371.040955	1045.400205	2943.533216	983.537101	1462.273795	2034.486608	1291.209087	655.8707895	3370.794162	1103.800163	1070.838301	2387.421763	1375.769912	1188.375416	1169.338171
chr1:2566409-2569888	65.09017379	48.59282148	66.96475242	57.13086192	29.5818002	44.43014052	58.33062337	59.11498955	82.45497507	67.64726897	78.18030877	33.479904	58.37327007	45.71147982	46.82282921	57.57276097	47.54952079	55.0556035	66.60927717	30.9748209	33.77619925	71.02775453	46.89781255	52.454535	126.8753277	18.9193497	70.56577585	62.459935	25.15067374	67.70300522	71.61542007	101.6216402	99.96330288
chr1:2581559-2584533	103.1428908	96.28577589	96.2618316	50.13524618	39.75054402	103.6703279	66.79797193	146.1752469	74.72482116	96.37419141	68.40777017	55.00269943	49.39276699	60.61739715	95.98679987	57.57276097	74.98193663	105.671239	144.9368531	20.6498806	116.3402418	82.86571362	89.10584385	152.367935	87.57765983	59.46081334	115.5642416	54.26846811	86.09269088	54.63751298	81.98080982	117.1637734	109.2622148
chr1:2586774-2591468	478.6631242	975.4558978	574.0832421	1385.131918	1727.762018	2318.445515	627.5246095	1064.069812	701.7261941	908.1414191	658.6691014	601.4425611	1961.117362	856.5933826	1222.075842	708.8646194	974.7651761	659.7792484	518.6889084	1011.844149	2903.502165	382.7606772	657.507332	922.9500325	760.1291757	844.1633651	1179.164341	662.4848843	533.0008166	1152.138861	710.5003518	673.0939228	871.7729902
chr1:2586779-2591467	478.6631242	975.4558978	574.0832421	1385.131918	1727.762018	2318.445515	627.5246095	1064.069812	701.7261941	908.1414191	658.6691014	601.4425611	1961.117362	856.5933826	1222.075842	708.8646194	974.7651761	659.7792484	518.6889084	1011.844149	2903.502165	382.7606772	657.507332	922.9500325	760.1291757	844.1633651	1179.164341	662.4848843	533.0008166	1152.138861	710.5003518	673.0939228	871.7729902
chr1:2586795-2589947	192.2663595	374.3446988	253.9080196	508.3480775	682.2302671	852.2508773	282.2449518	419.1790168	265.401951	340.0896947	237.4726879	211.6408217	698.2341151	325.9427256	390.9706239	287.8638048	348.3916812	245.086235	223.8811816	365.2447631	970.7529857	180.5288761	298.2700878	333.4609725	212.2074065	349.5575087	529.7546651	263.1508737	192.4993875	362.2704665	240.2885805	271.3895568	279.7422662
chr1:2586809-2591463	478.6631242	975.4558978	574.0832421	1385.131918	1727.762018	2317.099147	627.5246095	1064.069812	701.7261941	908.1414191	658.6691014	601.4425611	1961.117362	856.5933826	1222.075842	708.8646194	974.7651761	659.7792484	518.6889084	1011.844149	2903.502165	382.7606772	656.5693757	922.9500325	760.1291757	844.1633651	1179.164341	662.4848843	533.0008166	1152.138861	710.5003518	673.0939228	871.7729902
chr1:2586818-2591467	478.6631242	975.4558978	574.0832421	1385.131918	1727.762018	2318.445515	627.5246095	1064.069812	701.7261941	908.1414191	658.6691014	601.4425611	1961.117362	856.5933826	1222.075842	708.8646194	974.7651761	659.7792484	518.6889084	1011.844149	2903.502165	382.7606772	657.507332	922.9500325	760.1291757	844.1633651	1179.164341	662.4848843	533.0008166	1152.138861	710.5003518	673.0939228	871.7729902
chr1:2587077-2591469	476.6603496	974.5560307	571.2930441	1376.970366	1718.517705	2309.020939	624.70216	1059.77054	700.8672881	904.4347194	658.6691014	597.8554286	1957.749673	848.6435601	1212.711276	708.8646194	971.1075207	654.4512868	514.988393	1009.262914	2895.996343	382.7606772	654.6934632	920.4521975	754.5152232	842.3615223	1167.914725	661.460951	531.0661494	1146.200001	706.7311191	669.5072767	869.4482622
chr1:2590641-2633042	218.302429	482.3287465	273.4394057	792.8364512	808.8773492	1357.138838	243.6714751	420.2538348	319.5130284	458.7040841	283.4036193	285.7748949	834.0642243	343.8298264	531.4391115	308.2541577	448.062792	315.2377297	226.3481919	471.0754012	1594.987187	115.4201011	286.0766566	468.3440625	362.6613349	344.1519802	351.8061869	284.6534742	257.310739	601.0126428	319.4424658	276.1717516	412.2517607
chr1:2590642-2632990	218.302429	482.3287465	273.4394057	792.8364512	808.8773492	1357.138838	243.6714751	420.2538348	318.6541224	458.7040841	283.4036193	285.7748949	834.0642243	343.8298264	531.4391115	308.2541577	448.062792	313.4617425	226.3481919	471.0754012	1593.736216	115.4201011	286.0766566	468.3440625	362.6613349	343.2510588	351.8061869	284.6534742	257.310739	601.0126428	319.4424658	276.1717516	412.2517607
chr1:2590925-2629494	177.2455502	395.9415083	222.5182919	635.4350969	647.1018794	1126.909928	195.6898332	336.4180315	278.2855409	384.5700907	233.5636725	242.729304	711.7048697	294.1434353	434.6719311	266.2740195	357.5358198	262.8461071	187.4927802	406.5445243	1342.291177	98.64965908	240.1168003	400.9025175	335.7143627	286.4930097	296.5807971	237.5525397	227.3233973	529.7463215	280.8078313	231.9364494	347.1593774
chr1:2629757-2632979	0	1.799734129	4.185297026	0	0	0	0	0	0	1.853349835	0	0	4.490251544	0	0	0	0	1.77598721	1.233505133	0	2.501940685	0	0	2.497835	4.491162043	0	4.090769615	8.191466885	0	0	7.538465271	2.391097417	4.649455948
chr1:2632567-2636620	14.01942205	19.79707542	19.53138612	6.995615746	0	2.692735789	24.46122916	6.448907951	13.74249585	5.560049505	24.43134649	7.174265143	16.83844329	19.87455644	17.16837071	19.19092032	32.91889901	25.75181454	30.83762832	0	23.76843651	9.864965908	18.75912502	17.484845	35.92929634	3.603685657	12.27230884	52.22060139	15.47733769	0	18.84616318	38.25755867	10.84873054
chr1:2635975-2801721	199.2760705	325.7518773	432.4806927	402.2479054	82.2743818	94.24575262	286.0082178	48.36680964	158.0387022	288.1958993	314.6757428	181.7480503	242.4735834	170.9211854	163.8799022	446.1888975	308.1574713	255.7421582	407.0566938	46.46223135	243.9392168	200.2588079	227.923369	262.272675	775.8482429	72.97463455	140.1088593	357.3527429	125.7533687	53.44974096	659.6157112	282.1494952	513.7648822
chr1:2641367-2789671	77.10682126	151.1776668	255.3031186	282.1565017	30.50623146	37.69830105	99.72654964	10.74817992	52.39326541	137.1478878	126.0657479	63.37267543	122.3593546	27.82437902	77.25766819	185.9120406	126.1891129	95.01531572	165.9064404	20.6498806	122.5950936	75.96023749	88.1678876	84.92639	432.2743466	24.32487818	42.95308095	129.0156034	40.62801143	22.56766841	355.2501759	64.55963025	234.022616
chr1:2811849-2812692	0	0	0	0	0	0	0	0	0	0	0	0	0	0	0.780380487	0	0	0	0	0	0	0	0	0	0	0	0	0	0	0	0	0	0
chr1:2814431-2814998	0	0	0	0	0	0	0	0	0	0	0	0	0	0	1.560760974	0	0	0	0	0	0	0	0	0	0	0	4.090769615	0	0	2.375544043	0	0	0
chr1:3021481-3022901	0	0	0	0	0	0	0	0	0	0	0	0	2.245125772	0	0	0	0	0	0	0	0	0	0	0	0	0	0	0	0	0	1.884616318	0	0
chr1:3059614-3062531	16.02219662	17.99734129	46.73581679	6.995615746	12.94203759	8.078207368	65.85715542	8.598543935	30.92061565	25.94689769	70.36227789	45.43701257	4.490251544	19.87455644	17.16837071	20.39035284	40.2342099	35.5197442	51.19046301	7.743705226	17.51358479	11.83795909	59.09124382	39.96536	85.33207881	3.603685657	31.70346451	59.38813492	13.54267048	0	22.61539581	26.30207158	37.19564758
chr1:3059614-3063786	25.03468223	28.79574606	55.10641084	11.65935958	14.7909001	8.078207368	86.55511855	10.74817992	42.94529952	37.0669967	93.81637053	59.78554286	4.490251544	27.82437902	28.09369752	21.58978536	61.26572871	53.27961629	75.2438131	24.52173321	23.76843651	27.62190454	75.97445634	53.7034525	110.03347	5.405528485	34.77154172	77.81893541	15.47733769	4.751088085	37.69232635	40.64865609	51.14401543
chr1:3059616-3061751	10.01387289	12.5981389	37.66767323	0	9.244312562	8.078207368	35.75102723	6.448907951	26.6260857	14.82679868	54.72621614	40.65416914	2.245125772	19.87455644	4.682282921	11.9943252	31.09007128	26.63980815	36.38840142	7.743705226	17.51358479	9.864965908	44.0839438	23.7294325	74.1041737	3.603685657	19.43115567	36.86160098	13.54267048	0	18.84616318	16.73768192	27.89673569
chr1:3059616-3062032	12.01664747	14.39787303	37.66767323	0	9.244312562	8.078207368	51.74490783	6.448907951	29.20280367	14.82679868	55.70347	40.65416914	3.367688658	19.87455644	4.682282921	13.19375772	34.74772673	31.96776978	44.40618478	7.743705226	17.51358479	9.864965908	48.77372505	32.471855	78.59533575	3.603685657	27.6126949	40.95733442	13.54267048	0	20.73077949	19.12877933	28.67164501
chr1:3059616-3068437	84.11653228	84.58750405	113.7005692	38.4758866	29.5818002	29.62009368	167.4653381	34.39417574	85.03169304	68.57394389	189.5872488	133.919616	4.490251544	86.45432052	90.52413647	95.95460161	138.9909069	110.111207	156.0383993	86.47137502	45.03493233	51.29782272	156.6386939	137.380925	220.0669401	7.207371313	117.6096264	180.2122715	32.88934258	20.19212436	133.8077586	126.7281631	153.4320463
chr1:3061288-3063682	16.02219662	21.59680954	24.41423265	11.65935958	5.546587537	0	62.0938894	6.448907951	16.31921382	25.94689769	53.74896228	31.08848229	2.245125772	17.8871008	24.97217558	16.79205528	42.06303762	34.63175059	50.57371045	18.06864553	12.50970342	16.77044204	44.0839438	37.467525	47.15720145	0.900921414	14.31769365	47.10093459	5.804001633	4.751088085	20.73077949	26.30207158	27.89673569
chr1:3064071-3067769	50.06936445	53.0921568	46.73581679	23.31871915	13.86646884	21.54188631	71.50205446	17.19708787	40.36858155	28.72692244	81.11207035	65.76409714	0	49.6863911	42.92092677	58.77219349	73.1531089	54.1676099	66.60927717	52.91531904	18.76455514	21.702925	73.16058758	57.450205	110.03347	0	59.31615941	94.20186918	15.47733769	10.68994819	77.26926902	75.31956863	88.33966301
chr1:3069167-3434342	695.9641659	1115.83516	1143.981187	766.0199241	905.9426311	321.7819268	1746.155435	291.2756758	885.532076	1261.204563	2204.684707	1343.979003	316.5627339	736.3523162	1145.598555	1854.322676	948.2471742	1606.380431	2242.512332	2422.489118	227.6766023	1579.381042	1290.627801	735.6124075	2466.770752	300.0068309	1925.729796	2101.111256	432.3981216	358.7071504	2391.578107	1390.423148	2830.743763
chr1:3069177-3438619	715.9919117	1133.832501	1163.512573	797.500195	931.8267063	337.9383416	1790.373811	299.8742197	906.1458198	1279.738061	2265.274447	1372.676064	321.0529854	760.2017839	1160.425784	1884.308489	966.5354514	1643.676163	2322.073413	2461.207644	230.178543	1610.948933	1328.146051	765.5864275	2538.629345	307.2142022	1972.773647	2147.188257	440.1367905	380.0870468	2476.385841	1414.334122	2897.385965
chr1:3069196-3435421	703.9752642	1122.134229	1152.351781	780.0111556	911.4892186	327.1673984	1756.504417	295.5749478	888.108794	1266.764612	2215.4345	1351.153269	318.8078596	749.2707779	1149.500457	1867.516434	953.7336573	1613.48438	2271.499702	2425.070353	227.6766023	1589.246008	1294.379626	748.1015825	2482.489819	303.6105166	1945.160952	2111.35059	432.3981216	367.0215546	2417.020427	1395.205343	2842.367403
chr1:3069210-3434342	695.9641659	1115.83516	1143.981187	766.0199241	905.9426311	321.7819268	1744.273802	291.2756758	885.532076	1261.204563	2204.684707	1342.783293	316.5627339	736.3523162	1144.818174	1853.123244	946.4183464	1606.380431	2240.662074	2422.489118	227.6766023	1579.381042	1289.689845	735.6124075	2466.770752	300.0068309	1925.729796	2100.087323	432.3981216	358.7071504	2391.578107	1388.03205	2830.743763
chr1:3069210-3438621	715.9919117	1133.832501	1163.512573	797.500195	931.8267063	337.9383416	1788.492178	299.8742197	906.1458198	1279.738061	2265.274447	1371.480353	321.0529854	760.2017839	1159.645403	1884.308489	964.7066237	1643.676163	2320.223155	2461.207644	230.178543	1610.948933	1327.208095	765.5864275	2538.629345	307.2142022	1972.773647	2146.164324	440.1367905	380.0870468	2476.385841	1411.943025	2897.385965
chr1:3132926-3133709	2.002774578	1.799734129	9.068143556	4.66374383	5.546587537	2.692735789	6.585715542	0	1.717811981	1.853349835	0.97725386	0	3.367688658	1.987455644	3.121521947	8.396027641	5.486483168	9.767929654	5.550773098	5.16247015	0	5.918979545	5.627737506	0	8.982324085	1.801842828	2.045384807	6.143600164	0.967333605	2.375544043	1.884616318	3.586646125	6.974183922
chr1:3237930-3433925	321.4453198	554.3181116	558.737153	405.7457132	493.6462908	185.7987695	986.9165148	137.576703	412.2748754	709.8329868	1284.111572	755.6892617	202.0613195	386.5601228	630.5474333	951.1499885	514.8150039	824.946059	1234.121885	1328.045446	92.57180534	877.9819658	643.4379882	342.203395	1451.76813	168.4723045	1070.758947	1277.868834	243.7680686	161.5369949	1467.173803	688.636056	1717.199063
chr1:3306635-3310096	14.01942205	25.1962778	13.25344058	13.99123149	24.03521266	2.692735789	22.57959614	4.299271968	17.17811981	14.82679868	29.31761579	19.13137371	4.490251544	9.937278221	21.85065363	16.79205528	10.97296634	20.42385291	35.15489629	51.6247015	0	24.66241477	20.63503752	7.493505	38.17487736	1.801842828	51.13462018	48.12486795	11.60800327	7.126632128	45.23079162	26.30207158	37.19564758
chr1:3454425-3481113	647.897576	1276.011497	763.8167073	1783.882015	1718.517705	3128.958987	632.228692	1526.241548	1017.803599	1111.083226	802.3254188	462.7401017	1667.005886	912.2421407	1014.494633	1019.517642	996.7111088	663.3312229	568.0291137	2574.781988	2894.745372	918.428326	750.3650008	638.1968425	679.2882589	884.7048287	1289.615121	490.4640797	578.465496	901.5189642	874.4619714	681.4627638	820.6289748
chr1:3466004-3481113	441.6117945	823.3783639	518.9768312	1182.259061	1091.753314	2166.305942	426.1898772	1054.39645	651.0507407	699.6395627	493.5131991	294.1448709	1134.911078	571.3934977	636.7904772	665.6850487	683.0671544	438.6688408	344.7646846	1728.136883	1930.247238	623.4658454	477.4197318	407.147105	376.1348211	564.8777267	881.5608519	333.8022756	371.4561045	601.0126428	511.6733302	450.7218631	464.1706854
chr1:3466970-3481113	425.5895978	785.5839472	498.7478956	1119.298519	1017.798813	2078.792029	396.083749	1002.805186	607.2465352	668.1326155	475.9226296	286.9706057	1076.537808	547.54403	613.3790626	629.7020731	635.5176336	409.3650519	327.4956128	1679.093416	1825.16573	587.9519681	453.9708255	392.160095	342.4511057	535.14732	852.9254646	314.3475417	355.9787668	574.8816583	477.7502365	435.1797299	434.7241311
chr1:3471623-3480815	340.4716783	590.3127942	381.5595789	863.9585446	749.7137488	1468.887373	307.6469975	723.3525085	445.772209	510.5978795	358.6521665	221.2065086	838.5544759	387.5538506	465.1067701	480.9724406	458.1213445	304.5818065	233.1324701	1286.745685	1403.588724	441.9504727	349.8576816	294.74453	278.4520466	393.702658	626.9104434	230.3850061	265.0494079	446.60228	372.2117227	349.1002228	340.9601028
chr1:3487245-3487627	17.02358391	19.79707542	27.20443067	4.66374383	14.7909001	14.81004684	47.98164181	45.14235566	33.49733362	20.38684818	13.68155403	8.369976	19.08356906	23.84946773	17.9487512	28.78638048	10.05855247	13.31990407	11.71829876	7.743705226	10.00776274	7.891972726	16.88321252	21.2315975	38.17487736	12.6128998	9.204231633	22.52653393	31.92200898	3.563316064	7.538465271	33.47536383	6.974183922
chr1:3489919-3531448	2889.002329	5254.323789	2215.417226	3037.26317	5705.589713	3633.846948	3811.247666	3393.2004	4817.6037	3096.020899	2861.399301	5827.894718	1165.220276	2137.508545	5497.780529	3106.530227	2319.867966	2899.29912	3155.922882	5205.060529	4031.877414	3028.544534	3601.752004	3480.733073	3181.988307	1419.852149	11119.7345	2825.032142	1274.945692	1004.85513	3475.23249	4274.086632	3543.660342
chr1:3489925-3611495	3049.224295	5552.179787	2357.717325	3148.027086	5890.475965	3698.472607	4012.582398	3669.428624	5024.600043	3217.415313	3018.737172	6021.599876	1212.367917	2466.432454	5805.250441	3207.282559	2393.935489	3067.129911	3290.374942	5396.071925	4115.692427	3135.086165	3728.376098	3643.092348	3484.018955	1482.015726	11350.86299	3007.29228	1510.975092	1053.553783	3618.46333	5049.997744	3733.513126
chr1:3560694-3560790	0	0	0	1.165935958	1.848862512	2.692735789	1.881633012	2.149635984	0.85890599	0	0	0	0	0	0	0	0	0	0	0	0	1.972993182	0	0	0	0	0	1.023933361	0	1.187772021	0	4.782194834	0.774909325
chr1:3623189-3624743	31.04300596	40.4940179	34.87747522	16.32310341	11.09317507	5.385471579	19.75714663	15.04745189	17.17811981	22.24019802	9.772538596	4.782843429	4.490251544	5.962366933	17.16837071	26.38751544	22.86034653	37.29573141	27.13711292	12.90617538	18.76455514	6.905476135	16.88321252	23.7294325	26.94697226	0.900921414	4.090769615	14.33506705	23.21600653	4.751088085	41.46155899	19.12877933	55.01856205
chr1:3625001-3630127	1579.187755	1609.862178	1506.706929	1618.319109	1774.908012	1210.384737	1885.396278	1438.106473	1290.935703	1039.729257	1768.829486	1628.558187	1260.638121	1099.062971	1463.213413	1523.279301	1713.611576	1555.764796	1697.303063	2062.406825	1564.963898	1667.179238	1397.554814	1918.33728	1328.261174	1099.124125	2053.566347	1358.75957	1412.307064	1165.204353	1540.67384	1746.696663	1461.478986
chr1:3625049-3630127	1579.187755	1609.862178	1506.706929	1618.319109	1774.908012	1210.384737	1885.396278	1438.106473	1290.935703	1039.729257	1768.829486	1628.558187	1260.638121	1099.062971	1463.213413	1523.279301	1713.611576	1555.764796	1697.303063	2062.406825	1564.963898	1667.179238	1397.554814	1918.33728	1328.261174	1099.124125	2053.566347	1358.75957	1412.307064	1165.204353	1540.67384	1746.696663	1461.478986
chr1:3630766-3650058	804.1139931	1151.829842	880.3074745	946.7399976	1421.775272	1016.50776	754.5348378	1178.000519	1003.202197	902.5813696	714.3725714	1003.201409	1298.805259	933.1104249	1097.995345	821.6112763	810.1706811	816.0661229	661.7755038	1169.299489	1551.203225	731.9804703	738.1715696	907.9630225	788.1989385	1092.817675	1473.699754	792.5244211	765.1608819	1667.631918	911.2119896	932.5279925	857.8246224
chr1:3630766-3650073	804.1139931	1151.829842	880.3074745	946.7399976	1421.775272	1017.854128	754.5348378	1178.000519	1003.202197	902.5813696	714.3725714	1003.201409	1298.805259	933.1104249	1097.995345	821.6112763	810.1706811	816.0661229	661.7755038	1169.299489	1551.203225	731.9804703	738.1715696	907.9630225	788.1989385	1092.817675	1473.699754	792.5244211	765.1608819	1667.631918	911.2119896	932.5279925	857.8246224
chr1:3652519-3736201	466.6464767	843.1754393	526.6498758	644.7625846	1086.206726	667.7984757	285.0674013	292.3504938	709.456348	880.3411716	308.8122196	261.8606777	819.4709068	287.1873406	436.2326921	670.4827788	459.9501722	737.0346921	783.2757594	589.8122147	416.573124	286.0840113	445.5292193	660.6773575	735.4277845	800.9191372	555.3219752	400.357944	281.4940792	994.1651819	525.8079526	572.6678313	791.9573298
chr1:3652564-3733292	255.3537587	584.0137248	329.243366	478.0337426	869.8898121	471.2287631	163.702072	183.7938766	510.1901583	688.5194637	171.0194254	167.39952	630.880342	164.9588185	309.8110533	455.7843577	261.5223643	497.2764187	537.8082379	481.4003415	222.6727209	212.096767	249.4963628	398.4046825	547.9217692	642.3569683	399.8727298	229.3610728	151.8713761	724.540933	307.1924598	368.2290022	500.5914237
chr1:3652564-3733903	276.3828918	627.2073439	362.7257423	501.3524618	898.5471811	494.1170173	175.9326866	196.6916925	541.1107739	717.2463861	191.5417565	176.9652069	669.0474801	173.9023689	323.0775215	501.3627934	277.0674	535.4601438	565.5621034	502.0502221	247.6921278	220.9752363	265.441619	413.3916925	565.8864174	665.7809251	421.3492703	246.7679399	161.5447121	788.6806222	335.4617045	389.7488789	548.6358018
chr1:3658937-3668772	13.01803476	32.39521432	14.64853959	38.4758866	70.25677547	35.00556526	3.763266024	17.19708787	29.20280367	59.30719472	9.772538596	21.52279543	63.9860845	7.949822577	21.85065363	43.17957073	20.11710495	12.43191047	14.18530903	61.9496418	8.756792397	23.67591818	5.627737506	12.489175	22.45581021	63.06449899	28.6353873	26.62226738	13.54267048	59.38860107	22.61539581	28.693169	30.99637298
chr1:3682365-3733079	192.2663595	449.9335322	273.4394057	360.2742109	656.3461919	358.13386	143.9449254	117.1551611	418.2872173	477.2375825	145.6108251	119.5710857	443.41234	121.2347943	227.0907217	379.0206764	219.4593267	423.5729495	479.2167441	348.4667352	183.8926403	164.7449307	216.667894	353.4436525	487.2910816	430.640436	289.4219502	166.9011378	125.7533687	558.25285	265.7309008	272.5851055	384.355025
chr1:3690671-3733292	192.2663595	424.7372544	272.0443067	318.3005164	616.5956479	360.8265958	138.3000264	115.0055251	407.9803454	436.4638861	144.6335712	117.179664	435.5543998	120.2410665	231.7730046	381.4195414	209.4007742	423.5729495	477.3664864	336.8511773	185.1436107	162.7719375	209.164244	335.9588075	482.7999196	394.6035794	250.5596389	165.8772044	123.8187015	532.1218656	260.0770518	270.1940081	378.1557504
chr1:3690671-3736201	403.5590775	682.9991019	469.4508164	483.8634224	831.9881306	557.3963084	259.6653557	223.5621423	607.2465352	628.285594	282.4263654	211.6408217	623.0224018	242.4695886	356.6338825	596.1179625	406.9141683	663.3312229	722.2172553	445.2630505	379.0440138	236.7591818	405.1971005	596.982565	669.1831443	553.1657483	404.9861918	335.8501423	250.5394038	798.1827983	477.7502365	474.6328372	668.7467471
chr1:3698057-3733091	175.2427756	388.7425718	260.8835146	299.6455411	569.4496538	333.8992379	127.9510448	108.5566172	395.0967556	414.2236881	132.9065249	112.3968206	405.2452019	111.2975161	208.36159	363.4280536	203.9142911	396.9331414	453.3131363	321.3637669	166.3790555	158.8259511	197.908769	327.216385	453.6073663	363.0713299	233.173868	149.4942706	116.0800327	519.0563733	231.8078071	261.8251671	354.1335614
chr1:3712199-3714298	14.01942205	17.99734129	28.59952968	30.3143349	49.91928784	24.2346221	5.644899036	8.598543935	36.07405159	42.6270462	11.72704632	11.95710857	25.81894638	9.937278221	8.584185355	11.9943252	22.86034653	32.85576338	49.95695788	23.23111568	12.50970342	22.68942159	15.00730002	14.98701	29.19255328	26.12672101	0	8.191466885	9.673336054	40.38424873	13.19231422	21.51987675	16.27309582
chr1:3735983-3746776	1215.684169	1841.128014	1233.965073	1041.18081	986.3681504	1140.373607	1348.190053	980.2340086	1307.254917	884.9745462	1025.139299	1039.072735	927.2369439	1163.65528	1357.862047	1319.375772	1472.206317	1306.238593	1205.751267	699.5147054	2375.59268	567.2355397	1567.324896	1913.34161	1209.24538	743.2601667	1102.462411	1089.465096	1224.644344	1150.951089	1324.885271	1317.494677	1659.855773
chr1:3735983-3747322	1420.968563	2179.47803	1325.344058	1220.734948	1123.183976	1328.865112	1488.371713	1162.953067	1529.711569	1020.269084	1222.544578	1223.212207	1148.381832	1383.269128	1549.835647	1576.054331	1752.931372	1529.124988	1380.292244	824.7046065	2773.401249	635.3038044	1791.49644	2369.196498	1407.9793	838.7578366	1268.138581	1315.754368	1319.443038	1375.440001	1641.500813	1585.297587	1993.841692
chr1:3736174-3737875	239.3315621	379.7439012	247.630074	242.5146792	173.7930762	141.3686289	326.4633276	154.7737908	234.4813354	160.3147607	147.5653328	216.4236651	232.3705174	208.6828426	241.1375704	236.2882065	298.0989188	232.6543245	238.6832432	144.5491642	510.3958997	114.4336045	342.3540316	367.181745	158.313462	156.7603261	188.1754023	217.0738724	244.7354022	166.288083	245.0001213	265.4118133	273.5429916
chr1:3737148-3747336	1295.795152	2049.897173	1218.618984	1133.289751	1057.549357	1266.932189	1406.520676	1105.987714	1421.489414	955.4018399	1159.023078	1165.818086	1040.615795	1298.802263	1467.115315	1469.304837	1610.28281	1451.869544	1271.127039	795.0204032	2604.520253	598.8034306	1639.547527	2209.335058	1327.138384	789.2071588	1201.663574	1214.384966	1251.729685	1319.614716	1514.289211	1435.853999	1852.033286
chr1:3738074-3742858	435.6034707	691.9977725	460.3826729	413.907265	413.2207715	434.87683	467.5858035	349.3158474	484.4229785	256.6889521	405.5603517	389.8017394	296.3566019	459.1022538	451.8403018	489.3684682	496.5267267	489.2844763	427.4095285	229.7299217	779.3545233	236.7591818	604.9817819	618.2141625	452.4845758	275.6819527	384.5323438	396.2622106	444.0061249	377.7115028	491.8848589	449.5263144	608.3038198
chr1:3738446-3743370	412.5715631	668.6012288	442.9439353	413.907265	391.0344214	440.2623015	471.3490695	368.6625712	484.4229785	258.542302	389.92429	374.2574983	317.6852967	442.2088808	432.3307897	465.3798178	497.4411405	511.4843164	438.5110747	243.9267146	736.8215317	232.8131954	575.9051381	631.952255	405.3273743	281.9884026	387.600421	363.496343	450.7774601	402.6547152	473.0386957	449.5263144	586.6063587
chr1:3743118-3746238	363.5035859	547.1191751	393.4179204	296.1477332	311.5333334	420.0667831	381.9715014	338.5676674	432.0297131	357.6965181	364.5156896	307.2976903	282.8858473	324.9489978	497.8827506	462.9809528	484.6393465	408.4770583	405.2064361	227.1486866	800.6210191	141.0690125	473.6679068	696.895965	469.3264335	222.5275893	395.7819602	354.2809428	387.9007758	435.9123318	490.0002426	416.0509505	674.9460217
chr1:3752397-3771644	84.11653228	179.9734129	124.8613613	30.3143349	34.20395648	45.77650842	56.44899036	54.81571759	98.77418889	57.45384488	91.86186281	38.26274743	22.45125772	82.47940923	46.82282921	79.16254633	94.18462771	144.7429576	144.3201005	18.06864553	75.05822054	58.20329885	108.8029251	279.75752	134.7348613	29.73040667	25.56731009	99.32153598	94.79869333	26.13098447	132.8654504	138.6836502	134.0593132
chr1:3772787-3775982	388.5382681	472.4302088	264.3712621	415.0732009	440.9537092	1273.664028	312.35108	395.533021	305.7705326	198.3084323	259.9495267	95.65686857	750.9945708	260.3566894	351.171219	278.2683447	337.4187148	567.4279135	297.8914896	906.0135114	1831.420581	152.9069716	408.0109692	701.891635	317.7497145	241.446939	267.9454098	183.2840715	401.4434463	344.4538862	256.3078192	333.5580896	330.8862816
chr1:3773062-3775670	220.3052036	301.4554666	183.4555196	312.4708366	324.4753709	969.3848841	210.7428973	252.5822281	202.7018137	126.0277888	201.3142951	59.78554286	488.3148554	164.9588185	240.3571899	199.1057983	236.8331901	364.9653716	194.893811	611.7527128	1303.511097	113.4471079	239.178844	454.60597	195.3655489	181.9861257	158.5173226	133.1113369	225.3887301	214.9867359	165.846236	205.6343778	216.9746109
chr1:3780219-3796504	2087.892498	3196.327813	1855.481682	1969.265832	2424.783185	3783.293784	2378.384127	3595.266183	2579.294689	1920.997104	2503.724388	2255.110677	3154.40171	3131.236367	3379.047508	2515.209995	3136.439544	2543.213684	2134.580632	3403.358447	4622.335415	1648.435803	2408.671653	3865.399663	2270.282413	1706.345158	3360.567238	1957.760585	2316.763985	4005.167256	2760.962905	2623.033866	2753.25283
chr1:3782814-3783109	10.01387289	35.09481551	18.83383662	15.15716745	7.39545005	18.84915052	20.69796313	12.8978159	20.61374377	18.53349835	13.68155403	16.739952	17.96100618	13.91218951	16.38799022	9.595460161	28.3468297	19.53585931	32.68788602	5.16247015	23.76843651	22.68942159	15.00730002	57.450205	31.4381343	7.207371313	8.181539229	10.23933361	6.771335238	9.502176171	38.63463451	28.693169	19.37273312
chr1:3785007-3785538	161.2233535	211.4687601	108.8177227	180.7200734	203.3748764	238.3071174	195.6898332	261.180772	216.4443096	126.0277888	186.6554872	191.3137371	241.3510205	238.4946773	210.7027314	201.5046634	235.0043624	204.2385291	160.3556673	265.8672127	371.5381917	116.4065977	169.7700814	278.5086025	148.2083474	132.4354479	244.4234845	158.7096709	154.7733769	233.9910882	162.0770033	192.4833421	161.9560488
chr1:3812080-3857199	2755.817819	2964.16211	2904.596136	2595.373442	2743.711968	1705.848123	2582.541309	1901.353028	2710.707305	2262.013473	2540.860035	2353.158967	2826.613347	2235.8876	2702.457626	2840.256208	2744.155998	2507.69394	2676.089386	2592.850633	2803.424537	3019.666064	2403.043915	2304.252788	3146.059011	1980.225268	2862.516038	2580.312069	2191.97795	2683.176996	2922.097601	3217.221574	3502.590147
chr1:3831090-3837136	375.5202334	347.3486868	438.7586382	383.5929301	393.8077152	211.3797595	338.6939422	241.8340482	432.8886191	251.1289026	330.3118046	335.9947509	355.8524349	298.1183466	330.1009459	401.8098942	396.8556158	317.9017106	338.597159	418.1600822	342.7658738	439.9774795	347.0438129	252.281335	319.9952955	318.9261806	343.6246476	349.161276	384.0314414	451.3533681	396.7117349	469.8506424	412.2517607
chr1:3843108-3857214	755.0460159	676.7000324	771.4897518	644.7625846	637.8575668	456.4187163	640.6960406	453.5731926	646.7562107	661.6458911	730.0086331	639.7053086	697.1115522	601.2053324	584.5049846	633.3003706	641.9185306	645.5713508	782.6590068	560.1280113	586.7050906	713.2370351	609.6715632	671.917615	761.2519662	498.209542	635.0919827	644.0540838	512.6868109	749.4841455	745.3657536	706.5692867	908.1937285
chr1:3857280-3860490	60.08323734	133.1803255	72.54514845	64.12647767	79.50108804	41.73740473	70.56123795	91.35952931	79.01935111	71.35396864	34.20388509	95.65686857	107.7660371	92.41668745	92.08489744	67.16822113	53.95041782	79.91942444	77.0940708	89.05261009	100.0776274	66.09527158	89.10584385	104.90907	57.26231604	59.46081334	129.8819353	36.86160098	73.51735401	57.01305702	51.82694874	94.44834796	60.44292732
chr1:3857280-3865752	261.3620824	402.2405778	338.3115096	243.6806151	280.1026706	99.6312242	310.469447	214.9635984	271.4142929	240.0088036	198.3825335	243.9250149	254.8217751	240.4821329	230.9926241	255.4791268	204.8287049	266.3980815	374.3688078	308.4575915	186.394581	289.0435011	286.0766566	277.259685	295.2939043	149.5529548	254.6504085	214.0020724	211.8460596	129.4671503	249.7116621	345.5135767	302.2146366
chr1:3857280-3873044	417.5784995	551.6185105	472.9385639	368.4357626	420.6162216	205.9942879	462.881721	341.7921214	426.0173712	347.503094	279.4946039	370.6703657	419.8385194	378.6103002	375.3630141	403.0093268	317.3016099	412.0290327	531.6407123	465.9129311	352.7736366	399.5311193	403.321188	450.8592175	398.5906313	250.4561531	464.3023513	334.8262089	331.7954267	218.5500519	401.4232757	545.170211	489.7426932
chr1:3857280-3885429	791.0959583	1013.250314	881.7025735	682.0725352	797.7841741	437.5695658	841.0899564	683.5842428	828.8442807	609.7520957	517.9445456	608.6168263	762.2201996	705.5467537	802.2311404	728.0555397	657.4635663	808.0741805	924.5120971	859.55128	720.5589172	672.7906749	732.5438321	885.4825075	738.796156	470.2809782	812.0177685	554.9718814	633.6035116	482.2354407	716.1542007	1007.847561	993.4337542
chr1:3884063-3884133	9.012485601	26.09614487	23.01913364	11.65935958	11.09317507	13.46367895	11.28979807	20.42154185	12.02468386	5.560049505	7.818030877	9.565686857	6.735377316	12.91846169	24.97217558	20.39035284	5.486483168	7.991942444	12.9518039	11.61555784	21.26649582	13.81095227	13.13138751	29.97402	15.71906715	11.71197838	12.27230884	13.31113369	4.836668027	4.751088085	7.538465271	10.75993838	17.04800514
chr1:3889124-3900247	849.1764211	1189.624259	825.8986131	956.0674852	1081.58457	1052.859694	988.7981478	1430.582747	990.3186069	661.6458911	1007.548729	1119.185362	871.1087996	1269.984157	1239.244213	669.2833462	1014.084972	810.7381613	766.0066875	1349.985944	1227.201906	776.3728169	856.3540572	1061.579875	919.5654282	724.340817	1428.701288	631.7668835	982.8109431	1770.968084	875.4042796	932.5279925	944.6144667
chr1:3889124-3900285	849.1764211	1189.624259	825.8986131	956.0674852	1081.58457	1052.859694	988.7981478	1430.582747	990.3186069	661.6458911	1007.548729	1119.185362	871.1087996	1269.984157	1239.244213	669.2833462	1014.084972	810.7381613	766.0066875	1349.985944	1227.201906	776.3728169	856.3540572	1061.579875	919.5654282	724.340817	1428.701288	631.7668835	982.8109431	1770.968084	875.4042796	932.5279925	944.6144667
chr1:3900403-3917225	83.11514499	161.9760716	139.5099009	202.8728566	88.7454006	103.6703279	116.6612467	176.2701507	109.9399668	116.7610396	93.81637053	64.56838628	190.8356906	114.2786995	224.7495802	124.7409821	88.69814455	104.7832454	83.87834903	197.4644833	237.6843651	193.3533318	138.8175252	77.432885	102.1739365	203.6082396	222.946944	67.5796018	94.79869333	85.51958554	135.6923749	81.29731217	226.2735228
chr1:3940616-3955262	1.001387289	4.499335322	2.790198017	3.497807873	0	0	1.881633012	0	0	0	0	0	0	1.987455644	6.243043894	0	0	1.77598721	1.233505133	0	0	2.959489772	0	0	0	0	0	2.047866721	0	0	0	0	3.099637298
chr1:3947148-3948980	0	0	1.395099009	0	0	0	0	0	0	0	0	0	0	1.987455644	1.560760974	0	0	0	0	0	0	0	0	0	0	0	0	0	0	0	0	0	1.549818649
chr1:4412050-4424687	4.005549156	17.99734129	0	0	0	0	3.763266024	0	0	0	0	0	0	2.981183466	4.682282921	4.797730081	1.828827723	3.55197442	2.467010266	0	0	1.972993182	3.751825004	9.99134	0	0	0	0	5.804001633	2.375544043	6.596157112	0	6.199274597
chr1:4551734-4552145	0	0	0	0	0	0	0	0	0	0	0	0	0	0	0	0	0	0	0	0	0	0	0	0	0	0	0	0	0	0	0	0	0
chr1:4571547-4583421	0	0	0	1.165935958	0	0	0	0	0	0	0	0	0	0	3.121521947	2.39886504	0	0	0	0	2.501940685	0	0	0	1.122790511	1.801842828	0	0	0	0	0	0	2.324727974
chr1:4654731-4777794	329.4564181	563.3167823	357.1453462	76.9517732	443.727003	61.93292315	175.9326866	165.5219708	207.8552497	208.5018564	164.1786484	252.2949909	96.5404082	186.8208306	189.6324583	161.9233902	481.8961049	263.7341007	259.0360779	112.2837258	258.9508609	410.3825818	261.689794	163.6081925	252.6278649	68.47002748	426.4627323	314.3475417	158.6427113	68.89077724	356.192484	494.9571653	499.0416051
chr1:4655044-4792534	476.6603496	913.3650703	548.2739104	118.9254677	606.4269041	87.51391315	280.3633188	219.2628703	269.696481	317.8494967	230.6319109	352.7347029	132.4624206	278.2437902	247.3806143	233.8893414	821.1436474	378.2852757	363.2672616	136.805459	380.2949841	517.9107101	436.1496567	274.76185	412.0641174	97.29951273	572.707746	451.554612	242.800735	90.27067362	509.7887139	682.6583125	713.691488
chr1:4711154-4712165	3.004161867	14.39787303	8.370594052	4.66374383	11.09317507	2.692735789	5.644899036	10.74817992	1.717811981	11.12009901	0	2.391421714	0	5.962366933	3.121521947	8.396027641	18.28827723	5.327961629	1.233505133	2.581235075	11.25873308	0.986496591	8.44160626	11.2402575	2.245581021	0	21.47654048	8.191466885	0	0	9.423081588	8.368840959	10.84873054
chr1:5086458-5090899	0	0	0	2.331871915	0.924431256	0	0	0	0	0.926674917	0	0	0	0	1.560760974	0	0	0	0	0	0	0	0	0	2.245581021	0	0	0	0	0	0	0	0
chr1:5492977-5494674	2.002774578	3.599468257	1.395099009	0	1.848862512	0	5.644899036	0	1.717811981	0	0	0	0	1.987455644	0	2.39886504	0	0	2.467010266	0	0	0	0	0	0	0	0	0	0	0	0	0	0
chr1:5564070-5564143	2.002774578	0	0	0	0	0	0	0	0	0	0	2.391421714	0	0	1.560760974	0	0	0	0	0	0	0	0	0	0	0	0	0	0	13.06549223	0	0	1.549818649
chr1:5587367-5668295	20.02774578	17.09747422	18.83383662	12.82529553	13.86646884	32.31282947	13.17143108	12.8978159	36.07405159	26.87357261	16.61331561	20.32708457	31.43176081	14.90591733	87.40261452	26.38751544	21.94593267	8.879936049	19.73608213	10.3249403	7.505822054	78.91972726	41.27007505	2.497835	17.96464817	7.207371313	7.158846826	28.6701341	5.804001633	223.30114	10.36538975	7.17329225	10.07382122
chr1:5815870-5815959	0	0	0	0	0	0	0	0	0	0	0	0	0	0	0	0	0	0	0	0	0	0	0	0	0	0	0	0	0	0	0	0	0
chr1:5862671-5862741	2.002774578	3.599468257	2.790198017	3.497807873	0.924431256	0	3.763266024	3.224453976	0	0	1.954507719	2.391421714	0	0	0	0	7.31531089	11.54391686	4.317267965	0	0	2.959489772	3.751825004	2.497835	2.245581021	7.207371313	2.045384807	4.095733442	0	2.375544043	1.884616318	0	0
chr1:5862810-5992424	1988.755156	2084.092121	2682.077844	3148.027086	3157.857171	1311.362329	2179.871844	1556.336452	2557.822039	1827.402937	2543.791797	2497.839981	2558.320817	2319.360737	2661.09746	2419.255393	1981.534837	2196.896179	2005.679346	2840.6492	1584.979424	2018.372025	1767.109577	1400.036518	1954.778279	2790.15362	2387.986763	2384.740797	1886.300531	1479.963939	2107.943351	2930.289884	2203.06721
chr1:5862817-5992471	1989.756543	2084.092121	2682.077844	3150.358957	3157.857171	1311.362329	2179.871844	1557.41127	2558.680945	1827.402937	2543.791797	2497.839981	2559.44338	2319.360737	2661.09746	2419.255393	1980.620424	2196.896179	2005.679346	2840.6492	1584.979424	2019.358521	1767.109577	1398.7876	1954.778279	2789.252698	2389.009455	2386.788664	1886.300531	1479.963939	2107.943351	2930.289884	2203.06721
chr1:5893838-5893924	1.001387289	0	9.068143556	6.995615746	0	0	1.881633012	4.299271968	2.576717971	0	1.954507719	5.978554286	1.122562886	0	1.560760974	2.39886504	0	6.215955234	2.467010266	6.453087688	0	1.972993182	1.875912502	2.497835	1.122790511	0.900921414	2.045384807	1.023933361	2.902000816	0	1.884616318	4.782194834	0
chr1:5991465-6100175	1117.548215	1038.446592	1390.216162	1666.122483	2832.457369	1549.669447	843.9124059	2633.30408	2730.462143	4672.294934	963.5723056	3675.615175	2798.549275	1637.663451	4035.347497	1420.128104	925.3868276	1128.639872	1079.316991	2036.594474	1369.812525	3121.275213	1164.941664	1101.545235	1442.785806	1805.446514	5704.578228	1980.287119	909.2935891	2097.60539	1283.423712	1453.787229	1270.851292
chr1:5992362-6101193	1145.587059	1088.839148	1455.785816	1772.222656	2998.854995	1748.931895	880.6042496	2896.634488	2906.537871	5045.744926	975.2993519	4025.958456	3096.02844	1772.810435	4322.527516	1484.89746	980.2516593	1184.583469	1133.591217	2261.161926	1441.117834	3327.453001	1239.040208	1151.501935	1480.960684	1952.296705	6270.127127	2099.063389	993.4516128	2371.980727	1332.423737	1471.72046	1284.79966
chr1:5992700-6098574	971.3456704	814.3796933	1189.321905	1322.171376	2429.405341	1094.597098	695.2633979	2107.718082	2313.033832	4156.137005	767.1442798	3028.735601	2252.983712	1313.708181	3468.791264	1242.612091	743.4184692	970.5770102	921.4283342	1516.475607	1015.787918	2717.798108	969.8467636	872.9933325	1308.050945	1536.071011	4679.840439	1725.327713	733.2388729	1579.736788	1104.385162	1270.868277	1141.441435
chr1:6026319-6098561	837.1597736	696.4971078	1010.051682	1176.429381	2122.494164	969.3848841	589.8919493	1832.564676	2078.552497	3698.359596	669.4188939	2766.874923	1976.833242	1166.636463	3099.671293	1066.29551	648.3194277	810.7381613	777.7249863	1328.045446	938.2277568	2440.592566	878.8650072	788.0669425	1079.001681	1306.336051	4210.424626	1506.205973	647.146182	1417.012021	943.250467	1009.04311	957.7879252
chr1:6026319-6100018	938.2998898	845.8750405	1153.74688	1422.441868	2462.684867	1362.524309	691.5001319	2311.933501	2425.550517	4155.21033	791.5756263	3322.880472	2433.716337	1432.955519	3607.69899	1210.227413	776.3373682	911.0814386	888.1236957	1739.752441	1214.692202	2789.812359	1018.620489	955.4218875	1199.140265	1517.151661	5122.66625	1700.753312	774.834218	1867.177618	1061.038987	1120.22914	1044.57777
chr1:6026319-6100463	959.3290229	897.1674632	1196.2974	1488.900218	2531.09278	1437.920911	714.0797281	2401.143394	2511.441116	4310.891716	816.9842267	3495.062835	2550.462877	1504.503923	3738.802912	1242.612091	813.8283366	927.0653235	915.8775611	1833.967521	1255.974224	2886.489025	1052.386914	992.8894125	1224.964447	1599.13551	5355.840118	1752.973913	800.9522253	1978.828188	1110.981319	1146.531211	1070.149777
chr1:6034282-6101179	969.3428958	925.9632092	1196.2974	1542.533272	2604.122849	1573.904069	732.8960582	2525.822281	2559.539851	4422.092706	846.3018424	3656.483801	2719.969873	1576.052326	3840.252375	1255.805849	848.5760633	959.9210869	943.0146741	1968.191745	1328.530504	2925.948888	1114.292026	1011.623175	1219.350495	1636.97421	5552.197059	1786.763714	882.2082482	2161.745079	1138.308256	1146.531211	1061.625775
chr1:6035916-6041762	70.09711023	58.49135918	67.66230192	89.77706874	188.5839763	88.86028105	75.26532048	195.6168745	158.0387022	301.1693482	62.54424702	245.1207257	240.2284576	104.3414213	309.8110533	80.36197885	56.6936594	65.71152676	57.35798868	154.8741045	78.81113157	167.7044204	93.79562511	59.94804	79.71812626	133.3363693	389.6458058	103.4172694	59.00734993	176.9780312	47.11540794	74.12401992	72.84147651
chr1:6040569-6041339	32.04439325	39.59415083	43.24806927	50.13524618	116.4783383	61.93292315	46.10000879	112.8558891	93.62075295	172.3615346	41.0446621	153.0509897	158.2813669	60.61739715	194.3147412	52.77503089	41.14862376	43.51168664	26.52036036	100.6681679	58.79560609	79.90622385	56.27737506	41.2142775	42.6660394	84.68661293	221.9242516	57.34026819	40.62801143	102.1483938	26.38462845	39.45310738	44.1698315
chr1:6045920-6101179	829.1486753	824.278231	1042.836509	1351.319775	2275.949753	1437.920911	629.4062425	2186.179796	2246.898071	3818.827335	730.985887	3196.135121	2302.376479	1374.325578	3269.013859	1125.067704	756.2202633	839.1539566	825.2149339	1708.77762	1167.155329	2546.147701	967.0328948	889.22926	1030.721689	1400.932799	4765.746601	1575.833442	803.8542261	1908.749638	985.6543341	987.5232331	905.0940912
chr1:6046113-6098855	687.9530676	602.0110661	824.5035141	964.2290369	1798.018793	912.8374326	466.644987	1530.54082	1747.87369	3026.52028	550.193923	2298.156267	1554.749597	1005.652556	2567.451801	923.5630405	558.7068693	674.8751397	644.5064319	1062.178233	831.8952777	1987.79063	732.5438321	655.6816875	894.864037	1047.771605	3424.99686	1257.390167	570.7268272	1248.348394	794.3657779	827.3197062	780.3336899
chr1:6101792-6180123	43.05965343	55.79175799	58.59415836	27.98246298	97.0652819	12.11731105	35.75102723	51.59126361	25.76717971	29.65359736	17.59056947	23.91421714	438.9220884	15.89964515	358.9750239	76.76368129	35.66214059	26.63980815	42.55592708	456.8786083	15.01164411	155.8664613	30.01460003	44.96103	41.54324889	27.02764243	372.2600349	52.22060139	23.21600653	54.63751298	30.15386108	64.55963025	58.89310867
chr1:6181268-6197757	13715.00031	21726.3904	9846.608803	13608.8045	9933.013848	18416.96643	15136.79677	20807.40151	16137.98465	10243.46454	14497.56101	13481.63991	15530.65753	31459.43539	14446.40357	13542.79258	21857.23453	19201.97371	13716.57708	19328.28824	22865.23592	5609.219615	30612.07817	29325.83182	9227.092417	5783.014558	15819.0061	10344.79874	26466.24744	14129.73597	13982.91077	16565.5229	14259.10648
chr1:6185019-6199612	13956.33465	22038.64427	10044.71286	13902.62036	10116.05124	18730.67015	15354.12538	21206.15898	16433.44831	10494.59344	14825.9183	13712.41211	15815.7885	31866.8638	14758.55577	13756.29157	22134.30193	19455.05189	13939.22475	19681.91745	23186.7353	5746.342641	30868.14022	29765.45078	9403.370527	5991.127404	16067.52035	10562.89655	26832.86688	14404.1113	14196.81472	16759.20179	14472.20655
chr1:6186614-6200842	10476.51382	17405.22876	7529.34935	11556.75721	7950.108804	15217.99631	11980.35739	17249.75395	13861.88378	8192.732945	12023.15424	11219.35497	12103.47304	25398.6894	12706.93547	11760.43586	17865.81802	15632.23942	11176.79001	16744.47193	19227.41416	4609.898569	25321.06695	24258.97352	7358.769007	4573.97802	14199.06133	8586.705162	19162.87872	11503.57203	11692.15963	14016.61306	12724.78602
chr1:6204839-6205780	26.03606951	67.49002983	25.11178216	51.30118213	18.48862512	33.65919737	20.69796313	47.29199164	43.80420551	29.65359736	23.45409263	33.479904	180.7326247	31.79929031	41.3601658	40.78070568	30.17565742	43.51168664	49.95695788	36.13729105	100.0776274	43.40584999	61.90511257	84.92639	37.05208685	15.31566404	32.72615692	8.191466885	27.08534095	19.00435234	43.34617531	46.62639963	47.2694688
chr1:6206128-6221291	1411.956078	2160.580822	1460.668662	1785.047951	1465.223541	1806.825715	1274.806366	1883.081122	1822.598511	1516.96684	1454.153743	1302.129123	2941.114761	1508.478834	1777.706749	1853.123244	1964.160974	1740.467466	1749.727031	1106.05923	2830.945885	984.5235976	1362.850433	2421.651033	2080.530816	852.2716578	2068.906733	1518.493174	1281.717027	743.5452854	1994.866372	2502.283447	2165.871562
chr1:6206175-6221299	1411.956078	2163.280423	1461.366212	1786.213887	1467.072404	1808.172082	1275.747182	1884.15594	1824.316323	1518.82019	1453.176489	1300.933413	2942.237324	1509.472562	1776.926368	1856.721541	1965.075388	1741.355459	1750.343784	1106.05923	2837.200737	986.4965908	1364.726345	2421.651033	2080.530816	853.1725792	2070.952117	1518.493174	1281.717027	747.1086014	1994.866372	2503.478995	2165.871562
chr1:6212737-6219343	355.4924876	460.731937	395.510569	461.7106392	378.0923838	444.3014052	306.706181	439.6005587	491.2942265	454.9973845	360.6066742	327.6247749	749.8720079	348.7984656	534.5606334	551.7389593	457.2069307	411.1410391	546.4427739	247.7985672	530.4114252	317.6519022	306.7116941	467.095145	746.6556896	254.0598388	455.0981196	407.5254775	354.0440996	143.7204146	582.3464422	735.2624557	696.6434828
chr1:6221192-6235940	2567.557009	4429.145691	2513.968414	4670.739446	4840.322058	6684.716597	2769.763794	6575.736474	4389.009611	3092.3142	3730.177982	5499.074232	4951.62489	5653.31758	6371.026294	3216.878019	4554.695443	2519.237857	2258.547898	6991.275201	8285.176578	3600.712556	3679.602373	4247.568418	2700.311178	2896.462347	7200.777214	2849.606543	3462.086974	6626.580107	3129.405395	3284.172302	3721.889486
chr1:6221897-6223502	656.9100616	1259.81389	601.9852222	1122.796327	1105.619782	1238.658463	671.7429853	1098.463988	1009.214539	668.1326155	960.640544	1259.083533	1093.376251	1327.62037	1481.942544	768.8362454	1145.760568	658.0032612	501.4198365	1370.635825	1876.455514	1050.618869	949.2117261	1104.04307	705.1124407	552.2648269	1524.834374	807.8834215	793.2135565	1041.676063	835.8273369	906.225921	892.695542
chr1:6234444-6235940	108.1498272	239.3646391	103.9348761	186.5497532	211.6947577	300.2400405	114.7796137	369.7373892	151.1674543	106.5676155	132.9065249	288.1663166	240.2284576	326.9364535	356.6338825	73.16538373	142.6485624	116.3271622	115.9494825	342.0136475	431.5847681	139.0960193	172.5839502	159.86144	20.21022919	171.1750687	505.2100474	76.79500205	169.283381	340.8905701	65.01926296	96.83944538	92.21420963
chr1:6236239-6238940	2.002774578	8.998670644	2.790198017	6.995615746	0	8.078207368	0.940816506	10.74817992	6.871247923	1.853349835	1.954507719	19.13137371	4.490251544	0.993727822	14.04684876	0	0.914413861	0.887993605	2.467010266	3.871852613	10.00776274	6.905476135	2.813868753	2.497835	0	5.405528485	14.31769365	3.071800082	0	23.75544043	0	2.391097417	0
chr1:6237770-6239444	2.002774578	5.399202386	2.790198017	4.66374383	3.697725025	12.11731105	0	21.49635984	12.02468386	1.853349835	1.954507719	14.34853029	6.735377316	0	8.584185355	0	0	0	1.233505133	2.581235075	2.501940685	7.891972726	1.875912502	2.497835	0	10.81105697	8.181539229	4.095733442	0	27.31875649	0	3.586646125	0
chr1:6244191-6245578	0	0.899867064	0	1.165935958	0	0	0	0	0	0	0	0	0	0	1.560760974	2.39886504	0	1.77598721	0	0	0	0	0	2.497835	0	0	0	0	0	0	0	0	0
chr1:6247345-6260975	582.8074022	1342.60166	687.7838113	635.4350969	1018.723244	900.7201215	449.7102899	1503.670371	895.8389479	681.1060643	920.5731358	1390.611727	546.6881255	1702.255759	1312.599979	585.3230698	977.5084177	630.4754595	623.5368447	1684.255887	2328.055807	1348.54084	957.6533323	981.649155	561.3952553	381.9906796	2312.307525	888.774157	827.0702326	1579.736788	861.2696572	750.8045889	794.2820577
chr1:6264268-6393361	607.8420844	643.404951	552.4592074	905.9322391	2199.221959	1246.73667	429.0123267	792.14086	862.3416143	1129.616724	632.2832472	1053.421265	1904.989218	965.9034431	1790.192837	796.4231934	677.5806712	660.667242	601.9505048	1179.624429	1039.556355	636.290301	518.6898068	500.8159175	608.5524568	2733.395571	1497.221679	780.2372208	621.9955083	1822.042281	606.8464543	722.1114199	745.4627703
chr1:6264272-6359344	480.6658987	526.4222327	465.2655194	760.1902444	1923.741444	1086.518891	332.1082266	674.9856989	657.9219886	902.5813696	501.33123	909.9359623	1629.961311	828.7690036	1595.878095	628.5026406	560.535697	513.2603036	482.3005069	1005.391062	853.1617735	520.8701999	412.7007505	392.160095	447.9934138	2192.842722	1344.840511	631.7668835	542.6741526	1605.867773	464.5579223	487.783873	577.3074468
chr1:6264272-6360707	480.6658987	532.7213021	465.2655194	764.8539882	1931.136894	1089.211627	333.9898596	678.2101529	659.6398006	906.2880693	503.2857377	913.5230948	1634.451562	828.7690036	1598.999617	633.3003706	560.535697	516.8122781	483.5340121	1010.553532	858.1656549	524.8161863	416.4525755	394.65793	447.9934138	2209.059308	1350.976665	635.8626169	542.6741526	1614.182177	464.5579223	487.783873	577.3074468
chr1:6264272-6385813	562.7796564	606.5104014	526.6498758	881.447584	2122.494164	1194.228323	396.083749	753.4474123	832.2799046	1086.063003	586.3523158	1019.941361	1867.944642	912.2421407	1735.566203	753.2436227	651.0626692	617.1555554	562.4783406	1137.034051	1007.031126	605.7089067	482.109513	463.3483925	563.6408363	2598.257358	1461.427445	742.3516864	597.8121682	1763.841452	553.1348892	659.942887	696.6434828
chr1:6264272-6393378	608.8434717	645.2046852	553.1567569	905.9322391	2199.221959	1248.083038	429.0123267	793.215678	863.2005203	1132.396749	635.2150088	1054.616976	1906.11178	969.8783544	1792.533978	796.4231934	677.5806712	661.5552357	602.5672574	1179.624429	1039.556355	636.290301	519.6277631	500.8159175	610.7980378	2733.395571	1498.244371	780.2372208	621.9955083	1822.042281	608.7310706	722.1114199	748.5624076
chr1:6264272-6394391	656.9100616	700.0965761	576.8734401	944.4081257	2246.367953	1363.870677	483.5796841	838.3580337	922.4650336	1216.724167	739.7811717	1102.44541	2015.00038	1093.100604	1881.497354	882.7823348	753.4770217	729.9307432	696.3136475	1229.958513	1094.59905	685.6151306	568.4014881	613.2184925	743.2873181	2751.413999	1576.991686	842.6971558	669.394855	1974.077099	755.7311434	787.8665988	861.699169
chr1:6306114-6360706	246.3412731	283.4581253	207.8697523	326.4620681	851.401187	562.78178	169.3469711	274.0785879	321.2308404	422.5637624	246.2679726	446.0001497	757.7299481	390.5350341	734.3380381	285.4649398	243.2340871	218.4464268	204.7618521	385.8946437	379.0440138	228.8672091	201.660594	128.6385025	214.4529875	1090.114911	621.7969814	356.3288095	229.2580645	694.8466325	211.0770276	230.7409007	244.8713466
chr1:6393554-6394391	48.06658987	50.3925556	23.71668315	38.4758866	42.52383779	113.0949031	53.62654084	40.84308369	56.68779536	80.62071782	101.6344014	47.82843429	101.0306597	118.2536108	82.7203316	86.35914145	73.1531089	67.48751397	90.66262727	46.46223135	55.04269507	47.35183636	45.02190005	109.90474	127.9981182	18.01842828	75.67923787	61.43600164	46.43201306	152.0348187	143.2308401	63.36408154	96.86366558
chr1:6412417-6424670	59.08185005	197.9707542	122.0711633	321.7983243	7596.976064	100.9775921	9.40816506	257.9563181	48.95764145	1996.984447	24.43134649	49.02414514	11.22562886	61.61112497	118.617834	43.17957073	71.32428118	5.327961629	101.7641735	309.748209	3276.291327	150.9339784	206.3503752	9.99134	24.70139123	490.1012493	484.7561993	722.8969526	9.673336054	80.76849745	108.3654383	322.7981513	246.4211652
chr1:6412999-6419903	55.0763009	163.7758057	79.5206435	251.8421668	6526.484669	99.6312242	9.40816506	241.8340482	40.36858155	1639.287929	18.56782333	44.24130171	6.735377316	61.61112497	110.0336486	40.78070568	65.83779801	3.55197442	74.01030797	299.4232687	2720.860495	143.0420057	169.7700814	9.99134	13.47348613	406.3155578	460.2115816	540.6368144	9.673336054	66.5152332	92.34619957	237.914193	182.1036913
chr1:6413049-6416631	19.02635849	44.09348615	35.57502472	71.12209341	1629.772305	21.54188631	0.940816506	80.61134939	7.730153913	468.8975082	7.818030877	13.15281943	6.735377316	29.81183466	41.3601658	19.19092032	20.11710495	1.77598721	24.67010266	110.9931082	809.3778115	47.35183636	60.02920007	2.497835	6.736743064	111.7142554	154.426553	166.9011378	1.934667211	19.00435234	25.44232029	60.97298413	42.62001285
chr1:6415231-6419919	52.07213903	158.3766033	74.63779696	249.5102949	6496.902869	98.28485631	9.40816506	235.3851402	39.50967556	1603.147607	18.56782333	43.04559086	6.735377316	55.64875804	101.4494633	35.9829756	61.26572871	1.77598721	70.92654514	289.0983284	2672.072651	140.0825159	164.1423439	9.99134	13.47348613	405.4146364	455.0981196	535.5171476	9.673336054	66.5152332	89.51927509	233.1319981	179.004054
chr1:6418413-6419907	12.01664747	48.59282148	14.64853959	69.95615746	2385.957072	33.65919737	1.881633012	61.26462554	15.46030783	533.7647525	2.931761579	13.15281943	0	9.937278221	30.43483898	7.196595121	22.86034653	0	25.90360779	92.92446271	840.6520701	37.48687045	42.2080313	2.497835	4.491162043	124.3271552	131.9273201	145.3985372	5.804001633	11.87772021	24.50001213	82.49286088	67.41711124
chr1:6418848-6419917	4.005549156	33.29508138	7.673044548	58.29679788	1590.946192	24.2346221	1.881633012	37.61862972	11.16577787	381.790066	0.97725386	8.369976	0	7.949822577	24.19179509	7.196595121	13.71620792	0	19.11932956	64.53087688	534.1643362	25.64891136	35.64233754	2.497835	4.491162043	81.08292728	98.17847075	101.3694027	3.869334422	2.375544043	19.78847134	49.01749704	48.81928745
chr1:6424787-6460944	395.5479792	783.7842131	650.116138	2774.927579	12259.80732	309.6646158	258.7245392	871.6773914	1403.452388	6116.054455	483.7406605	646.8795737	536.5850595	382.5852115	512.7099798	988.3323966	876.922893	469.748617	607.5012779	1330.626681	4453.454419	1289.351044	777.5657321	523.2964325	734.304994	2546.904838	772.1327648	1635.221577	223.4540629	839.7548191	1243.84677	1075.993838	1430.482613
chr1:6429833-6429896	0	0	0	2.331871915	19.41305638	0	0	0	1.717811981	7.41339934	0	0	0	0	0	1.19943252	0	0	0	0	2.501940685	1.972993182	0	0	0	0	0	5.119666803	0	0	3.769232635	1.195548708	3.099637298
chr1:6443033-6447006	94.13040517	154.7771351	171.5971781	586.4657867	2940.615826	65.97202684	39.51429325	151.5493369	340.9856782	1646.701328	111.40694	139.8981703	122.3593546	53.66130239	136.5665852	253.0802618	183.7971861	105.671239	121.5002556	365.2447631	1108.359723	349.2197931	184.7773815	73.6861325	225.6808926	477.4883495	112.4961644	376.8074767	46.43201306	34.44538862	252.5385866	242.6963878	416.1263073
chr1:6448042-6460929	184.2552612	331.1510797	273.4394057	1275.533938	4477.945005	142.7149968	120.4245128	406.2812009	617.5534071	2379.701188	214.0185953	266.6435211	263.8022782	204.7079314	216.1653948	428.1974097	384.9682356	210.4544844	262.7365933	530.443808	1853.938047	535.6676488	358.2992879	259.77484	348.0650583	1102.727811	385.5550362	668.6284845	88.9946917	718.6020729	607.7887624	469.8506424	588.9310867
chr1:6448466-6460052	128.177573	193.4714188	157.646188	747.3649488	2903.638576	94.24575262	69.62042144	250.4325921	326.3842763	1352.018705	134.8610326	155.4424114	145.9331752	115.2724274	154.5153364	229.0916113	207.5719465	149.1829256	171.4572135	309.748209	871.9263287	344.2873102	166.0182564	156.1146875	211.084616	745.0620095	279.1950262	437.219545	59.00734993	475.1088085	382.5771125	276.1717516	376.6059318
chr1:6448784-6460944	167.2316773	246.5635756	233.679084	994.5433718	3759.661919	133.2904216	101.6081826	366.5129352	494.7298504	1959.91745	188.6099949	205.6622674	221.1448885	161.977635	198.9970241	365.8269186	327.3601623	189.1426378	230.6654598	432.3568751	1449.874627	414.3285681	286.0766566	234.79649	313.2585525	939.661035	361.0104185	562.139415	85.12535728	652.0868397	533.3464179	411.2687557	547.8608925
chr1:6461150-6466175	500.6936445	798.1820861	620.8190589	598.1251463	1261.848665	712.2286163	561.6674541	1324.175766	909.5814438	1598.514233	518.9217995	566.7669463	858.7606078	627.0422557	1439.021618	533.7474715	660.2068079	571.8678816	585.2981855	563.9998639	891.9418541	527.7756761	669.7007633	860.5041575	734.304994	576.5897051	2437.075998	907.2049575	355.0114332	1279.230467	732.1734394	651.5740461	761.7358661
chr1:6461150-6466195	500.6936445	799.0819532	620.8190589	598.1251463	1261.848665	713.5749842	561.6674541	1324.175766	909.5814438	1602.220932	519.8990533	567.9626571	859.8831707	630.0234392	1441.362759	536.1463365	662.9500494	572.7558752	585.9149381	563.9998639	891.9418541	528.7621726	669.7007633	861.753075	735.4277845	576.5897051	2439.121383	911.3006909	355.0114332	1279.230467	734.0580557	651.5740461	764.8355034
chr1:6461203-6466175	498.6908699	796.382352	620.8190589	594.6273384	1255.377646	710.8822484	559.7858211	1324.175766	907.8636318	1592.954183	517.9445456	561.9841029	858.7606078	626.0485279	1435.119715	532.5480389	659.292394	571.8678816	585.2981855	563.9998639	890.6908838	527.7756761	667.8248508	860.5041575	734.304994	574.7878622	2436.053305	905.1570908	355.0114332	1278.042695	731.2311313	649.1829487	760.9609568
chr1:6461433-6466107	461.6395402	754.0885999	588.0342322	553.8195799	1164.783383	666.4521078	528.7388764	1244.639235	853.7525544	1481.753193	478.8543912	511.7642469	825.0837212	580.3370481	1364.105091	503.7616585	608.9996316	541.676099	545.2092687	533.025043	825.640426	493.2482954	624.6788632	811.796375	700.6212786	522.5344202	2324.579833	840.6492891	334.6974275	1186.584249	700.134962	603.7520977	717.5660346
chr1:6463535-6466107	190.2635849	342.8493515	265.0688117	253.0081028	393.8077152	270.6199468	244.6122916	549.2319939	401.1090975	631.9922937	202.2915489	212.8365326	374.9360039	278.2437902	560.3131895	218.2967187	265.1800198	230.8783373	261.5030882	233.6017743	337.7619925	208.1507806	288.8905253	347.199065	330.1004101	183.7879685	1020.647019	351.2091427	147.034708	548.7506739	283.6347558	251.0652288	275.0928102
chr1:6466091-6485954	1771.454114	2722.09787	1824.789503	1118.132583	1064.944807	1056.898797	1703.818692	2164.683436	2212.541831	2028.491394	1539.174829	1645.298139	1598.52955	2023.229846	2775.813391	1772.761265	3057.799952	1512.253109	1742.942753	1904.951486	2774.652219	1080.213767	2024.10959	2490.341495	1860.463876	910.8315497	3258.297998	2882.37241	1247.860351	2281.710053	2504.655086	1880.598118	2423.916367
chr1:6466091-6490580	1823.526253	2792.287501	1879.895914	1149.612854	1093.602176	1064.977005	1747.096252	2192.628703	2270.088532	2096.138663	1561.651668	1673.9952	1624.348496	2095.771977	2884.286279	1820.738566	3091.633265	1558.428777	1811.402288	1943.670012	2849.71044	1140.390059	2074.759227	2532.80469	1897.515963	951.3730134	3319.659542	3016.50768	1291.390363	2320.90653	2585.693588	1946.353297	2475.835292
chr1:6466091-6520009	2085.889723	3122.538713	2180.539751	1344.324159	1283.110584	1145.759078	1907.035058	2347.402494	2553.527509	2398.234686	1751.238916	1824.654768	1733.237096	2384.946773	3269.79424	1998.254579	3384.245701	1737.803485	2016.780892	2183.724874	3166.205937	1517.231757	2323.317634	2788.832778	2144.529875	1213.541145	3734.872658	3428.128891	1501.301756	2566.775338	2900.424513	2107.752373	2794.323025
chr1:6467121-6490570	1695.34868	2566.420868	1743.176211	1045.844554	1035.363007	969.3848841	1627.612555	1998.086647	2142.11154	1879.296733	1441.449443	1560.402669	1438.003057	1927.831975	2629.88224	1695.997583	2873.088352	1437.661646	1641.795332	1818.48011	2732.119228	1052.591862	1906.865058	2330.480055	1747.062035	867.5873219	2959.671816	2860.86981	1222.709677	2108.295338	2384.98195	1819.625134	2333.251976
chr1:6467121-6491700	1716.377813	2579.918874	1772.473291	1058.66985	1045.531751	974.7703557	1641.724803	2008.834827	2168.737626	1887.636807	1455.130997	1563.989801	1449.228686	1942.737892	2661.09746	1721.185666	2886.80456	1450.093557	1655.363888	1830.095668	2775.90319	1067.389311	1918.120533	2345.467065	1791.973655	875.6956146	2970.921433	2887.492077	1230.448346	2121.36083	2417.962736	1831.580621	2369.672715
chr1:6467121-6496696	1836.544288	2742.794812	1939.187622	1136.787559	1100.997626	1024.585968	1721.694206	2074.398724	2301.868054	2013.664596	1551.879129	1645.298139	1495.253764	2082.853515	2843.706494	1848.325514	3014.822501	1536.228936	1771.930123	1916.567043	2951.039038	1185.768902	2028.799371	2481.599073	1946.918745	945.0665635	3093.644521	3110.70955	1350.397713	2178.373887	2598.885902	1927.224518	2590.521872
chr1:6467121-6497390	1879.603942	2794.987102	1968.484701	1153.110662	1110.241939	1032.664175	1757.445233	2092.67063	2320.763986	2038.684818	1580.219491	1666.820935	1508.724519	2132.539906	2895.991986	1855.522109	3065.115263	1562.868745	1792.899711	1960.44804	2979.811356	1195.633868	2086.014702	2525.311185	1958.146651	957.6794633	3124.325293	3160.882284	1369.744385	2198.566012	2615.847449	1934.39781	2595.946237
chr1:6467121-6520061	1957.71215	2898.471814	2043.820048	1240.555859	1224.871415	1050.166958	1787.551361	2152.860438	2427.268329	2181.392756	1631.036692	1712.257947	1546.891657	2217.006771	3016.170581	1873.513596	3166.615202	1617.036355	1848.407442	2059.82559	3048.614724	1430.420057	2155.423465	2586.508143	1994.075947	1129.755453	3378.975702	3272.49102	1432.62107	2355.351918	2701.597491	1982.219759	2651.739709
chr1:6467122-6485469	1642.275154	2493.531635	1687.372251	1014.364283	1006.705638	958.613941	1584.334996	1970.141379	2082.847027	1808.869439	1418.972604	1531.705608	1411.061548	1851.314933	2515.946689	1646.82085	2834.68297	1389.709992	1570.868787	1777.180349	2657.061007	988.4695839	1855.277465	2288.01686	1703.273205	827.0458582	2896.264887	2724.686673	1177.244998	2067.911089	2298.289599	1749.08776	2272.03414
chr1:6467122-6520009	1957.71215	2893.972479	2043.820048	1240.555859	1224.871415	1050.166958	1787.551361	2152.860438	2425.550517	2181.392756	1631.036692	1711.062237	1545.769094	2217.006771	3014.60982	1872.314164	3164.786374	1617.036355	1847.173936	2058.534972	3048.614724	1429.43356	2154.485509	2586.508143	1994.075947	1129.755453	3374.884932	3271.467087	1432.62107	2355.351918	2697.828259	1981.02421	2651.739709
chr1:6467504-6497096	1695.34868	2525.92685	1813.628711	1059.835785	1017.798813	884.5637068	1605.973776	1844.387674	2098.307334	1859.836559	1440.472189	1475.507198	1339.217523	1921.869608	2586.961314	1658.815175	2703.921788	1406.58187	1638.094816	1760.402321	2650.806156	1124.606113	1875.912502	2244.304748	1738.07971	854.0735006	2853.311806	2928.449411	1268.174357	1993.081452	2377.443485	1776.585381	2320.078518
chr1:6467842-6497424	1676.322322	2493.531635	1778.751236	1049.342362	979.8971316	846.8654057	1572.104382	1786.347503	2051.926411	1797.74934	1414.086335	1448.005848	1294.315008	1896.032685	2517.50745	1630.028795	2638.08399	1378.166075	1596.772394	1704.905767	2602.018312	1108.822168	1849.649727	2186.854543	1693.16809	820.7394083	2792.972954	2878.276677	1242.056349	1918.251814	2329.385769	1726.372335	2257.310863
chr1:6521346-6554535	2487.446026	3069.446557	2438.633067	2830.892505	2670.681899	2467.892351	2670.037244	2911.68194	2903.102247	2820.798449	2986.487795	2731.003598	2670.577106	3474.072466	3912.827761	2959.000027	2903.26401	2717.260431	3024.554586	2542.516549	3068.63025	2284.726104	2671.299403	3444.514465	2994.482292	2282.033942	2970.921433	2671.442138	2743.358105	3499.176375	2895.712972	3120.382129	3358.457013
chr1:6540853-6540964	5.006936445	0	0.697549504	0	0	2.692735789	0	0	0	0	0	0	0	0	1.560760974	1.19943252	0	0	0	2.581235075	1.250970342	0	0	0	8.982324085	0	0	0	0	0	1.884616318	0	2.324727974
chr1:6555180-6579757	41.05687885	76.48870047	23.71668315	17.48903936	12.01760633	40.39103684	48.92245831	27.94526779	26.6260857	19.46017327	36.15839281	9.565686857	22.45125772	21.86201209	88.96337549	33.58411056	29.26124356	36.4077378	54.27422585	5.16247015	77.56016123	16.77044204	32.82846879	39.96536	57.26231604	21.62211394	11.24961644	65.53173508	29.98734177	24.94321245	39.57694267	82.49286088	49.59419678
chr1:6555277-6579722	41.05687885	75.58883341	23.01913364	17.48903936	12.01760633	40.39103684	47.98164181	27.94526779	26.6260857	17.60682343	36.15839281	9.565686857	22.45125772	19.87455644	88.96337549	33.58411056	29.26124356	36.4077378	51.80721558	5.16247015	77.56016123	16.77044204	32.82846879	38.7164425	56.13952553	21.62211394	11.24961644	65.53173508	29.98734177	22.56766841	39.57694267	82.49286088	49.59419678
chr1:6555308-6579626	41.05687885	74.68896634	20.92648513	15.15716745	12.01760633	39.04466894	43.27755928	27.94526779	26.6260857	17.60682343	34.20388509	9.565686857	21.32869483	19.87455644	88.96337549	33.58411056	29.26124356	36.4077378	48.72345275	5.16247015	72.55627986	16.77044204	32.82846879	36.2186075	52.771154	21.62211394	11.24961644	63.48386836	29.98734177	22.56766841	39.57694267	82.49286088	49.59419678
chr1:6580047-6589280	1517.101743	2123.686272	1374.870073	1212.573396	1428.246291	1849.909487	1346.30842	1703.586517	1819.162888	1266.764612	1268.47551	1296.150569	1513.21477	1481.648183	1883.058115	1445.316187	1539.872942	1545.996866	1236.588896	1399.029411	2433.137316	1008.199516	1356.284739	2241.806913	1602.222059	945.9674849	1970.728262	1328.041569	1123.074316	1761.465908	1375.769912	1935.593359	1531.220825
chr1:6590723-6602869	3588.972044	5303.816477	3030.155047	1486.568346	2589.331949	2916.23286	3569.457824	4176.742716	3019.913462	1987.717698	2231.070562	2042.274144	3949.176233	3075.587609	3822.303624	2825.863017	3492.146536	3848.564284	2919.706649	2085.637941	5296.60843	2202.846887	3638.332298	6239.59183	2977.640434	2000.045539	3293.06954	2767.691874	2127.166598	3684.46881	3454.50171	4589.711491	3842.775341
chr1:6590723-6603001	3593.97898	5306.516079	3030.852596	1486.568346	2589.331949	2916.23286	3571.339457	4177.817534	3021.631274	1990.497723	2231.070562	2042.274144	3949.176233	3075.587609	3823.864385	2827.06245	3493.975364	3849.452277	2920.940155	2088.219176	5299.11037	2202.846887	3639.270254	6240.840748	2977.640434	2000.045539	3293.06954	2767.691874	2128.133932	3685.656582	3454.50171	4590.90704	3844.325159
chr1:6593192-6614560	2742.799785	4473.239177	2485.368884	1453.922139	1847.938081	2140.724952	2558.08008	2747.234787	2596.472809	1625.387805	1956.462227	1652.472405	2323.705174	2275.636713	2909.258455	2563.187296	2753.300136	2794.515875	2473.177791	1436.457319	3894.270676	1666.192742	2788.543934	4667.204698	3110.129715	1408.14017	2398.213687	2442.081065	1566.113107	2413.552747	3248.136223	3676.312278	4258.901648
chr1:6594080-6614607	2315.207412	3789.340208	2105.901954	1280.197681	1431.944016	1744.892791	2163.877964	2152.860438	2226.284327	1317.731733	1729.739332	1433.657318	1775.894486	1904.976235	2409.814943	2235.742218	2271.404031	2296.351462	2104.976509	1149.940226	3176.213699	1447.190499	2358.959971	3846.6659	2691.328854	1130.656375	1946.183644	2036.603454	1288.488362	1833.920001	2825.982168	3150.270847	3750.561131
chr1:6613684-6624033	1008.397	1444.286638	968.198712	1169.433765	1329.332146	1075.747948	1048.069588	1107.062532	1233.389002	786.7470049	1210.817532	1245.930713	804.8775893	1208.373032	1193.982145	1063.896645	1101.868703	860.4658032	772.1742132	1046.690823	1650.029882	649.1147567	1160.251883	1187.720543	1057.668661	1158.584939	1448.132444	1020.861561	987.6476111	1293.483731	1054.44283	1250.543949	1209.633456
chr1:6613761-6622645	662.9183853	1014.150182	639.6528955	856.9629288	912.4136499	810.5134726	654.8082882	797.51495	822.8319387	555.0782756	833.5975423	863.3032388	499.5404843	787.0324351	923.9704963	742.44873	773.5941267	578.9718304	538.4249905	730.4895263	1117.116516	440.9639761	755.9927384	879.23792	726.4454604	756.7739879	1060.532023	720.8490859	631.6688443	848.0692232	730.2888231	884.7060442	894.2453606
chr1:6624865-6633565	673.9336455	1124.83383	567.107747	516.5096292	581.4672602	1143.066343	624.70216	877.0514814	798.782571	438.317236	568.7617463	556.0055486	977.7522737	658.841546	879.4888086	657.289021	750.7337801	806.2981933	613.6688036	952.4757428	1609.998831	438.9909829	799.1387259	1411.276775	635.499429	349.5575087	1066.668177	444.3870785	581.3674969	1175.894301	653.9618622	725.698066	730.7394931
chr1:6625170-6628519	140.1942205	283.4581253	113.0030197	138.746379	131.2692384	292.1618331	102.5489992	188.0931486	200.9840017	105.6409406	123.1339863	125.54964	198.6936308	148.0654455	161.5387608	158.3250927	156.3647703	170.4947721	124.5840184	236.1830094	426.5808868	101.6091488	190.405119	281.0064375	141.4716043	89.19122	234.1965604	94.20186918	130.5900367	304.0696375	169.6154686	164.9857218	203.8011524
chr1:6625180-6633368	653.9058997	1094.23835	546.8788114	497.8546539	563.9030663	1110.753513	603.0633803	850.1810316	765.2852374	423.4904373	543.353146	541.6570183	936.217447	635.9858061	852.1754916	647.6935609	730.6166752	787.6503275	591.4657112	930.5352446	1553.705165	428.1395204	771.9379946	1367.564663	632.1310575	335.1427661	1039.055482	430.0520115	567.8248264	1141.448913	633.2310827	712.5470302	716.7911253
chr1:6625191-6635586	1163.61203	1744.842238	1010.749232	1090.15012	1488.334323	2194.579668	1093.22878	1977.665105	1384.556456	896.0946452	961.6177979	1085.705458	1855.596451	1451.836348	1915.834095	1109.475081	1374.364034	1338.206363	1046.012353	2050.791267	2598.265401	897.7118976	1267.178895	2214.330728	981.3189063	1156.783096	2148.67674	871.3672899	1209.167007	2673.67482	1159.981344	1200.330903	1232.880735
chr1:6634167-6645057	840.1639355	1158.128912	860.0785389	1016.696155	1614.981405	1960.311655	870.2552681	1944.345747	1169.829959	1068.45618	854.1198733	1079.726904	1485.150698	1466.742265	2075.031714	1015.919345	1213.427194	991.8888567	986.1873537	1910.113956	1688.809962	995.3750601	931.3905573	1514.936928	952.126353	1368.499628	2064.815963	978.8802927	1155.963658	2442.059276	1083.654383	1086.753776	1152.290166
chr1:6634167-6681037	2423.357239	2816.583911	2472.115443	2934.660805	3781.848269	3795.411095	2456.471897	4018.744472	3153.902797	2812.458374	2565.291382	2861.336081	3256.554932	3665.861936	4574.590413	2897.828969	3063.286435	2662.204827	2686.574179	3831.843469	3501.465988	2727.663073	2461.197203	3476.98632	2580.172593	3124.395464	4568.366967	2959.167412	2737.554103	4621.620935	2669.559014	3101.25335	3229.822065
chr1:6634167-6701924	2833.926028	3090.143499	2832.050988	3311.25812	4167.336103	3962.360714	2843.147481	4283.149698	3518.937842	3168.301543	3007.010126	3235.593579	3543.931031	4054.409514	4948.392667	3250.46213	3381.502459	3011.186314	3144.204584	4203.54132	3755.412968	3067.017901	2787.605978	3832.927808	2949.570671	3509.98983	4869.038534	3375.90829	3074.186198	4931.629433	3028.578422	3565.126248	3722.664395
chr1:6635112-6701924	2541.52094	2740.095211	2619.298389	2980.132308	3627.468249	3353.802426	2599.476006	3656.530808	3202.860438	2924.586039	2781.264485	2912.751648	3151.034021	3552.576964	4274.924307	3008.176761	2979.16036	2728.804348	2944.993505	3577.591814	3156.198174	2812.50178	2499.653409	3394.557765	2720.521407	3065.835572	4180.766546	3113.78135	2787.855451	4296.171401	2714.789806	3291.345594	3424.324306
chr1:6635385-6681296	2053.84533	2349.552905	2181.93485	2530.081028	3133.821959	3002.400405	2127.18612	3197.583526	2730.462143	2494.608878	2271.13797	2469.14292	2696.396052	3064.656603	3753.630141	2572.782756	2575.903847	2283.919552	2397.933978	3040.694919	2733.370198	2406.065185	2124.470909	2880.003755	2297.229385	2580.23893	3726.691119	2639.700204	2320.633319	3718.914199	2293.578059	2737.806542	2849.341587
chr1:6635490-6701803	2407.335043	2553.822729	2486.066433	2839.054057	3426.866667	3065.679696	2459.294347	3348.058045	3037.950488	2785.584802	2678.652829	2793.180562	2855.799982	3393.580512	4043.931682	2887.034076	2842.912695	2564.525531	2800.056652	3288.493486	2909.757016	2697.081679	2404.919828	3172.25045	2639.680491	2848.713512	3912.821136	3026.747014	2574.074724	3760.48622	2613.020524	3150.270847	3298.788995
chr1:6724636-6727408	0	0	0	0	0	0	0	0	0	0	0	0	0	0	0.780380487	0	0	0	0.616752566	0	0	0	0	0	0	0	0	0	0	0	0	0	0
chr1:6752718-6752821	0	0	0	0	0	0	0	0	0	0	0	0	0	0	0	0	0	0	0	0	0	0	0	0	0	0	0	0	0	0	0	0	0
chr1:6783891-6784843	34.04716783	58.49135918	30.69217819	20.98684724	27.73293769	32.31282947	23.52041265	82.76098538	34.35623961	22.24019802	36.15839281	21.52279543	65.10864739	40.74284071	30.43483898	28.78638048	35.66214059	31.96776978	41.93917452	18.06864553	63.79948746	9.864965908	39.39416254	59.94804	13.47348613	27.92856384	37.83961893	20.47866721	22.24867292	28.50652851	40.51925083	23.91097417	24.79709839
chr1:6785323-7769706	11127.41556	8295.874466	14416.25561	11575.41219	11009.05183	3373.997944	11782.78592	4314.319419	7912.241983	8686.650676	13239.83529	8350.844626	9020.915352	8631.519863	7021.86362	10631.76986	9530.021262	12161.96041	12382.54128	6573.115119	4606.072801	7789.377081	10098.97496	6930.243208	12268.73191	5958.694233	4399.62272	14159.97444	10678.39567	12041.63275	10700.85145	13601.75766	11670.13443
chr1:6785463-6888201	5244.265233	3351.104948	7185.457444	5648.959715	4786.705045	1709.887226	6172.697096	2533.346007	4127.043284	4979.024331	6870.094633	4163.465205	5379.32135	4487.674845	3262.770815	5530.58335	4214.533487	5449.616753	5939.327215	3349.15251	2592.010549	4156.110137	4749.810455	2860.021075	5715.003699	3577.558936	2414.576765	6968.890452	5204.254797	4410.197515	5020.61787	6189.355663	5376.320894
chr1:6785479-6872038	3939.457595	2523.227248	5424.842495	4522.66558	3734.702275	1361.177941	4740.774374	2061.500908	3200.28372	3864.234406	4956.631576	3247.550688	4241.042583	3441.279448	2488.633372	4160.831412	3220.565619	4082.994595	4303.082656	2600.594338	2009.05837	3195.262457	3696.485585	2114.417328	4129.623498	2738.801099	1839.823634	5101.236003	3992.18579	3547.875028	3736.25185	4723.612947	3821.07788
chr1:6785490-6887865	5159.147313	3263.817842	7101.751504	5566.178262	4673	1653.339775	6093.668509	2463.482837	4061.766428	4913.230412	6757.710439	4107.266794	5264.819936	4372.402417	3151.176406	5452.620237	4134.979481	5370.585322	5845.580825	3245.903107	2494.434863	4106.785307	4671.960087	2777.59252	5652.127431	3500.079694	2337.874835	6892.09545	5095.913433	4249.848292	4960.310148	6115.231643	5300.37978
chr1:6785517-6872019	3938.456208	2519.62778	5423.447396	4521.499644	3734.702275	1361.177941	4739.833557	2061.500908	3199.424814	3864.234406	4955.654322	3246.354977	4237.674895	3441.279448	2488.633372	4158.432547	3218.736792	4081.218608	4303.082656	2599.303721	2006.556429	3195.262457	3696.485585	2114.417328	4129.623498	2738.801099	1839.823634	5100.212069	3992.18579	3547.875028	3735.309542	4720.026301	3818.753152
chr1:6785530-7766522	10728.86341	7910.731363	14046.55437	11113.70155	10564.4004	3176.081863	11433.743	4140.198905	7722.423759	8451.275247	12772.70795	8123.659563	8853.653482	8360.232167	6940.704049	10424.26803	9100.246748	11836.06676	12169.76164	6078.808602	4433.438894	7621.67266	9731.296105	6474.38832	12044.17381	5853.286428	4257.468476	13882.4885	10294.36423	11937.10881	10455.85133	13373.40785	11512.82784
chr1:7008375-7014279	5.006936445	6.299069451	15.3460891	11.65935958	7.39545005	2.692735789	15.0530641	6.448907951	5.153435942	3.70669967	3.909015439	19.13137371	13.47075463	3.974911288	6.243043894	7.196595121	4.572069307	9.767929654	17.88582443	2.581235075	0	5.918979545	5.627737506	4.99567	13.47348613	5.405528485	4.090769615	10.23933361	6.771335238	0	5.653848953	13.15103579	17.04800514
chr1:7219359-7219524	0	0	0	0	0	0	0	0	0	0	0	0	0	1.987455644	0	2.39886504	0	1.77598721	0	0	0	0	0	0	0	0	0	2.047866721	0	0	0	0	0
chr1:7368941-7370270	10.01387289	0.899867064	9.068143556	2.331871915	13.86646884	4.039103684	3.763266024	2.149635984	3.435623961	3.70669967	7.818030877	7.174265143	11.22562886	9.937278221	8.584185355	4.797730081	1.828827723	6.215955234	4.934020531	5.16247015	3.752911027	3.945986363	9.379562511	6.2445875	11.22790511	10.81105697	2.045384807	8.191466885	5.804001633	43.94756479	5.653848953	16.73768192	9.298911895
chr1:7382486-7389754	17.02358391	25.1962778	33.48237621	13.99123149	25.88407517	0	23.52041265	8.598543935	21.47264976	11.12009901	13.68155403	26.30563886	8.980503088	19.87455644	18.72913168	31.18524552	20.11710495	15.98388489	32.68788602	5.16247015	0	21.702925	20.63503752	17.484845	24.70139123	16.21658546	4.090769615	40.95733442	17.4120049	60.57637309	37.69232635	49.01749704	26.34691704
chr1:7388182-7389419	2.002774578	10.79840477	2.790198017	0	7.39545005	0	7.526532048	4.299271968	6.871247923	5.560049505	0	7.174265143	0	3.974911288	7.803804868	2.39886504	5.486483168	7.103948839	13.56855646	2.581235075	0	5.918979545	5.627737506	4.99567	0	5.405528485	0	11.26326697	3.869334422	8.314404149	13.19231422	1.195548708	2.324727974
chr1:7441095-7441554	3.004161867	9.898537708	6.975495043	4.66374383	2.773293769	5.385471579	0	4.299271968	5.153435942	0	1.954507719	9.565686857	6.735377316	1.987455644	10.14494633	2.39886504	3.657655445	5.327961629	3.083762832	0	2.501940685	1.972993182	0	2.497835	8.982324085	0	4.090769615	4.095733442	3.869334422	7.126632128	2.826924476	7.17329225	4.649455948
chr1:7693123-7694844	38.05271698	32.39521432	19.53138612	66.45834958	29.5818002	2.692735789	13.17143108	8.598543935	13.74249585	7.41339934	13.68155403	2.391421714	4.490251544	20.86828426	20.28989266	4.797730081	50.29276237	19.53585931	53.04072071	7.743705226	10.00776274	11.83795909	31.89051254	43.7121125	42.6660394	3.603685657	2.045384807	18.43080049	36.75867701	38.00870468	39.57694267	19.12877933	50.3691061
chr1:7698302-7698872	9.012485601	20.69694248	9.765693061	27.98246298	35.12838774	8.078207368	12.23061458	0	18.89593179	2.780024752	7.818030877	9.565686857	2.245125772	5.962366933	17.16837071	7.196595121	18.28827723	12.43191047	25.28685522	0	11.25873308	0	25.32481878	8.7424225	22.45581021	4.504607071	16.36307846	9.215400245	26.11800735	19.00435234	10.36538975	11.95548708	9.298911895
chr1:7700703-7700970	16.02219662	35.09481551	14.64853959	90.94300469	103.5363007	25.58099	25.40204566	11.82299791	23.19046174	6.486724422	14.65880789	4.782843429	3.367688658	20.86828426	22.63103412	21.58978536	57.60807326	34.63175059	43.78943222	50.33408397	20.01552548	15.78394545	44.0839438	43.7121125	37.05208685	18.01842828	29.65807971	28.6701341	65.77868517	33.2576166	39.57694267	20.32432804	24.79709839
chr1:7744960-7766522	425.5895978	447.233931	491.0748511	542.1602203	614.7467854	286.7763616	602.1225638	181.6442406	325.5253703	341.0163696	705.5772867	349.1475703	125.7270432	347.8047377	252.0628972	338.2399707	565.1077663	450.2127577	349.6987052	495.5971344	197.6533141	252.5431272	629.3686445	415.8895275	721.9542984	172.9769115	258.7411781	636.8865503	530.0988158	108.0872539	504.134865	523.6503343	426.2001285
chr1:7771268-7781432	4415.116557	4473.239177	3838.614922	3872.073315	4463.154105	4399.93028	5555.521468	4170.293809	4212.074977	2994.086658	4917.541422	4971.765744	3980.607994	4635.74029	2635.344904	3344.017866	4636.992691	3999.523196	4148.894514	5494.158858	4407.168516	3090.693819	4792.018487	4941.966548	3173.005983	2905.471561	4702.339672	3478.301626	4648.037974	4096.625702	3559.097916	3904.662082	2851.666315
chr1:7772706-7779806	1408.951916	1725.945029	1213.736138	1301.184529	1313.616815	1475.619213	1659.600317	1390.814482	1418.05379	922.0415429	1557.742652	1528.118475	1204.509977	1562.140136	1047.270613	999.1272893	1573.706255	1497.157218	1398.178068	1832.676903	1640.022119	1073.308291	1722.087677	1750.982335	1127.281673	812.6311156	1843.914404	1137.589964	1474.216415	1324.365804	1228.769839	1404.769732	1122.068702
chr1:7776382-7776775	40.05549156	46.79308735	41.85297026	29.14839894	38.82611276	16.15641474	54.56735735	27.94526779	27.48499169	26.87357261	27.36310807	17.93566286	26.94150926	41.73656853	7.023424381	21.58978536	42.97745148	40.84770583	33.30463859	52.91531904	43.78396198	27.62190454	30.95255628	51.2056175	8.982324085	19.82027111	26.59000249	28.6701341	41.59534503	48.69865288	25.44232029	49.01749704	24.79709839
chr1:7784319-7803958	2767.834467	2102.089462	595.7072767	1050.508298	844.0057369	280.0445221	3797.135418	629.8433432	1799.40805	984.1287623	1077.911007	571.5497897	359.2201235	1203.404393	847.4932086	2111.001235	715.0716395	783.2103595	1264.959514	809.2171961	287.7231788	521.8566965	379.8722817	1748.4845	3870.25889	583.7970764	853.948157	2558.809468	325.0240914	429.9734717	2587.578204	3875.968913	1948.896951
chr1:7784653-7845177	9468.116818	6668.014947	2278.196681	4341.945506	3230.887241	1122.870824	14358.74151	2458.108747	6246.823268	4154.283655	4133.783826	2331.636171	1592.916735	4436.000998	3122.302328	7465.268005	2525.611085	2744.788233	4856.309708	2929.70181	950.7374602	2035.142467	1395.678902	5635.11576	13400.50474	2013.559361	2843.084882	9158.059977	1367.809718	1506.094923	9326.023848	12470.76858	7350.789853
chr1:7784702-7845177	9464.111269	6660.81601	2276.801582	4340.77957	3229.038378	1122.870824	14352.1558	2454.884293	6244.24655	4152.430305	4129.874811	2328.049039	1591.794172	4426.06372	3120.741567	7455.672545	2521.953429	2743.012246	4853.225945	2925.829958	950.7374602	2032.182977	1395.678902	5625.12442	13392.64521	2010.856596	2840.016805	9153.964244	1367.809718	1506.094923	9318.485383	12463.59528	7346.140397
chr1:7810241-7827342	3121.32418	1962.610067	827.2937122	1414.280317	1055.700495	321.7819268	4814.158061	571.8031717	1969.471436	1197.263993	1259.680225	636.118176	444.5349029	1247.128417	1033.223764	2703.5209	714.1572257	886.2176177	1679.417238	833.7389293	238.9353354	667.8581919	361.1131567	1426.263785	5592.619534	699.1150174	755.7696863	3254.06022	434.3327888	364.6460106	3394.193988	3877.164461	2719.931729
chr1:7843082-7853512	1604.222437	1059.143535	395.510569	803.3298748	619.3689417	417.3740473	2561.843346	894.2485693	886.390982	1162.050346	799.3936572	695.9037188	358.0975606	898.3299512	364.4376873	883.9817673	485.5537604	459.0926937	680.2780808	716.2927334	292.7270601	440.9639761	352.6715504	1069.07338	1010.51146	348.6565873	634.0692903	1233.8397	311.4814209	782.7417621	1081.769766	1536.28009	640.0751021
chr1:7847621-7853035	43.05965343	25.1962778	37.66767323	46.6374383	69.33234422	166.9496189	57.38980687	273.0037699	58.40560734	335.4563201	51.79445456	151.8552789	12.34819175	51.67384675	74.91652673	11.9943252	36.57655445	31.07977617	38.23865912	91.63384517	95.07374602	128.2445568	72.22263133	54.95237	53.89394451	36.03685657	183.0619403	100.3454693	45.46467946	294.5674613	26.38462845	66.95072767	46.49455948
chr1:7847765-7853431	45.06242801	28.79574606	50.92111382	64.12647767	82.2743818	239.6534852	58.33062337	367.5877532	66.99466725	459.6307591	63.52150088	188.9223154	15.7158804	61.61112497	85.84185355	13.19375772	49.37834851	63.04754595	43.17267965	113.5743433	121.3441232	154.8799647	82.54015009	77.432885	55.01673502	39.64054222	249.5369465	119.8002032	56.10534912	415.7202075	28.26924476	69.34182509	51.91892475
chr1:7919846-7940866	12.01664747	16.19760716	33.48237621	158.5672902	267.1606331	208.6870237	6.585715542	159.0730628	47.23982947	288.1958993	5.863523158	188.9223154	425.4513338	27.82437902	245.8198533	10.79489268	12.80179406	9.767929654	13.56855646	94.21508024	81.31307226	122.3255773	11.25547501	7.493505	6.736743064	135.1382121	582.9346701	41.98126778	13.54267048	387.213679	11.30769791	4.782194834	25.57200771
chr1:7961662-7985279	3136.344989	4881.778824	2876.694156	4779.17149	4228.348566	5656.091525	3278.745523	4283.149698	4149.374839	3004.280082	3380.3211	4128.78959	8080.207654	5778.527285	5212.941652	2716.714658	4540.064821	3155.929272	2519.434234	6254.332587	12907.51199	2598.43202	4750.748412	4730.89949	2234.353116	3265.840126	5977.637099	2317.161195	5294.216823	5785.637516	2422.674276	3033.107073	3098.08748
chr1:7961691-7985505	3138.347764	4883.578558	2879.484354	4779.17149	4228.348566	5658.784261	3278.745523	4285.299334	4153.669369	3004.280082	3380.3211	4128.78959	8082.452779	5781.508469	5216.843554	2716.714658	4542.808063	3160.36924	2525.60176	6256.913822	12920.0217	2601.39151	4751.686368	4732.148408	2236.598697	3265.840126	5983.773254	2317.161195	5298.086157	5793.95192	2424.558893	3033.107073	3102.736936
chr1:7961700-7985281	3136.344989	4880.878957	2876.694156	4779.17149	4228.348566	5656.091525	3278.745523	4283.149698	4149.374839	3004.280082	3380.3211	4128.78959	8080.207654	5778.527285	5212.941652	2716.714658	4540.064821	3155.929272	2519.434234	6254.332587	12907.51199	2598.43202	4750.748412	4730.89949	2234.353116	3265.840126	5977.637099	2317.161195	5294.216823	5785.637516	2422.674276	3033.107073	3098.08748
chr1:7961893-7985250	3132.33944	4875.479755	2875.299057	4778.005554	4223.72641	5653.39879	3276.86389	4278.850426	4145.939215	3000.573383	3380.3211	4127.593879	8073.472276	5776.53983	5206.698608	2715.515226	4537.32158	3153.265291	2518.200729	6249.170117	12900.00617	2598.43202	4746.996587	4727.152738	2234.353116	3265.840126	5972.523637	2317.161195	5293.249489	5782.0742	2420.78966	3031.911524	3098.08748
chr1:7961968-7985111	3125.329729	4834.985737	2865.533364	4757.018707	4196.917903	5638.588743	3252.402661	4262.728156	4138.209061	2993.159983	3372.50307	4108.462505	7972.441617	5751.696634	5202.016325	2707.119198	4526.348613	3136.393413	2503.398667	6213.032826	12821.19504	2586.594061	4733.865199	4683.440625	2232.107535	3241.515248	5958.205944	2313.065462	5273.902817	5727.436687	2412.308887	3023.542684	3091.888205
chr1:7962766-7971957	2261.132499	3437.492186	1941.280271	3412.694548	2948.011276	3982.556232	2254.196348	2885.886308	3001.01753	2072.045115	2370.817863	2916.338781	5658.839509	4147.819929	3945.603741	1872.314164	3269.029554	2072.577074	1644.262342	4288.722077	9543.652742	1690.855157	3439.485573	3363.334828	1431.557901	2113.561638	4197.129625	1546.139375	3694.247039	3935.088707	1488.846891	2102.970178	1989.192236
chr1:7982880-7982983	4.005549156	0	3.487747522	2.331871915	0	1.346367895	6.585715542	2.149635984	3.435623961	3.70669967	3.909015439	3.587132571	5.61281443	8.943550399	3.121521947	3.59829756	3.657655445	2.663980815	8.63453593	2.581235075	1.250970342	3.945986363	2.813868753	2.497835	5.613952553	1.801842828	0	4.095733442	6.771335238	0	0	3.586646125	3.099637298
chr1:8004403-8026283	8067.176	3770.443	3927.901259	4572.800826	5007.644115	2427.501314	9382.763014	5011.876296	5814.793555	2832.845223	11787.63605	10669.32798	10473.51173	5065.030709	6291.427484	10571.79823	3694.232	5495.792421	4425.816417	4535.230027	14423.68805	2222.576819	5307.894425	6034.76936	8791.449698	1616.253017	6249.673279	5194.413938	5962.644344	4138.197722	5878.118295	5018.913478	3067.091107
chr1:8011718-8026308	7522.421315	3498.683146	3623.769675	4273.155285	4697.035213	2290.171789	8754.297588	4794.763062	5312.33355	2688.283936	10870.97193	10100.16961	10183.8905	4819.579937	5943.377787	9826.950638	3474.772673	5097.971286	4030.478022	4322.278133	13754.41891	1967.074202	4929.898056	5700.05947	8087.460048	1430.663206	5914.23017	4798.151728	5588.286239	3999.228396	5001.771707	4506.023082	2655.614255
chr1:8013426-8015633	2611.61805	1658.455	1229.082227	1663.790612	1855.333531	1397.529875	3358.714926	2692.41907	2606.779681	1122.203325	3878.720569	3441.255847	4869.6778	2059.004047	2846.828016	4122.449572	1831.570964	1875.442494	1371.040955	2293.427364	7967.430111	703.3720692	1993.157033	2880.003755	2376.947511	589.2026049	3274.661076	1868.678383	2480.243364	2290.024457	2237.039569	1884.184764	1235.205463
chr1:8013738-8026296	5645.821536	2527.726584	2719.745517	3181.839228	3598.810881	1572.557701	6305.352223	3295.391963	3823.849469	2035.904794	8474.745471	7824.731849	7224.814735	3205.765954	4607.366394	7627.191396	2459.773287	3991.531254	3076.978554	2918.086253	9722.541501	1565.57009	3585.806748	4141.41043	6632.323546	1019.843041	4408.826952	3703.566965	3979.610453	2773.44767	3921.886557	3300.909984	2049.635164
chr1:8026737-8122702	623.8642811	333.8506809	479.914059	313.6367726	163.6243324	102.32396	410.1959966	189.1679666	271.4142929	159.3880858	381.1290053	565.5712354	76.33427625	237.5009495	228.6514826	399.4110292	186.5404277	259.2941326	479.2167441	147.1303993	212.6649582	186.4478557	254.186144	227.302985	681.53384	63.96542041	162.6080922	330.7304755	394.672111	71.26632128	545.596424	335.9491871	430.8495845
chr1:8206433-8206597	2.002774578	0	0	0	0	0	0	0	0	0	0	0	0	0	0	0	0	0	0	0	0	0	0	0	0	0	0	0	0	0	0	0	0
chr1:8208671-8215210	2.002774578	7.198936515	1.395099009	0	0	0	1.881633012	15.04745189	6.012341932	1.853349835	3.909015439	4.782843429	4.490251544	1.987455644	36.67788288	0	2.743241584	5.327961629	1.233505133	0	5.00388137	0	1.875912502	0	0	0	14.31769365	2.047866721	0	2.375544043	3.769232635	3.586646125	0
chr1:8218189-8220529	2.002774578	4.499335322	1.395099009	1.165935958	1.848862512	0	0	4.299271968	0	0	0	5.978554286	0	0	3.121521947	3.59829756	0	1.77598721	0.616752566	1.290617538	0	0	0	0	0	1.801842828	0	0	1.934667211	2.375544043	0	0	1.549818649
chr1:8275123-8275378	0	0	0	0	0	0	0.940816506	0	2.576717971	0	0	8.369976	0	0	0	1.19943252	0	0	0	0	0	0	0	2.497835	0	0	0	1.023933361	0	0	0	0	0.774909325
chr1:8292156-8292263	2.002774578	0	0	5.829679788	1.848862512	0	1.881633012	0	1.717811981	0	0	2.391421714	4.490251544	0	0	1.19943252	0	0	0	0	5.00388137	0	0	0	2.245581021	0	0	0	0	0	0	0	4.649455948
chr1:8317825-8344165	141.1956078	209.669026	143.6951979	131.7507632	93.36755688	84.82117736	201.3347323	124.6788871	216.4443096	126.9544637	296.1079195	200.879424	481.5794781	224.5824878	216.1653948	323.8467804	252.3782257	166.9427977	204.7618521	82.59952241	464.109997	144.0285023	231.675194	174.84845	255.9962364	38.73962081	153.4038605	268.2705405	149.9367088	80.76849745	210.1347194	210.4165727	248.7458932
chr1:8318108-8344167	141.1956078	207.8692919	143.6951979	131.7507632	93.36755688	84.82117736	201.3347323	124.6788871	216.4443096	126.9544637	296.1079195	202.0751349	481.5794781	224.5824878	216.1653948	323.8467804	252.3782257	166.9427977	204.7618521	82.59952241	464.109997	144.0285023	231.675194	174.84845	255.9962364	38.73962081	153.4038605	268.2705405	149.9367088	80.76849745	210.1347194	210.4165727	248.7458932
chr1:8324329-8344167	133.1845094	180.8732799	132.5344058	127.0870194	87.82096934	84.82117736	185.3408517	118.2299791	207.8552497	125.1011139	273.6310807	186.5308937	471.4764121	212.6577539	198.9970241	307.0547252	242.3196732	149.1829256	188.7262853	82.59952241	435.3376792	134.1635363	216.667894	169.85278	236.9087977	37.8386994	148.2903985	259.0551402	139.2960392	78.39295341	191.2885562	200.852183	237.1222533
chr1:8328066-8328179	0	1.799734129	1.395099009	0	0	0	0	1.074817992	0	3.70669967	1.954507719	0	0	0.993727822	0	0	0	0.887993605	0.616752566	0	2.501940685	0.986496591	2.813868753	0	0	0	0	3.071800082	0	0	0	0	3.874546623
chr1:8330427-8336109	46.0638153	46.79308735	25.11178216	33.81214277	12.01760633	18.84915052	42.33674277	33.31935775	50.67545343	35.21364686	76.22580105	49.02414514	136.9526721	52.66757457	41.3601658	85.15970893	71.32428118	38.18372501	38.85541169	27.10296829	120.0931529	18.74343522	62.84306882	49.9567	61.75347809	14.41474263	46.02115816	64.50780172	45.46467946	20.19212436	45.23079162	60.97298413	59.668018
chr1:8352396-8817465	43816.70222	27289.36859	55174.07314	49090.56756	40756.32522	11814.37828	46195.03126	15656.87369	34156.97342	34421.33981	42376.65912	29365.46294	34805.06228	26763.0777	24603.83599	63535.14002	33085.32233	39887.78474	49368.57593	27122.32755	18704.50856	34962.42567	33547.88123	21057.99797	57591.29366	28329.47387	19408.65644	47176.70566	36449.13025	9086.455963	48294.23545	42842.48797	58077.12915
chr1:8352405-8525939	21392.63666	13516.00331	26935.87411	21636.27357	18704.01761	5905.169586	24281.5332	7926.78269	16916.15348	18692.88643	23722.83744	16082.31103	17572.59942	13245.39814	13811.17385	32852.45673	16843.50333	18857.43219	25602.01579	13299.81372	9140.840292	19272.1974	16804.42419	10480.91566	31965.84584	12608.39519	12817.40389	25315.72841	16687.47203	4726.144873	25803.22431	22186.99293	29924.67339
chr1:8353942-8656371	33519.43673	20220.01294	41573.95046	37307.61877	31867.9187	9163.379891	36127.35383	11828.372	25421.8995	26590.01008	33077.11139	22289.24609	27192.96335	19764.25265	18629.24298	48717.35067	25722.46192	30573.61982	37431.94676	20693.7616	13735.65436	26532.81231	25084.70198	15873.74143	45071.05668	21153.6348	15058.12295	35916.51049	26714.85218	6688.344252	37339.9031	32184.17123	45026.10631
chr1:8354092-8423666	12492.30643	7724.458881	16642.83362	12348.42773	10480.27715	3321.489596	15038.01103	4468.018392	9941.836838	11758.57803	15335.06757	10142.01949	10357.88775	7885.230268	8004.362653	20599.0541	9837.26432	10963.16905	15542.16467	8077.975168	5351.651125	12704.1031	10059.58079	5881.152508	20966.99	7067.728494	8074.156527	16217.05657	9261.251938	2838.775131	16244.45035	13165.38238	18695.46237
chr1:8354625-8817643	40981.7748	25435.64244	52465.48842	46888.11454	38842.75252	10854.41797	43301.07969	14569.15788	32082.71546	32199.17336	39832.86732	27258.62041	32288.27629	24749.78514	22592.79547	59708.95029	30670.35532	37808.10372	46606.14119	25182.52939	17279.65334	32879.93137	31444.04536	19535.56754	54176.88772	26979.89359	17269.18393	44150.98258	33926.32421	8218.194616	45249.63779	40490.84366	55364.94652
chr1:8365854-8423419	9992.843757	5376.70571	13172.52484	9636.46069	7704.210089	2205.350611	11966.24514	3191.134618	7349.658559	8857.158861	11998.72289	7598.742497	7511.06827	5707.97261	5587.524285	16117.97421	6896.509342	8703.225322	12158.04334	5660.64852	3546.500921	9649.909651	7530.85074	4118.929915	14873.60589	5364.987021	5295.501266	12299.48753	6658.157206	1824.417825	11335.02484	10021.08927	14247.48284
chr1:8424644-8434838	787.0904092	436.4355262	1060.972796	883.7794559	915.1869437	184.4524016	818.5103602	348.2410294	761.8496134	787.6736798	865.8469196	522.5256446	660.066977	483.9454494	584.5049846	1120.269974	642.8329445	856.0258351	1036.761064	476.2378714	306.4877339	569.2085329	625.6168195	399.6536	1130.650044	570.2832552	475.5519677	867.2715564	694.5455287	195.9823835	902.7312162	857.2084239	1198.009816
chr1:8425637-8430041	364.5049732	204.2698236	398.300767	356.776403	401.2031652	70.01113052	328.3449606	141.8759749	277.4266349	268.7357261	379.1744975	191.3137371	262.6797153	195.764381	232.5533851	430.5962747	270.6665029	343.6535251	373.7520553	234.8923918	152.6183818	216.0427534	244.8065815	181.0930375	441.2566707	220.7257465	189.1980947	332.7783422	258.2780727	102.1483938	326.9809311	355.0779664	467.2703227
chr1:8511794-8511919	2.002774578	7.198936515	4.185297026	0	7.39545005	0	0	0	0	5.560049505	0	2.391421714	2.245125772	1.987455644	0	0	1.828827723	1.77598721	7.401030797	0	0	0	1.875912502	2.497835	4.491162043	1.801842828	0	0	0	0	3.769232635	2.391097417	2.324727974
chr1:8796573-8796672	0	0	0	0	0	0	0	2.149635984	0	0	0	0	0	0	0	0	0	0	0	0	0	0	0	0	0	0	0	1.023933361	0	0	0	0	0
chr1:8805859-8807051	111.1539891	91.78644057	156.251089	150.4057385	62.86132542	32.31282947	77.14695349	39.7682657	108.2221548	70.42729373	120.2022247	69.35122971	39.28970101	58.6299415	89.74375598	221.8950162	82.29724752	102.1192646	165.9064404	32.26543844	46.28590267	79.90622385	72.22263133	42.463195	174.0325292	32.43317091	39.88500374	151.5421374	95.76602694	14.25326426	170.5577767	157.8124295	269.668445
chr1:8861001-8878690	10962.18665	17766.97532	11744.641	11756.13226	18373.99565	33416.85114	9337.603822	36921.07284	13536.35841	11154.38598	12169.74231	18119.80233	23394.21054	33656.56761	27753.45163	7973.827394	16261.0217	14314.45691	7924.036973	56811.69339	21678.06506	7075.153549	14614.29635	22366.86351	6452.677065	22587.9017	47542.92446	10440.02454	21275.53532	51864.06531	10221.2166	12917.90379	8381.419255
chr1:8875787-8878007	96.13317975	152.9774009	96.9593811	83.94738895	48.99485658	98.28485631	55.50817385	90.28471132	97.05637691	90.81414191	98.70263982	150.659568	70.72146182	200.7330201	120.178595	82.76084389	84.12607524	121.6551239	58.59149381	136.805459	65.05045781	94.70367271	106.9270126	189.83546	75.22696421	120.7234695	146.2450137	113.656603	117.0473663	93.83398969	113.0769791	160.2035269	101.5131215
chr1:8878834-8879894	22.03052036	24.29641074	17.43873761	11.65935958	20.33748764	29.62009368	22.57959614	53.74089959	30.06170966	25.94689769	35.18113895	26.30563886	49.39276699	29.81183466	22.63103412	13.19375772	31.09007128	39.95971222	22.20309239	52.91531904	57.54463575	11.83795909	44.0839438	81.1796375	2.245581021	23.42395677	43.97577336	22.52653393	32.88934258	51.07419692	16.96154686	23.91097417	20.14764244
chr1:8883426-8883533	2.002774578	0.899867064	2.790198017	2.331871915	0	4.039103684	1.881633012	2.149635984	0	0	0	0	0	0	0	0	1.828827723	1.77598721	4.934020531	0	0	1.972993182	1.875912502	0	0	0	0	2.047866721	0	0	1.884616318	1.195548708	0.774909325
chr1:8945867-8974874	288.3995392	171.8746093	184.1530691	5.829679788	14.7909001	16.15641474	39.51429325	40.84308369	40.36858155	41.70037129	102.6116553	7.174265143	2.245125772	448.1712478	45.26206823	145.1313349	151.792701	859.5778095	40.08891682	33.55605598	25.01940685	26.63540795	69.40876258	290.9977775	294.1711138	32.43317091	26.59000249	142.3267371	308.5794201	9.502176171	465.5002305	222.3720598	72.84147651
chr1:8945881-8952651	28.03884409	15.29774009	34.87747522	0	1.848862512	0	5.644899036	6.448907951	7.730153913	5.560049505	14.65880789	2.391421714	0	103.3476935	3.901902434	26.38751544	20.11710495	189.1426378	2.467010266	7.743705226	2.501940685	0	11.25547501	28.7251025	15.71906715	7.207371313	2.045384807	34.81373426	40.62801143	0	61.25003032	13.15103579	4.649455948
chr1:8945882-8975092	289.4009265	173.6743434	189.7334652	5.829679788	14.7909001	16.15641474	39.51429325	41.91790168	40.36858155	41.70037129	103.5889091	7.174265143	2.245125772	463.0771651	45.26206823	151.1284975	155.4503564	868.4577456	40.70566938	33.55605598	25.01940685	26.63540795	69.40876258	290.9977775	294.1711138	33.33409232	26.59000249	142.3267371	306.6447529	9.502176171	470.2117713	222.3720598	72.84147651
chr1:8945886-8974444	265.3676316	154.7771351	172.9922771	5.829679788	12.94203759	16.15641474	39.51429325	39.7682657	34.35623961	41.70037129	86.97559351	7.174265143	2.245125772	385.566395	44.48168775	122.3421171	122.5314574	790.3143084	36.38840142	25.81235075	22.51746616	26.63540795	63.78102507	283.5042725	284.0659992	31.5322495	26.59000249	133.1113369	291.1674152	9.502176171	442.8848346	215.1987675	68.96692989
chr1:8945886-8974704	276.3828918	159.2764704	178.5726731	5.829679788	12.94203759	16.15641474	39.51429325	39.7682657	37.79186357	41.70037129	93.81637053	7.174265143	2.245125772	403.4534958	45.26206823	130.7381447	131.675596	823.1700717	37.62190655	28.39358583	23.76843651	26.63540795	65.65693757	286.0021075	289.6799517	31.5322495	26.59000249	139.254937	296.0040833	9.502176171	456.0771489	215.1987675	71.29165787
chr1:8979577-8979874	0	0	0	0	0	0	0	0	0	0	0	0	0	0	0	0	0	0	0	0	0	0	0	0	0	0	0	1.023933361	0	0	0	2.391097417	0
chr1:9003299-9026345	2.002774578	5.399202386	0.697549504	0	0	0	3.763266024	0	1.717811981	0	1.954507719	2.391421714	0	1.987455644	17.9487512	3.59829756	0.914413861	0	0	0	0	1.972993182	5.627737506	7.493505	0	0	6.136154422	2.047866721	2.902000816	0	4.711540794	3.586646125	5.424365272
chr1:9035106-9069716	94.13040517	89.98670644	101.8422276	170.2266498	505.6638972	931.6865831	171.2286041	528.810452	221.5977455	213.135231	135.8382865	821.4533588	354.729872	332.8988204	513.4903603	119.943252	230.432293	136.7510152	70.30979257	778.2423752	135.104797	150.9339784	61.90511257	157.363605	107.787889	436.0459645	2038.22596	116.7284031	250.5394038	958.5320212	94.23081588	332.3625409	148.007681
chr1:9037113-9049260	49.06797716	56.69162506	62.08190589	94.44081257	313.3821959	669.1448436	96.90410012	378.3359331	145.1551124	133.4411881	77.20305491	481.8714754	218.8997628	188.8082862	299.6661069	68.36765365	134.4188376	91.4633413	28.37061806	460.7504609	76.30919089	70.04125794	32.82846879	92.419895	61.75347809	290.9976168	1434.837442	60.41206828	130.5900367	592.6982387	47.11540794	174.5501114	71.29165787
chr1:9037397-9069545	81.11237041	76.48870047	79.5206435	158.5672902	469.6110782	830.708991	144.8857419	483.6680964	200.9840017	189.9683581	119.2249709	718.6222251	313.1950452	263.3378729	472.910575	109.1483593	204.8287049	110.9992006	62.90876178	681.4460599	110.0853901	138.1095227	55.33941881	132.385255	103.296727	398.2072651	1827.551325	90.10613573	205.0747244	865.8858036	77.26926902	283.3450439	119.336036
chr1:9040079-9069604	62.08601192	49.49268854	50.22356431	127.0870194	333.7196835	526.4298468	111.9571642	339.6424854	135.7071465	136.2212129	91.86186281	544.04844	221.1448885	179.8647358	338.6851313	86.35914145	138.0764931	71.03948839	62.90876178	464.6223135	72.55627986	116.4065977	43.14598755	107.406905	71.85859268	272.0782671	1265.070503	65.53173508	169.283381	602.2004148	59.36541401	211.6121214	96.86366558
chr1:9082695-9082879	0	0	0	1.165935958	0	0	0	0	0.85890599	0	0	0	0	0	0	0	0	0	0	0	0	0	0	0	0	0	0	2.047866721	0	0	1.884616318	0	0
chr1:9100304-9129170	1588.20024	1535.173212	1157.932177	2064.872581	2689.170524	2208.043347	1092.287963	1654.14489	1910.206923	1094.403078	1203.976755	1006.788542	850.9026676	1547.234219	2964.665469	1117.871109	1367.963137	1749.347402	1146.543021	3719.559743	1691.311903	1064.429821	1203.39787	1910.843775	1105.948653	1442.375184	3357.499161	1020.861561	1236.252348	1063.055959	1201.442903	1757.456601	1351.441862
chr1:9104330-9129124	918.272144	797.282219	654.9989846	1088.984184	1297.901484	903.4128573	555.0817385	576.1024437	1114.001069	599.5586716	669.4188939	512.9599577	354.729872	681.697286	1469.456457	596.1179625	714.1572257	841.8179374	653.7577204	1476.466463	751.8331758	557.3705738	544.9525819	856.757405	717.4631363	750.467538	1399.043208	588.7616823	556.2168231	370.5848707	806.615784	963.612259	864.7988063
chr1:9151667-9151777	25.03468223	25.1962778	15.3460891	24.48465511	18.48862512	22.88825421	8.467348554	17.19708787	37.79186357	21.3135231	24.43134649	21.52279543	15.7158804	37.76165724	28.87407801	31.18524552	42.06303762	16.87187849	22.81984496	24.52173321	41.2820213	24.66241477	27.20073128	36.2186075	17.96464817	2.702764243	26.59000249	13.31113369	23.21600653	20.19212436	32.98078556	21.51987675	37.97055691
chr1:9182006-9202619	640.887865	688.3983042	567.8052965	615.6141856	393.8077152	418.7204152	499.5735647	355.7647553	512.7668762	510.5978795	612.73817	444.8044389	425.4513338	439.2276974	702.3424381	528.9497414	738.8463999	560.3239647	626.6206075	779.5329927	577.9482982	590.9114579	528.0693693	739.35916	805.0407961	214.4192966	647.3642915	656.3412841	410.1494487	338.5150261	660.5580193	594.1877081	970.9613838
chr1:9182203-9192089	526.729714	565.1165164	449.2218808	516.5096292	309.6844708	336.5919737	397.965382	305.2483097	413.1337814	400.3235643	498.3994684	335.9947509	337.8914287	337.8674595	557.972048	407.8070568	624.5446673	462.6446682	481.0670018	660.7961793	506.6429887	472.531867	438.0255692	624.45875	655.7096582	176.5805972	526.6865879	492.5119465	329.8607595	225.6766841	541.8271913	473.4372885	784.2082365
chr1:9234774-9271337	6806.429404	8239.182841	5436.003287	6391.66092	6994.246885	6117.895713	8212.387281	8839.303165	9061.458198	7665.454917	7859.075539	8955.87432	6467.084786	7212.476533	8027.774067	7731.542025	7649.07195	6049.90043	6711.501428	7511.394069	10096.58163	5469.137099	7620.89454	8295.310035	8353.561399	4281.17856	12216.06076	9163.179644	5269.066149	2855.403939	8258.388704	8447.747173	7866.104554
chr1:9239843-9267898	4658.453669	5500.887364	3686.54913	4257.998117	4929.991889	4486.097825	5595.976578	6118.938828	6361.057764	5435.875066	5374.896228	6065.841178	4586.791952	4856.347867	5737.357339	5559.369731	5289.884188	4126.506282	4626.877753	5399.943777	7100.507664	3798.998371	5050.894412	5477.752155	6092.261311	2966.734217	8572.207727	6359.650103	3429.197631	1997.83254	5667.041267	5766.131421	5326.726697
chr1:9265529-9271337	2925.052271	4237.474006	2473.510542	3038.429106	3180.043521	2808.523428	3969.304839	4531.432654	4200.050293	3423.137145	3554.272287	4559.245498	2945.605013	3365.756133	3475.814688	3243.265534	3696.060827	2793.627881	2869.132939	3731.175301	5200.283713	2407.051681	3752.76296	4302.520788	3228.022718	1890.133127	5997.068255	4135.666843	2761.737444	1384.942177	3703.271064	3751.631847	3316.611909
chr1:9278390-9278533	1.001387289	0	0	1.165935958	0	0	0.940816506	0	0	0	2.931761579	0	0	0	3.121521947	4.797730081	0	0	0	0	0	0	0	0	0	0	0	0	0	0	1.884616318	2.391097417	0
chr1:9292879-9369532	2552.5362	1413.691158	1941.280271	6736.777963	6547.746588	2325.177354	3550.641494	3176.087166	3530.10362	2849.525371	3577.72638	7995.718502	1413.306674	2316.379553	5492.317866	3123.322282	1495.066663	2750.116194	2124.712591	5749.70113	2155.4219	4835.806288	2374.905228	2024.495268	3065.218094	3156.828635	9281.956255	3787.529501	2101.048591	2558.460934	2391.578107	7260.567306	2308.454878
chr1:9351430-9367863	454.6298292	300.5555995	306.2242324	1400.289085	1432.868447	780.8933789	492.0470326	924.343473	683.6891683	465.1908086	505.2402454	1599.861127	316.5627339	531.6443848	1270.459432	548.1406617	308.1574713	292.149896	289.2569537	1445.491642	596.7128533	917.4418294	434.2737442	448.3613825	415.4324889	616.2302473	2369.578299	583.6420155	412.0841159	720.977617	447.5963754	827.3197062	292.9157247
chr1:9355706-9367575	352.4883257	215.0682284	243.444777	1064.499529	1070.491395	549.318101	384.793951	664.237519	524.7915601	329.8962706	379.1744975	1161.035242	257.0669009	402.4597679	942.699628	425.7985447	246.8917426	228.2143565	228.1984496	1058.306381	415.3221537	744.804926	325.4708191	327.216385	278.4520466	477.4883495	1729.372855	454.6264121	295.0367497	554.689534	325.0963148	583.4277697	211.5502456
chr1:9437668-9437778	0	0	0	0	0	0	0	0	0	0	0	0	0	0	0	0	0	0	0	0	0	0	0	0	0	0	0	0	0	0	0	0	0
chr1:9501091-9503471	2.002774578	0	0	0	0	0	6.585715542	0	5.153435942	0	2.931761579	0	2.245125772	5.962366933	1.560760974	0	2.743241584	0	0	10.3249403	0	0.986496591	0	2.497835	0	0	0	0	0	0	0	0	0
chr1:9539481-9585179	1087.506596	871.0713183	825.2010636	1130.957879	1741.628487	778.2006431	1903.271792	2138.887804	1554.619843	821.0339769	1774.693009	927.8716251	1443.615871	1562.140136	1583.392008	1326.572367	1133.873188	1533.564956	1013.941219	2039.175709	1504.917322	3189.343478	1394.740945	1147.755183	1394.505814	1163.990467	1614.831305	1530.780374	1414.241731	1203.213058	1215.577525	2886.054582	836.9020706
chr1:9588873-9614877	568.7879802	1004.251644	830.0839102	853.465121	838.4591494	744.5414457	590.8327658	1050.097178	852.0347424	600.4853465	782.7803416	595.4640068	932.8497583	1249.115872	1709.813647	674.0810763	915.3282752	878.2256752	711.1157091	1085.409349	820.6365446	649.1147567	580.5949194	809.29854	765.7431283	1118.043475	993.0343239	736.2080863	747.748877	857.5713994	853.7311919	960.0256128	981.035205
chr1:9588921-9604954	353.489713	650.6038875	521.0694797	538.6624124	532.4724036	526.4298468	424.3082442	622.3196173	572.8902956	402.1769142	506.2174993	396.9760046	573.6296348	837.712554	1113.602955	432.9951398	640.0897029	616.2675618	479.8334967	705.9677931	580.4502389	348.2332965	400.5073192	588.2401425	504.1329393	711.7279172	584.9800549	497.6316133	562.0208248	614.078135	529.5771853	720.9158712	640.0751021
chr1:9588921-9614849	568.7879802	1004.251644	830.0839102	853.465121	838.4591494	744.5414457	590.8327658	1050.097178	852.0347424	600.4853465	782.7803416	595.4640068	932.8497583	1249.115872	1709.813647	674.0810763	915.3282752	878.2256752	711.1157091	1085.409349	820.6365446	649.1147567	580.5949194	809.29854	765.7431283	1118.043475	993.0343239	736.2080863	747.748877	857.5713994	853.7311919	960.0256128	979.4853863
chr1:9606213-9607685	46.0638153	60.29109331	80.218193	78.11770916	35.12838774	18.84915052	29.16531169	51.59126361	36.93295758	23.16687294	41.0446621	26.30563886	41.53482678	82.47940923	80.37919014	35.9829756	49.37834851	39.07171862	40.70566938	67.11211196	33.77619925	60.17629204	23.44890628	32.471855	79.71812626	68.47002748	54.20269739	37.88553434	34.8240098	43.94756479	44.28848346	49.01749704	64.31747394
chr1:9651731-9729114	1758.43608	2764.391622	2048.702894	1574.013543	2422.934323	1903.764203	1157.204302	3765.087426	3162.491856	6346.79651	1401.382035	2601.866825	2105.927974	2854.980033	5371.35889	2251.33484	1760.246683	1932.274084	2062.420582	1724.26503	2614.528016	2698.068176	2220.142446	2908.728858	2054.706634	1304.534208	6169.903271	3145.523284	2102.015925	2956.364561	2144.693369	1906.90019	2383.621083
chr1:9651744-9728919	1608.227986	2578.119139	1935.002325	1437.599036	2313.851434	1852.602223	1029.253258	3653.306354	3091.202659	6259.689067	1309.520172	2481.100029	1879.170271	2735.732694	5246.498013	2194.961512	1666.976469	1806.178992	1992.11079	1574.553396	2440.643138	2613.229469	2081.324921	2773.845768	1991.830366	1209.036538	5980.705177	3060.536815	1959.817885	2845.901763	2058.001019	1816.038488	2303.805422
chr1:9652609-9654586	14.01942205	19.79707542	24.41423265	17.48903936	20.33748764	26.92735789	0.940816506	62.33944353	39.50967556	116.7610396	0.97725386	9.565686857	20.20613195	34.78047377	58.52853651	4.797730081	23.77476039	7.103948839	12.9518039	6.453087688	13.76067377	45.37884317	23.44890628	16.2359275	17.96464817	23.42395677	96.13308594	54.26846811	24.18334014	13.06549223	18.84616318	15.54213321	20.14764244
chr1:9672425-9687555	175.2427756	383.3433694	204.3820048	142.2441868	194.1305638	172.3350905	93.14083409	222.4873243	267.119763	606.045396	113.3614477	86.09118171	152.6685525	320.9740865	391.7510044	176.3165805	202.0854633	213.1184652	238.6832432	171.6521325	193.9004031	242.6781613	241.0547565	379.67092	185.2604343	104.506884	247.4915617	293.8688745	279.559412	211.4234198	277.9809069	206.8299266	333.9859189
chr1:9688175-9691946	58.08046276	91.78644057	43.94561877	38.4758866	75.80336301	55.20108368	35.75102723	122.5292511	89.32622299	163.0947855	19.54507719	70.54694057	35.92201235	77.51077012	138.1273462	57.57276097	37.49096831	72.8154756	54.89097841	46.46223135	62.54851712	67.08176817	79.72628134	82.428555	30.31534379	35.13593515	171.8123238	79.86680213	58.04001633	99.77284979	52.76925689	37.06200996	63.54256462
chr1:9710197-9727232	840.1639355	1312.00618	976.5693061	726.3781016	1298.825915	1105.368041	577.6613347	2201.227247	1696.339331	3002.426733	765.1897721	1585.512597	1064.189616	1489.598005	2847.608396	1216.224575	890.6391009	1063.816339	973.8523024	885.3636308	1424.85522	1267.648119	1124.609545	1563.64471	917.3198472	643.2578897	3694.987654	1383.33397	979.9089423	1801.850156	949.8466241	891.8793365	1077.898871
chr1:9718068-9722134	211.292718	355.4474904	258.7908661	178.3882015	341.1151335	276.0054184	143.0041089	584.7009876	437.1831491	692.2261633	204.2460567	449.5872823	272.7827813	369.6667498	648.4961845	309.4535902	243.2340871	254.8541646	227.581697	225.8580691	370.2872214	348.2332965	294.5182628	420.8851975	239.1543788	145.9492691	851.9027722	322.5390086	209.9113924	514.3052852	228.9808826	227.1542546	278.9673569
chr1:9729025-9824526	8868.285832	11835.9515	9767.785709	9973.416181	8658.223146	5792.074683	7865.22599	8741.494728	9048.574608	8035.198209	9293.684205	7803.209054	9275.737127	9439.420582	13312.51072	9449.129394	8906.391009	7973.294578	9373.405505	11646.53266	10067.80932	7638.443102	9097.237679	10161.19278	10249.95457	6038.876239	18420.73557	8757.702033	9385.07064	6017.25306	10707.44761	11287.17536	10546.51591
chr1:9729027-9733486	2739.795623	4141.18823	2719.745517	3066.411569	2670.681899	2317.099147	2344.514733	3508.205926	2797.456811	2688.283936	2873.126347	2692.74085	3373.301473	3379.668323	4891.424891	2738.304443	3279.088107	2679.076706	2676.706138	4344.218632	4048.140028	2067.696854	3166.540304	3849.163735	2676.732577	1676.614752	6741.588325	2558.809468	3088.696202	2415.928291	3245.309299	3018.760489	3034.544915
chr1:9729027-9823984	8866.283057	11834.15176	9762.902863	9971.084309	8654.525421	5792.074683	7861.462724	8737.195456	9048.574608	8031.49151	9289.77519	7798.42621	9275.737127	9435.445671	13310.16958	9444.331664	8906.391009	7972.406585	9368.471484	11642.66081	10062.80543	7636.470109	9089.734029	10161.19278	10249.95457	6035.272554	18416.6448	8755.654167	9383.135973	6014.877516	10707.44761	11282.39316	10537.217
chr1:9729027-9824526	8868.285832	11835.9515	9767.08816	9973.416181	8658.223146	5792.074683	7865.22599	8741.494728	9048.574608	8035.198209	9291.729697	7803.209054	9275.737127	9439.420582	13312.51072	9449.129394	8906.391009	7973.294578	9373.405505	11646.53266	10067.80932	7638.443102	9097.237679	10161.19278	10249.95457	6038.876239	18420.73557	8757.702033	9385.07064	6017.25306	10707.44761	11287.17536	10546.51591
chr1:9848275-9910263	2473.426604	3207.126217	2769.969082	3100.223711	3528.554105	2286.132685	2476.229044	4045.614921	3238.075584	2870.838894	3134.053128	2489.470005	3793.139992	2312.404642	3285.401849	3723.038543	2713.98034	2650.660911	2501.548409	6046.543164	4302.087008	4289.287177	2748.211816	2823.802468	3814.119365	2465.821911	4320.875405	2890.563877	2128.133932	2223.509224	2987.116863	3272.216815	3418.125031
chr1:9848317-9850154	696.9655532	1241.816549	710.1053954	650.5922643	917.9602374	756.6587568	717.8429941	1631.573712	795.346947	576.3917987	765.1897721	670.7937908	1145.014144	727.4087658	1026.20034	837.2038991	946.4183464	784.9863467	600.1002471	1485.500786	1862.69484	467.599384	832.9051509	1090.304978	707.3580217	590.1035263	1156.665109	665.5566844	588.1388321	826.6893269	670.9234091	636.0319129	694.3187549
chr1:9849538-9872092	1097.520469	1689.05048	1208.853291	1415.446253	1760.117112	1373.295253	1103.577762	2540.869733	1470.447055	1213.944142	1331.019757	1306.911967	1915.092284	1165.642735	1678.598427	1595.245252	1415.512657	1200.567354	1083.634259	3433.04265	2445.647019	1709.598592	1466.963577	1571.138215	1462.996035	1152.278489	2416.62215	1171.379765	1103.727644	1363.562281	1325.827579	1380.858758	1573.840838
chr1:9850108-9910336	1866.585907	2132.684943	2172.866706	2556.897555	2714.130168	1612.948738	1838.355453	2635.453716	2533.772671	2394.527987	2450.95268	1940.638721	2810.897467	1683.374931	2387.183909	2969.79492	1888.264624	1930.498097	1977.308728	4789.481682	2692.088177	3883.837078	2037.240977	1878.37192	3177.497145	1947.792097	3295.114925	2294.634661	1628.989792	1551.23026	2401.001189	2703.13563	2808.271392
chr1:9850449-9893237	1203.667521	1493.779327	1380.450469	1696.436818	1979.20732	1169.9937	1294.563512	1962.617653	1716.953075	1568.860635	1619.309645	1327.239051	2025.103446	1156.699185	1790.192837	2030.639257	1290.237958	1394.14996	1295.797142	3624.054046	1934.000149	2753.311985	1451.01832	1335.092808	2060.320587	1389.220821	2572.071395	1546.139375	1098.890976	1040.488291	1617.000801	1851.904949	1906.276939
chr1:9850658-9878176	897.243011	1146.43064	1011.446781	1233.560243	1457.828091	926.3011115	911.6511943	1658.444161	1272.898678	1087.916353	1051.525153	964.9386617	1513.21477	890.3801286	1311.039218	1388.942858	918.0715167	1028.296594	902.9257573	2831.614877	1647.527941	1794.437299	1076.773776	1082.811473	1345.103032	965.787756	1968.682877	1020.861561	822.2335646	836.191503	1130.769791	1274.454923	1396.386603
chr1:9928938-9943329	1425.9755	1805.133331	1413.235296	1683.611523	1285.883877	1536.205768	1702.877876	1857.28549	1605.295296	1186.143894	1598.787314	1523.335632	1429.022554	1765.85434	1022.298438	1264.201876	1815.111515	1497.157218	1499.942242	1823.642581	2039.081658	1045.686386	1714.584027	2229.317738	1338.366289	945.9674849	1232.344346	1159.092564	2163.925275	1906.374094	1595.327713	1218.264134	1308.821849
chr1:9929719-9942768	1064.474688	1370.497539	1065.855643	1312.843888	933.6755688	1222.502048	1268.22065	1388.664846	1323.574131	960.0352145	1231.339863	1189.732303	1043.983484	1311.720725	858.4185355	985.9335316	1396.309966	1162.383629	1175.530392	1364.182737	1573.720691	794.1297556	1383.48547	1703.52347	879.1449698	718.0343671	1041.100867	879.5587568	1662.846468	1514.409327	1215.577525	940.8968335	1144.541072
chr1:9930136-9943364	893.2374618	1208.521467	828.6888112	1085.486377	770.9756677	1028.625072	1021.726726	1170.476793	1149.216215	834.0074257	1020.253029	969.7215051	839.6770388	1142.786995	739.8007015	828.8078714	1130.215533	978.5689526	984.9538486	1102.187377	1402.337754	682.6556408	1226.846776	1431.259455	803.9180056	588.3016835	897.9239304	708.5618855	1301.063699	1254.287255	1075.173609	797.4309885	1001.957757
chr1:9930252-9943407	854.1833575	1174.326519	784.7431924	1055.172042	751.5626113	1003.044082	974.6859002	1141.456707	1120.872317	808.9872029	977.2538596	929.067336	821.7160326	1104.03161	728.8753746	802.420356	1078.093942	952.8171381	960.2837459	1062.178233	1356.051851	644.1822738	1185.576701	1386.298425	799.4268436	570.2832552	876.4473899	686.0353516	1230.448346	1212.715234	1053.500522	766.3467221	974.0610211
chr1:9942922-9949974	283.3926028	421.1377861	234.3766335	321.7983243	201.5260139	278.6981542	218.2694294	294.5001298	334.1144302	228.8887046	280.4718577	267.839232	245.841272	322.9615422	309.0306728	212.2995561	290.7836079	240.6462669	245.4675214	285.2264758	491.6313446	311.7329227	355.4854192	322.220715	264.9785605	251.3570746	296.5807971	207.8584722	236.9967333	237.5544043	300.5963027	319.2115051	331.6611909
chr1:9943427-9981766	549.7616217	1011.45058	577.5709896	717.0506139	567.6007913	451.0332447	461.9409044	633.0677972	826.2675627	460.557434	592.2158389	644.488152	454.6379688	695.6094755	572.7992773	564.932717	607.1708039	520.3642525	555.6940624	596.2653024	886.9379728	838.5221021	646.251857	654.43277	834.2333494	625.2394614	592.1389017	492.5119465	554.2821559	326.6373059	842.423494	705.3737379	766.3853221
chr1:9943427-9985498	857.1875194	1595.464305	853.1030438	1101.80948	944.7687439	679.9157868	753.5940213	1027.526	1196.456045	663.4992409	912.7551049	1141.903869	754.3622594	1146.761907	811.5957062	819.2124113	1018.657041	770.7784491	782.0422542	938.2789498	1632.516297	1167.025467	1033.627789	1180.227038	1108.194234	817.1357227	849.8573874	708.5618855	882.2082482	478.6721246	1097.789005	1025.780792	1101.14615
chr1:9943487-9972503	437.6062453	738.7908598	436.6659897	563.1470675	414.1452028	347.3629168	335.8714926	429.9271968	632.1548089	362.3298927	442.6959984	453.1744149	351.3621833	493.8827276	454.9618238	387.416704	405.9997544	364.077378	410.7572092	456.8786083	585.4541202	705.3450624	465.2263005	423.3830325	670.3059349	549.5620626	449.9846576	391.1425438	411.1167823	217.3622799	626.6349256	545.170211	598.2299986
chr1:9947317-9947636	17.02358391	7.198936515	16.7411881	20.98684724	24.03521266	16.15641474	13.17143108	26.8704498	17.17811981	11.12009901	19.54507719	10.76139771	13.47075463	10.93100604	15.60760974	19.19092032	18.28827723	25.75181454	28.37061806	21.94049814	22.51746616	17.75693863	16.88321252	29.97402	22.45581021	22.52303535	18.40846327	29.69406746	17.4120049	16.6288083	30.15386108	21.51987675	26.34691704
chr1:9967380-9967458	4.005549156	3.599468257	2.790198017	2.331871915	3.697725025	2.692735789	4.70408253	2.149635984	3.435623961	0	4.886269298	4.782843429	11.22562886	1.987455644	0	0	3.657655445	3.55197442	1.850257699	0	0	3.945986363	0.937956251	1.2489175	0	0	0	0	4.836668027	0	0	3.586646125	1.549818649
chr1:9983140-9984568	108.1498272	274.4594546	92.07653457	178.3882015	130.3448071	82.12844157	106.3122652	131.127795	135.7071465	55.60049505	131.9292711	190.1180263	153.7911154	235.5134938	106.9121267	97.15403413	159.1080119	101.231271	70.92654514	123.8992836	356.5265476	146.0014954	176.3357752	213.5648925	132.4892803	72.07371313	110.4507796	98.29760262	86.09269088	64.13968915	119.6731362	151.834686	151.8822276
chr1:9997215-10016020	847.1736465	651.5037546	698.2470538	190.0475611	100.7630069	488.7315458	675.5062513	986.6829166	451.7845509	410.5169884	631.3059933	897.9788537	258.1894638	1097.075516	217.7261558	1339.766125	1256.404645	625.1474979	546.4427739	140.6773116	599.214794	169.6774136	945.4599011	989.14266	1351.839775	87.38937718	218.8561744	607.1924828	816.429563	162.7247669	1060.096679	1026.976341	715.2413066
chr1:10032831-10180367	7673.630796	6399.854562	7925.557468	7990.159117	7326.117706	3662.120673	7490.781021	4793.688244	7210.515789	6292.122689	6744.028885	6417.38017	5259.207121	5348.243139	6489.644128	9853.338153	5988.496378	6606.67242	8199.108618	5407.687483	4519.755847	7924.527114	6279.617101	5792.479365	9783.99651	5528.053797	5876.390551	8517.077694	6121.287055	3012.189846	8774.773575	9939.791962	9662.344369
chr1:10032957-10181231	7797.80282	6516.83728	8079.018359	8109.084585	7421.334125	3740.210011	7630.96268	4870.000321	7323.032474	6384.790181	6839.799764	6540.538388	5383.811601	5475.4403	6603.579679	9980.478	6084.509833	6697.247768	8329.24341	5530.296149	4618.582504	7992.595378	6411.868932	5909.87761	9894.02998	5601.929353	5959.228636	8615.375296	6269.289097	3106.023836	8873.715932	10047.39135	9726.661843
chr1:10033273-10073118	1353.875615	1106.836489	1367.197029	1444.594651	1273.866271	694.7258336	1068.767551	913.5952931	1311.549447	1165.757046	939.1409591	950.5901314	942.9528243	868.5181165	1162.766925	1704.393611	977.5084177	1247.631015	1527.696107	973.1256234	901.9496169	1509.339784	1034.565745	1004.12967	2021.022919	1033.356862	1180.187034	1317.802235	903.4895875	628.3313993	1772.481647	1867.447083	1889.228933
chr1:10033595-10181239	7537.442125	6266.674236	7884.402048	7849.080867	7139.382592	3492.478319	7460.674893	4599.146187	7121.189566	6193.895148	6652.167023	6350.420362	5140.215455	5260.79509	6293.768626	9705.807953	5865.96492	6474.361373	8113.996764	5316.053637	4334.612236	7811.080006	6245.850676	5698.810553	9704.278384	5441.565342	5623.785528	8412.636491	6083.561045	2942.111297	8648.504282	9816.650445	9535.259239
chr1:10107330-10132480	1795.487409	1515.376136	1881.291013	1951.776793	1639.941049	744.5414457	1859.053416	951.2139228	1552.902031	1366.845503	1692.603685	1565.185512	1235.941738	1221.291493	1179.935296	2312.505899	1396.309966	1306.238593	1921.184244	1222.214808	906.9534982	1959.182229	1472.591314	1293.87853	2204.037772	1331.56185	1174.050879	2038.651321	1477.118415	636.6458034	2148.462602	2261.978156	2068.232987
chr1:10163267-10163374	16.02219662	22.49667661	19.53138612	9.327487661	6.471018794	5.385471579	11.28979807	5.374089959	12.02468386	10.19342409	12.70430018	4.782843429	7.857940202	1.987455644	7.803804868	17.9914878	6.400897029	2.663980815	17.26907186	18.06864553	6.254851712	9.864965908	8.44160626	9.99134	12.35069562	12.6128998	9.204231633	8.191466885	3.869334422	2.375544043	7.538465271	29.88871771	20.14764244
chr1:10210804-10308597	7106.84559	4897.976431	6660.900217	5443.754986	4617.534125	2193.2333	6636.519633	3416.846396	4912.942265	4046.789364	7143.725714	7170.67801	3305.947699	7129.003396	4309.261048	6213.060454	5628.217316	6661.728024	6039.857883	6103.330335	2645.802274	5367.52795	6759.850701	4788.349695	5618.443715	4009.100293	4176.675776	7722.505406	8761.140464	4651.315236	6139.137655	8052.020551	5273.257954
chr1:10210804-10377937	10596.68029	7198.036648	9870.325486	7884.058945	7866.909991	3834.455764	9256.693603	5268.757796	7379.720269	7122.423416	10461.50257	10204.19645	6049.491393	9771.325675	6745.608928	9805.360852	8195.891439	9969.504202	9105.734891	9886.130338	4474.720915	7986.676399	9387.066161	7494.753918	9303.442171	6235.277108	6608.638312	11727.10878	12420.56349	6171.663423	9254.408428	12063.08647	7897.100927
chr1:10211615-10381603	11809.3603	7907.131895	10801.55407	8648.912934	9238.765975	4570.919002	10108.13254	6068.422382	8164.760344	7815.576254	11250.14643	10971.84283	7316.864891	10749.15385	7357.427229	10635.36816	8948.454047	11144.31974	9832.269414	11591.03611	5324.129777	8669.33204	10109.29247	8462.66498	9955.783458	7053.313752	7503.494166	12548.30333	13581.36382	6740.606221	9967.735704	13039.84976	8389.943258
chr1:10227717-10227803	4.005549156	0	0	0	1.848862512	0	1.881633012	0	0.85890599	3.70669967	0	1.195710857	0	0	0	2.39886504	0	1.77598721	1.850257699	0	0	0.986496591	0	0	0	0	0	0	0	1.187772021	0	2.391097417	0
chr1:10230763-10306757	6442.925818	4263.570151	6023.33997	5013.524618	4299.529773	2016.859106	5915.85419	3009.490377	4472.323492	3793.807112	6605.258837	6552.495497	3065.719242	6408.550725	3951.066405	5890.413106	5110.659071	5820.79808	5407.06975	5455.440331	2319.299015	4845.671254	6077.018551	4258.808675	5083.995432	3628.010535	3710.32804	7188.012191	7897.311555	4037.237101	5579.406608	7231.874137	4840.083642
chr1:10232249-10381597	11557.0107	7670.466857	10553.22645	8489.179707	9124.136499	4488.790561	9906.797808	5957.716129	7916.536513	7702.521914	11034.17333	10741.07063	7242.775741	10567.30166	7238.029015	10487.83796	8769.22893	10855.72182	9504.773801	11429.70891	5187.77401	8323.071736	9823.215817	8235.361995	9551.578874	6876.733154	7314.296071	12245.21906	13277.62107	6653.898864	9593.639365	12523.37272	8151.271186
chr1:10298965-10299072	23.03190765	22.49667661	4.88284653	9.327487661	10.16874382	10.77094316	12.23061458	9.673361927	1.717811981	14.82679868	10.74979246	10.76139771	14.59331752	24.84319555	10.14494633	9.595460161	8.229724752	14.20789768	7.401030797	15.48741045	11.25873308	5.918979545	13.13138751	11.2402575	4.491162043	1.801842828	7.158846826	14.33506705	14.51000408	11.87772021	14.13462238	8.368840959	3.099637298
chr1:10306464-10306755	199.2760705	150.2777997	165.3192325	148.0738666	97.0652819	53.85471579	127.9510448	95.65880128	152.8852663	93.59416666	250.1769881	178.1609177	51.63789276	232.5323104	157.6368583	164.3222553	248.7205703	144.7429576	127.6677813	148.4210168	61.29754678	134.1635363	151.0109564	138.6298425	157.1906715	66.66818465	172.8350162	192.4994718	235.0620661	90.27067362	216.7308765	375.4022944	195.2771498
chr1:10344774-10361825	955.3234737	502.1258219	755.4461132	585.2998507	779.295549	391.7930573	692.4409484	478.2940064	605.5287232	758.0200825	713.3953175	819.0619371	634.2480306	617.1049775	632.8885748	889.9789299	621.8014257	741.4746601	820.2809134	884.0730133	447.8473826	626.4253351	718.4744883	635.6990075	690.5161641	498.209542	603.3885181	943.0426251	858.9922416	351.5805183	658.673403	1004.260915	581.1819935
chr1:10390001-10390296	3.004161867	6.299069451	1.395099009	3.497807873	0	1.346367895	1.881633012	2.149635984	4.294529952	1.853349835	0.97725386	5.978554286	1.122562886	1.987455644	7.803804868	0	0	2.663980815	1.233505133	1.290617538	2.501940685	8.878469317	0	4.99567	2.245581021	0	1.022692404	8.191466885	0.967333605	0	5.653848953	8.368840959	12.39854919
chr1:10399068-10419788	1404.946367	2367.550246	1497.638786	2453.129255	4765.443126	5960.37067	1179.783899	4707.702804	2757.088229	1698.595124	1370.109911	3413.754497	3866.10658	4546.304786	4705.694335	1506.487245	2483.548047	1145.51175	957.8167357	4568.786083	4292.079245	1536.961688	1754.916146	1682.291873	1311.419316	2011.757518	5370.157812	1520.54104	3028.721519	4060.992541	1960.00097	1652.248315	1387.8626
chr1:10399079-10420144	1723.387524	2790.487767	1805.955667	2991.791667	5577.093769	6835.509801	1468.614566	5526.714114	3150.467173	2001.617822	1532.334052	4043.894119	4562.095569	5301.537931	5430.667807	1693.598718	2858.45773	1363.070184	1078.083486	5446.406009	4992.622637	1846.721618	2098.208134	1929.577538	1459.627664	2345.999363	6275.240589	1733.51918	3507.551653	4917.376168	2161.654916	1888.966959	1526.57137
chr1:10399117-10420051	1686.336195	2757.192685	1775.263489	2920.669574	5457.842137	6700.873012	1436.626805	5407.409317	3084.331411	1947.870676	1509.857213	3962.585781	4481.271041	5204.152604	5346.386715	1660.014608	2784.390208	1344.422318	1053.413383	5328.959813	4917.564416	1823.0457	2050.372365	1885.865425	1442.785806	2310.863427	6198.538658	1703.825112	3435.968966	4819.978863	2129.616439	1868.642631	1508.748455
chr1:10415291-10419830	741.0265939	1221.119606	721.963737	1099.477608	2396.125816	2859.685408	607.7674629	2480.679925	1187.008079	771.9202062	613.7154239	1540.075584	2269.822156	2247.812334	2381.721246	609.3117202	1135.702016	624.2595042	390.4043745	2496.054318	2052.842332	733.9534635	774.7518634	876.740085	404.2045838	945.0665635	2735.70218	639.9583504	1463.575745	2395.736167	787.7696208	649.1829487	431.6244938
chr1:10429880-10430677	0	3.599468257	1.395099009	10.49342362	10.16874382	25.58099	0.940816506	9.673361927	7.730153913	4.633374587	0	3.587132571	14.59331752	19.87455644	17.16837071	0	6.400897029	2.663980815	0	10.3249403	5.00388137	4.932482954	4.689781255	6.2445875	0	17.11750687	25.56731009	0	8.706002449	41.57202075	3.769232635	3.586646125	0
chr1:10430101-10452153	387.5368809	564.2166494	457.5924748	584.1339148	488.0997033	662.4130042	317.995979	374.0366612	676.8179204	339.1630198	321.5165198	456.7615474	576.9973234	533.6318405	483.8359018	373.0235138	478.2384495	311.6857553	323.7950974	623.3682707	809.3778115	297.9219704	416.4525755	377.173085	352.5562203	558.5712768	444.8711956	244.7200732	402.4107799	491.7376168	433.4617531	377.7933919	564.9088977
chr1:10430383-10451659	376.5216207	542.6198398	447.1292323	577.138299	485.3264095	650.2956931	307.6469975	367.5877532	666.5110485	335.4563201	315.6529967	448.3915714	574.7521977	526.6757457	472.910575	363.4280536	467.2654831	304.5818065	314.5438089	619.496418	808.1268412	288.0570045	410.824838	369.67958	348.0650583	548.6611412	432.5988867	240.6243397	394.672111	478.6721246	424.0386715	369.4245509	551.7354391
chr1:10430442-10442809	276.3828918	391.442173	275.5320542	457.0468954	350.3594461	469.8823952	224.8551449	266.554862	444.054397	260.3956518	224.7683877	341.9733051	413.1031421	404.4472236	267.670507	269.872317	369.4232	227.3263629	223.8811816	503.3408397	669.2691332	199.2723113	298.2700878	279.75752	245.8911218	473.8846639	309.8757983	157.6857375	300.8407513	412.1568914	302.480919	227.1542546	361.8826546
chr1:10431122-10442502	245.3398858	356.3473575	246.9325245	422.0688167	294.8935707	385.0612179	202.2755488	214.9635984	396.8145675	207.5751815	197.4052796	280.9920514	341.2591174	345.8172821	222.4084387	259.0774244	309.986299	201.5745483	199.211079	425.9037874	552.9288913	170.6639102	273.8832253	241.0410775	217.8213591	410.8201649	250.5596389	148.4703373	239.8987341	363.4582385	268.5578253	203.2432804	323.1371884
chr1:10431257-10451659	346.480002	487.7279489	431.7831432	544.4920922	422.4650841	557.3963084	286.9490343	312.7720356	606.3876292	280.7825	283.4036193	388.6060286	501.7856101	472.0207155	421.4054629	340.6388357	392.2835465	277.9419983	284.9396857	531.7344255	680.5278663	255.502617	379.8722817	328.4653025	321.118086	499.1104635	375.3281121	221.1696059	343.4034299	424.0346116	392.0001941	337.1447358	506.015789
chr1:10449718-10451902	68.09433565	90.8865735	124.8613613	73.45396533	72.10563799	133.2904216	52.68572434	61.26462554	117.6701207	54.67382013	57.65797772	62.17696457	113.3788515	72.54213101	129.5431608	47.97730081	64.92338415	44.39968025	48.72345275	80.01828733	73.8072502	61.16278863	64.71898132	39.96536	43.78882992	53.15436344	98.17847075	45.05306787	50.30134748	66.5152332	56.53848953	51.40859446	70.51674854
chr1:10449913-10451898	64.0887865	86.38723818	110.9103712	69.95615746	72.10563799	122.5194784	49.86327482	58.04017156	111.6577787	52.82047029	56.68072386	59.78554286	97.66297109	69.56094755	126.4216389	46.77786829	62.18014257	40.84770583	45.02293735	68.40272949	73.8072502	60.17629204	60.96715632	39.96536	42.6660394	49.55067778	96.13308594	43.00520115	48.36668027	66.5152332	49.94233242	47.82194834	65.09238327
chr1:10456521-10472526	2433.371112	4031.404448	2396.082547	2131.330931	2352.677547	2520.400699	2090.494276	4665.784903	2531.195954	1915.437054	2665.948529	2188.150869	2759.259574	3726.479333	4413.051653	2132.591021	3094.376507	2657.764859	2360.928824	2428.942206	4454.705389	1799.369782	2908.602335	4221.34115	2545.366088	1268.497351	3076.25875	2020.22052	3100.304205	2383.858447	2554.597419	2856.165864	3243.770433
chr1:10458554-10459338	172.2386137	373.4448317	209.9624008	206.3706645	168.2464886	165.603251	173.1102371	329.9691235	244.7882072	117.6877145	250.1769881	167.39952	176.2423731	313.024264	340.2458922	171.5188504	306.3286435	189.1426378	167.1399455	148.4210168	410.3182723	184.4748625	255.1241003	459.60164	167.2957861	54.95620626	221.9242516	225.2653393	207.9767252	102.1483938	221.4424173	304.8649206	342.5099215
chr1:10462467-10472488	844.1694847	1258.914023	804.972128	746.1990129	829.2148368	906.1055931	711.2572785	1874.482578	816.8195968	655.1591666	844.3473347	796.3434308	890.1923686	1156.699185	1588.074291	711.2634844	886.9814455	853.3618543	757.3721516	828.5764591	1486.152767	562.3030567	945.4599011	1132.768173	755.6380137	551.3639055	1278.365505	603.0967494	976.0396079	940.7154409	697.3080375	845.2529368	851.6253478
chr1:10474886-10630758	4757.59101	3648.061079	5081.648139	5088.144519	5229.507617	2208.043347	5159.437719	2999.817015	4309.131354	5107.832145	5692.503732	3929.105877	3923.357287	3877.525962	4416.173175	6057.134227	4236.479419	4525.215411	5550.156345	3726.012831	2762.142516	4485.599998	3937.540342	3262.17251	5525.252103	4180.275362	3861.686516	6297.190168	3623.631686	2054.845597	4983.867852	6032.738783	6088.462564
chr1:10474950-10630315	4664.461992	3489.684476	5010.49809	4966.887179	5123.198022	2033.015521	5060.651986	2867.614402	4182.872173	5027.211427	5574.256015	3814.317634	3824.571753	3713.560871	4259.316697	5943.188137	4016.105679	4443.519999	5480.463305	3554.360699	2529.462032	4420.491223	3792.157123	3098.564318	5372.552593	4128.922841	3686.806115	6211.179765	3550.114332	1961.011607	4839.694704	5898.837327	5918.757421
chr1:10535887-10536289	131.1817349	130.4807243	115.7932177	204.0387926	167.3220574	137.3295253	111.9571642	155.8486088	250.8005492	137.1478878	169.0649177	145.8767246	178.4874989	159.9901794	195.0951217	235.0887739	193.8557386	119.8791367	140.6195851	167.7802799	166.3790555	84.83870681	176.3357752	107.406905	130.2436992	87.38937718	177.9484782	173.0447379	116.0800327	99.77284979	179.0385502	170.9634653	221.6240668
chr1:10616835-10617113	5.006936445	4.499335322	11.85834157	8.161551703	2.773293769	4.039103684	0	2.149635984	2.576717971	0	3.909015439	5.978554286	6.735377316	3.974911288	11.7057073	4.797730081	7.31531089	2.663980815	12.33505133	0	1.250970342	8.878469317	9.379562511	0	0	6.306449899	11.24961644	1.023933361	4.836668027	2.375544043	9.423081588	11.95548708	10.84873054
chr1:10636603-10796648	8212.377157	7128.746884	8837.254671	15988.47979	15202.27201	4770.181451	11569.22057	6424.187138	10129.07834	5869.558927	11695.77419	4473.154317	12263.99953	3512.827851	6406.923796	14024.96446	8605.548849	8405.747464	9757.025601	10243.6314	8096.280056	7182.681677	5868.792263	5139.295513	14492.97991	9496.612627	2554.685624	6646.351444	4603.540628	2140.365182	13282.77581	10306.82542	16002.65246
chr1:10639240-10654333	1234.710527	1487.480257	1274.422944	2503.264501	2384.10821	1370.602517	1569.281932	1986.263649	1691.185895	1229.697615	1985.779843	801.1262743	2250.738587	848.6435601	1419.512105	2093.009748	1546.273839	1345.310311	1448.135026	2259.871308	2157.923841	1223.255773	1074.897864	1312.612293	2273.650784	1520.755347	694.4081421	1193.906298	833.8415679	646.1479796	2261.539581	1837.558365	2471.960746
chr1:10647212-10796650	7154.91218	5917.525815	7776.281874	14075.17888	13298.86805	3699.818974	10092.13866	4918.367131	8841.578265	4989.217756	10251.39299	3821.491899	10406.15795	2908.641335	5303.465788	12430.91864	7328.112684	7241.587848	8587.662735	8316.739412	6453.755997	6388.551922	5063.087843	4092.702648	13214.12152	8358.748881	2093.45135	5824.132955	3932.211106	1706.828395	11821.25585	9044.325979	14358.29488
chr1:10660736-10693912	2539.518165	1634.158589	2357.717325	4337.281762	4034.218002	978.8094594	3194.072038	1597.179536	2697.823716	1581.834084	3397.91167	1114.402519	2878.25124	1060.307586	1980.605675	3878.96477	2351.872451	2773.204028	2688.424437	2698.681271	1792.640501	2069.669847	1753.978189	1345.084148	4095.939783	1967.612369	748.6108395	2040.699188	1182.081666	583.1960625	3319.751644	3297.323338	3993.10775
chr1:10946472-10982037	35.04855512	38.69428377	49.52601481	65.29241363	61.93689417	79.43570578	36.69184373	77.38689542	104.7865308	48.18709571	27.36310807	136.3110377	218.8997628	56.64248586	112.3747901	26.38751544	34.74772673	31.96776978	34.53814372	184.5583079	66.30142815	163.7584341	54.40146256	21.2315975	11.22790511	44.14514929	112.4961644	57.34026819	38.69334422	72.4540933	23.55770397	25.10652288	30.99637298
chr1:10998175-10998263	2.002774578	0	0	0	0	0	0	0	0	0	0	0	0	0	0	0	0	1.77598721	0	0	0	1.972993182	0	0	0	0	0	2.047866721	0	0	1.884616318	3.586646125	0
chr1:10999861-10999945	0	0	0	0	0	0	0	0	0	0	0	2.391421714	0	1.987455644	0	0	0	0	0	0	0	0.986496591	1.875912502	0	0	0	0	0	0	0	0	0	0.774909325
chr1:11012641-11024043	2369.282326	2067.894514	2387.711953	2696.80987	2836.155094	1727.390009	2597.594373	1702.511699	1911.065828	2275.913597	2733.379045	2534.907017	2492.089607	2695.983581	1655.187012	2248.935975	2516.466946	2284.807545	2646.485263	2188.887344	1893.969098	2624.080931	2383.346834	1964.547228	2565.576317	2811.775734	1945.160952	2515.804267	2585.682727	2046.531193	2793.001383	2682.811302	1773.767444
chr1:11012683-11022858	1377.90891	1330.003521	1449.50787	1565.851991	1656.580811	1227.88752	1575.867648	1184.449427	1318.420695	1286.224785	1610.514361	1528.118475	1325.746768	1554.190314	1235.342311	1315.777475	1577.363911	1397.701934	1550.515952	1340.951622	1284.746542	1557.678117	1466.02562	1353.82657	1513.521608	1553.188518	1503.357833	1564.570175	1529.35443	1130.758964	1603.808486	1802.887452	1328.194582
chr1:11013715-11024183	2389.310072	2034.599433	2441.423265	2694.477998	2809.346588	1650.647039	2603.239272	1628.349258	1871.556153	2248.11335	2721.651999	2496.64427	2499.947547	2681.077664	1601.340759	2217.75073	2475.318323	2267.935667	2655.119798	2157.912523	1807.652145	2629.013414	2351.456321	1898.3546	2537.506554	2785.649013	1824.483248	2513.7564	2582.780727	1989.518136	2731.751352	2624.229415	1751.295074
chr1:11024226-11025491	503.6978064	261.8613157	447.8267818	397.5841615	269.0094956	100.9775921	477.9347851	106.4069812	196.6894718	210.3552063	402.6285902	255.8821234	235.7382061	316.9991752	102.2298438	299.85813	327.3601623	354.3094484	403.972931	211.6612762	150.1164411	261.4215966	373.3065879	295.9934475	199.8567109	151.3547976	60.33885181	407.5254775	271.8207431	146.0959586	291.1732211	279.7583978	151.1073183
chr1:11026522-11047223	1328.840933	1003.351777	1053.299752	789.3386433	609.2001979	336.5919737	1334.077806	389.0841131	894.1211359	884.9745462	1381.836958	627.7482	753.2396965	778.0888847	720.2911893	1713.989071	1176.850639	1243.191047	1424.698428	526.5719553	836.8991591	631.3578181	1043.945307	1317.607963	1824.53458	283.7902455	420.3265779	1464.224706	863.8289097	319.5106737	1371.058371	1545.84448	1866.756563
chr1:11029658-11030528	434.6020834	408.5396472	352.2624997	265.8333983	252.369733	197.9160805	496.7511152	180.5694226	291.1691307	341.9430445	455.4002986	194.9008697	373.8134411	312.0305361	203.679307	582.9242048	429.7745148	481.2925339	562.4783406	246.5079497	361.530429	164.7449307	389.2518442	535.7856075	486.1682911	87.38937718	156.4719378	526.3017474	333.7300939	209.0478758	410.8463572	477.0239346	470.36996
chr1:11044797-11047233	0	0	3.487747522	2.331871915	0.924431256	0	0	2.149635984	1.717811981	0	0.97725386	0	0	1.987455644	7.803804868	0	0	1.77598721	0	2.581235075	0	0	1.875912502	0	0	0	2.045384807	2.047866721	3.869334422	2.375544043	0	0	1.549818649
chr1:11054588-11060024	423.5868233	700.9964431	475.728762	669.2472397	978.9727003	1098.636202	488.2837666	658.863429	646.7562107	660.7192161	680.1686863	827.4319131	1100.111628	1275.946524	1692.645276	519.3542812	705.0130871	432.4528856	545.8260213	1058.306381	545.4230693	990.4425771	502.7445506	698.1448825	586.0966466	709.9260744	1479.835908	671.7002846	849.3189056	470.3577205	967.7504791	999.4787202	851.6253478
chr1:11066617-11099869	6334.77599	8447.952	5584.581332	5079.982967	5925.604352	6642.979192	6815.27477	7069.077933	5663.6261	5127.292318	6011.088491	4822.301887	5300.741948	5922.61782	6228.216665	6664.047082	6692.595051	5574.823852	5832.629021	5720.016927	6751.486938	3798.011874	5645.558675	7426.063455	7061.229522	3737.922947	7612.922253	6196.844698	6984.148631	4982.70363	8999.985225	8020.936285	8596.844047
chr1:11066617-11099881	6334.77599	8448.851867	5585.278881	5079.982967	5925.604352	6644.32556	6817.156403	7069.077933	5663.6261	5127.292318	6011.088491	4822.301887	5300.741948	5922.61782	6228.997045	6664.047082	6692.595051	5574.823852	5832.629021	5721.307544	6751.486938	3798.011874	5645.558675	7426.063455	7061.229522	3737.922947	7612.922253	6196.844698	6984.148631	4982.70363	8999.985225	8020.936285	8596.844047
chr1:11066620-11099837	6334.77599	8446.152266	5584.581332	5078.817031	5925.604352	6641.632824	6815.27477	7066.928297	5663.6261	5127.292318	6011.088491	4822.301887	5300.741948	5922.61782	6228.216665	6664.047082	6691.680637	5574.823852	5832.629021	5717.435692	6751.486938	3797.025378	5645.558675	7426.063455	7061.229522	3737.922947	7612.922253	6196.844698	6984.148631	4982.70363	8999.985225	8018.545187	8596.069138
chr1:11068470-11073097	1437.992147	2191.176302	1160.722375	1036.517066	1416.228685	1608.909634	1607.855409	1597.179536	1314.985071	1280.664736	1216.681055	1121.576784	1476.170195	1330.601554	1591.195813	1492.094055	1460.318936	1314.230535	1266.193019	1257.061482	1584.979424	845.4275783	1403.182552	1479.967238	1900.884335	818.9375655	1762.099011	1224.624299	1904.679869	1083.248083	2632.808996	1885.380313	2379.746536
chr1:11080700-11082623	567.7865929	813.4798262	527.3474253	538.6624124	619.3689417	600.480081	731.9552417	793.215678	537.6751499	484.6509818	600.0338698	510.568536	524.2368678	659.8352739	618.0613455	624.904343	689.4680514	550.556035	535.9579802	594.9746848	823.1384853	334.4223443	596.5401757	715.6297275	511.9924729	377.4860725	801.7908445	680.9156848	675.1988566	551.1262179	713.3272762	823.7330601	712.9165787
chr1:11099674-11102051	207.2871688	306.8546689	102.5397771	150.4057385	242.2009891	218.1115989	158.057173	212.8139624	113.3755907	147.3413119	166.1331561	132.7239051	312.0724823	288.1810684	390.1902434	93.55573657	183.7971861	157.1748681	212.7796354	163.9084273	220.1707803	73.00074772	166.0182564	176.0973675	77.47254524	159.4630903	276.126949	118.7762698	236.9967333	195.9823835	180.9231665	142.2702963	134.0593132
chr1:11099674-11102100	207.2871688	306.8546689	102.5397771	150.4057385	242.2009891	218.1115989	158.9979895	212.8139624	113.3755907	147.3413119	166.1331561	132.7239051	312.0724823	288.1810684	390.1902434	94.75516909	184.7116	157.1748681	212.7796354	163.9084273	221.4217506	73.00074772	166.0182564	176.0973675	77.47254524	159.4630903	276.126949	119.8002032	236.9967333	195.9823835	180.9231665	142.2702963	134.0593132
chr1:11106534-11131558	2081.884174	2484.532965	1914.773389	2664.163663	3013.645895	2564.830839	2191.161642	2907.382668	2484.81503	2342.634191	2509.587912	2690.349429	2771.607766	2658.221924	3329.103157	2248.935975	2475.318323	1896.75434	1766.996103	3253.646812	3456.431056	2912.137936	2107.587696	2126.906503	1915.480611	2091.038602	3820.77882	2317.161195	2170.696611	2330.408706	2130.558747	2334.906627	2653.289528
chr1:11106534-11262507	7034.745705	7616.474833	7189.642741	8922.907884	10369.3454	7014.576731	9314.083409	8312.642349	8034.206634	8184.392871	9216.48115	8479.981399	9034.386107	8136.643407	10569.47331	8231.705386	7461.617108	6916.582189	6910.712507	9732.546851	9284.701881	10822.8541	6791.741214	6345.749818	7447.469457	7418.186924	11862.20919	8512.98196	6870.970599	6497.112957	7449.888304	8893.686842	8944.778334
chr1:11131593-11145025	670.9294837	721.6933856	662.6720291	773.0155399	963.257369	569.5136194	874.0185341	722.2776906	580.6204495	819.180627	862.9151581	671.9895017	782.4263316	627.0422557	938.7977256	804.819221	593.454596	667.7711909	654.374473	805.3453435	758.0880275	1022.010468	566.5255756	530.7899375	974.5821632	682.8984319	1001.215863	798.6680213	627.7995099	528.5585495	719.9234333	863.1861675	874.0977182
chr1:11143897-11149537	251.3482095	269.9601193	303.4340344	300.8114771	431.7093967	195.2233447	431.8347763	310.6223997	216.4443096	308.5827475	361.5839281	259.469256	354.729872	298.1183466	344.9281752	331.0433756	235.0043624	242.4222541	260.8863356	309.748209	287.7231788	422.2205408	242.930669	228.5519025	331.2232006	313.5206521	383.5096514	344.0416092	253.4414046	165.100311	261.01936	364.6423561	337.8604655
chr1:11144423-11149537	233.3232383	235.7651709	276.9271532	283.3224377	374.3946588	187.1451374	371.6225199	298.7994017	200.1250957	284.4891997	334.22082	242.729304	322.1755483	272.2814233	334.7832288	305.8552926	224.031396	226.4383693	223.8811816	299.4232687	286.4722084	399.5311193	221.3576752	202.324635	282.9432087	286.4930097	373.2827273	326.634742	226.3560637	152.0348187	245.0001213	349.1002228	308.4139112
chr1:11152349-11152452	3.004161867	1.799734129	8.370594052	6.995615746	9.244312562	1.346367895	6.585715542	5.374089959	6.012341932	11.12009901	13.68155403	4.782843429	4.490251544	5.962366933	2.34114146	2.39886504	5.486483168	7.103948839	6.784278231	5.16247015	2.501940685	10.8514625	0.937956251	2.497835	0	5.405528485	4.090769615	9.215400245	3.869334422	5.938860107	3.769232635	9.564389667	1.549818649
chr1:11169506-11169613	8.011098312	9.898537708	17.43873761	2.331871915	14.7909001	10.77094316	14.11224759	4.299271968	12.02468386	0.926674917	9.772538596	4.782843429	24.69638349	7.949822577	4.682282921	4.797730081	7.31531089	12.43191047	4.934020531	0	1.250970342	12.82445568	15.00730002	4.99567	13.47348613	9.009214142	8.181539229	8.191466885	3.869334422	0	19.78847134	9.564389667	10.84873054
chr1:11189340-11195981	343.4758401	567.8161176	398.300767	276.326822	352.2083086	83.47480947	1324.66964	99.95807325	376.2008238	265.9557013	479.8316451	255.8821234	154.9136783	213.6514817	249.7217558	532.5480389	193.8557386	414.6930135	449.6126209	156.164722	97.57568671	334.4223443	393.0036692	177.346285	404.2045838	231.5368034	662.7046776	456.6742788	309.5467537	102.1483938	635.1156991	487.783873	438.5986777
chr1:11193626-11195178	112.1553764	224.066899	133.9295048	59.46273384	111.856182	24.2346221	496.7511152	27.94526779	92.76184696	67.64726897	117.2704632	82.50404914	44.90251544	60.61739715	64.7715804	197.9063658	67.66662574	134.9750279	137.5358223	55.49655412	42.53299164	106.5416318	107.8649689	39.96536	95.43719341	67.56910606	263.8546401	155.6378708	97.70069415	28.50652851	216.7308765	155.4213321	128.6349479
chr1:11226253-11226360	5.006936445	1.799734129	2.790198017	3.497807873	1.848862512	2.692735789	5.644899036	3.224453976	0.85890599	0.926674917	0	1.195710857	1.122562886	6.956094755	0	1.19943252	0	7.103948839	0.616752566	5.16247015	0	3.945986363	2.813868753	0	0	2.702764243	2.045384807	1.023933361	1.934667211	0	4.711540794	0	0.774909325
chr1:11273205-11288434	597.8282116	500.3260878	452.7096283	594.6273384	598.1070228	534.5080542	638.8144076	527.735634	546.2642099	657.9391914	635.2150088	430.4559086	982.2425253	611.1426106	749.1652673	555.3372568	469.0943108	681.9790886	645.7399371	813.0890487	765.5938496	599.7899272	476.4817755	756.844005	696.1301166	616.2302473	581.9119777	558.0436815	529.1314822	483.4232127	715.2118926	861.9906187	722.9903999
chr1:11273527-11295164	697.9669405	604.7106673	557.342054	651.7582003	624.9155292	549.318101	771.4695349	562.1298098	622.706843	756.1667326	725.1223638	499.8071383	975.507148	682.6910138	837.3482623	683.6765365	532.1888673	815.1781293	819.0474082	811.7984312	745.5783241	668.8446885	540.2628006	839.27256	888.1272939	685.6011962	635.0919827	695.2507519	619.0935075	463.2310883	861.2696572	1116.642494	998.8581194
chr1:11479165-11481960	3.004161867	14.39787303	1.395099009	4.66374383	6.471018794	26.92735789	9.40816506	4.299271968	5.153435942	0	0.97725386	0	152.6685525	0	14.82722925	0	1.828827723	5.327961629	3.083762832	16.77802799	5.00388137	0	1.875912502	6.2445875	2.245581021	1.801842828	8.181539229	6.143600164	0	7.126632128	3.769232635	7.17329225	3.099637298
chr1:11479237-11537582	90.12485601	148.4780656	113.0030197	55.96492597	110.9317507	351.4020205	56.44899036	47.29199164	44.6631115	33.36029703	43.97642368	33.479904	2379.833318	98.37905439	267.670507	98.35346665	98.75669702	135.8630216	64.14226691	314.9106792	45.03493233	47.35183636	46.89781255	87.424225	40.42045838	106.3087269	151.3584757	84.98646893	85.12535728	42.75979277	99.88466484	186.5055985	94.5389376
chr1:11479237-11537584	90.12485601	148.4780656	113.0030197	55.96492597	110.9317507	351.4020205	56.44899036	47.29199164	44.6631115	33.36029703	43.97642368	33.479904	2379.833318	98.37905439	267.670507	98.35346665	98.75669702	135.8630216	64.14226691	314.9106792	45.03493233	47.35183636	46.89781255	87.424225	40.42045838	106.3087269	151.3584757	84.98646893	85.12535728	42.75979277	99.88466484	186.5055985	94.5389376
chr1:11533675-11537225	8.011098312	30.59548019	12.55589108	8.161551703	17.56419387	61.93292315	1.881633012	6.448907951	6.871247923	5.560049505	0	5.978554286	373.8134411	20.86828426	46.04244872	7.196595121	18.28827723	28.41579536	6.167525664	46.46223135	5.00388137	11.83795909	9.379562511	17.484845	0	7.207371313	26.59000249	10.23933361	11.60800327	0	10.36538975	10.75993838	21.69746109
chr1:11609530-11613355	0	0	0	0	1.848862512	2.692735789	0	0	0	0	0	0	0	0	1.560760974	0	0	0	0	0	0	13.81095227	0	0	0	4.504607071	0	0	0	0	0.942308159	0	0
chr1:11648366-11654682	417.5784995	748.6893976	276.2296037	155.0694824	209.8458952	92.89938473	501.4551977	857.7047575	255.9539851	208.5018564	461.2638217	63.37267543	513.0112389	299.1120744	255.9647997	383.8184064	890.6391009	535.4601438	397.1886528	34.84667352	811.8797522	124.2985704	492.4270318	970.4088975	398.5906313	45.04607071	202.4930959	377.8314101	256.3434054	187.6679794	410.8463572	536.8013701	475.7943253
chr1:11650736-11653529	55.0763009	74.68896634	23.71668315	13.99123149	23.11078141	24.2346221	71.50205446	152.6241548	33.49733362	42.6270462	47.88543912	7.174265143	61.74095873	38.75538506	55.40701456	38.38184064	100.5855247	71.03948839	72.77680284	2.581235075	68.80336883	17.75693863	54.40146256	99.9134	49.40278247	9.910135556	59.31615941	56.31633483	50.30134748	40.38424873	80.0961935	54.99524059	88.33966301
chr1:11654374-11662289	973.3484449	1725.045162	709.4078459	680.9065992	683.1546984	973.4239878	797.8123971	1202.721333	1056.454368	870.1477475	850.2108579	564.3755246	1554.749597	759.2080561	867.0027208	1014.719912	1324.071271	945.7131892	820.2809134	690.4803826	2002.803518	454.7749283	968.9088073	1900.852435	901.6007801	354.0621158	1068.713562	846.7928892	716.7942016	764.9251818	935.7120017	1010.238659	1085.647964
chr1:11654856-11663327	1036.435844	1785.336256	772.1873013	735.7055893	706.2654798	993.6195062	826.9777088	1153.279705	1105.41201	912.7747937	861.9379042	613.3996697	1643.432065	774.1139734	934.1154427	1050.702888	1347.846032	919.0733811	840.633748	747.2675543	2095.375324	474.5048602	1017.682532	1952.058053	930.7933333	375.6842297	1087.122025	883.6544902	742.912209	788.6806222	957.3850894	1028.171889	1098.821422
chr1:11654880-11661391	657.9114489	1203.122265	480.6116085	499.0205899	472.3843719	747.2341815	513.6858123	848.0313956	706.87963	618.0921699	523.8080688	423.2816434	1064.189616	501.8325502	589.967648	666.8844812	827.5445445	631.3634531	574.8133919	511.0845449	1351.04797	316.6654056	626.5547757	1256.411005	529.957121	277.4837956	741.4519926	548.8282813	494.3074724	545.1873578	606.8464543	710.1559328	733.0642211
chr1:11654900-11663326	1036.435844	1785.336256	772.1873013	735.7055893	706.2654798	993.6195062	826.9777088	1153.279705	1105.41201	912.7747937	861.9379042	613.3996697	1643.432065	774.1139734	934.1154427	1050.702888	1347.846032	919.0733811	840.633748	747.2675543	2095.375324	474.5048602	1017.682532	1952.058053	929.6705428	375.6842297	1087.122025	883.6544902	742.912209	788.6806222	957.3850894	1028.171889	1098.821422
chr1:11654909-11661349	652.9045124	1180.625588	472.9385639	496.6887179	464.0644906	740.5023421	508.0409132	834.0587617	698.2905701	614.3854703	517.9445456	412.5202457	1048.473736	497.8576389	585.2853651	662.0867511	810.1706811	621.5955234	571.7296291	507.2126923	1323.526622	309.7599295	614.3613444	1246.419665	528.8343305	277.4837956	731.2250686	544.7325478	487.5361371	540.4362697	599.307989	705.3737379	728.4147651
chr1:11654909-11662291	932.2915661	1669.253404	699.6421529	665.7494318	667.439367	955.9212052	758.2981038	1103.838078	1023.81594	843.2741749	803.3026726	559.5926811	1507.601956	725.4213101	831.8855989	989.5318291	1253.661404	867.569752	766.0066875	684.0272949	1925.243357	448.8559488	919.197126	1824.668468	857.8119501	345.0529016	1032.919328	807.8834215	690.6761943	742.3575133	883.885053	975.567746	1043.80286
chr1:11664123-11674354	433.6006962	541.7199727	293.6683413	566.6448754	926.2801187	1604.87053	314.232713	952.2887408	588.3506034	782.1136303	391.8787977	521.3299337	1494.131201	478.9768102	1190.080242	471.3769804	517.5582455	461.7566745	355.2494783	1130.580963	1656.284733	617.5468658	329.2226441	646.939265	413.1869079	615.3293259	1656.761694	398.3100773	431.430788	1939.631711	409.9040491	358.6646125	433.1743125
chr1:11674479-11691650	477.6617369	896.2675961	518.2792817	816.1551703	2003.242532	2008.780899	568.2531696	2737.561425	769.5797673	697.7862128	675.282417	957.7643966	1193.284348	894.3550399	1355.520906	450.9866276	776.3373682	669.5471781	521.7726712	2281.811806	2159.174811	448.8559488	604.0438257	880.4868375	498.5189867	671.1864536	2159.926356	570.3308819	652.9501837	1962.199379	538.0579587	602.556549	581.9569028
chr1:11674480-11681214	440.6104072	837.7762369	477.123861	757.8583724	1699.104649	1832.406705	534.3837754	2559.141639	721.4810319	653.3058168	620.5562009	887.217456	1184.303845	844.6686488	1286.847423	413.8042195	732.4455029	629.5874659	471.8157133	2048.210032	2071.606887	424.193534	576.8430944	872.9933325	462.5896904	645.0597326	2007.545188	524.2538806	615.2241731	1886.18197	463.6156141	546.3657597	516.8645195
chr1:11674524-11691477	474.657575	893.5679949	516.8841827	814.9892344	2003.242532	2006.088163	568.2531696	2734.336971	765.2852374	695.0061881	673.3279093	957.7643966	1192.161785	893.3613121	1352.399384	447.38833	772.6797128	668.6591845	520.5391661	2280.521189	2159.174811	446.8829556	604.0438257	879.23792	496.2734057	671.1864536	2158.903664	569.3069485	651.0155165	1959.823835	537.1156505	602.556549	579.6321748
chr1:11674677-11681118	402.5576902	777.4851436	431.7831432	675.0769195	1588.172898	1704.501755	492.9878491	2366.749218	666.5110485	588.4385726	569.7390002	828.627624	1103.479317	782.063796	1169.79035	381.4195414	673.0086019	586.0757792	429.2597862	1907.532721	1920.239476	386.7066636	535.5730194	819.28988	440.1338802	593.7072119	1833.68748	490.4640797	568.79216	1753.151504	435.3463694	511.6948472	488.9677838
chr1:11674747-11691609	391.54243	760.3876694	432.4806927	666.9153678	1742.552918	1757.010103	500.5143812	2377.497398	666.5110485	581.0251732	569.7390002	811.887672	993.4681541	750.2645057	1153.402359	397.0121642	662.9500494	588.7397601	457.0136517	2017.235211	1841.428344	368.9497249	522.4416318	775.5777675	454.7301568	570.2832552	1811.188247	503.7752134	565.8901592	1675.946322	480.577161	530.8236265	529.2630687
chr1:11691728-11725857	48.06658987	106.1843136	44.64316828	51.30118213	201.5260139	103.6703279	31.0469447	321.3705796	48.95764145	47.26042079	76.22580105	40.65416914	11.22562886	58.6299415	150.6134339	35.9829756	74.98193663	40.84770583	42.55592708	154.8741045	315.2445263	19.72993182	41.27007505	52.454535	60.63068758	30.63132808	141.1315517	73.72320196	21.28133932	138.9693265	25.44232029	28.693169	51.14401543
chr1:11736083-11750710	1133.570411	2029.20023	968.198712	1985.588936	2571.767755	2124.568538	1327.49209	2373.198126	1825.175229	1458.58632	1097.456084	1340.391871	2136.237172	1535.309485	1940.02589	1265.401309	1969.647457	1047.832454	901.0754996	3438.20512	7844.835017	1798.383285	1559.821246	1415.023528	1016.125412	1608.144724	3672.488421	1140.661764	1003.124949	2400.487255	1171.289041	1125.011335	1334.393857
chr1:11736123-11750316	956.324861	1629.659254	823.8059646	1576.345415	1979.20732	1565.825861	1032.075707	1817.517224	1515.110167	1217.650842	905.9143279	1037.877024	1563.7301	1188.498475	1485.844447	1065.096078	1578.278325	846.2579055	716.6664822	2652.21904	5900.827105	1493.555838	1293.44167	1156.497605	835.3561399	1231.559573	2651.841403	968.6409591	838.6782359	1789.972436	1005.442805	942.0923822	1162.363987
chr1:11736141-11750488	1033.431682	1828.529875	876.819727	1747.738	2207.54184	1796.054771	1141.210422	2049.677911	1655.970749	1314.951708	988.0036521	1188.536592	1832.02263	1333.582737	1704.350983	1123.868271	1725.498956	957.2571061	785.7427696	2999.395157	6705.201035	1614.894919	1416.313939	1283.88719	887.0045034	1382.013449	3073.190673	1042.364161	907.3589219	2078.601037	1055.385138	1009.04311	1226.681461
chr1:11736146-11750769	1133.570411	2030.100097	970.98891	1992.584552	2570.843324	2124.568538	1330.314539	2378.572216	1826.893041	1459.512995	1097.456084	1340.391871	2138.482298	1535.309485	1940.02589	1266.600741	1971.476285	1048.720447	901.0754996	3439.495738	7848.587928	1801.342775	1561.697158	1415.023528	1016.125412	1608.144724	3672.488421	1141.685697	1004.092282	2406.426115	1171.289041	1125.011335	1334.393857
chr1:11736152-11750578	1078.49411	1919.416448	917.9751477	1856.170045	2360.997428	1954.926183	1226.824724	2208.750973	1734.131194	1388.159026	1033.934583	1257.887822	1973.465554	1425.999425	1827.6511	1185.03933	1836.143033	1003.432774	840.633748	3203.312728	7241.867312	1706.639102	1476.343139	1347.581983	936.4072859	1478.412041	3351.363007	1085.369362	959.5949366	2212.819276	1110.981319	1065.233899	1277.050567
chr1:11736154-11750765	1133.570411	2030.100097	969.593811	1991.418616	2570.843324	2124.568538	1330.314539	2378.572216	1826.893041	1459.512995	1097.456084	1340.391871	2138.482298	1535.309485	1940.02589	1266.600741	1971.476285	1048.720447	901.0754996	3439.495738	7848.587928	1800.356278	1561.697158	1415.023528	1016.125412	1608.144724	3671.465729	1140.661764	1004.092282	2406.426115	1171.289041	1125.011335	1334.393857
chr1:11736172-11750409	1013.403937	1760.139978	855.8932418	1674.284035	2133.587339	1727.390009	1085.702248	1979.814741	1597.565142	1276.031361	961.6177979	1122.772495	1750.075539	1280.915163	1635.6775	1099.879621	1669.719711	909.3054514	768.4736978	2865.170933	6398.713301	1557.678117	1364.726345	1231.432655	880.2677604	1325.2554	2952.512969	1011.64616	885.110249	1996.644768	1040.308207	987.5232331	1203.434181
chr1:11736174-11750633	1111.539891	1999.504617	950.0624249	1942.449305	2513.528586	2078.792029	1289.85943	2315.157955	1790.81899	1450.246246	1076.933753	1314.086232	2087.966968	1493.572917	1923.6379	1240.213226	1921.183523	1032.736563	882.5729226	3346.571275	7553.358927	1764.842401	1529.806645	1382.551673	989.1784399	1568.504182	3565.105719	1117.111296	990.549612	2341.098654	1158.096727	1108.273653	1316.570943
chr1:11761786-11789584	656.9100616	1075.341142	726.8465835	964.2290369	1069.566963	1055.552429	734.7776912	791.066042	1284.064456	936.8683415	862.9151581	981.6786137	1733.237096	687.6596529	1642.700925	1031.511967	774.5085405	662.4432293	764.1564298	810.5078136	2679.578473	1002.280536	748.4890883	969.15998	772.4798713	537.8500843	1506.425911	760.7824869	533.9681502	501.239793	647.3657051	854.8173265	793.5071484
chr1:11764404-11766744	0	0	0	6.995615746	4.622156281	0	0	0	6.012341932	5.560049505	1.954507719	0	0	0	1.560760974	9.595460161	1.828827723	0	0	1.290617538	36.27813993	0	0	0	0	0	0	0	0	0	0	2.391097417	0
chr1:11766741-11778310	0	0	1.395099009	17.48903936	9.244312562	0	1.881633012	1.074817992	6.871247923	11.12009901	0	2.391421714	0	0	17.9487512	5.997162601	0	0	0	2.581235075	57.54463575	0	0.937956251	0	1.122790511	3.603685657	0	0	0	2.375544043	0	4.782194834	3.099637298
chr1:11777076-11779619	0	0	0	5.829679788	0	0	0	0	0	1.853349835	0	0	0	0	6.243043894	7.196595121	1.828827723	1.77598721	0	0	12.50970342	0	1.875912502	0	2.245581021	1.801842828	0	0	0	0	0	0	0.774909325
chr1:11785722-11803245	1786.474924	2669.005713	2081.487721	2323.710364	2887.923244	2614.646451	2097.079992	2262.491873	3297.340097	2558.549447	2314.13714	2739.373574	4063.677647	1825.478009	4178.937507	2681.931115	2198.250923	1995.32163	2323.92367	2343.761448	5969.630474	2657.621816	2155.423465	2758.858758	2272.527994	1575.711553	3942.479216	2264.940594	1423.915067	1365.937825	1932.674034	2517.82558	2306.13015
chr1:11785752-11803514	1803.498508	2683.403586	2095.438711	2355.190634	2914.731751	2648.305649	2129.067753	2289.362323	3335.13196	2573.376246	2346.386517	2765.679213	4093.986845	1854.296116	4211.713487	2715.515226	2227.512166	2024.625419	2353.527793	2355.377006	6022.171228	2703.987155	2199.507409	2782.58819	2291.615432	1588.324453	3995.659221	2289.514994	1435.52307	1377.815545	1952.462505	2542.932103	2334.801795
chr1:11786602-11806058	1911.648335	2821.083247	2226.578018	2493.937013	3037.681108	2788.32791	2220.326954	2431.238298	3474.274731	2756.857879	2499.815373	2846.987551	4208.48826	1968.574816	4431.000404	2894.230671	2372.90397	2172.032358	2489.830111	2536.063461	6401.215242	2858.86712	2309.24829	2996.153083	2533.015392	1700.038709	4199.175009	2509.660667	1534.191098	1451.45741	2164.481841	2667.269168	2650.9648
chr1:11788293-11805413	1515.098968	2200.174972	1828.277251	1969.265832	2477.475767	2260.551695	1856.230966	2027.106733	2828.377426	2286.107021	2023.892743	2311.309087	3320.541017	1589.964515	3564.778064	2434.848016	1944.958283	1788.41912	2101.275994	2081.766088	4930.074119	2287.685594	1940.631483	2450.376135	2114.214532	1408.14017	3408.633781	2032.507721	1250.762352	1172.330985	1805.462432	2277.520289	2199.967573
chr1:11806149-11843144	2249.115851	2210.973377	2410.033538	2556.897555	2477.475767	1104.021674	2646.516831	1488.622919	2431.562859	2013.664596	2213.479992	2402.183112	2490.967044	1859.264755	2488.633372	3278.049078	2211.96713	2430.438497	3117.067471	2191.468579	2351.824244	2638.87838	2085.076746	2661.443193	3284.162244	1713.55253	2767.405644	2547.546201	1718.951817	995.3529539	2866.501419	3155.053041	2988.050356
chr1:11806210-11843144	2249.115851	2210.973377	2410.033538	2556.897555	2476.551335	1104.021674	2646.516831	1487.548101	2431.562859	2013.664596	2213.479992	2402.183112	2490.967044	1857.277299	2487.072611	3278.049078	2211.052717	2428.662509	3117.067471	2191.468579	2351.824244	2638.87838	2084.13879	2660.194275	3284.162244	1713.55253	2765.360259	2547.546201	1718.951817	995.3529539	2866.501419	3155.053041	2988.050356
chr1:11806212-11820779	475.6589623	433.735925	528.0449748	581.8020428	437.2559842	196.5697126	476.053152	348.2410294	510.1901583	434.6105363	390.9015439	477.088632	440.0446513	357.742016	354.292741	561.3344194	417.8871346	469.748617	571.1128765	394.9289665	570.4424761	576.114009	413.6387067	535.7856075	614.1664093	372.0805441	462.2569664	535.5171476	375.3254389	150.8470467	570.0964361	559.5167955	564.9088977
chr1:11806240-11840671	1787.476311	1855.525887	1981.040592	2066.038517	2033.748764	844.1726699	2106.488157	1209.170241	2062.233283	1680.061625	1761.011455	1925.09448	1946.524044	1478.666999	2000.895568	2609.965164	1769.390822	1953.585931	2457.142225	1699.743297	1956.517616	2172.265493	1675.189864	2140.644595	2681.223739	1438.771498	2268.331751	2017.14872	1282.684361	736.4186532	2372.731944	2557.278687	2453.362922
chr1:11806259-11839050	1719.381975	1736.743434	1899.4273	1976.261448	1916.345994	786.2788505	1977.596296	1145.755979	1954.870034	1593.880858	1670.126846	1815.089081	1856.719014	1390.225223	1878.375832	2487.623047	1687.093574	1839.922749	2307.888104	1597.784512	1862.69484	2056.845392	1589.835846	2008.25934	2555.471202	1358.589493	2113.905198	1908.611784	1230.448346	687.7200004	2251.174191	2413.812842	2354.949438
chr1:11806262-11829303	949.31515	930.4625446	1028.187969	1091.316056	947.5420376	426.7986226	1048.069588	635.2174332	1076.209206	853.467599	866.8241735	1018.74565	1015.919412	797.9634411	864.6615793	1198.233088	854.9769603	908.4174578	1172.446629	890.5261009	1144.637863	1149.268528	853.5401885	1137.763843	1231.70119	773.8914948	1044.168944	1054.651361	684.8721926	342.0783421	1171.289041	1243.370657	1198.784725
chr1:11841016-11847684	494.6853208	361.7465599	487.5871035	517.6755652	470.5355094	253.1171642	562.6082706	284.8267679	463.8092348	396.6168647	450.5140293	501.0028491	585.9778265	393.5162175	550.1682432	743.6481625	458.1213445	547.0040606	734.5523066	498.1783695	396.5575985	550.4650976	405.1971005	505.8115875	689.3933735	313.5206521	554.2992828	648.1498173	420.7901184	233.9910882	523.9233363	670.7028254	680.370387
chr1:11843860-11848079	76.10543397	59.39122625	101.1446781	89.77706874	103.5363007	32.31282947	87.49593506	42.99271968	124.5413686	96.37419141	97.72538596	69.35122971	145.9331752	61.61112497	94.4260389	172.7182829	82.29724752	107.4472262	153.571389	116.1555784	106.3324791	119.3660875	60.96715632	61.1969575	163.9274146	54.05528485	128.8592429	156.6618042	34.8240098	26.13098447	96.1154322	133.9014553	217.7495202
chr1:11845708-11847783	34.04716783	22.49667661	43.94561877	36.14401469	53.61701286	8.078207368	41.39592626	16.12226988	56.68779536	30.58027228	35.18113895	33.479904	47.14764121	15.89964515	31.99559996	69.56708617	39.31979604	48.83964827	52.42396815	60.65902427	47.53687301	43.40584999	26.26277503	19.98268	69.61301166	18.9193497	62.38423662	63.48386836	11.60800327	14.25326426	47.11540794	47.82194834	103.0629402
chr1:11845878-11848345	33.04578054	26.99601193	50.22356431	39.64182256	63.78575668	14.81004684	41.39592626	21.49635984	65.27685527	44.48039604	43.97642368	43.04559086	65.10864739	19.87455644	50.72473164	80.36197885	46.63510693	58.60757792	53.65747328	67.11211196	55.04269507	55.24380908	28.13868753	21.2315975	83.08649779	19.82027111	86.92885431	68.60353516	18.3793385	19.00435234	55.59618137	58.58188671	123.2105826
chr1:11857463-11858931	0	0	0	0	0	0	0	0	0	0	1.954507719	0	0	0	0	2.39886504	0	1.77598721	0	0	0	0	0	0	4.491162043	0	0	2.047866721	0	0	0	0	0.774909325
chr1:11908151-11908271	3.004161867	142.1789962	10.46324257	59.46273384	66.55905045	1.346367895	61.15307289	78.46171341	7.730153913	53.74714521	61.56699316	77.72120571	14.59331752	200.7330201	10.92532681	4.797730081	2.743241584	17.7598721	62.90876178	64.53087688	35.02716959	3.945986363	65.65693757	79.93072	70.73580217	4.504607071	32.72615692	55.29240147	38.69334422	43.94756479	0	60.97298413	0.774909325
chr1:11909807-11909927	4.005549156	26.09614487	11.16079207	9.327487661	7.39545005	13.46367895	3.763266024	2.149635984	1.717811981	26.87357261	11.72704632	16.739952	79.70196491	49.6863911	6.243043894	2.39886504	19.20269109	15.98388489	12.33505133	9.034322763	12.50970342	11.83795909	24.38686253	9.99134	19.08743868	21.62211394	8.181539229	8.191466885	14.51000408	65.32746117	1.884616318	4.782194834	0
chr1:11919590-11926423	1863.581745	2811.184709	1265.354801	1934.287754	2600.425124	4211.438774	1534.471721	4580.874281	2169.596532	1715.275272	1584.128506	2161.84523	3453.003437	2588.660977	3379.047508	1711.590206	2286.034653	1818.610903	1136.058227	4073.188949	5800.749478	1839.816142	1890.919802	3200.975553	1521.381142	1836.978764	4329.056945	1426.339171	1741.20049	3439.787774	1860.116306	1749.08776	1676.903778
chr1:11922174-11926428	1555.15446	2308.15902	1033.768365	1620.650981	2261.158853	3658.08157	1271.0431	3988.649568	1862.108187	1505.846741	1359.360119	1859.330383	3053.37105	2170.301563	2968.567372	1414.130941	1947.701525	1533.564956	951.64921	3651.157014	5071.433768	1624.759885	1575.766502	2695.163965	1331.629546	1574.810632	3782.939201	1277.868834	1442.294406	2987.246634	1617.000801	1495.631434	1456.82953
chr1:11934204-11958620	1645.279316	2381.048252	1503.916731	2491.605141	1747.175074	2380.378438	1096.992046	2972.946566	2460.765662	1269.544637	1411.154573	2835.030442	1949.891733	3326.007021	2427.763694	1859.120406	1983.363665	1779.539184	1207.601525	4894.021703	3550.253832	2107.156718	1672.375996	2866.265663	1930.076888	1404.536485	3216.367609	1699.729379	1865.986525	3473.04539	1976.020209	2406.63955	1548.268831
chr1:11934734-11975093	3285.551695	4906.975102	2759.505839	5387.79006	3500.821167	5746.298174	2196.806542	7258.245899	4884.598367	2551.136048	2837.945208	7046.324081	4641.797534	7159.808958	5265.227144	3449.567928	4277.628043	3475.60697	2098.192231	12446.71553	8255.15329	4135.393708	3461.058566	5763.754263	3279.671082	2777.54072	7687.578798	3164.978018	4295.928542	8489.006637	3829.540357	4122.251947	2881.112869
chr1:11934752-11975537	3677.094125	5532.382712	3106.885492	6167.801216	3979.676558	6442.370376	2525.151502	8164.317466	5455.770851	2824.505148	3234.710275	8140.399515	5374.831098	8148.568141	5882.508109	3793.805061	4807.073669	3923.155746	2357.845061	14503.95989	9225.906275	4675.007344	4025.70823	6314.52688	3496.36965	3263.137362	8799.245441	3510.04356	5034.004083	9686.280834	4242.271331	4515.587472	3157.755498
chr1:11980180-12013514	3804.270311	5157.138146	3417.295022	4500.512796	4856.96182	5723.40992	4656.100888	5161.275997	4995.39724	4186.717277	5022.107585	5060.248347	7600.873301	5338.30586	5860.657456	4785.735755	6047.933279	4302.329016	3766.507923	7467.513073	7782.2865	4510.262413	4415.89803	5165.52278	4609.055046	3408.18571	6695.567167	4546.264121	4156.632503	4458.896168	4417.540649	5171.943712	4876.50438
chr1:11980311-12013508	3804.270311	5157.138146	3416.597472	4500.512796	4856.96182	5723.40992	4655.160072	5161.275997	4995.39724	4186.717277	5020.153077	5060.248347	7598.628176	5337.312132	5859.096695	4785.735755	6047.018865	4298.777041	3764.657665	7467.513073	7781.03553	4510.262413	4415.89803	5165.52278	4607.932256	3407.284788	6694.544474	4546.264121	4155.665169	4458.896168	4417.540649	5171.943712	4876.50438
chr1:11980434-11992640	791.0959583	1066.342471	784.7431924	938.5784459	996.5368942	1151.14455	1017.022643	1020.002274	1077.068112	877.5611468	995.821683	1092.879723	1518.827585	1179.554925	1052.733277	850.3976568	1226.228988	1028.296594	854.8190571	1555.194133	1532.438669	884.8874419	1036.441657	1000.382918	742.1645275	682.8984319	1287.569736	887.7502236	994.4189464	875.3879797	812.2696329	966.0033564	902.7693632
chr1:12019465-12032045	569.7893675	1141.031438	673.1352717	773.0155399	1295.12819	1532.166664	651.9858387	2086.221722	1033.263906	909.068094	701.6682712	914.7188057	1155.11721	1097.075516	1452.288086	743.6481625	919.9003445	843.5939247	627.2373601	1630.04995	1708.825488	589.9249613	650.003682	1471.224815	888.1272939	788.3062374	2501.505619	714.7054857	759.3568803	1845.797721	726.5195905	944.4834796	1011.256669
chr1:12019532-12032038	569.7893675	1141.031438	673.1352717	773.0155399	1295.12819	1532.166664	651.0450222	2086.221722	1033.263906	909.068094	701.6682712	914.7188057	1155.11721	1097.075516	1452.288086	743.6481625	919.9003445	843.5939247	627.2373601	1630.04995	1708.825488	589.9249613	650.003682	1471.224815	888.1272939	788.3062374	2501.505619	714.7054857	759.3568803	1845.797721	726.5195905	944.4834796	1011.256669
chr1:12022221-12031975	491.6811589	952.0593541	582.4538361	663.4175599	1096.37547	1293.859547	527.7980599	1698.212427	864.9183323	762.6534571	595.1476005	760.4721051	992.3455913	935.0978806	1265.77715	640.4969658	789.1391623	686.4190566	542.7422585	1316.429888	1378.569317	484.3698261	517.7518506	1226.436985	769.1114998	667.5827679	2114.927891	593.8813492	626.8321763	1513.221555	623.8080011	801.0176346	891.9206326
chr1:12024011-12024124	5.006936445	11.69827184	21.62403463	17.48903936	12.01760633	5.385471579	10.34898157	9.673361927	13.74249585	12.04677393	21.49958491	4.782843429	7.857940202	9.937278221	20.28989266	26.38751544	15.54503564	23.08783373	20.35283469	10.3249403	7.505822054	20.71642841	15.00730002	11.2402575	22.45581021	8.108292728	21.47654048	14.33506705	13.54267048	8.314404149	19.78847134	26.30207158	24.02218906
chr1:12036741-12037014	0	0	0	0	0	1.346367895	0	0	0	0	0	2.391421714	0	0	0	4.797730081	0	0	0	0	0	0	0	0	6.736743064	0	0	4.095733442	0	0	3.769232635	4.782194834	0
chr1:12063376-12144207	80.11098312	186.2724823	232.2839849	122.4232755	201.5260139	175.0278263	117.6020633	304.1734917	149.4496423	237.2287789	101.6344014	267.839232	116.7465401	973.8532657	382.3864385	171.5188504	181.9683584	173.158753	132.6018018	96.79631532	87.56792397	114.4336045	236.3649753	191.0843775	240.2771693	54.95620626	810.9950761	225.2653393	390.8027766	181.7291193	186.5770154	145.8569424	301.4397273
chr1:12063469-12143117	65.09017379	142.1789962	186.2457177	106.1001721	166.3976261	138.6758931	89.37756807	226.7865963	114.2344967	205.7218317	67.43051631	222.4022194	87.55990511	811.8756306	309.8110533	129.5387122	131.675596	134.9750279	93.12963753	80.01828733	66.30142815	106.5416318	183.8394252	137.380925	169.5413671	47.74883495	660.6592928	180.2122715	305.6774193	143.7204146	155.4808462	124.3370657	252.6204398
chr1:12077880-12077984	0	0	0	0	0	0	0	0	0	0	0	0	0	0	0	0	0	0	0	0	0	0	0	0	0	0	0	0	0	0	0	0	0
chr1:12125898-12144207	65.09017379	137.6796608	172.2947276	62.96054171	96.14085065	99.6312242	112.8979807	216.0384164	124.5413686	127.8811386	99.67989368	165.0080983	74.08915048	522.7008344	198.9970241	115.1455219	160.0224257	129.6470663	109.7819568	59.36840673	77.56016123	65.10877499	179.149644	182.341955	232.4176357	22.52303535	430.5535019	155.6378708	228.2907309	106.8994819	137.5769912	133.9014553	263.4691704
chr1:12125933-12144207	65.09017379	133.1803255	171.5971781	62.96054171	95.21641939	99.6312242	112.8979807	216.0384164	124.5413686	127.8811386	99.67989368	163.8123874	74.08915048	522.7008344	195.8755022	115.1455219	160.0224257	128.7590727	109.7819568	59.36840673	77.56016123	65.10877499	179.149644	182.341955	232.4176357	22.52303535	430.5535019	155.6378708	228.2907309	106.8994819	137.5769912	133.9014553	263.4691704
chr1:12167002-12192358	694.9627786	521.9228973	877.5172765	557.3173877	1256.302077	624.7147031	1039.602239	1286.557136	1317.561789	2364.874389	901.0280586	2074.558337	965.404082	1227.25386	2812.491274	1007.523317	707.7563286	1266.278881	1165.045598	689.1897651	693.0375697	1351.500329	890.1204823	991.640495	1255.279791	576.5897051	2576.162165	1436.578505	564.9228256	909.8333684	1090.25054	1863.860436	1266.201836
chr1:12167002-12209228	1750.424981	1674.652607	2091.253414	1596.166326	2969.273195	2536.557113	2617.35152	4621.717365	3676.117639	5447.92184	2321.95517	5374.720303	2814.265155	3264.395896	6921.194537	2642.349842	2040.057325	2837.139568	2667.45485	2387.642445	2660.813918	2825.326236	2666.609622	2923.715868	2897.922308	1484.718491	8372.782709	3319.591955	1808.913842	3693.970986	2434.924282	3645.228012	2927.607428
chr1:12191712-12191773	1.001387289	1.799734129	1.395099009	1.165935958	3.697725025	4.039103684	2.822449518	2.149635984	0.85890599	5.560049505	2.931761579	2.391421714	2.245125772	4.96863911	2.34114146	2.39886504	7.31531089	7.991942444	0.616752566	3.871852613	7.505822054	4.932482954	0.937956251	2.497835	0	0	7.158846826	0	0	1.187772021	0	0	3.099637298
chr1:12221147-12221271	0	1.799734129	0	2.331871915	0	0	0	0	0	0	0	0	0	0	0	0	0	0	0	0	0	0	0	0	0	0	0	0	1.934667211	0	0	0	0
chr1:12230066-12512047	26816.15021	17189.26066	25298.72542	28943.19421	26017.19328	12203.4786	28293.17479	13584.6246	22621.00707	23589.4367	28006.14111	22423.1657	19761.59705	17666.49322	24736.50067	26063.66866	21717.32921	26330.78637	26183.61346	26913.24751	15039.16546	23449.02396	22744.50113	17777.0917	22588.29949	18023.83381	18220.28786	27383.04986	21585.08207	10577.10985	22327.04952	26977.5566	23997.39196
chr1:12367669-12512047	10725.85925	6653.617074	10403.95086	11921.69517	10328.67043	4390.505704	11500.54097	5748.126621	9206.61331	9516.024727	11059.58193	9143.600924	7665.981949	6930.257831	10996.34144	10419.4703	8526.909257	10923.20933	10984.97996	10937.98363	5671.899533	9718.964412	9217.296079	6752.896923	9192.285911	7136.198522	6944.081421	11291.9371	8672.145773	3847.193577	9066.889104	10683.42326	9922.713902
chr1:12409870-12510361	7177.944088	4282.467359	6999.909276	8198.861654	6810.285065	2922.964699	7483.254489	3830.651323	6367.929012	6434.830627	7612.807567	6153.128071	5067.248868	4592.016266	7785.075736	7192.996823	5790.06857	7341.931125	7590.990588	7089.362134	3607.798468	6508.904506	6308.693745	4316.25888	6378.572891	4657.763711	4525.413886	7573.011135	5755.634952	2465.814716	6214.522307	7070.475061	6964.88501
chr1:12464939-12512047	4293.948695	2939.865699	3724.914353	4466.700654	3922.36182	2073.406558	4282.596735	2908.457486	3690.71904	3814.19396	4222.713927	3639.743849	3200.426788	2856.967489	5283.175895	3833.386334	3819.506699	4291.673092	4244.491162	4345.509249	2693.339147	3430.048646	3858.752017	3022.38035	3348.161303	2546.003916	3161.14222	4091.637709	3439.838301	1673.570778	3597.73255	3974.003907	3885.395354
chr1:12478548-12509699	2334.233771	1699.848885	2097.53136	2423.980856	2167.791296	1332.904216	2263.604513	1736.905875	2011.557829	2150.812483	2325.864186	2057.818385	1830.900067	1638.657179	3229.214454	2091.810315	2152.53023	2303.455411	2320.223155	2569.619517	1643.77503	1990.75012	2178.872371	1723.50615	1913.23503	1456.789927	1907.321333	2208.624259	1869.855859	944.278757	2004.289454	2266.760351	2163.546834
chr1:12507245-12507397	174.2413883	256.4621133	59.29170787	76.9517732	117.4027695	192.5306089	82.79185253	156.9234268	66.13576126	64.86724422	84.04383193	106.4182663	111.1337257	204.7079314	341.0262727	47.97730081	85.95490296	137.6390088	54.27422585	154.8741045	157.6222631	48.33833295	126.6240939	129.88742	47.15720145	76.5783202	106.36001	55.29240147	73.51735401	64.13968915	65.96157112	70.53737379	29.44655434
chr1:12527723-12528420	2.002774578	0	2.790198017	10.49342362	4.622156281	0	0.940816506	2.149635984	6.871247923	4.633374587	0	3.587132571	0	0	19.50951217	0	3.657655445	1.77598721	4.934020531	0	7.505822054	3.945986363	4.689781255	1.2489175	6.736743064	4.504607071	2.045384807	6.143600164	0.967333605	2.375544043	0	4.782194834	0
chr1:12567909-12617731	3736.175975	4959.167392	3388.695492	5695.597153	4727.541444	2991.629462	5500.013294	6192.026451	3725.934186	4160.770379	3598.248711	3657.679512	2484.231667	3103.411988	7831.118185	4431.903162	4560.181926	3535.102541	7459.005538	3785.381238	3862.996417	3120.288717	4247.065905	4482.364908	5970.999936	1996.441854	4703.362364	8144.36595	2643.722744	1881.430882	5581.291225	7469.78833	6723.1133
chr1:12569971-12570072	4.005549156	2.699601193	4.185297026	5.829679788	6.471018794	1.346367895	8.467348554	10.74817992	17.17811981	9.266749174	2.931761579	5.978554286	0	6.956094755	7.023424381	8.396027641	7.31531089	8.879936049	8.017783364	0	0	6.905476135	9.379562511	4.99567	0	2.702764243	2.045384807	13.31113369	0.967333605	0	11.30769791	7.17329225	9.298911895
chr1:12579767-12616696	2179.018741	2173.17896	2177.052003	3280.943785	2826.910782	852.2508773	3027.547516	1865.884034	1866.402717	2502.022277	2074.709944	1799.54484	1280.844253	1383.269128	3490.641917	2894.230671	2153.444643	1889.650391	4916.75146	1395.157558	1053.317028	2023.304508	1916.244621	1960.800475	4393.479268	1064.889112	1849.027866	5611.154816	1224.644344	748.2963735	3549.674834	5088.255303	4388.311505
chr1:12618899-12619244	49.06797716	84.58750405	36.27257423	16.32310341	25.88407517	25.58099	79.96940301	70.93798746	37.79186357	28.72692244	58.63523158	46.63272343	37.04457524	45.71147982	66.33234138	23.9886504	56.6936594	34.63175059	62.29200921	21.94049814	30.02328822	23.67591818	81.60219384	81.1796375	26.94697226	15.31566404	69.54308345	35.83766762	47.39934667	27.31875649	58.42310585	60.97298413	34.09601028
chr1:12644546-12667086	13.01803476	3.599468257	4.185297026	2.331871915	0.924431256	2.692735789	3.763266024	3.224453976	9.447965894	0	4.886269298	0	1.122562886	0	27.31331704	5.997162601	0	3.55197442	14.18530903	1.290617538	2.501940685	0	0	2.497835	13.47348613	0	6.136154422	6.143600164	5.804001633	0	2.826924476	23.91097417	14.72327717
chr1:12716114-12728759	2.002774578	0	0	0	0	0	0	0	0	0	0	0	0	1.987455644	10.14494633	0	5.486483168	0	0	0	0	0	0.937956251	0	0	1.801842828	0	2.047866721	0	2.375544043	3.769232635	2.391097417	0
chr1:12716142-12725996	2.002774578	0	0	0	0	0	0	0	0	0	0	0	0	0	8.584185355	0	3.657655445	0	0	0	0	0	0.937956251	0	0	0	0	0	0	0	0	2.391097417	0
chr1:12739735-12739839	0	0	0	0	0	0	0	0	0	0	0	0	0	0	0	0	0	0	0	0	0	0	0	0	0	0	0	0	0	0	0	0	0
chr1:12746386-12753926	0	0	0	24.48465511	0	0	0	2.149635984	1.717811981	0	0	2.391421714	1.122562886	0.993727822	7.803804868	0	0	0	0	2.581235075	0	1.972993182	0	0	2.245581021	0	0	0	3.869334422	0	0	0	0
chr1:12746424-12761169	0	0	0	26.81652703	5.546587537	0	0	2.149635984	5.153435942	0	0	2.391421714	0	0	14.82722925	0	0	0	1.233505133	5.16247015	0	2.959489772	0	0	2.245581021	0	0	1.023933361	11.60800327	0	0	0	0
chr1:12774840-12777906	0	0	1.395099009	0	0	0	0	0	0	0	0	0	0	0	0	2.39886504	0	0	1.233505133	0	0	0	0	0	0	0	0	0	0	0	0	0	0
chr1:12791396-12796628	0	0	0	0	0	0	0	2.149635984	3.435623961	0	0	0	0	0	4.682282921	0	0	0	0	0	0	0	0	0	0	0	0	0	0	0	0	0	0
chr1:12794690-12796485	0	0	0	0	0	0	0	2.149635984	0	0	0	0	0	0	0	0	0	0	0	0	0	0	0	0	0	0	0	0	0	0	0	0	0
chr1:12822685-12823159	0	0	0	0	0	0	0	0	0	0	0	0	0	0	0	0	0	0	0	0	0	0	0	0	0	0	0	0	0	0	0	0	0
chr1:12824609-12831410	0	0	0	0	0	0	1.881633012	0	0	0	0	0	0	0	10.14494633	5.997162601	0	0	0	0	0	0	0	0	0	0	2.045384807	0	0	0	0	0	0
chr1:12847407-12848725	0	0	0	0	0	0	0	0	0	0	0.97725386	0	0	0	0	0	0	0	1.233505133	0	0	0	0	0	0	0	0	0	0.967333605	0	0	0	0.774909325
chr1:12857085-12861909	0	0	2.790198017	0	0	0	0	0	2.576717971	0	0	0	0	0	0.780380487	0	0	0	0	0	0	0	0	0	0	0	0	0	0	0	0	0	0
chr1:12879223-12886201	0	0	2.092648513	0	0	0	0	0	1.717811981	0	0	0	0	4.96863911	3.901902434	0	0	0	0	0	0	0	0	2.497835	0	0	0	0	0	0	0	0	0
chr1:12892895-12898270	0	0	0	0	0	0	0	0	0	1.853349835	0	0	0	0	0.780380487	0	0	0	0	0	0	0	0	1.2489175	1.122790511	0	0	0	5.804001633	0	0	0	0
chr1:12916629-12920749	0	0	0	0	0	0	0	0	0	0	0	0	0	0	0	0	0	1.77598721	0	0	0	0	0	0	0	0	0	0	0	0	0	0	1.549818649
chr1:12922553-12922660	0	0	0	0	0	0	0	0	0	0	0	0	0	0	0	0	0	0	0	0	0	0	0	0	0	0	0	0	0	0	0	0	0
chr1:13049475-13050047	0	0	0	0	0	0	0	0	0	0	0	0	0	0	0	0	0	0	0	0	0	0	0	0	0	0	0	0	0	0	0	0	0
chr1:13079328-13079808	0	0	0	0	0	0	0	0	0	0	0	0	0	0	0	0	0	0	0	0	0	0	0	0	0	0	0	0	0	0	0	0	0
chr1:13095379-13096996	2.002774578	23.39654367	10.46324257	0	1.848862512	52.50834789	0.940816506	1.074817992	22.33155575	1.853349835	4.886269298	11.95710857	0	1.987455644	0	0	10.97296634	3.55197442	2.467010266	0	0	0.986496591	8.44160626	12.489175	0	0	0	0	8.706002449	0	11.30769791	22.71542546	0
chr1:13148904-13152130	0	0	0	0	0	0	0	0	0.85890599	0	0	0	0	0	1.560760974	0	0	0	0	0	0	0	0	0	0	0	6.136154422	0	0	0	0	0	0
chr1:13254197-13263435	0	0.899867064	4.185297026	0	0.924431256	0	0	0	0.85890599	0	0	0	0	0	2.34114146	2.39886504	0	2.663980815	0.616752566	0	0	0	0	0	0	0	0	0	0	0	0	0	1.549818649
chr1:13279124-13279231	0	0	0	0	0	0	0	0	0	0	0	0	0	0	0	0	0	0	0	0	0	0	0	0	0	0	0	0	0	0	0	0	0
chr1:13281034-13285154	0	0	0	0	0	0	0	0	0	0	0	0	0	0	0	0	0	1.77598721	0	0	0	0	0	0	0	0	0	0	0	0	0	0	1.549818649
chr1:13315580-13322596	0	1.799734129	2.092648513	0	0.924431256	0	0	0	2.576717971	0	0.97725386	0	0	0	8.584185355	2.39886504	0	0	0	0	0	0	0	0	0	0	0	0	0	0	0	0	0
chr1:13324038-13324518	0	0	0	0	0	0	1.881633012	0	0	0	0	0	0	0	0	0	0	0	0	0	0	0	0	0	0	0	0	0	0	0	0	0	0
chr1:13341891-13347134	0	0	0	0	0	1.346367895	0	0	0	0	0.97725386	1.195710857	0	0	6.243043894	0	0	0	0	0	0	0	0	0	0	0	0	0	0	0	0	0	0
chr1:13342033-13343840	0	0	0	0	0	0	0	0	0	0	0.97725386	0	0	0	0	0	0	0	0	0	0	0	0	0	0	0	0	0	0	0	0	0	0
chr1:13342365-13347134	0	0	0	0	0	1.346367895	0	0	0	0	0.97725386	1.195710857	0	0	6.243043894	0	0	0	0	0	0	0	0	0	0	0	0	0	0	0	0	0	0
chr1:13368430-13371947	2.002774578	0	0	0	0	0	0	0	0	0	0	0	0	0	0	0	0	0	0	0	0	0	2.813868753	0	0	0	0	0	0	0	0	0	0
chr1:13369066-13371693	2.002774578	0	0	0	0	0	0	0	0	0	0	0	0	0	0	0	0	0	0	0	0	0	2.813868753	0	0	0	0	0	0	0	0	0	0
chr1:13369066-13371900	2.002774578	0	0	0	0	0	0	0	0	0	0	0	0	0	0	0	0	0	0	0	0	0	2.813868753	0	0	0	0	0	0	0	0	0	0
chr1:13389627-13392632	0	0	0	0	0	0	0	0	0	0	0	0	0	0	0	0	0	0	0	0	0	0	0	0	0	0	0	0	0	0	0	0	0
chr1:13389631-13392629	0	0	0	0	0	0	0	0	0	0	0	0	0	0	0	0	0	0	0	0	0	0	0	0	0	0	0	0	0	0	0	0	0
chr1:13410449-13421328	0	0.899867064	2.790198017	0	0	0	1.881633012	0	2.576717971	1.853349835	0	0	0	0	5.462663407	0	0	0	1.233505133	0	0	0	0	0	0	0	0	0	0.967333605	0	3.769232635	0	4.649455948
chr1:13416350-13421328	0	0.899867064	1.395099009	0	0	0	1.881633012	0	1.717811981	0.926674917	0	0	0	0	2.34114146	0	0	0	0.616752566	0	0	0	0	0	0	0	0	0	0.967333605	0	3.769232635	0	1.549818649
chr1:13416354-13421258	0	0.899867064	1.395099009	0	0	0	1.881633012	0	1.717811981	0.926674917	0	0	0	0	2.34114146	0	0	0	0.616752566	0	0	0	0	0	0	0	0	0	0	0	3.769232635	0	1.549818649
chr1:13474976-13514048	14.01942205	32.39521432	22.32158414	2.331871915	0	9.424575262	72.44287096	8.598543935	12.88358986	9.266749174	53.74896228	19.13137371	0	1.987455644	30.43483898	15.59262276	55.77924554	14.20789768	12.33505133	9.034322763	0	5.918979545	9.379562511	11.2402575	24.70139123	0	8.181539229	11.26326697	28.05267456	11.87772021	55.59618137	14.3465845	18.59782379
chr1:13513219-13516270	2.002774578	5.399202386	2.790198017	0	0	0	0	0	0	0	7.818030877	2.391421714	0	1.987455644	4.682282921	2.39886504	3.657655445	1.77598721	0	2.581235075	0	0	1.875912502	0	0	0	0	0	3.869334422	0	2.826924476	2.391097417	0
chr1:13583464-13617957	1525.112841	1668.353537	1162.117474	2306.221324	1019.647676	1203.652898	2268.308596	1004.954822	1935.115196	778.4069307	1268.47551	3295.379122	297.4791648	2022.236118	2327.094612	1152.654652	931.7877247	1046.94446	1250.157452	2102.415969	1019.540829	1718.477061	1356.284739	924.19895	1143.00074	650.465261	3374.884932	1492.89484	2001.41323	1278.042695	1366.34683	1452.591681	1883.029659
chr1:13583761-13617957	1523.110067	1665.653936	1160.722375	2303.889452	1019.647676	1203.652898	2268.308596	1004.954822	1935.115196	778.4069307	1268.47551	3294.183411	297.4791648	2022.236118	2323.97309	1152.654652	930.8733108	1046.056467	1250.157452	2102.415969	1019.540829	1718.477061	1352.532914	922.9500325	1138.509578	650.465261	3370.794162	1492.89484	2001.41323	1278.042695	1366.34683	1451.396132	1881.47984
chr1:13584092-13615964	901.2485601	792.7828837	650.116138	1167.101894	552.8098912	599.1337131	1367.9472	514.8378181	1105.41201	429.0504868	802.3254188	1720.627923	131.3398577	922.1794189	1399.222213	660.8873186	498.3555544	592.2917345	751.8213785	1112.512317	536.6662769	1117.700637	766.3102571	478.3354025	698.3756976	362.1704085	1840.846327	986.0478263	957.6602694	620.0169951	801.9042432	932.5279925	1153.839984
chr1:13584266-13616782	1143.584284	1097.837819	817.5280191	1614.821301	743.24273	857.6363489	1717.93094	708.3050567	1408.605824	565.2716996	949.8907516	2345.984702	190.8356906	1287.871257	1619.28951	820.4118438	620.8870118	754.7945642	928.2126125	1546.15981	670.5201035	1366.297778	960.4672011	625.7076675	790.4445195	501.8132277	2391.05484	1149.877164	1412.307064	920.5233165	996.962032	1110.66475	1315.796033
chr1:13584269-13616564	1099.523243	1006.951245	771.4897518	1499.393641	708.1143423	791.664322	1621.02684	672.8360629	1311.549447	529.1313779	912.7551049	2184.563736	181.8551875	1199.429481	1535.008417	770.0356779	597.1122514	728.154756	885.6566854	1442.910407	626.7361415	1292.310534	908.8796073	596.982565	774.7254524	486.4975637	2174.24405	1088.441162	1328.14904	862.3224875	946.0773915	1055.66951	1246.829103
chr1:13585460-13615917	845.1708719	740.590594	606.1705193	1092.481992	521.3792285	561.4354121	1253.167586	484.7429143	1026.392658	404.9569389	741.7356795	1622.579633	118.9916659	841.6874653	1282.16514	620.1066129	448.9772059	542.5640926	709.882204	1046.690823	490.3803742	1054.564856	708.1569695	444.61463	664.6919823	337.8455303	1713.009776	929.7314914	904.4569211	578.4449744	736.8849802	844.0573881	1071.699596
chr1:13585471-13616247	916.2693695	831.4771675	648.0234895	1280.197681	589.7871415	644.9102215	1373.592099	565.3542637	1123.449035	446.6573102	790.5983724	1870.091781	144.8106123	962.9222596	1378.93232	653.6907235	490.1258297	576.3078496	752.438131	1184.7869	541.6701583	1173.930943	780.3796009	482.082155	679.2882589	382.891601	1917.548257	973.7606259	1000.222948	678.2178242	788.7119289	909.8125671	1128.267977
chr1:13623183-13623284	1.001387289	0	0	0	0	0	0	2.149635984	0.85890599	0	0	0	0	0	0	0	0	0	0.616752566	0	0	0	0	0	1.122790511	0	0	0	0	0	0	0	2.324727974
chr1:13623901-13624002	0	0	0	0	1.848862512	0	0	0	0	1.853349835	0	0	0	0	0	0	0	0	0	0	0	1.972993182	0	0	0	0	0	0	0	0	0	2.391097417	0
chr1:13657310-13659910	8.011098312	7.198936515	9.068143556	10.49342362	16.63976261	8.078207368	3.763266024	9.673361927	4.294529952	12.97344884	7.818030877	15.54424114	5.61281443	1.987455644	7.803804868	2.39886504	1.828827723	7.991942444	10.48479363	2.581235075	5.00388137	24.66241477	4.689781255	8.7424225	31.4381343	4.504607071	15.34038605	8.191466885	5.804001633	11.87772021	7.538465271	4.782194834	15.49818649
chr1:13696069-13696199	1.001387289	3.599468257	2.790198017	2.331871915	0	2.692735789	0	0	3.435623961	0	1.954507719	0	4.490251544	1.987455644	0	0	3.657655445	3.55197442	1.233505133	0	1.250970342	0	1.875912502	0	6.736743064	0	4.090769615	1.023933361	5.804001633	0	4.711540794	0	3.099637298
chr1:13700239-13825065	10823.99521	5741.151871	10417.2043	11095.04657	9026.146786	3730.785436	11442.21035	4802.286788	8207.705644	10638.22805	10373.54972	9700.802184	6277.371659	6319.115221	7305.922117	11193.10428	7884.076312	9251.117376	10540.91811	6995.147054	3956.819193	11144.45199	8660.150066	5556.433958	10901.17307	6303.747135	7512.698397	11290.91317	8658.603102	3640.521245	9978.101094	10609.29924	9887.842982
chr1:13704854-13788059	8331.542245	4232.074804	8081.111008	8896.091357	7083.916717	2877.188191	9066.648668	3699.523528	6385.966038	8530.042615	8458.132155	7518.62987	5128.989826	5053.105975	5406.476012	8511.173163	6132.059354	7217.612021	8205.276144	5427.046746	3043.610843	8746.278774	6650.10982	4106.44074	8691.521343	5114.530868	5644.239376	8865.215036	7043.155981	2809.080831	7772.157694	8446.551625	7460.052068
chr1:13704854-13825079	10584.66365	5617.870083	10224.68063	10957.46613	8921.686054	3628.461476	11210.76949	4691.580535	8064.268343	10424.16615	10243.57496	9576.448255	6148.276927	6197.880426	7193.547327	11041.97578	7740.513336	9030.894962	10337.38977	6898.350738	3883.011943	10988.58552	8493.193853	5390.32793	10782.15727	6201.943015	7357.249152	11098.4137	8464.169048	3588.259277	9854.658725	10421.59809	9793.304045
chr1:13738749-13773188	3192.422677	1629.659254	3257.556185	3131.703982	2457.138279	972.0776199	3327.667982	1462.827287	2202.234959	3135.867921	2892.671425	2738.177863	1774.771923	1742.004872	1843.25871	2581.178783	2185.449129	2951.690743	2951.777783	1751.367999	1254.723253	2995.00365	2752.901597	1649.820018	2771.04698	1903.646948	1819.369786	2860.86981	2736.58677	1117.693472	2580.982047	2657.704779	2495.982935
chr1:13749402-13788079	6814.440502	3526.579025	6683.221801	7579.74966	6161.334323	2453.082304	7331.783031	2918.130848	5267.670439	6723.953201	7020.591728	6557.27834	4311.764045	4047.453419	4344.37817	6841.563095	5056.708653	5770.182445	6654.143439	4766.250566	2465.662545	7753.863203	5434.518519	3133.534008	7271.191347	4473.074821	4873.129303	7252.519993	5585.384238	2349.413058	6484.964749	6709.419351	6281.414985
chr1:13749414-13787657	6696.276802	3468.087666	6610.676653	7427.01205	6098.472997	2430.19405	7222.648317	2882.661854	5162.025002	6602.558787	6899.412249	6449.664363	4241.042583	3961.992827	4323.307897	6730.015871	4965.267267	5665.399199	6520.924885	4690.104132	2441.894108	7674.943476	5328.529462	3078.581638	7122.983	4428.028751	4854.72084	7131.695857	5495.422212	2300.714405	6402.983939	6649.641916	6226.396423
chr1:13749434-13823499	8877.298317	4682.008336	8632.872666	9411.43505	7845.648072	3106.070733	9301.852795	3741.44143	6763.884674	8477.222145	8633.060596	8349.648915	5243.491241	5064.036981	5869.241641	9072.507582	6438.387997	7393.434754	8593.213508	6031.055753	3146.190411	9820.573561	7074.066045	4187.620378	9101.339879	5467.692063	6355.010596	9316.769648	6829.375254	3011.002074	8293.254106	8466.875953	8313.227235
chr1:13749435-13823419	8870.288606	4664.010995	8623.804522	9399.77569	7833.630465	3100.685261	9296.207896	3730.69325	6753.577802	8462.395346	8626.219819	8324.538987	5240.123552	5049.131064	5845.830226	9050.917797	6426.500617	7385.442812	8575.944436	6010.405873	3133.680708	9809.722098	7060.934658	4171.38445	9078.884069	5459.58377	6333.534056	9299.362781	6816.799917	3006.250986	8269.696402	8451.33382	8296.179229
chr1:14124232-14124335	4.005549156	3.599468257	0.697549504	22.15278319	1.848862512	0	3.763266024	3.224453976	12.02468386	5.560049505	6.840777017	1.195710857	25.81894638	3.974911288	7.803804868	29.985813	3.657655445	1.77598721	1.233505133	0	0	0	1.875912502	7.493505	4.491162043	0	1.022692404	15.35900041	2.902000816	0	5.653848953	7.17329225	15.49818649
chr1:14221890-14223118	99.13734161	29.69561312	53.01376233	129.4188913	11.09317507	13.46367895	56.44899036	9.673361927	40.36858155	25.94689769	23.45409263	55.00269943	358.0975606	69.56094755	35.89750239	136.7353073	16.4594495	42.62369304	51.19046301	5.16247015	20.01552548	18.74343522	92.85766885	37.467525	19.08743868	9.009214142	8.181539229	65.53173508	33.85667619	2.375544043	30.15386108	63.36408154	70.51674854
chr1:14348954-14351023	84.11653228	46.79308735	136.0221533	223.8597039	30.50623146	59.24018736	88.43675156	21.49635984	122.8235566	44.48039604	77.20305491	100.439712	510.7661131	59.62366933	95.20641939	332.2428081	55.77924554	37.29573141	94.97989523	3.871852613	93.82277568	1165.052474	160.3905189	41.2142775	77.47254524	22.52303535	18.40846327	134.1352702	36.75867701	2.375544043	80.0961935	136.2925528	220.0742482
chr1:14598703-15118043	17033.59779	16666.4379	28646.96304	18751.74801	10063.35866	4066.031042	12061.26761	4936.639037	15601.16841	7396.719191	15003.77851	10442.14292	24315.83467	14242.10715	15655.99333	26485.86891	9275.814209	15580.73579	21071.96818	3733.756536	7828.572403	8459.208266	25765.65822	8361.502663	16505.02051	11206.56147	5385.498198	25777.52235	15283.87097	6177.602283	16578.96975	18606.32455	23863.33265
chr1:14598716-15065797	16020.19385	15362.53052	27111.65659	17992.7237	9393.145995	3574.60676	11210.76949	4087.532823	14751.71038	6942.648482	13934.66278	9872.984547	23688.32202	13091.37033	14356.65982	25531.12062	8117.251847	14514.25547	19890.88702	3133.619381	7191.828499	7629.564633	24442.20195	7479.766908	15258.72304	10289.42347	4659.386591	24598.97506	14398.76072	5258.266739	15487.7769	17526.74406	22566.13444
chr1:14598716-15068155	16323.6142	15667.58546	27465.31418	18336.67481	9718.545797	3695.779871	11415.86748	4277.775608	15147.66605	7083.503069	14254.2248	10064.29828	24118.26361	13511.7172	14745.2893	25784.20089	8518.679532	14825.05323	20096.26562	3386.580419	7484.555559	7840.674903	24786.43189	7813.22788	15582.08671	10602.0432	4852.675455	24923.56193	14757.64148	5536.205392	15843.02707	17952.35941	22885.39708
chr1:14924129-15068152	3976.508925	4352.65699	5505.758238	4150.732009	3929.75727	1075.747948	2854.437279	2138.887804	4986.80818	1926.557153	4383.960814	2186.955158	3367.688658	3941.124542	4654.189223	4531.456061	3170.272857	3834.356386	4332.070027	2684.484478	2473.168367	2922.002902	3979.748373	3067.34138	4565.266216	3739.72479	2257.082135	5232.299473	3497.878317	2449.185908	4544.75225	6991.568847	5698.683173
chr1:14929799-15068155	3720.153779	4145.687566	5214.182545	3982.837231	3757.813057	1043.435118	2669.096428	2042.154185	4730.854195	1826.476262	4184.601027	2086.515446	3179.098093	3735.422883	4434.902306	4280.774664	3041.340503	3525.334611	4041.579568	2537.354079	2350.573273	2795.731338	3742.445442	2883.750508	4378.882992	3555.936822	2132.313662	4979.387933	3321.823601	2294.775545	4320.482908	6543.238081	5387.169625
chr1:14945918-15065797	3141.351926	3499.583013	4473.384971	3315.921863	3143.066271	838.7871984	2231.616752	1690.688701	3939.801778	1533.646988	3587.498919	1742.150719	2524.643931	3028.882402	3705.246551	3646.274861	2425.02556	2893.971158	3470.466691	2090.800411	1913.984624	2319.253485	3063.365116	2307.99954	3591.806844	2937.00381	1732.440932	4199.150712	2705.632094	1826.793369	3603.386399	5472.026438	4606.061026
chr1:15115952-15152464	423.5868233	583.1138577	659.8818311	332.2917479	399.3543027	246.3853247	540.969491	411.6552909	523.0737481	351.2097937	583.4205542	301.319136	280.6407215	403.4534958	668.0056967	392.2144341	459.9501722	528.3561949	685.8288539	462.0410785	397.8085689	683.6421374	574.0292256	345.9501475	665.8147728	937.8591922	748.6108395	466.9136124	303.7427521	374.1481867	534.2887261	532.0191752	578.0823562
chr1:15152531-15220477	1706.363941	1965.309669	2798.568611	2514.923861	4166.411672	2244.39528	2770.70461	2044.303821	3370.347106	3474.104266	3964.718909	3153.08953	2887.231743	1587.97706	4085.291848	2075.01826	1572.791841	1929.610103	2497.231141	4083.513889	2060.348154	4722.35918	2351.456321	1180.227038	2792.38	6646.097272	6091.155956	3076.919749	1796.338505	2832.836271	2559.308959	2337.297725	2803.621936
chr1:15152565-15220339	1704.361166	1965.309669	2795.778413	2513.757925	4166.411672	2244.39528	2764.118895	2042.154185	3370.347106	3474.104266	3964.718909	3150.698109	2884.986617	1586.983332	4082.950707	2075.01826	1571.877428	1926.058129	2497.231141	4075.770184	2059.097184	4718.413194	2351.456321	1177.729203	2790.134419	6645.196351	6089.110571	3076.919749	1794.403838	2832.836271	2558.366651	2337.297725	2802.847027
chr1:15153732-15220408	1647.28209	1878.022563	2744.15975	2468.286422	4078.590702	2140.724952	2718.959702	1987.338467	3283.597601	3391.630198	3919.765231	3070.585481	2807.529778	1550.215402	3989.305048	2031.838689	1527.985562	1870.114532	2420.753823	3967.358311	1974.0312	4656.263908	2287.675296	1120.278998	2745.222799	6457.804697	5913.207478	3030.842747	1765.38383	2762.757722	2497.116621	2275.129192	2764.101561
chr1:15153767-15220393	1645.279316	1877.122696	2743.462201	2464.788614	4076.74184	2138.032217	2717.078069	1985.188831	3281.020883	3391.630198	3919.765231	3070.585481	2806.407215	1549.221675	3983.062005	2029.439824	1527.985562	1869.226538	2418.286813	3964.777076	1972.78023	4655.277412	2286.73734	1120.278998	2745.222799	6456.002854	5911.162093	3029.818814	1765.38383	2759.194406	2491.462772	2271.542546	2763.326652
chr1:15153788-15220480	1645.279316	1877.122696	2743.462201	2464.788614	4076.74184	2138.032217	2718.959702	1987.338467	3280.161977	3390.703523	3919.765231	3070.585481	2807.529778	1550.215402	3981.501244	2028.240392	1527.985562	1869.226538	2418.286813	3964.777076	1970.278289	4653.304419	2286.73734	1120.278998	2747.46838	6453.30009	5907.071323	3028.794881	1768.285831	2759.194406	2488.635847	2269.151449	2758.677196
chr1:15164343-15171278	212.2941053	165.5755398	390.6277224	234.3531275	440.029278	111.7485353	346.2204742	153.6989728	356.445986	415.150363	451.4912832	337.1904617	289.6212246	137.1344394	280.1565948	227.8921788	181.9683584	204.2385291	317.6275717	360.082293	133.8538266	596.8304374	270.1314003	82.428555	303.1534379	739.656481	344.64734	380.9032101	225.3887301	171.0391711	312.8463087	230.7409007	278.1924475
chr1:15168473-15171317	105.1456653	64.79042863	193.9187622	83.94738895	196.9038576	37.69830105	169.3469711	53.74089959	103.0687188	155.6813861	171.9966793	159.029544	147.0557381	55.64875804	113.1551706	93.55573657	72.23869504	89.6873541	112.2489671	139.3866941	36.27813993	269.3135693	118.1824876	14.98701	115.6474226	356.76488	174.880401	137.2070703	109.3086974	97.39730575	149.8269973	84.8839583	87.56475368
chr1:15247271-15388380	806.1167677	1404.692487	1150.956682	1944.781177	1259.999802	652.9884289	504.2776472	480.4436424	1179.277925	974.8620132	687.9867172	1015.158518	743.1366306	1304.76463	1095.654203	851.5970893	624.5446673	618.9315426	962.7507562	957.6382129	654.2574891	1308.094479	781.3175571	1166.488945	1094.720748	1745.985701	1916.525564	1300.395368	717.7615352	754.2352336	1512.404595	907.4214697	1392.512056
chr1:15247271-15398126	841.1653228	1500.078396	1221.409182	2020.567015	1312.692384	675.8766831	535.3245919	495.4910943	1229.094472	1016.562384	706.5545405	1067.769795	771.2007027	1348.488655	1126.869423	889.9789299	658.3779801	643.7953636	1001.606168	1007.972297	666.7671925	1390.960193	801.9525947	1192.716213	1122.790511	1810.852042	1980.955186	1345.448436	732.2715393	782.7417621	1589.673864	958.8300641	1465.353533
chr1:15251784-15397529	832.1528372	1463.183847	1203.970444	1985.588936	1304.372503	673.1839473	518.3898948	485.8177323	1209.339634	982.2754125	687.0094633	1049.834133	734.1561275	1334.576465	1095.654203	882.7823348	644.6617722	635.8034211	976.3193127	993.775504	642.998756	1372.216758	785.0693821	1181.475955	1105.948653	1767.607815	1952.319799	1317.802235	723.5655369	756.6107776	1569.885393	931.3324438	1446.755709
chr1:15305779-15329598	308.427285	573.21532	396.905668	800.9980029	478.8553907	208.6870237	124.1877788	195.6168745	439.7598671	320.6295214	158.3151253	424.4773543	232.3705174	683.6847416	397.9940483	323.8467804	256.0358812	227.3263629	318.8610768	345.8855001	310.2406449	374.8687045	311.4014754	557.017205	302.0306474	592.8062905	733.2704534	456.6742788	264.0820743	216.1745079	596.4810645	315.624859	525.3885221
chr1:15305786-15329618	310.4300596	573.21532	396.905668	805.6617467	480.7042532	210.0333916	124.1877788	196.6916925	439.7598671	320.6295214	158.3151253	426.868776	232.3705174	689.6471085	397.9940483	325.046213	256.950295	227.3263629	318.8610768	347.1761176	311.4916153	374.8687045	311.4014754	557.017205	302.0306474	592.8062905	733.2704534	457.6982122	264.0820743	217.3622799	597.4233727	315.624859	525.3885221
chr1:15326679-15343876	200.2774578	308.6544031	207.1722028	368.4357626	237.5788329	131.9440537	68.67960494	128.978159	245.6471132	155.6813861	84.04383193	212.8365326	125.7270432	365.6918385	192.7539802	194.3080683	140.8197346	118.9911431	148.0206159	202.6269534	191.3984624	176.5828897	150.0730002	288.4999425	199.8567109	202.7073182	392.713883	217.0738724	167.3487137	117.5894301	324.1540066	133.9014553	235.5724347
chr1:15327119-15397516	457.6339911	876.4705207	600.5901232	921.0894065	554.6587537	359.4802279	247.4347411	238.6095942	570.3135776	433.6838614	246.2679726	511.7642469	305.337105	676.7286468	523.6353066	510.9582536	321.8736792	310.7977617	497.7193211	496.887752	282.7192974	706.331559	354.5474629	523.2964325	569.2547889	610.8247188	1028.828558	583.6420155	380.1621069	324.2617618	800.0196268	455.5040579	767.9351407
chr1:15334165-15335464	13.01803476	34.19494845	18.13628711	32.64620681	14.7909001	0	1.881633012	12.8978159	24.04936773	7.41339934	7.818030877	9.565686857	0	18.88082862	21.85065363	21.58978536	7.31531089	8.879936049	13.56855646	7.743705226	17.51358479	14.79744886	12.19343126	28.7251025	29.19255328	9.009214142	24.54461769	8.191466885	8.706002449	4.751088085	30.15386108	19.12877933	12.39854919
chr1:15345097-15397741	277.3842791	610.1098696	422.0174501	581.8020428	342.0395648	251.7707963	184.4000352	133.277431	347.8569261	291.902599	169.0649177	327.6247749	189.7131277	341.8423708	355.853502	341.8382682	195.6845663	206.9025099	363.8840142	312.3294441	121.3441232	538.6271386	225.1095003	278.5086025	383.9943546	434.2441216	679.067756	381.9271435	228.2907309	229.2400001	506.9617894	333.5580896	578.8572655
chr1:15402978-15409433	4.005549156	14.39787303	16.7411881	20.98684724	14.7909001	10.77094316	10.34898157	12.8978159	20.61374377	12.97344884	11.72704632	7.174265143	2.245125772	19.87455644	35.1171219	8.396027641	5.486483168	11.54391686	17.26907186	15.48741045	12.50970342	9.864965908	9.379562511	12.489175	15.71906715	43.24422788	21.47654048	19.45473385	11.60800327	13.06549223	18.84616318	19.12877933	35.64582893
chr1:15409894-15430343	761.0543397	1104.136888	1024.002672	1541.367336	1849.786944	1874.144109	995.3838634	2334.504678	2093.153898	2187.87948	1347.633072	2251.523544	2551.58544	1473.69836	3371.243703	1093.882458	1232.629885	933.2812788	947.331942	2089.509793	2249.244676	1390.960193	1204.335826	1176.480285	1683.062975	2620.780394	4591.888892	1385.381837	961.5296038	2610.722903	1286.250637	1258.91279	1431.257523
chr1:15438438-15446654	0	0	11.16079207	11.65935958	9.244312562	2.692735789	1.881633012	7.523725943	11.16577787	14.82679868	5.863523158	11.95710857	4.490251544	4.96863911	21.07027314	7.196595121	1.828827723	0	2.467010266	2.581235075	2.501940685	4.932482954	3.751825004	18.7337625	0	16.21658546	6.136154422	16.38293377	3.869334422	9.502176171	0	9.564389667	4.649455948
chr1:15438441-15449242	0	0	13.25344058	13.99123149	9.244312562	5.385471579	1.881633012	7.523725943	14.60140184	14.82679868	5.863523158	11.95710857	4.490251544	4.96863911	24.97217558	7.196595121	1.828827723	0	3.700515399	2.581235075	2.501940685	6.905476135	3.751825004	21.2315975	0	23.42395677	6.136154422	18.43080049	3.869334422	9.502176171	0	11.95548708	4.649455948
chr1:15440349-15446654	0	0	6.975495043	2.331871915	0	2.692735789	0	3.224453976	2.576717971	1.853349835	0	7.174265143	2.245125772	2.981183466	10.92532681	4.797730081	1.828827723	0	1.233505133	2.581235075	0	3.945986363	1.875912502	7.493505	0	5.405528485	0	14.33506705	1.934667211	4.751088085	0	4.782194834	3.099637298
chr1:15456728-15472091	38.05271698	56.69162506	41.85297026	61.79460575	22.18635015	20.19551842	40.45510976	7.523725943	48.09873546	5.560049505	33.22663123	66.959808	20.20613195	6.956094755	28.09369752	41.98013821	12.80179406	38.18372501	35.77164885	18.06864553	17.51358479	15.78394545	22.51095003	19.98268	32.56092481	19.82027111	24.54461769	17.40686713	12.57533687	0	33.92309372	37.06200996	64.31747394
chr1:15456746-15457623	0	1.799734129	5.580396035	2.331871915	0	0	1.881633012	0	3.435623961	0	1.954507719	2.391421714	0	0	0	0	0	0	1.233505133	0	0	0	0	0	0	0	0	0	0	0	0	0	4.649455948
chr1:15465908-15483368	81.11237041	101.6849783	148.5780444	78.11770916	64.71018794	29.62009368	70.56123795	67.71353349	119.3879327	43.55372112	82.08932421	87.28689257	47.14764121	60.61739715	62.43043894	63.56992357	46.63510693	121.6551239	118.4164928	47.75284889	50.0388137	57.21680226	53.46350631	69.93938	134.7348613	18.9193497	43.97577336	89.08220237	47.39934667	11.87772021	81.03850166	106.403835	161.1811395
chr1:15476100-15491400	226.3135273	277.1590558	345.2870046	265.8333983	215.3924827	119.8267426	286.0082178	175.1953327	324.6664643	125.1011139	270.6993191	197.2922914	175.1198102	142.1030786	174.0248486	250.6813967	193.8557386	316.1257233	366.967777	154.8741045	285.2212381	219.0022431	195.0949002	173.5995325	315.5041335	127.0299194	164.653477	271.3423406	174.120049	52.26196894	260.0770518	290.5183361	473.4695973
chr1:15490831-15524445	967.3401212	1266.11296	1152.351781	1122.796327	925.3556875	639.52475	1375.473732	860.9292115	1034.981718	633.8456435	1030.025568	759.2763943	880.0893027	720.452671	747.6045063	1068.694375	983.9093148	1264.502893	1613.424714	952.4757428	1617.504653	902.6443805	939.8321636	803.0539525	1059.914242	729.7463455	1115.757412	960.4494922	761.2915475	571.3183423	1062.923603	1272.063826	1218.157458
chr1:15492269-15524295	906.2554966	1159.028779	1049.812004	1026.023643	833.8369931	581.6309305	1276.687999	785.6919521	958.5390852	567.1250495	938.1637053	685.1423211	808.2452779	658.841546	682.8329259	988.3323966	924.4724138	1173.039552	1498.091984	873.748073	1476.145004	837.5356056	900.438001	734.36349	1025.107736	665.7809251	988.9435543	869.3194232	681.0028582	520.2441454	1002.615881	1156.095601	1148.415619
chr1:15492269-15524347	906.2554966	1159.028779	1049.812004	1026.023643	833.8369931	581.6309305	1276.687999	785.6919521	958.5390852	567.1250495	938.1637053	685.1423211	808.2452779	658.841546	682.8329259	988.3323966	924.4724138	1173.039552	1498.091984	873.748073	1476.145004	837.5356056	900.438001	734.36349	1025.107736	665.7809251	988.9435543	869.3194232	681.0028582	520.2441454	1002.615881	1156.095601	1148.415619
chr1:15492854-15524726	796.1028948	1038.446592	904.7217071	880.281648	740.4694362	503.5415926	1112.985927	671.7612449	852.8936484	517.0846039	833.5975423	572.7455006	691.4987378	595.2429654	632.1081943	867.1897121	825.7157168	1059.376371	1377.208481	736.942614	1287.248482	756.6428851	767.2482134	626.956585	954.3719341	567.5804909	837.5850786	751.5670867	583.3021641	426.4101557	931.0004609	1060.451704	1062.400684
chr1:15518135-15526534	140.1942205	217.7678296	176.4800246	157.4013543	144.211276	95.59212052	181.5775857	132.202613	143.4373004	77.84069307	123.1339863	124.3539291	147.0557381	127.1971612	149.8330535	100.7523317	127.1035267	174.0467466	281.2391703	90.34322763	291.4760898	143.0420057	144.4452627	121.1449975	158.313462	97.29951273	139.0861669	104.4412028	136.3940384	140.1570985	163.9616196	188.8966959	160.4062302
chr1:15526812-15566595	1788.477698	1773.637984	2140.779429	2792.416618	1940.381207	1209.038369	1852.4677	1472.500649	2275.241968	1697.668449	2001.415905	1715.84508	1784.874989	1694.305937	1534.228037	2318.503061	1949.530352	1829.266826	2227.093517	1991.422861	2035.328747	2244.279744	1891.857758	1867.131663	2418.49076	1582.018003	1500.289756	1909.635718	1772.155165	1112.942384	2256.82804	2217.742854	2325.502883
chr1:15526812-15571733	2834.927415	2696.901592	3177.337992	4340.77957	3351.063304	2195.926036	3023.78425	2401.143394	3481.145979	2610.443242	3125.257843	2878.076033	3145.421207	2763.557073	2391.866192	3445.96963	2961.786497	2748.340207	3086.229842	3424.008327	3372.616043	3387.629293	2932.989197	2790.081695	3398.686876	2562.220502	2386.96407	2719.567006	2853.634136	2134.426322	3137.886169	3128.75097	3271.667169
chr1:15526812-15576092	2919.043948	2801.286171	3270.809626	4511.00622	3425.942236	2296.903628	3092.463855	2605.358812	3633.172339	2759.637904	3240.573799	2968.950058	3265.535435	2909.635063	2484.73147	3562.314585	3036.768433	2830.035619	3175.042212	3479.504881	3490.207255	3503.049394	3026.784822	2868.763498	3564.859871	2649.609879	2519.914083	2834.247542	2934.890159	2455.124768	3220.809287	3256.674682	3446.796676
chr1:15542164-15542304	15.02080934	19.79707542	10.46324257	2.331871915	10.16874382	8.078207368	10.34898157	6.448907951	7.730153913	5.560049505	7.818030877	4.782843429	11.22562886	15.89964515	14.82722925	5.997162601	9.144138613	18.6478657	11.1015462	10.3249403	12.50970342	7.891972726	9.379562511	9.99134	4.491162043	7.207371313	8.181539229	6.143600164	15.47733769	4.751088085	5.653848953	10.75993838	17.82291447
chr1:15559607-15592379	1488.061512	1471.28265	1529.028514	2392.500585	2043.917508	1514.663881	1682.179913	1726.157695	1903.335675	1531.793639	1675.990369	1671.603778	2048.677267	1580.027237	1603.6819	1746.373749	1538.958529	1366.622158	1323.551008	2008.200889	2046.58748	1828.964679	1499.792045	1446.246465	1650.502051	1463.096377	1576.991686	1355.687769	1599.969783	1843.422177	1477.539193	1557.799967	1665.280139
chr1:15565610-15565956	70.09711023	54.89189093	73.94024746	111.9298519	107.2340257	56.54745157	80.91021952	72.01280546	93.62075295	76.91401815	79.15756263	83.69976	122.3593546	63.59858061	77.25766819	89.95743901	72.23869504	57.71958432	59.82499894	80.01828733	96.32471637	86.81169999	71.28467508	94.91773	59.50789706	60.36173475	87.95154671	60.41206828	59.97468354	46.32310883	74.44234455	72.92847121	93.76402828
chr1:15572352-15585110	103.1428908	140.379262	94.16918309	212.2003443	91.51869437	149.4468363	98.78573313	305.2483097	203.5607197	215.9152558	152.4516021	110.0053989	154.9136783	149.0591733	216.9457753	154.7267951	98.75669702	107.4472262	111.015462	85.18075748	148.8654707	176.5828897	112.5547501	116.1493275	203.2250824	120.7234695	217.833482	179.1883381	97.70069415	356.3316064	111.1923627	197.2655369	238.672072
chr1:15586135-15603626	65.09017379	200.6703554	92.07653457	73.45396533	70.25677547	64.62565894	58.33062337	90.28471132	90.18512899	50.04044554	41.0446621	14.34853029	47.14764121	22.85573991	67.89310235	58.77219349	97.84228316	61.27155874	70.30979257	52.91531904	210.1630175	51.29782272	60.96715632	163.6081925	138.1032328	56.75804909	50.11192778	38.9094677	50.30134748	55.825285	91.40389141	54.99524059	188.3029659
chr1:15608077-15608145	0	0	0	0	0	0	0	0	0	0	0	0	0	0.993727822	0	0	0	1.77598721	0	0	0	0	0	0	3.368371532	0	0	0	0	0	1.884616318	0	0
chr1:15617499-15669044	7390.238193	5084.248914	6907.135192	9298.339262	8873.615629	4118.53939	7210.417702	5055.943834	6501.918347	6263.395767	6912.116549	5957.03149	5576.892418	5747.721723	5852.853651	7332.130996	6379.86551	6408.649847	6786.128488	7279.082912	4851.262988	8454.275783	5617.419988	5226.719738	6669.375633	6501.048925	4639.955435	6220.395166	6541.10984	4025.35938	6841.157233	6494.220584	7480.97462
chr1:15659868-15661722	1897.628913	1165.327848	1732.712969	2247.924526	2842.626113	1359.831574	1938.082002	1430.582747	1624.191228	1827.402937	1971.121035	1566.381223	1684.966892	1509.472562	1312.599979	2105.004073	1613.940465	1596.612502	1822.503834	2281.811806	1169.65727	2078.548317	1247.481814	1237.677243	2217.511259	1851.393506	1136.21126	1672.083178	1846.639853	1255.475027	1931.731726	1569.755454	1826.461278
chr1:15682872-15683128	0	0	1.395099009	0	0	0	0	0	0	0	0	0	1.122562886	0	0	0	0	0	1.233505133	0	0	0	0	0	0	0	0	0	0	0	1.884616318	0	3.099637298
chr1:15684331-15734769	2881.992618	4277.968024	3203.147324	3791.623734	3381.569535	3779.25468	3309.792468	4937.713855	4797.848862	3416.650421	3445.797109	5826.699007	3701.089835	3523.758857	5765.451036	3341.619001	3587.245578	3303.33621	3194.161542	4899.184173	5281.596786	4227.137891	3648.649817	4483.613825	3277.425501	2386.540826	7923.820743	4108.020643	2774.31278	5139.489536	3544.020985	3818.582575	3732.738217
chr1:15684389-15734769	2881.992618	4277.968024	3202.449774	3791.623734	3381.569535	3779.25468	3309.792468	4937.713855	4797.848862	3416.650421	3445.797109	5826.699007	3701.089835	3523.758857	5765.451036	3341.619001	3587.245578	3303.33621	3193.544789	4899.184173	5281.596786	4227.137891	3648.649817	4483.613825	3277.425501	2386.540826	7923.820743	4108.020643	2774.31278	5139.489536	3544.020985	3818.582575	3732.738217
chr1:15684471-15684558	7.009711023	7.198936515	6.277945539	3.497807873	0.924431256	12.11731105	2.822449518	7.523725943	9.447965894	8.340074257	2.931761579	5.978554286	6.735377316	5.962366933	10.92532681	1.19943252	1.828827723	2.663980815	1.233505133	10.3249403	13.76067377	5.918979545	7.503650008	3.7467525	4.491162043	1.801842828	14.31769365	6.143600164	2.902000816	11.87772021	0.942308159	5.977743542	2.324727974
chr1:15722718-15736896	1901.634462	3015.454533	2084.975468	2617.526225	2433.103066	2905.461917	2178.931028	3758.638518	3099.791719	2302.78717	2244.752116	4204.119374	2631.287405	2604.560622	4116.507068	2067.821665	2514.638119	2119.640735	1927.968523	3675.678747	3834.224099	2607.310489	2395.540265	3167.25478	1917.726192	1682.02028	6006.272487	2525.019667	1879.529195	3823.438137	2301.116524	2227.307244	2293.731601
chr1:15729844-15734115	833.1542245	1245.416017	821.0157666	1128.626007	1076.037982	1320.786905	874.0185341	1596.104718	1254.002746	927.6015924	990.9354137	1848.568985	1042.860921	1114.962616	1583.392008	851.5970893	1057.062424	875.5616944	699.3974103	1479.047698	1650.029882	1144.336045	984.8540636	1328.84822	678.1654684	716.2325243	2639.569094	1077.177895	745.8142098	1576.173472	937.596618	979.1543922	869.4482622
chr1:15736404-15741396	138.1914459	258.2618475	159.041287	184.2178813	93.36755688	76.74296999	158.9979895	92.4343473	275.7088229	141.7812624	193.4962642	227.1850629	78.57940202	108.3163326	159.1976193	205.1029609	150.8782871	179.3747082	235.5994804	223.276834	118.8421825	161.7854409	161.3284752	156.1146875	214.4529875	98.20043415	202.4930959	254.9594068	113.1780318	167.475855	194.1154807	209.221024	259.5946237
chr1:15737782-15739335	44.06104072	60.29109331	36.27257423	39.64182256	12.94203759	17.50278263	28.22449518	15.04745189	84.17278705	41.70037129	35.18113895	56.19841029	29.18663504	14.90591733	32.77598044	41.98013821	42.06303762	49.72764187	41.93917452	67.11211196	25.01940685	39.45986363	24.38686253	44.96103	25.82418175	16.21658546	42.95308095	49.14880131	25.15067374	20.19212436	31.09616924	57.386338	63.54256462
chr1:15740050-15749896	32.04439325	87.28710524	66.26720291	88.61113278	49.91928784	56.54745157	69.62042144	58.04017156	131.4126165	60.23386963	85.02108579	110.0053989	37.04457524	50.68011893	119.3982145	103.1511967	65.83779801	73.70346921	108.5484517	92.92446271	32.5252289	67.08176817	92.85766885	71.1882975	148.2083474	37.8386994	89.99693152	114.6805364	41.59534503	87.89512958	114.9615954	69.34182509	125.5353106
chr1:15742421-15747982	2.002774578	4.499335322	9.068143556	16.32310341	3.697725025	5.385471579	1.881633012	8.598543935	11.16577787	1.853349835	1.954507719	16.739952	1.122562886	0	10.14494633	4.797730081	1.828827723	3.55197442	6.784278231	0	2.501940685	5.918979545	1.875912502	7.493505	6.736743064	0	4.090769615	5.119666803	3.869334422	0	1.884616318	2.391097417	4.649455948
chr1:15742546-15744580	0	0	4.185297026	4.66374383	0	5.385471579	1.881633012	0	2.576717971	1.853349835	0.97725386	4.782843429	0	0	3.121521947	1.19943252	0.914413861	1.77598721	1.233505133	0	0	2.959489772	0	0	0	0	0	0	1.934667211	0	0	1.195548708	0.774909325
chr1:15756658-15786594	1473.040702	3149.534725	2077.302424	3383.546149	3358.458754	1681.6135	1828.006471	5324.648332	3066.294385	1756.975643	2064.937405	2637.738151	942.9528243	2980.189738	4373.252248	1524.478733	2965.444152	1875.442494	1614.041466	4577.820406	3665.343103	2148.589575	2248.281134	2690.168295	2410.631226	1345.976593	4138.836158	2246.509793	2160.055941	5602.720625	2233.270336	2472.394729	2881.887778
chr1:15758418-15786594	1388.92417	3036.151475	2018.010716	3291.437208	3307.615035	1673.535293	1759.326866	5241.887346	2995.005188	1723.615346	1984.802589	2625.781042	924.9918181	2906.65388	4298.335721	1487.296325	2846.57035	1812.394948	1564.701261	4558.461143	3547.751891	2120.96767	2177.934415	2561.529793	2321.930776	1306.336051	4113.268847	2170.738724	2099.113924	5418.615961	2166.366457	2407.835099	2770.300836
chr1:15758759-15786589	1384.918621	3025.35307	2013.12787	3280.943785	3301.144016	1673.535293	1759.326866	5240.812528	2982.980504	1719.908647	1980.893573	2623.389621	924.9918181	2904.666424	4298.335721	1484.89746	2841.083867	1810.61896	1561.000746	4555.879908	3542.74801	2111.102704	2170.430765	2560.280875	2315.194033	1306.336051	4112.246155	2164.595124	2099.113924	5413.864873	2161.654916	2400.661806	2764.101561
chr1:15764498-15775242	476.6603496	984.4545684	626.3994549	1001.538988	1116.712958	522.3907431	623.7613435	1592.880264	961.9747092	608.8254208	675.282417	835.8018891	290.7437875	900.3174068	1453.068466	467.7786829	896.1255841	623.3715106	492.7853006	1595.203276	1152.143685	642.2092806	696.9014945	799.3072	874.6538078	481.9929566	1406.202055	656.3412841	689.7088607	1903.99855	726.5195905	835.6885472	963.9871998
chr1:15764952-15785329	775.0737617	1641.357525	1070.738489	1845.676621	1871.048863	969.3848841	1010.436927	2886.961126	1839.776631	1041.582607	1204.954009	1467.137222	471.4764121	1648.594457	2516.72707	883.9817673	1613.940465	981.2329334	875.7886443	2567.038282	1920.239476	1191.687882	1198.708089	1407.530023	1409.102091	778.3961018	2247.877903	1214.384966	1127.910984	3039.508603	1329.596812	1408.356378	1745.095799
chr1:15777072-15784838	301.417574	641.6052169	373.1889848	657.5878801	706.2654798	394.4857931	343.3980247	1203.796151	637.3082448	398.4702145	371.3564667	583.5068983	193.0808164	692.628292	932.5546817	308.2541577	615.4005287	380.0612629	307.1427781	987.3224163	721.8098876	432.0855068	423.0182692	583.2444725	443.5022517	259.4653673	864.1750811	389.094677	397.5741118	1225.780726	440.0579102	447.1352169	635.4256462
chr1:15834064-15835860	198.2746832	434.6357921	236.469282	181.8860094	166.3976261	247.7316926	183.4592187	238.6095942	278.2855409	163.0947855	167.11041	228.3807737	286.2535359	217.626393	174.0248486	147.5302	237.7476039	221.9984012	168.3734506	135.5148414	380.2949841	140.0825159	315.1533004	359.68824	213.330197	186.4907327	285.3311806	145.3985372	195.4013883	256.5587566	234.6347315	173.3545627	316.1630044
chr1:15834478-15848147	491.6811589	893.5679949	488.9822025	532.8327326	393.8077152	622.0219673	388.557217	541.7082679	595.2218513	525.4246782	474.9453758	550.0269943	563.5265688	437.2402417	613.3790626	471.3769804	542.2474198	550.556035	512.5213827	397.5102016	788.1113157	487.3293158	579.6569632	774.32885	598.4473422	501.8132277	761.9058407	410.5972776	414.9861167	686.5322283	556.9041219	517.6725907	881.8468114
chr1:15847863-15940460	9157.686758	6915.47839	10586.70883	8837.794559	8844.033828	3931.394252	11744.21244	4906.544133	8254.086567	8958.166427	11785.68155	7523.412713	8113.88454	7344.642333	8858.098905	12544.86473	7867.616863	9157.878047	12584.21937	6824.785539	4492.2345	10541.70257	8193.985809	6359.48791	13911.37443	9325.437558	7516.789167	12183.78306	8184.609636	5587.279588	11616.77498	13343.51913	12358.25391
chr1:15873501-15876711	914.2665949	621.8081415	847.5226478	839.4738895	764.5046489	383.71485	1094.169596	527.735634	701.7261941	810.8405528	1136.546239	651.6624171	711.7048697	753.2456891	783.5020087	1005.124452	848.5760633	998.1048119	1063.898177	636.274446	512.8978404	780.3188033	865.7336197	703.1405525	1003.774717	794.6126873	684.181218	1021.885494	810.6255614	773.2395859	875.4042796	1078.384935	814.4297002
chr1:15910896-15910997	6.008323734	1.799734129	8.370594052	5.829679788	6.471018794	2.692735789	10.34898157	0	8.589059903	0.926674917	0	1.195710857	13.47075463	3.974911288	1.560760974	5.997162601	0	4.439968025	7.401030797	9.034322763	0	5.918979545	9.379562511	1.2489175	2.245581021	5.405528485	0	5.119666803	9.673336054	0	0	3.586646125	3.874546623
chr1:15941868-15976126	1510.092032	2139.883879	1521.355469	2300.391644	2437.725223	2331.909194	1814.83504	2313.008319	2307.880396	1989.571048	2017.051966	2334.027593	2230.532455	2081.859787	2647.050611	2066.622232	2103.151881	1844.362717	1758.978319	2569.619517	2967.301652	1605.029953	1622.664314	2294.261448	2208.528934	1635.172367	3126.370678	2012.029054	1488.726419	3318.635028	1941.154807	2106.556824	2246.462132
chr1:15941870-15976079	1510.092032	2138.984012	1521.355469	2300.391644	2437.725223	2331.909194	1814.83504	2313.008319	2307.880396	1988.644373	2017.051966	2334.027593	2229.409892	2081.859787	2647.050611	2066.622232	2103.151881	1844.362717	1758.361567	2569.619517	2967.301652	1605.029953	1622.664314	2294.261448	2208.528934	1635.172367	3126.370678	2012.029054	1488.726419	3318.635028	1941.154807	2105.361275	2246.462132
chr1:15941870-15976132	1510.092032	2138.984012	1521.355469	2300.391644	2437.725223	2331.909194	1814.83504	2313.008319	2307.880396	1988.644373	2017.051966	2334.027593	2229.409892	2081.859787	2647.050611	2066.622232	2103.151881	1844.362717	1758.361567	2569.619517	2967.301652	1605.029953	1622.664314	2294.261448	2208.528934	1635.172367	3126.370678	2012.029054	1488.726419	3318.635028	1941.154807	2105.361275	2246.462132
chr1:15943826-15976089	1180.635614	1415.490892	1130.727747	1676.615907	1667.673986	1517.356617	1360.420668	1548.812726	1675.725587	1445.612871	1538.197575	1779.217755	1459.331752	1437.924159	1797.996642	1504.08838	1469.463075	1355.966235	1346.987605	1621.015627	1922.741416	1246.931691	1178.073051	1589.871978	1676.326232	1234.262337	2047.430192	1561.498375	1012.798285	2001.395856	1437.019942	1591.275331	1650.556861
chr1:15945845-15976104	873.209716	910.6654691	901.2339596	1245.219603	1202.685064	833.4017268	1112.04511	936.1664709	1171.547771	1038.802582	1115.046654	1335.609027	1090.008562	1028.508296	1166.668828	1065.096078	996.7111088	1033.624556	1055.263641	1000.228592	1060.82285	1025.956454	871.3613572	1016.618845	1305.805364	974.7969701	1271.206658	1169.331898	713.8922008	1210.33969	1012.038963	1262.499436	1188.710904
chr1:16004235-16008807	141.1956078	620.0084073	70.45249994	1866.663468	116.4783383	1642.568831	722.5470766	34.39417574	424.2995592	103.7875908	863.8924119	337.1904617	4.490251544	47.69893546	11.7057073	897.1755251	1078.093942	298.3658512	324.4118499	28.39358583	2673.323622	110.4876182	152.8868689	276.0107675	234.6632167	177.4815186	0	232.4328729	131.5573703	4.751088085	414.6155899	175.7456601	805.1307883
chr1:16006159-16006671	76.10543397	242.9641074	36.27257423	781.1770916	48.07042532	755.3123889	276.6000528	10.74817992	166.6277621	39.84702145	367.4474512	143.4853029	0	19.87455644	3.121521947	285.4649398	363.0223029	141.1909832	133.2185543	7.743705226	1017.038888	47.35183636	53.46350631	84.92639	69.61301166	77.47924162	0	89.08220237	43.53001224	2.375544043	139.4616075	65.75517896	254.9451678
chr1:16014027-16018041	494.6853208	170.0748752	119.9785147	220.361896	61.01246291	129.2513179	919.1777264	54.81571759	107.3632488	145.487962	203.2688028	266.6435211	305.337105	157.0089959	127.2020193	434.1945723	829.3733722	219.3344204	372.5185501	136.805459	345.2678145	138.1095227	668.762807	297.242365	460.3441094	108.1105697	113.5188568	629.7190168	118.0146999	80.76849745	584.2310585	685.0494099	226.2735228
chr1:16014027-16018790	511.7089047	189.8719506	140.9049999	258.8377826	61.01246291	157.5250437	947.4022215	60.18980755	113.3755907	159.3880858	219.8821184	272.6220754	305.337105	158.0027237	133.4450632	453.3854926	846.7472356	254.8541646	393.4881374	144.5491642	372.789162	157.8394545	682.8321508	335.9588075	471.5720145	121.6243909	121.700396	637.9104837	129.6227031	90.27067362	606.8464543	701.7870918	244.8713466
chr1:16014027-16019594	521.7227776	200.6703554	152.0657919	299.6455411	73.9545005	179.06693	966.2185517	62.33944353	128.8358986	166.8014851	228.6774032	289.3620274	312.0724823	165.9525463	135.0058242	464.1803853	881.4949623	267.2860751	411.9907144	144.5491642	396.5575985	172.6369034	692.2117133	350.9458175	485.0455006	134.2372907	121.700396	648.1498173	133.4920375	90.27067362	621.9233848	712.5470302	256.4949865
chr1:16015373-16018073	151.2094806	113.3832501	50.92111382	121.2573396	26.80850643	94.24575262	323.6408781	30.09490377	48.95764145	64.86724422	99.67989368	117.179664	101.0306597	54.65503022	57.74815602	183.5131756	352.9637505	128.7590727	197.3608213	59.36840673	157.6222631	72.01425113	226.0474565	166.1060275	229.0492642	42.34330647	51.13462018	199.6670053	45.46467946	24.94321245	255.365511	277.3673003	125.5353106
chr1:16015498-16018005	132.1831222	104.3845795	43.24806927	111.9298519	24.03521266	90.20664894	281.3041353	27.94526779	47.23982947	58.3805198	87.95284737	100.439712	87.55990511	45.71147982	48.38359018	164.3222553	282.5538831	116.3271622	175.7744814	51.6247015	136.3557673	68.06826476	183.8394252	151.1190175	213.330197	41.44238505	40.90769615	157.6857375	40.62801143	23.75544043	217.6731847	243.8919365	122.4356733
chr1:16017335-16018043	38.05271698	47.69295441	18.83383662	38.4758866	3.697725025	28.27372579	63.0347059	7.523725943	12.88358986	11.12009901	21.49958491	28.69706057	15.7158804	15.89964515	16.38799022	31.18524552	100.5855247	34.63175059	31.45438089	15.48741045	36.27813993	11.83795909	63.78102507	43.7121125	24.70139123	13.51382121	12.27230884	27.64620074	10.64066966	5.938860107	26.38462845	68.14627638	25.57200771
chr1:16018874-16034050	75.10404668	147.5781986	129.7442078	307.8070928	50.84371909	134.6367895	162.7612555	26.8704498	60.98232531	88.96079208	90.88460895	118.3753749	40.4122639	38.75538506	19.50951217	118.7438195	161.8512535	156.2868745	98.68041063	38.71852613	168.8809962	113.4471079	57.21533131	77.432885	124.6297467	119.8225481	32.72615692	78.84286877	32.88934258	27.31875649	109.3077464	86.079507	86.01493503
chr1:16021870-16034050	40.05549156	98.98537708	66.96475242	151.5716745	24.03521266	59.24018736	88.43675156	6.448907951	37.79186357	44.48039604	58.63523158	70.54694057	28.06407215	15.89964515	14.82722925	61.17105853	80.46841979	98.56729014	46.87319505	24.52173321	87.56792397	66.09527158	31.89051254	42.463195	72.98138319	75.67739879	21.47654048	41.98126778	15.47733769	21.37989638	50.88464058	57.386338	48.04437813
chr1:16021990-16034047	40.05549156	97.18564295	64.8721039	149.2398026	24.03521266	59.24018736	88.43675156	6.448907951	37.79186357	42.6270462	58.63523158	69.35122971	28.06407215	14.90591733	14.82722925	56.37332845	75.89635049	93.23932851	43.17267965	21.94049814	87.56792397	63.13578181	31.89051254	42.463195	70.73580217	71.17279172	20.45384807	40.95733442	15.47733769	21.37989638	48.0577161	57.386338	48.04437813
chr1:16022013-16033663	37.05132969	91.78644057	63.4770049	142.2441868	24.03521266	57.89381947	84.67348554	6.448907951	36.93295758	41.70037129	56.68072386	62.17696457	28.06407215	12.91846169	14.82722925	55.17389593	74.06752277	91.4633413	43.17267965	18.06864553	80.06210191	61.16278863	31.89051254	42.463195	69.61301166	67.56910606	16.36307846	37.88553434	15.47733769	19.00435234	46.17309978	57.386338	48.04437813
chr1:16022051-16034050	39.05410427	97.18564295	64.1745544	149.2398026	24.03521266	59.24018736	88.43675156	6.448907951	36.07405159	39.84702145	58.63523158	69.35122971	28.06407215	14.90591733	14.82722925	52.77503089	74.06752277	93.23932851	43.17267965	19.35926306	87.56792397	63.13578181	31.89051254	42.463195	68.49022115	70.27187031	19.43115567	40.95733442	15.47733769	21.37989638	48.0577161	57.386338	48.04437813
chr1:16043776-16057308	17.02358391	46.79308735	34.87747522	13.99123149	4.622156281	2.692735789	31.9877612	2.149635984	16.31921382	9.266749174	15.63606175	19.13137371	2.245125772	12.91846169	21.85065363	14.39319024	24.68917426	23.08783373	37.62190655	9.034322763	28.77231788	12.82445568	15.00730002	38.7164425	29.19255328	11.71197838	14.31769365	12.28720033	12.57533687	204.2967877	33.92309372	46.62639963	21.69746109
chr1:16048788-16057308	17.02358391	41.39388496	29.99462869	12.82529553	4.622156281	0	31.0469447	2.149635984	15.46030783	7.41339934	15.63606175	16.739952	2.245125772	10.93100604	19.50951217	14.39319024	22.86034653	20.42385291	35.77164885	9.034322763	27.52134753	12.82445568	15.00730002	34.96969	25.82418175	7.207371313	13.29500125	12.28720033	10.64066966	197.1701555	33.92309372	40.64865609	20.92255176
chr1:16057768-16073626	21.02913307	15.29774009	12.55589108	30.3143349	1.848862512	8.078207368	18.81633012	5.374089959	3.435623961	11.12009901	7.818030877	4.782843429	0	18.88082862	93.64565841	9.595460161	10.97296634	4.439968025	12.9518039	0	16.26261445	1.972993182	20.63503752	29.97402	14.59627664	12.6128998	3.068077211	7.167533524	32.88934258	330.2006219	25.44232029	22.71542546	9.298911895
chr1:16058278-16073632	21.02913307	15.29774009	12.55589108	26.81652703	1.848862512	8.078207368	15.9938806	5.374089959	3.435623961	11.12009901	7.818030877	4.782843429	0	14.90591733	77.25766819	9.595460161	10.97296634	3.55197442	12.9518039	0	16.26261445	1.972993182	15.94525627	22.480515	14.59627664	12.6128998	2.045384807	6.143600164	22.24867292	250.6198965	23.55770397	15.54213321	9.298911895
chr1:16124336-16156087	1509.090645	1315.605648	1252.10136	710.0549982	744.1671613	815.8989442	1904.212608	1912.101208	1476.459397	1026.755809	2145.072222	1143.099579	449.0251544	2892.74169	2429.324455	1827.935161	1810.539445	2288.35952	2123.479086	2081.766088	1732.593924	1215.3638	1550.441683	2929.960455	2347.754958	373.8823869	1748.80401	2600.790736	1577.72111	3569.254924	1583.077707	3972.808358	1558.342652
chr1:16148377-16156052	441.6117945	363.546294	325.7556185	160.8991622	208.9214639	189.8378731	585.1878667	505.1644562	409.6981574	262.2490016	516.9672917	295.3405817	123.4819175	839.7000097	529.09797	428.1974097	487.3825881	722.8267944	614.2855562	415.5788471	512.8978404	340.3413238	436.1496567	894.22493	509.7468918	90.99306283	403.9634994	593.8813492	402.4107799	892.016788	375.9809554	1114.251396	420.0008539
chr1:16155210-16157329	74.10265939	52.19228973	64.1745544	30.3143349	32.35509397	28.27372579	100.6673661	101.0328912	59.26451333	41.70037129	91.86186281	50.219856	20.20613195	127.1971612	92.86527793	64.76935609	85.0404891	100.3432774	135.068812	56.78717165	103.8305384	52.28431931	56.27737506	166.1060275	99.92835545	15.31566404	67.49769864	94.20186918	58.04001633	184.1046633	83.86542614	138.6836502	82.91529773
chr1:16159265-16161883	26.03606951	19.79707542	16.0436386	9.327487661	12.01760633	0	28.22449518	6.448907951	9.447965894	13.90012376	28.34036193	16.739952	4.490251544	23.84946773	24.97217558	40.78070568	23.77476039	38.18372501	40.70566938	5.16247015	16.26261445	39.45986363	28.13868753	43.7121125	35.92929634	10.81105697	16.36307846	50.17273467	17.4120049	27.31875649	32.0384774	49.01749704	37.97055691
chr1:16197853-16198357	77.10682126	103.4847124	34.17992571	76.9517732	70.25677547	48.46924421	68.67960494	140.8011569	59.26451333	62.08721947	31.27212351	66.959808	32.5543237	109.3100604	48.38359018	33.58411056	35.66214059	93.23932851	36.38840142	59.36840673	73.8072502	30.58139431	39.39416254	77.432885	37.05208685	45.04607071	134.9953973	15.35900041	83.19069007	364.6460106	32.98078556	45.43085092	23.24727974
chr1:16197853-16207011	394.5465919	966.4572271	418.5297026	704.2253184	672.0615233	455.0723484	414.9000791	1210.245059	605.5287232	567.1250495	354.743151	686.338032	353.6073091	746.2895944	426.8681263	397.0121642	489.2114158	737.0346921	404.5896836	344.5948825	770.5977309	295.9489772	451.1569568	885.4825075	377.2576116	412.6220077	1053.373176	324.5868753	571.6941608	2248.452436	450.4232999	496.152714	407.6023048
chr1:16198103-16212609	723.0016227	1762.839579	756.8412122	1379.302238	1038.136301	640.8711178	662.3348202	2001.311101	945.6554954	1098.109777	638.1467703	1052.225554	436.6769627	1330.601554	653.9588479	710.0640519	883.32379	1358.630216	683.3618436	405.2539068	1263.480046	377.8281943	769.1241259	1521.181515	609.6752473	758.5758307	1534.038605	583.6420155	956.6929358	4268.852645	808.5004003	905.0303722	754.7616822
chr1:16216456-16217328	27.0374568	39.59415083	9.765693061	27.98246298	29.5818002	59.24018736	24.46122916	48.36680964	22.33155575	48.18709571	40.06740825	51.41556686	26.94150926	15.89964515	73.35576576	27.58694796	44.8062792	32.85576338	25.28685522	25.81235075	51.28978404	18.74343522	29.07664378	48.7077825	48.27999196	18.9193497	108.4053948	14.33506705	15.47733769	59.38860107	21.67308765	45.43085092	43.39492218
chr1:16228872-16229543	47.06520258	189.8719506	49.52601481	97.93862044	70.25677547	76.74296999	63.97552241	72.01280546	133.1304285	63.9405693	88.93010123	62.17696457	104.3983484	75.52331448	113.9355511	97.15403413	121.6170436	58.60757792	57.97474124	43.88099628	441.5925309	66.09527158	100.3613189	93.6688125	106.6650985	70.27187031	105.3373176	62.459935	44.49734585	60.57637309	115.9039035	81.29731217	187.5280566
chr1:16231699-16237162	138.1914459	290.6570618	176.4800246	235.5190634	209.8458952	201.9551842	123.2469623	197.7665105	257.6717971	113.0543399	159.2923791	165.0080983	258.1894638	119.2473387	174.0248486	159.5245252	255.1214673	206.9025099	144.9368531	207.7894236	864.4205066	152.9069716	223.2335878	375.9241675	167.2957861	162.1658546	213.7427124	109.5608696	164.4467129	232.8033162	178.096242	150.6391373	231.6978881
chr1:16246838-16352454	4937.840722	4895.27683	5373.223832	5877.483162	5093.616222	2902.769181	5282.684681	3331.935775	5501.292868	4668.588234	5230.262657	5129.599577	4074.903276	4293.897919	4529.328345	5631.335682	4017.020093	4572.279072	5172.703775	4887.568615	3751.660057	6579.93226	4210.485611	4177.629038	6307.837089	4418.118615	5116.530095	6109.810363	4327.850551	4772.467982	5414.502681	6136.75152	6275.215711
chr1:16292313-16315367	856.1861321	882.7695901	864.9613854	1027.189579	902.2449061	670.4912115	963.3961021	680.3597889	1076.209206	819.180627	926.4366589	1029.507048	780.1812058	815.8505419	888.8533744	1131.064866	842.1751663	708.6188967	907.8597778	940.8601849	874.4282693	1077.254277	686.5839758	930.4435375	1057.668661	688.3039604	953.1493202	1205.169565	825.1355654	950.2176171	927.2312283	1101.10036	1018.230853
chr1:16367082-16398142	2957.096665	3379.900694	3427.758264	4791.996786	5159.250841	3390.154359	3957.074224	3737.142158	3859.064615	4191.350652	4451.391331	4550.875522	4464.432598	4594.003722	6406.923796	4271.179204	4160.583069	3399.23952	3765.274418	5962.653024	4290.828274	3911.458982	3363.511116	3097.3154	5145.74891	4901.913415	5721.963998	4429.535718	4026.042466	5183.437101	4707.771562	4588.515943	4613.810119
chr1:16367087-16395406	1523.110067	1686.350879	1699.230593	2041.553862	2104.005539	1571.211333	1796.959526	1512.268915	1820.8807	1945.090652	2118.686368	1965.748649	1942.033793	2171.295291	2717.284855	2109.801803	2008.052839	1771.547242	2019.247902	2397.967385	1940.255001	1949.317263	1772.737314	1624.841668	2896.799517	1927.971826	2599.68409	2234.222593	1835.999183	2375.544043	2526.328174	2636.184902	2548.676769
chr1:16367224-16398145	2957.096665	3379.900694	3427.758264	4791.996786	5159.250841	3387.461623	3957.074224	3737.142158	3859.064615	4191.350652	4449.436823	4550.875522	4464.432598	4593.009994	6406.923796	4268.780339	4155.096586	3398.351526	3763.42416	5962.653024	4290.828274	3911.458982	3363.511116	3097.3154	5145.74891	4901.913415	5721.963998	4427.487851	4026.042466	5183.437101	4707.771562	4583.733748	4613.810119
chr1:16367242-16396112	1925.667757	2190.276435	2306.098661	2843.717801	3236.433828	2139.378585	2575.955593	2145.336712	2447.023166	2599.323143	2817.422877	2732.199309	2797.426712	3009.007845	3914.388522	2759.894229	2642.656059	2270.599648	2626.74918	3617.600958	2638.296452	2652.689333	2243.591353	2081.945473	3453.703611	3024.393187	3639.762265	2910.018611	2649.526745	3304.381763	3115.270773	3254.283584	3046.168555
chr1:16367264-16398142	2957.096665	3379.900694	3427.758264	4791.996786	5158.32641	3387.461623	3956.133408	3737.142158	3858.205709	4190.423977	4449.436823	4549.679811	4464.432598	4593.009994	6406.143416	4265.182042	4155.096586	3396.575539	3759.723645	5962.653024	4290.828274	3911.458982	3362.57316	3097.3154	5143.503329	4901.913415	5718.895921	4427.487851	4026.042466	5183.437101	4707.771562	4582.538199	4613.810119
chr1:16367710-16395273	1446.003245	1563.968958	1604.36386	1905.139355	1934.834619	1398.876243	1702.877876	1377.916666	1677.443399	1805.162739	1942.780673	1793.566286	1790.487803	1994.411739	2501.899841	2000.653444	1842.543931	1651.668105	1851.491204	2186.306109	1780.130797	1838.829645	1645.175264	1488.70966	2681.223739	1762.202286	2356.283298	2077.560789	1731.527154	2193.814923	2348.231932	2479.568021	2351.074891
chr1:16395680-16437393	1528.117003	1770.038516	1863.852276	2764.434155	3047.849852	1779.898357	2292.769825	2236.696241	2060.515471	2330.587417	2382.54491	2609.04109	2528.011619	2407.802513	3773.139654	2302.910439	2165.332024	1758.227338	1861.359245	3489.829822	2334.310659	2042.047943	1649.865046	1582.378473	2419.61355	3009.077523	3136.597602	2390.884397	2212.291956	2772.259898	2253.058808	2141.227737	2192.218479
chr1:16398642-16437424	107.1484399	119.6823196	161.1339355	85.11332491	61.93689417	41.73740473	154.293907	72.01280546	98.77418889	125.1011139	130.9520172	87.28689257	72.96658759	84.46686488	155.2957169	178.7154455	85.95490296	155.3988809	147.4038634	40.00914367	70.05433918	113.4471079	93.79562511	158.6125225	242.5227503	87.38937718	88.97423912	242.6722065	70.6153532	68.89077724	107.4231301	211.6121214	169.7051421
chr1:16398666-16437190	105.1456653	118.7824525	160.436386	83.94738895	61.93689417	41.73740473	152.412274	72.01280546	98.77418889	125.1011139	130.9520172	87.28689257	72.96658759	84.46686488	154.5153364	176.3165805	85.95490296	151.8469064	147.4038634	40.00914367	70.05433918	112.4606113	93.79562511	158.6125225	241.3999598	87.38937718	88.97423912	242.6722065	70.6153532	68.89077724	106.4808219	209.221024	169.7051421
chr1:16424903-16437416	4.005549156	2.699601193	14.64853959	4.66374383	0.924431256	5.385471579	7.526532048	6.448907951	0	3.70669967	1.954507719	5.978554286	0	5.962366933	17.16837071	2.39886504	1.828827723	8.879936049	8.63453593	0	0	6.905476135	0	6.2445875	13.47348613	0.900921414	2.045384807	8.191466885	3.869334422	3.563316064	7.538465271	5.977743542	9.298911895
chr1:16440671-16460078	2779.851114	3786.640607	2700.911681	2829.726569	4363.315529	5132.354414	2789.52094	6770.278531	4106.42954	3639.979076	2972.806241	4537.722703	3457.493689	4531.398869	5147.389691	3075.344982	3415.335772	3048.482046	2927.724433	6197.545416	5440.470019	2671.432768	3234.073154	4708.418975	3080.937161	2456.812696	9020.147	2922.305811	3258.946917	7985.3913	2958.847619	3156.24859	3388.678477
chr1:16440720-16459008	1666.308449	2547.523659	1859.666979	1803.702926	2645.722255	3143.769034	1784.728912	4412.127857	2687.516844	2130.425635	1827.464718	2741.764995	2075.618776	2984.16465	3247.163205	2069.021097	2090.350087	2093.88892	1932.285791	3787.962473	3470.19173	1929.587332	1984.715427	3171.001533	1903.129916	1545.080225	6023.658257	1967.999919	2001.41323	4539.664666	1881.789393	2186.658588	2234.838492
chr1:16440723-16459073	1798.491571	2716.698667	1933.607226	1920.296522	2902.714145	3612.305061	1856.230966	4797.987516	2880.770692	2444.568432	1978.939066	2982.102878	2286.660599	3224.646783	3857.420746	2215.351865	2315.295897	2211.104076	2152.466457	4088.676359	3726.64065	2001.601583	2150.733684	3325.867303	2178.213591	1664.001852	6680.226781	2089.847989	2217.128624	5138.301764	2098.52027	2322.95114	2516.905486
chr1:16440723-16460077	2779.851114	3786.640607	2700.911681	2829.726569	4363.315529	5132.354414	2789.52094	6770.278531	4106.42954	3639.979076	2972.806241	4537.722703	3457.493689	4531.398869	5147.389691	3075.344982	3415.335772	3048.482046	2927.724433	6197.545416	5437.968078	2671.432768	3234.073154	4708.418975	3080.937161	2456.812696	9020.147	2922.305811	3258.946917	7985.3913	2958.847619	3155.053041	3387.903567
chr1:16440735-16441619	210.2913307	312.2538713	146.4853959	188.8816251	372.5457963	481.9997063	221.0918789	532.034906	288.5924128	242.7888284	215.973103	272.6220754	328.9109256	318.9866309	424.5269848	164.3222553	255.1214673	213.1184652	170.2237083	480.109724	371.5381917	187.4343522	223.2335878	292.246695	149.3311379	144.1474263	712.8166053	109.5608696	264.0820743	777.990674	215.7885684	155.4213321	234.7975254
chr1:16440735-16460077	2778.849727	3786.640607	2700.911681	2829.726569	4363.315529	5132.354414	2789.52094	6770.278531	4106.42954	3639.979076	2972.806241	4537.722703	3457.493689	4531.398869	5147.389691	3075.344982	3415.335772	3048.482046	2927.724433	6197.545416	5437.968078	2671.432768	3234.073154	4708.418975	3080.937161	2456.812696	9020.147	2922.305811	3258.946917	7985.3913	2958.847619	3155.053041	3387.903567
chr1:16460947-16468481	788.0917965	719.8936515	925.6481923	556.1514518	620.2933729	282.7372579	861.7879195	338.5676674	705.1618181	672.7659901	778.8713261	658.8366823	423.206208	500.8388223	638.3512382	1099.879621	646.4905999	840.0419502	1294.563637	477.5284889	482.8745522	783.2782931	628.4306882	885.4825075	1428.18953	390.0989723	547.1404359	1146.805364	637.472846	403.8424873	1054.44283	1128.597981	1380.888416
chr1:16467435-16492701	2742.799785	2776.089894	3120.138933	2301.55758	1924.665875	1213.077473	2751.88828	1288.706772	2208.247301	2398.234686	2613.176821	1819.871925	1800.590869	1886.095406	1287.627803	3302.037728	2390.277833	2671.972757	3833.733953	1614.56254	2044.08554	1901.965427	2334.573109	2752.61417	4502.389948	1409.041092	1441.996289	3170.097684	2282.907309	1186.584249	3127.520779	2902.792264	3160.855135
chr1:16514121-16514285	14403.95477	46313.4582	5160.471233	18721.43367	23815.19802	34495.29183	10089.31621	26933.86406	16393.07973	9920.054991	19320.3088	28676.73349	24594.23027	40879.97515	35177.2112	11353.82824	17035.53024	11215.35923	7630.462752	11421.96521	30876.44999	8338.855682	18457.10311	22920.13396	63162.58018	14849.88767	15829.23302	11877.62698	8643.125765	20609.03234	24801.55074	14961.09654	9427.546843
chr1:16514644-16515754	72.09988481	212.3686272	60.68680688	54.79899001	74.87893175	115.7876389	55.50817385	94.58398329	36.93295758	27.80024752	73.29403947	68.15551886	126.8496061	63.59858061	39.01902434	44.37900325	86.86931682	93.23932851	62.29200921	16.77802799	53.79172472	17.75693863	99.42336261	112.402575	43.78882992	51.35252061	19.43115567	25.59833402	104.4720294	124.7160622	88.57696693	29.88871771	87.56475368
chr1:16520693-16521796	2.002774578	3.599468257	9.765693061	2.331871915	5.546587537	5.385471579	1.881633012	2.149635984	0	3.70669967	0	2.391421714	0	5.962366933	0	0	1.828827723	0	2.467010266	2.581235075	0	0	1.875912502	0	0	3.603685657	4.090769615	0	0	7.126632128	0	0	3.099637298
chr1:16534080-16534224	0	0	0	0	0	0	0	0	0	0	0	0	0	0	0	0	0	0	0	5.16247015	0	0	0	0	0	0	0	0	0	0	0	0	0
chr1:16539065-16539575	2.002774578	0	0	0	0	2.692735789	0	0	0	0	0	0	0	1.987455644	0	0	0	0	0	0	0	0	0	0	2.245581021	0	0	0	0	0	0	0	0
chr1:16548913-16548987	0	0	0	0	0	0	0	0	0	0	0	0	0	0	0	0	0	0	1.850257699	0	0	0	0	0	0	0	0	0	0	0	0	0	0
chr1:16562318-16613487	11775.31313	18772.12683	10034.94717	14004.05679	12082.31652	5378.739739	11922.02676	7028.234849	11556.5801	6165.168226	9623.018756	10173.10797	5280.535816	9838.899167	7412.053863	9311.194654	10993.99785	11723.29157	15632.8273	9971.311096	8860.622935	8242.179016	7146.288677	9712.831398	7716.93918	6392.938355	6225.128661	8201.706218	9558.223355	7283.418035	10148.65887	10095.21329	12834.82314
chr1:16566439-16574556	1349.870066	1647.656595	1005.168836	1345.490095	1129.654995	722.9995594	1605.032959	869.5277554	1289.217891	762.6534571	1046.638884	1106.032543	867.7411109	1749.954695	1073.023169	1408.133779	1364.305481	993.6648439	1483.289922	1100.89676	921.9651424	879.954959	1194.956264	1119.03008	986.9328589	770.2878091	610.547365	1241.007233	1387.15639	768.4884978	1106.269778	817.7553165	1445.20589
chr1:16566439-16579367	2651.673541	4069.198865	2283.777077	2826.228761	2641.100099	1569.864965	2911.827086	1871.258124	2724.449801	1465.073044	2147.02673	2215.652218	1579.445981	2921.559797	2010.260134	2657.942465	2879.489249	2106.320831	3629.588853	2326.98342	1936.50209	1780.626346	2039.11689	2261.789593	2031.128034	1457.690848	1536.08399	2132.85319	2550.858718	1483.527255	2214.424173	2196.222977	3044.618736
chr1:16569087-16576480	1318.82706	2051.696907	1215.131237	1348.987903	1363.536103	873.7927636	1274.806366	1056.546086	1294.371327	512.4512293	1019.275776	944.6115771	704.9694924	1108.006522	905.2413647	1227.019468	1392.652311	997.2168183	1884.795843	1191.239987	979.5097781	877.9819658	847.912451	1025.361268	1022.862155	740.5574025	722.020837	1009.598294	1116.302981	637.8335755	1118.519785	1240.979559	1493.250269
chr1:16599602-16603049	864.1972304	964.657493	691.2715588	1178.761253	640.6308606	259.8490037	577.6613347	281.6023139	554.8532698	338.2363449	637.1695165	676.7723451	344.626806	371.6542055	264.548985	576.9270422	676.6662574	843.5939247	1098.436321	465.9129311	688.0336883	447.8694522	591.8503944	429.62762	549.0445597	412.6220077	313.9665679	392.1664771	523.3274805	464.4188603	604.0195298	527.2369804	845.4260732
chr1:16617390-16617729	28.03884409	23.39654367	16.0436386	15.15716745	9.244312562	8.078207368	30.10612819	17.19708787	24.90827372	17.60682343	15.63606175	11.95710857	7.857940202	13.91218951	15.60760974	46.77786829	21.03151881	36.4077378	51.19046301	20.6498806	12.50970342	11.83795909	19.69708127	34.96969	68.49022115	18.9193497	19.43115567	20.47866721	22.24867292	8.314404149	49.94233242	49.01749704	43.39492218
chr1:16618261-16634559	1109.537116	4545.228542	1689.4649	2608.198737	1237.813452	1993.970852	2017.110589	1585.356538	1578.66921	1098.109777	1480.539597	1833.024744	1707.41815	1958.637537	2080.494378	1994.656281	2469.831839	1678.307913	2314.055629	2121.775232	2957.293889	1311.053969	1918.120533	2721.391233	2150.143828	803.6219014	2261.172904	929.7314914	1150.159657	1706.828395	1527.481525	1517.151311	2705.208452
chr1:16666784-16666948	12954.94736	43540.96778	4837.505813	17607.96483	21046.52641	32883.68946	9474.963032	23606.22756	15013.67671	9364.050041	13965.93491	24885.13436	22278.38304	37810.3499	23432.48488	10213.16791	16267.42259	10423.26893	7043.931061	10629.52604	28079.28031	7939.324562	17097.06654	20689.56731	60346.62158	12000.27324	14050.77093	11399.4501	7764.786851	18248.92934	22378.87646	13318.41261	8551.899307
chr1:16673002-16673512	0	1.799734129	0	0	0	0	1.881633012	0	0	0	1.954507719	0	0	0	0.780380487	0	0	1.77598721	0	0	0	0	0	0	0	0	0	0	0	2.375544043	0	0	0
chr1:16681254-16681328	0	0	0	0	0	0	0	0	0	0	0	0	0	0	0.780380487	0	0	0	1.233505133	0	0	0	0	0	0	0	0	0	0	0	0	0	0
chr1:16691217-16720157	67.09294837	133.1803255	142.9976484	283.3224377	105.3851632	111.7485353	86.55511855	42.99271968	143.4373004	633.8456435	82.08932421	136.3110377	12.34819175	32.79301813	65.55196089	71.96595121	133.5044237	103.8952518	80.7945862	274.9015355	23.76843651	28.60840113	34.70438129	176.0973675	110.03347	110.8133339	8.181539229	92.15400245	34.8240098	971.5975135	102.7115893	115.9682247	54.24365272
chr1:16733951-16734461	0	1.799734129	0	0	0	0	0	0	0	0	1.954507719	0	0	0	0	0	0	1.77598721	0	0	0	0	0	0	0	0	0	0	0	2.375544043	0	0	0
chr1:16740515-16740679	4124.714244	14889.20045	2134.501483	8971.877194	8725.706628	13448.8689	4052.096691	7809.627529	5316.62808	1413.179249	8096.548227	13305.87042	8725.681313	19069.63691	7808.487151	4687.382289	2304.32293	4662.854419	3339.098395	5243.779055	12213.22345	3783.214426	9606.547923	9910.160363	23008.22314	6314.558192	5649.352838	4905.664731	3081.924867	8187.312543	8321.523351	6886.36056	4326.318759
chr1:16754909-16758872	629.8726048	782.884346	306.9217819	228.5234477	186.7351138	118.4803747	535.3245919	76.31207742	289.4513187	129.7344884	274.6083346	98.04829028	176.2423731	304.0807136	174.0248486	181.1143105	407.8285821	628.6994723	479.8334967	76.14643472	198.9042844	125.285067	310.4635191	485.8289075	264.9785605	129.7326836	51.13462018	298.9885413	332.7627603	143.7204146	513.5579466	386.1622328	479.6688719
chr1:16851320-16853129	0	0	6.277945539	3.497807873	0	0	0	0	0	0	3.909015439	3.587132571	0	0	0	2.39886504	0	0	2.467010266	0	2.501940685	0	0	0	0	0	0	0	0	0	0	0	0
chr1:16855406-16859284	0	0	0	0	0	0	0	0	0.85890599	8.340074257	0	7.174265143	0	0	0	0	0	0	1.233505133	2.581235075	0	1.972993182	0	2.497835	0	0	0	0	0	0	0	0	1.549818649
chr1:16858948-16859021	0	0	0	0	0	0	0	0	0	0	0	0	0	0	0	0	0	0	0	0	0	0	0	1.2489175	0	0	0	0	0	0	0	0	0
chr1:16873707-16873851	0	0	0	0	1.848862512	0	0	0	1.717811981	0	0	0	0	0	0	0	0	0	0	0	0	0	0	0	2.245581021	0	0	0	0	0	0	0	0.774909325
chr1:16888537-16889373	119.1650874	233.9654367	113.0030197	108.4320441	48.07042532	157.5250437	143.0041089	174.1205147	154.6030783	123.247764	82.08932421	153.0509897	46.02507833	210.6702983	111.5944096	55.17389593	143.5629762	105.671239	91.8961324	152.2928694	52.54075438	72.01425113	132.2518314	209.81814	79.71812626	63.06449899	115.5642416	95.22580254	103.5046958	111.65057	87.63465877	60.97298413	79.81566044
chr1:16895979-16896143	3987.524185	15277.04315	2041.02985	8745.685618	8389.21365	13417.90244	4498.984532	7675.27528	5202.393583	1276.031361	7886.438647	12956.72285	8112.761977	17934.79973	6300.79205	4592.62712	2066.575327	4782.733556	3107.816182	5175.376326	12224.48219	3695.416229	9390.817986	9577.948308	22408.65301	6092.931524	5388.566275	4694.734458	2988.093507	7613.618657	7864.503894	6647.250819	4217.831454
chr1:16904338-16904776	38.05271698	35.99468257	33.48237621	27.98246298	9.244312562	24.2346221	41.39592626	29.02008578	40.36858155	31.50694719	8.795284737	19.13137371	20.20613195	50.68011893	0	7.196595121	11.8873802	33.74375699	17.88582443	38.71852613	17.51358479	25.64891136	45.02190005	51.2056175	4.491162043	11.71197838	17.38577086	18.43080049	21.28133932	7.126632128	14.13462238	38.25755867	19.37273312
chr1:16921949-16972979	2522.494581	4618.117774	2473.510542	2809.905658	3125.502077	3065.679696	2090.494276	2464.557655	3705.320442	2527.969175	2137.254191	2613.823934	2501.07011	3066.644059	2836.683069	2905.025564	3469.28619	2608.925211	3122.001491	2290.846129	4786.21253	1930.573828	2742.584078	4122.676668	3267.320386	1286.515779	3138.642987	3275.562821	2059.453246	2620.225079	3467.694024	3410.900465	4261.226376
chr1:16922766-16954362	1504.083708	2630.311429	1441.834825	1458.585883	1636.243324	1580.635908	1235.292072	1144.681161	2063.092189	1440.052822	1247.953179	1369.088931	1265.128373	2035.15458	1764.440281	1598.843549	2014.453736	1493.605243	1879.24507	1289.32692	2237.985943	1096.984209	1458.52197	2215.579645	1936.813631	778.3961018	1561.6513	1878.917717	1184.983667	1049.990467	2070.251025	1949.939943	2633.141885
chr1:16974501-16978276	275.3815045	1180.625588	631.9798509	2788.918811	1211.929377	1879.529581	288.8306673	3027.762283	1048.724214	498.5511056	299.039681	4008.022793	508.5209874	583.3182316	2977.151557	280.6672097	404.1709267	317.9017106	320.7113345	3433.04265	1787.636619	1107.835671	617.1752132	402.151435	240.2771693	430.640436	3410.679166	200.6909387	579.4328297	9271.748399	649.2503214	235.5230956	616.8278224
chr1:16974501-16980621	292.4050884	1231.018144	659.1842816	2861.20684	1256.302077	1922.613354	300.1204654	3110.523269	1104.553104	518.0112789	314.6757428	4076.178312	521.991742	596.2366933	3026.315528	304.6558601	427.9456871	334.773589	344.1479321	3514.351555	1886.463276	1148.282032	660.3212007	447.112465	267.2241415	439.6496501	3471.018018	220.1456725	588.1388321	9446.350886	681.2887988	266.607362	642.3998301
chr1:16974501-16980835	292.4050884	1231.918011	659.1842816	2864.704648	1263.697527	1930.691561	300.1204654	3114.82254	1112.283257	518.0112789	315.6529967	4083.352577	523.1143049	596.2366933	3028.656669	304.6558601	427.9456871	334.773589	344.7646846	3523.385878	1892.718128	1153.214515	661.259157	449.6103	272.8380941	439.6496501	3487.381096	220.1456725	590.0734993	9472.48187	681.2887988	266.607362	643.1747394
chr1:16974507-16980678	292.4050884	1231.018144	659.1842816	2862.372776	1257.226508	1925.306089	300.1204654	3110.523269	1105.41201	518.0112789	314.6757428	4077.374023	521.991742	596.2366933	3026.315528	304.6558601	427.9456871	334.773589	344.7646846	3514.351555	1888.965217	1150.255025	660.3212007	447.112465	267.2241415	439.6496501	3474.086095	220.1456725	589.1061657	9451.101974	681.2887988	266.607362	642.3998301
chr1:16978925-17005091	1186.643938	1930.214853	1259.774405	2284.068541	4735.861326	3617.690533	1149.67777	3471.662114	2860.156948	1958.064101	1525.493275	2434.467305	3799.875369	1651.57564	4363.887682	1775.16013	1730.985439	1221.8792	1216.236061	3391.742889	5156.499751	2244.279744	1317.828533	1814.677128	1467.487197	1709.948844	4598.025047	1502.11024	1119.204981	6946.090781	1372.000679	1611.599659	1615.685942
chr1:16985957-17011772	1177.631452	1846.527216	1243.033217	1994.916423	4728.465876	3402.27167	1166.612467	3157.81526	2822.365084	1965.4775	1544.061098	1943.030143	3848.145573	1637.663451	3946.384122	1794.35105	1750.188131	1245.855028	1206.984773	2928.411193	5116.4687	2215.671343	1275.620501	1870.878415	1454.013711	1723.462665	4180.766546	1498.014507	1098.890976	5266.581143	1343.731434	1624.750695	1615.685942
chr1:16985957-17011915	1178.632839	1846.527216	1243.033217	1997.248295	4728.465876	3407.657141	1166.612467	3157.81526	2824.082896	1967.33085	1544.061098	1943.030143	3850.390699	1637.663451	3946.384122	1796.749915	1753.845786	1245.855028	1206.984773	2928.411193	5116.4687	2215.671343	1275.620501	1870.878415	1458.504873	1723.462665	4180.766546	1498.014507	1098.890976	5266.581143	1345.616051	1624.750695	1615.685942
chr1:16985957-17011928	1178.632839	1846.527216	1243.033217	1997.248295	4728.465876	3407.657141	1166.612467	3157.81526	2824.082896	1967.33085	1544.061098	1943.030143	3850.390699	1637.663451	3946.384122	1796.749915	1753.845786	1245.855028	1206.984773	2928.411193	5116.4687	2215.671343	1275.620501	1870.878415	1458.504873	1723.462665	4180.766546	1498.014507	1098.890976	5266.581143	1345.616051	1624.750695	1615.685942
chr1:16995858-17000291	169.2344518	347.3486868	213.4501483	348.6148513	741.3938675	599.1337131	206.9796313	550.3068118	560.8656117	303.9493729	300.0169349	357.5175463	665.6797914	290.1685241	632.1081943	305.8552926	332.8466455	182.038689	202.9115944	482.6909591	865.6714769	401.5041124	240.1168003	304.73587	231.2948452	254.9607602	783.3823812	283.6295409	160.5773785	944.278757	247.8270458	309.6471155	255.7200771
chr1:17018721-17054170	2946.081404	3738.047785	2573.957671	3591.082749	4369.786548	5058.30418	3572.280273	5581.529832	3668.387485	2803.191625	3047.077534	3612.242499	7063.165679	4497.612123	4349.840833	2841.45564	3614.677994	3340.631942	2555.205883	5621.929994	7233.11052	2423.822123	3455.430829	4192.616048	2391.543788	3658.641863	5772.075926	2327.400529	3628.468354	11021.33659	2450.943521	3058.213596	2358.049075
chr1:17032529-17054031	1494.069835	1877.122696	1241.638118	1745.406129	2021.731157	2423.46221	1658.6595	2730.037699	1704.928391	1456.73297	1518.652498	1764.869225	3869.474268	2165.332924	2221.743246	1310.979745	1658.746744	1771.547242	1355.622141	2662.54398	3297.557823	1197.606861	1814.00739	1979.534238	1326.015593	1768.508736	2660.022942	1033.148761	1917.255206	6375.960211	1242.904461	1495.631434	1229.006189
chr1:17066760-17119435	10898.09787	6510.538211	6136.34299	2223.439871	2393.352522	2193.2333	1818.598306	6962.670951	2485.673936	3244.288886	3543.522495	1108.423965	591.5906409	13511.7172	8602.134106	3954.529019	6602.068079	9529.947368	2033.433212	1550.031663	2490.681952	2743.447019	5810.638975	7934.372878	3678.261713	1728.868194	6719.089092	4801.223528	13707.11719	8097.04187	6499.099371	10841.23569	3058.567104
chr1:17067785-17083426	4222.850198	2905.670751	2194.490741	824.316722	912.4136499	942.4575262	792.1674981	3393.2004	1072.773582	1372.405553	1492.266644	341.9733051	197.5710679	5737.784445	3758.312424	1566.458871	2932.525253	3685.17346	735.1690592	651.7618565	1195.927647	1018.064482	2436.81034	3708.036058	1074.510519	636.0505184	2935.127198	1844.103982	5718.876275	3728.416375	2257.770349	3736.089714	994.9835728
chr1:17068442-17119453	8213.378545	4767.495707	4890.519575	1634.642213	1816.507418	1378.680724	1355.716585	4945.237581	1868.120529	2419.548209	2536.95102	942.2201554	440.0446513	9295.330048	6336.689553	3093.336469	4594.015239	7215.836033	1566.551519	1112.512317	1836.424463	2177.197976	4227.368824	5922.366785	2899.045099	1343.273829	5157.437792	3721.997766	9535.974682	5869.96933	4780.32929	8676.096977	2439.414554
chr1:17079030-17119435	5709.910322	2946.164769	3491.932819	1128.626007	1247.982196	865.7145563	870.2552681	3003.041469	1211.057446	1577.200709	1660.354308	723.4050686	330.0334885	5890.818529	3949.505644	2167.374564	2817.309107	4992.300047	1110.15462	769.2080524	1133.37913	1528.083219	2792.295759	3796.7092	2247.826602	963.9859132	3270.570307	2662.226738	6252.844426	3628.643525	3474.290182	6400.967785	1811.738001
chr1:17158196-17158284	0	0	0	0	0	0	0	0	0	0	0	0	0	0	0	0	0	0	0	0	0	0	0	0	0	0	0	0	0	0	0	0	0
chr1:17189782-17197617	0	1.799734129	0.697549504	6.995615746	0	2.692735789	5.644899036	2.149635984	2.576717971	1.853349835	0	0	0	3.974911288	10.14494633	0	0	1.77598721	0	12.90617538	0	6.905476135	1.875912502	2.497835	0	9.009214142	4.090769615	4.095733442	0	0	1.884616318	0	0
chr1:17205125-17246005	6.008323734	2.699601193	5.580396035	9.327487661	3.697725025	45.77650842	2.822449518	10.74817992	6.871247923	7.41339934	1.954507719	28.69706057	3.367688658	6.956094755	64.7715804	8.396027641	1.828827723	1.77598721	3.700515399	33.55605598	7.505822054	15.78394545	0.937956251	3.7467525	2.245581021	23.42395677	118.6323188	4.095733442	5.804001633	1.187772021	2.826924476	3.586646125	24.02218906
chr1:17233280-17244345	2.002774578	0	0	6.995615746	1.848862512	5.385471579	0	0	1.717811981	2.780024752	0	7.174265143	2.245125772	3.974911288	21.07027314	0	0	1.77598721	1.233505133	12.90617538	2.501940685	7.891972726	0	2.497835	0	5.405528485	26.59000249	2.047866721	3.869334422	0	1.884616318	2.391097417	18.59782379
chr1:17233282-17245010	2.002774578	0	0	6.995615746	1.848862512	16.15641474	0	4.299271968	1.717811981	2.780024752	0	7.174265143	2.245125772	3.974911288	28.87407801	0	0	1.77598721	2.467010266	12.90617538	5.00388137	7.891972726	0	2.497835	0	9.009214142	53.18000499	4.095733442	3.869334422	0	1.884616318	2.391097417	18.59782379
chr1:17233354-17245108	2.002774578	0	0	6.995615746	1.848862512	20.19551842	0	4.299271968	2.576717971	1.853349835	0	7.174265143	2.245125772	3.974911288	31.21521947	0	0	1.77598721	2.467010266	14.19679291	5.00388137	7.891972726	0	2.497835	0	9.009214142	54.20269739	4.095733442	3.869334422	0	1.884616318	2.391097417	18.59782379
chr1:17239631-17246004	2.002774578	0	0	1.165935958	0	29.62009368	0	4.299271968	1.717811981	0	0	2.391421714	0	3.974911288	29.6544585	0	0	0	1.233505133	6.453087688	3.752911027	2.959489772	0	2.497835	0	9.009214142	54.20269739	2.047866721	1.934667211	0	0	2.391097417	18.59782379
chr1:17249097-17284233	531.7366505	56.69162506	32.7848267	193.545369	36.97725025	35.00556526	5.644899036	23.64599582	34.35623961	9.266749174	0	22.71850629	0	38.75538506	5227.768881	11.9943252	5.486483168	10.65592326	14.80206159	126.4805187	180.1397293	51.29782272	9.379562511	7.493505	3.368371532	628.8431471	79.77000748	22.52653393	15.47733769	28.50652851	13.19231422	11.95548708	26.34691704
chr1:17277888-17277975	1.001387289	0	2.790198017	0	0	0	0	0	0	0	0	0	0	0	17.16837071	0	0	0	0	0	0	0	0	0	0	5.405528485	0	0	0	0	0	0	0
chr1:17308194-17334796	70.09711023	1.799734129	0.697549504	2.331871915	1.848862512	0	0	4.299271968	6.871247923	1.853349835	0	4.782843429	2.245125772	19.87455644	27.31331704	1.19943252	2.743241584	3.55197442	2.467010266	2.581235075	5.00388137	57.21680226	0	0	7.859533575	7.207371313	10.22692404	28.6701341	0	0	10.36538975	0	1.549818649
chr1:17308196-17364004	223.3093655	7.198936515	10.46324257	9.327487661	9.244312562	18.84915052	0	26.8704498	16.31921382	30.58027228	0.97725386	13.15281943	6.735377316	51.67384675	61.65005846	3.59829756	4.572069307	8.879936049	9.251288496	33.55605598	25.01940685	188.4208488	0	3.7467525	14.59627664	19.82027111	32.72615692	86.01040229	9.673336054	4.751088085	17.90385502	2.391097417	7.749093246
chr1:17329011-17349575	104.1442781	2.699601193	5.580396035	2.331871915	3.697725025	2.692735789	0	8.598543935	7.730153913	16.68014851	0	7.174265143	2.245125772	33.78674595	21.85065363	0	1.828827723	3.55197442	2.467010266	2.581235075	12.50970342	91.74418294	0	3.7467525	5.613952553	16.21658546	18.40846327	38.9094677	3.869334422	0	13.19231422	0	0.774909325
chr1:17347926-17356447	41.05687885	1.799734129	3.487747522	2.331871915	3.697725025	5.385471579	0	9.673361927	3.435623961	12.97344884	0	2.391421714	4.490251544	7.949822577	3.121521947	1.19943252	0	0	3.700515399	7.743705226	3.752911027	53.2708159	0	2.497835	4.491162043	7.207371313	12.27230884	21.50260057	0	2.375544043	0	2.391097417	3.874546623
chr1:17372195-17401699	3.004161867	0.899867064	6.277945539	12.82529553	8.319881306	6.731839473	0	7.523725943	12.02468386	7.41339934	4.886269298	4.782843429	11.22562886	6.956094755	50.72473164	1.19943252	0	1.77598721	5.550773098	23.23111568	7.505822054	7.891972726	3.751825004	7.493505	2.245581021	11.71197838	21.47654048	3.071800082	1.934667211	11.87772021	2.826924476	7.17329225	6.199274597
chr1:17406759-17407382	650.9017379	952.0593541	595.7072767	1237.058051	1381.100297	1462.155534	515.5674453	2139.962622	979.152829	660.7192161	644.9875474	1152.665266	854.2703563	1336.563921	1387.516505	471.3769804	882.4093762	608.2756194	374.3688078	1311.267418	1632.516297	614.587376	740.0474821	740.6080775	453.6073663	1048.672526	1698.692082	462.817879	800.9522253	2601.220727	580.4618258	701.7870918	757.8613195
chr1:17406759-17439724	4621.402339	7077.454461	4650.562545	7765.133478	10339.7636	11702.62974	3748.21296	14950.71827	6038.968018	6710.979752	4364.415737	7831.906114	6920.600192	8689.156076	11847.73655	4321.55537	5603.528142	5024.267817	3483.418495	10687.60383	11011.04095	4545.77629	4773.259362	6285.801778	4657.335038	8058.74205	12619.00157	3791.625234	6027.455695	17934.16975	5130.867925	5436.159977	6344.182641
chr1:17407838-17409046	743.0293685	1582.866166	662.6720291	1231.228371	1945.003363	2902.769181	637.8735911	4111.178819	982.5884529	1152.783597	659.6463553	1604.64397	1635.574125	2019.254934	2788.299479	588.9213674	1123.814636	939.497234	498.3360737	2447.010851	2479.423219	575.1275124	953.9015073	1166.488945	835.3561399	1669.40738	2977.057587	446.4349452	1415.209065	5084.852023	813.2119411	594.1877081	784.2082365
chr1:17408675-17438561	2864.969034	4017.006575	3095.7247	4712.713141	6247.30643	5872.856756	2348.277999	7451.713138	3543.846116	4039.375965	2581.904697	4543.701257	3940.19573	4636.734018	6178.272314	2696.324305	3080.660299	3083.113796	2239.428569	5769.060393	5855.792173	3133.113172	2653.478234	3720.525233	2687.960483	4966.779756	7011.579119	2479.966599	3356.647611	8625.600419	3154.847716	3585.450576	3881.520807
chr1:17413630-17413694	45.06242801	116.0828513	75.33534647	139.9123149	184.8862512	204.64792	68.67960494	271.9289519	77.30153913	85.25409241	77.20305491	144.6810137	126.8496061	136.1407116	184.1697949	61.17105853	74.06752277	83.47139886	33.30463859	145.8397817	255.1979499	116.4065977	78.78832509	127.389585	76.34975472	153.1566404	220.9015592	62.459935	97.70069415	334.95171	98.94235668	66.95072767	65.86729259
chr1:17449762-17449863	0	0	1.395099009	1.165935958	0	0	0	0	0	0	0	0	0	0	0	0	0	0	0	0	0	0	0.937956251	1.2489175	0	0	0	0	0	0	0	0	3.874546623
chr1:17539834-17691154	7300.113337	6654.516941	7279.626627	7015.436657	6002.332147	3962.360714	6263.956297	7923.558236	6263.142482	5917.746023	6503.624436	6462.817183	4311.764045	6092.545277	6563.780274	7296.14802	5456.30751	8231.700717	6462.333391	5152.14521	5432.964197	4700.656255	6217.711988	6910.260528	7373.365283	5886.62052	7421.678773	7006.775987	6381.499795	5287.961039	7231.272811	9984.027264	7818.060176
chr1:17539834-17697869	7944.005364	7331.216973	7784.652468	7552.933133	6536.653413	4548.030748	6779.523742	9102.633573	6863.517769	6443.170701	6947.297688	7090.565383	4724.867187	6761.324102	7176.378956	7787.915353	5990.325205	8911.015825	6935.382609	5637.417404	6161.028936	4972.929314	6865.839758	7719.559068	7771.955915	6366.811634	8365.623862	7499.287933	6960.932625	6079.017205	7771.215386	10665.49003	8277.581406
chr1:17539834-17697874	7944.005364	7331.216973	7784.652468	7552.933133	6536.653413	4548.030748	6779.523742	9102.633573	6863.517769	6443.170701	6947.297688	7091.761094	4724.867187	6761.324102	7176.378956	7787.915353	5990.325205	8911.015825	6935.382609	5637.417404	6161.028936	4972.929314	6865.839758	7719.559068	7771.955915	6366.811634	8365.623862	7499.287933	6960.932625	6079.017205	7771.215386	10665.49003	8277.581406
chr1:17580552-17697649	6760.365588	6222.58075	6480.234895	6240.089245	5588.186944	4177.779577	5727.690889	8326.614983	5801.051059	5619.356699	5760.911503	6215.305035	4279.209722	5892.805985	6345.273738	6515.317449	5232.276114	7673.15274	5731.4816	4927.577759	5543.049587	4181.759048	5835.025838	6926.496455	6459.413808	5368.590707	7665.079565	6283.879034	6014.880359	5602.720625	6577.310949	8800.434042	6730.862394
chr1:17588415-17639977	3393.701523	3190.92861	3308.477299	3146.86115	2761.276162	2252.473488	2968.276076	4256.279248	2837.825392	2741.104406	2904.398471	3071.781192	2193.487879	2926.528436	3112.157381	3558.716287	2718.55241	3895.627945	2817.942476	2558.00396	2868.474995	1984.831141	2937.678978	3708.036058	3079.814371	2654.114486	3953.728832	3238.70122	3164.148223	2972.993369	3322.578568	4478.525462	3522.73779
chr1:17615087-17697860	4799.649276	4457.941437	4493.613907	4555.311786	4238.51731	3391.500727	4182.870186	6422.037502	4421.648038	4242.317772	4008.695332	5184.602277	3378.914287	4324.703482	4887.522989	4512.265141	3814.020215	5458.496689	3945.366167	3806.031118	4299.585067	3251.492763	4233.934517	4991.923248	4582.108074	3880.268531	6548.299461	4509.40252	4183.717843	4833.044355	4624.848444	6084.147377	4451.85407
chr1:17618315-17697868	4602.37598	4298.664966	4284.349056	4401.40824	4072.119684	3264.942144	4022.93138	6189.876815	4278.210738	4106.096559	3880.675077	5065.031191	3296.967196	4195.518865	4698.670911	4297.56672	3661.313101	5232.05832	3781.309985	3673.097512	4150.719596	3173.559532	4104.496555	4805.83454	4426.040193	3730.715576	6384.668676	4358.884316	4011.532462	4722.581557	4415.656032	5870.144158	4275.174744
chr1:17618353-17697874	4601.374593	4296.865232	4284.349056	4396.744496	4071.195252	3264.942144	4022.93138	6187.727179	4275.63402	4105.169884	3880.675077	5066.226902	3296.967196	4195.518865	4697.89053	4297.56672	3658.569859	5229.394339	3780.693232	3669.225659	4150.719596	3172.573036	4102.620642	4805.83454	4424.917402	3729.814655	6382.623291	4358.884316	4010.565128	4722.581557	4412.829108	5868.948609	4270.525288
chr1:17717686-17749978	0	3.599468257	0	1.165935958	0.924431256	0	0	8.598543935	0	8.340074257	3.909015439	0	2.245125772	3.974911288	4.682282921	7.196595121	2.743241584	0.887993605	1.233505133	0	0	2.959489772	0	8.7424225	0	0	4.090769615	0	2.902000816	2.375544043	0	7.17329225	6.199274597
chr1:17755312-17827063	6.008323734	0	4.185297026	6.995615746	6.471018794	150.7932042	3.763266024	34.39417574	5.153435942	9.266749174	0.97725386	7.174265143	20.20613195	7.949822577	3540.586269	9.595460161	4.572069307	1.77598721	0	15.48741045	5.00388137	19.72993182	0	2.497835	1.122790511	68.47002748	12.27230884	3.071800082	0	11.87772021	1.884616318	0	0.774909325
chr1:18065656-18074412	1.001387289	0	4.185297026	0	0	0	0	0	0	0	0	0	0	0	0	0	0	0	1.233505133	0	5.00388137	0	0	0	0	1.801842828	0	2.047866721	0	0	0	0	0
chr1:18107745-18378482	1682.330646	1040.246326	1510.194677	4917.917869	1029.816419	434.87683	3238.290414	623.3944353	2085.423745	702.4195874	3403.775193	3333.64187	8657.204977	445.1900643	1292.310086	3685.856134	661.1212217	776.9944043	1584.437343	3953.161518	475.3687301	1291.324037	791.6350759	650.6860175	1288.963506	737.8546382	1354.044742	1014.71796	744.8468762	463.2310883	1792.270118	1634.315084	2573.473867
chr1:18166928-18179346	80.11098312	41.39388496	58.59415836	213.3662802	59.1636004	5.385471579	158.9979895	30.09490377	95.33856493	37.0669967	210.1095798	260.6649669	298.6017277	29.81183466	66.33234138	188.3109057	26.51800198	51.50362908	82.6448439	162.6178097	17.51358479	56.23030567	33.76642504	22.480515	94.31440289	41.44238505	55.2253898	52.22060139	25.15067374	38.00870468	73.50003639	90.86170184	124.7604013
chr1:18375956-18376920	14.01942205	18.89720835	29.29707918	76.9517732	24.95964392	26.92735789	44.21837578	37.61862972	50.67545343	8.340074257	43.97642368	46.63272343	121.2367917	2.981183466	24.19179509	70.76651869	14.63062178	13.31990407	20.35283469	114.8649608	20.01552548	16.77044204	13.13138751	14.98701	8.982324085	19.82027111	34.77154172	15.35900041	11.60800327	14.25326426	32.0384774	28.693169	47.2694688
chr1:18385828-18388514	0	0	0	0	0	0	0	0	0.85890599	0	0	0	0	0	0	0	0	0	0	0	0	0	0	2.497835	0	0	0	0	0	0	3.769232635	2.391097417	0
[truncated: 96,331 more rows]
