# Supplementary material for: Repetitive Sequence Transcription in Breast Cancer
Source: Cells. 2022 Aug 14;11(16):2522. doi: 10.3390/cells11162522 (PMC9406339; doi:10.3390/cells11162522)
Supplement: Supplementary file 1 [file cells-11-02522-s001.zip › supplementary/Table_S3_BulkComparison.xlsx]

## Sheet: Table S3_BulkComparison
GeneID	Base mean	log2(FC)	StdErr	Wald-Stats	P-value	P-adj
chr4:65998845-66150012	261.249	1.74878	0.276006	6.33604	2.35753e-10	2.07656e-05
BSR	597.991	1.61931	0.279121	5.80146	6.57411e-09	0.00019302
chr5:9854376-9889937	41.8175	1.53406	0.262463	5.84485	5.07021e-09	0.00019302
chr5:9641314-9903826	190.835	1.4267	0.257805	5.53402	3.12981e-08	0.000689199
ALR	5004.62	1.52242	0.27971	5.44285	5.24363e-08	0.000769782
chr18:72538149-72638517	36.0288	1.51757	0.277709	5.46459	4.63969e-08	0.000769782
chr18:72536679-72544539	69.4609	1.36702	0.272316	5.01999	5.16741e-07	0.00650223
chr18:72536679-72543554	66.3835	1.35599	0.272316	4.97946	6.37624e-07	0.0067388
chr7:8690286-8751987	179.541	1.36215	0.274375	4.96456	6.88554e-07	0.0067388
LSAU	484.172	1.35889	0.277003	4.90567	9.31071e-07	0.00820106
chr18:64104090-64423601	1082.17	1.3528	0.278317	4.86065	1.16998e-06	0.00841618
chr7:8433954-8752963	2440.94	1.25432	0.258908	4.84464	1.26842e-06	0.00841618
chr7:8434594-8751871	2413.96	1.25418	0.258883	4.84458	1.26882e-06	0.00841618
chr8:85656465-85663497	18.235	1.35029	0.279328	4.83407	1.33769e-06	0.00841618
chr19:41755420-41772208	500.592	1.33726	0.279692	4.78117	1.74281e-06	0.010234
chr22:36800683-36819479	36.1744	1.32479	0.279794	4.73486	2.19203e-06	0.0120674
chr22:36800766-36815391	34.2484	1.31092	0.279808	4.68507	2.7987e-06	0.0136953
chr8:118995451-119103867	125.48	1.07086	0.228393	4.68865	2.75012e-06	0.0136953
chr12:103080949-103178675	22.5245	1.2732	0.272976	4.66416	3.09873e-06	0.013952
chr22:36800683-36817035	35.0413	1.30382	0.279812	4.65962	3.16795e-06	0.013952
chr2:2895047-3126026	238.476	1.0255	0.22452	4.56751	4.93541e-06	0.020701
chr1:230702522-230714297	408.161	1.24671	0.274591	4.54025	5.61872e-06	0.0215177
chr12:103081089-103178401	22.4526	1.25062	0.27489	4.54952	5.37692e-06	0.0215177
chr5:120345906-120404837	46.1919	1.24928	0.276369	4.52033	6.17427e-06	0.0226601
chr11:60757002-60776731	101.394	1.18407	0.265588	4.4583	8.26117e-06	0.0279869
chr11:60757007-60776731	101.394	1.18407	0.265588	4.4583	8.26117e-06	0.0279869
chr8:99877865-99894062	6740.22	1.1332	0.256092	4.42496	9.64615e-06	0.0291146
chr8:99878147-99893684	6663.01	1.13158	0.256224	4.41635	1.0038e-05	0.0291146
chr8:99878148-99893622	6649.33	1.13006	0.256138	4.41192	1.02458e-05	0.0291146
chr8:99878148-99893681	6660.2	1.13123	0.256203	4.41536	1.00843e-05	0.0291146
chr8:99878150-99893623	6648.97	1.13006	0.256138	4.4119	1.02467e-05	0.0291146
chr18:72538019-72543554	30.8724	1.14972	0.262845	4.37414	1.21911e-05	0.0328135
chr8:99878149-99893135	6475.92	1.11606	0.255256	4.37232	1.22936e-05	0.0328135
chr14:20286227-20305994	15017.8	1.21516	0.279143	4.3532	1.34163e-05	0.0340887
chr8:99885991-99893697	6141.89	1.1273	0.259084	4.3511	1.35454e-05	0.0340887
chr3:34159333-34562877	744.316	1.19616	0.275335	4.34438	1.3967e-05	0.0341733
chr8:99887060-99893680	5957.46	1.12499	0.259756	4.33094	1.48477e-05	0.0353464
chr11:60756952-60775799	87.7541	1.13473	0.263924	4.29946	1.71214e-05	0.0396865
chr14:71848605-71908430	20.5944	1.17489	0.277406	4.23529	2.28256e-05	0.051552
chr14:23412737-23435718	3.91188	1.173	0.278304	4.21481	2.49987e-05	0.0550483
chr18:72538110-72543229	29.0267	1.09163	0.260084	4.19723	2.70196e-05	0.057003
chr4:138105394-138174577	297.582	0.93489	0.222811	4.19589	2.71807e-05	0.057003
chr8:123851986-124120061	159.293	1.07793	0.257429	4.18728	2.82319e-05	0.0578308
chr10:125655693-125683144	9.63027	1.15859	0.277672	4.17249	3.01286e-05	0.0603134
chr18:65606089-65652053	15.5266	1.07797	0.258849	4.16447	3.12082e-05	0.0610862
chr16:28553925-28591790	1509.61	-0.372993	0.0897672	-4.15512	3.25118e-05	0.0622544
chr22:22588154-22588674	36.4345	-1.09839	0.264925	-4.14603	3.38284e-05	0.0633973
chr14:49629290-49629890	1717.75	1.04568	0.254701	4.10551	4.03431e-05	0.0710881
chr22:49832615-49837786	7.44618	-1.0654	0.25974	-4.1018	4.09946e-05	0.0710881
chr3:177683626-177691250	564.497	1.14081	0.277703	4.10802	3.99065e-05	0.0710881
chr6:106770125-106775004	26.8166	1.1474	0.279795	4.10087	4.11604e-05	0.0710881
chr4:138089013-138178177	341.676	0.90044	0.221067	4.07315	4.6381e-05	0.0785641
chr1:206828876-206842622	9.45707	1.10816	0.27361	4.05016	5.11833e-05	0.0790935
chr2:15997048-16062885	13.4025	1.11098	0.274166	4.05222	5.07345e-05	0.0790935
chr2:164492815-164621848	2687.77	1.13539	0.279574	4.06113	4.88364e-05	0.0790935
chr2:164492822-164568495	2538.94	1.12897	0.278246	4.05745	4.96105e-05	0.0790935
chr9:35673855-35681159	61.3815	-1.07962	0.266128	-4.05676	4.9758e-05	0.0790935
chr10:114179589-114228417	215.25	-1.10261	0.273208	-4.0358	5.44166e-05	0.08264
chr14:106268607-106269140	3169.72	1.12286	0.279737	4.01398	5.97046e-05	0.0891339
chr12:1809378-1918546	127.872	0.978462	0.244859	3.99602	6.44158e-05	0.0945645
chr10:114179269-114232304	270.119	-1.08368	0.272425	-3.9779	6.95262e-05	0.0984231
chr16:65284498-65576300	1878.87	1.1125	0.279605	3.97884	6.92537e-05	0.0984231
chr7:142871202-142885762	1126.09	-1.04075	0.261828	-3.97494	7.03964e-05	0.0984231
chr10:114179269-114231727	267.052	-1.08063	0.272433	-3.96658	7.29108e-05	0.100346
chr20:44745779-44751034	314.621	0.991048	0.251074	3.94724	7.90575e-05	0.107131
chr19:41708584-41729345	330.055	1.05705	0.268679	3.93424	8.34596e-05	0.108107
chr19:41708648-41729335	328.979	1.05819	0.268697	3.93825	8.20797e-05	0.108107
chr8:119067240-119106582	26.1192	0.954341	0.242364	3.93763	8.22897e-05	0.108107
chr21:36632680-36637033	6.06394	1.0431	0.26548	3.92911	8.52594e-05	0.108838
chr19:41708617-41729798	344.778	1.05352	0.268424	3.92485	8.67847e-05	0.109202
chr12:21015695-21090106	134	-1.06923	0.272774	-3.91985	8.86055e-05	0.109923
chr14:106211435-106211471	39.0749	1.09014	0.278714	3.91132	9.17935e-05	0.112297
chr16:1156975-1157974	12.3771	1.08491	0.277678	3.90708	9.34195e-05	0.11272
chr3:15450165-15450879	42.1545	0.668937	0.171387	3.90308	9.49781e-05	0.113052
chr10:104474938-104480274	27.0361	1.04409	0.269838	3.86934	0.000109132	0.124838
chr14:105769101-105771405	16344.7	1.07618	0.278089	3.8699	0.000108879	0.124838
chr17:40936741-40937577	28.8599	-0.953997	0.246225	-3.8745	0.000106845	0.124838
chr19:39731249-39738028	40.6843	1.07856	0.279191	3.86317	0.000111925	0.126392
chr6:72366729-72401651	148.683	1.0708	0.278023	3.85148	0.000117406	0.130903
chr6:61630232-61681049	30.5609	0.902897	0.234842	3.8447	0.000120699	0.132893
chr6:72365773-72401651	152.42	1.0654	0.277985	3.83258	0.000126806	0.137893
ALRb	1358.44	1.03153	0.270484	3.81363	0.000136942	0.143716
chr3:34203243-34268811	193.34	1.06456	0.278841	3.81779	0.000134654	0.143716
chr5:157626174-157671480	164.395	0.617169	0.161841	3.81342	0.000137056	0.143716
chr1:240768253-241144568	534.127	1.06294	0.279494	3.80307	0.000142913	0.144904
chr16:1153737-1221084	1718.6	1.03264	0.272116	3.79485	0.000147732	0.144904
chr19:43192750-43205563	41.0093	1.05923	0.279164	3.7943	0.000148059	0.144904
chr2:88992408-88992931	603.223	1.06299	0.279788	3.79928	0.000145119	0.144904
chr6:151615772-151615879	35.7693	1.06319	0.279347	3.80597	0.000141249	0.144904
chr9:129430651-129447290	22.1382	-0.907759	0.238778	-3.80168	0.000143718	0.144904
chr1:240775659-241208718	639.038	1.05715	0.279575	3.78127	0.00015603	0.145228
chr19:41757897-41786893	337.598	1.05448	0.278918	3.78061	0.000156447	0.145228
chr19:43192710-43205668	41.0826	1.0567	0.279149	3.78543	0.000153441	0.145228
chr2:164492821-164497052	530.082	1.02384	0.270932	3.77894	0.000157499	0.145228
chr4:138164096-138242349	988.482	0.856602	0.226111	3.78842	0.00015161	0.145228
chr8:11704203-11760002	17.6242	1.00916	0.267137	3.7777	0.000158283	0.145228
chr15:44736565-44767829	190.402	0.659439	0.175461	3.75833	0.000171052	0.145608
chr15:80344852-80398007	381.114	0.992086	0.262894	3.77371	0.000160838	0.145608
chr19:43192701-43205774	41.2501	1.04966	0.2791	3.76088	0.00016932	0.145608
chr4:101419960-102074812	2708.45	0.986761	0.261802	3.76911	0.000163829	0.145608
chr4:101790606-102074739	2605.39	0.996512	0.265237	3.75706	0.000171922	0.145608
chr4:101790606-102074810	2606.29	0.996761	0.265231	3.75808	0.000171219	0.145608
chr4:101790729-102073748	2591.12	0.997163	0.265403	3.75716	0.000171852	0.145608
chr4:101813825-102074739	2464.58	1.00018	0.265336	3.76946	0.000163598	0.145608
chr8:11676958-11760000	19.6018	1.01496	0.27047	3.75257	0.00017503	0.146829
ALR1	4308.91	0.993003	0.266088	3.73185	0.000190076	0.148161
chr15:44736529-44767825	191.58	0.658119	0.175773	3.74415	0.000181008	0.148161
chr15:44736534-44767827	191.393	0.658748	0.175829	3.74653	0.000179294	0.148161
chr15:51208056-51338610	236.075	1.03673	0.277689	3.73342	0.000188897	0.148161
chr15:51208057-51323924	226.209	1.03675	0.277635	3.73422	0.000188294	0.148161
chr15:51210180-51338596	227.376	1.03694	0.277573	3.73573	0.000187173	0.148161
chr16:1153240-1221768	1824.15	1.01639	0.271895	3.73815	0.000185379	0.148161
chr16:1153240-1221771	1824.48	1.01596	0.271902	3.73651	0.000186593	0.148161
chr14:105736342-105743071	77069.7	1.02874	0.276195	3.72469	0.000195553	0.150911
chr15:51222263-51338575	185.876	1.03132	0.277029	3.7228	0.000197029	0.150911
chr19:843340-848175	5.30242	-1.02602	0.276012	-3.7173	0.000201359	0.152898
chr14:98068239-98205143	28.7483	0.996572	0.268455	3.71225	0.000205427	0.154653
chr8:103483397-103499220	17.5437	1.03393	0.279028	3.70547	0.000211003	0.157505
chr10:50799408-50885675	60.2683	0.959894	0.259776	3.69508	0.000219819	0.15756
chr11:58917014-58928689	54.8586	1.02357	0.27718	3.69279	0.00022181	0.15756
chr19:35292124-35313804	50.5545	1.03355	0.279712	3.69504	0.000219853	0.15756
chr19:35292133-35313804	50.5545	1.03355	0.279712	3.69504	0.000219853	0.15756
chr19:35292160-35313804	50.5285	1.0331	0.279712	3.69342	0.000221256	0.15756
chrX:52492085-52500809	11.285	-1.00215	0.271315	-3.69368	0.000221028	0.15756
chr15:44736361-44767827	192.742	0.6504	0.176565	3.68363	0.00022994	0.159669
chr8:11708232-11758522	13.654	0.989352	0.268604	3.68332	0.000230217	0.159669
chr8:52110838-52409743	676.728	0.935068	0.253692	3.68584	0.00022795	0.159669
chr4:138171629-138174770	63.4061	0.859753	0.234425	3.6675	0.000244937	0.168551
chr4:101976893-102036903	592.757	0.959947	0.262117	3.66229	0.000249974	0.170684
chr16:52198011-52227956	7.4506	0.97471	0.266638	3.65556	0.000256624	0.173877
chr8:123955984-124120061	68.5082	0.918418	0.251736	3.64834	0.000263938	0.177467
chr12:21054593-21141623	125.552	-1.00973	0.277104	-3.64389	0.00026855	0.17889
chr8:42697418-42737407	5.49968	1.01693	0.279192	3.64239	0.000270116	0.17889
chr10:50806561-50859985	38.9921	0.963249	0.264799	3.63767	0.000275119	0.179504
chr4:101981862-102030075	495.287	0.955435	0.262649	3.63768	0.0002751	0.179504
chr12:8533304-8540963	59.5427	0.975659	0.268829	3.6293	0.000284196	0.181248
chr12:8534483-8540877	56.0425	0.978052	0.270292	3.6185	0.000296311	0.181248
chr12:8534508-8540873	55.9445	0.981187	0.270287	3.63017	0.000283236	0.181248
chr21:42311666-42315596	2677.04	1.0131	0.279507	3.6246	0.000289405	0.181248
chr21:42311666-42315651	2677.17	1.01306	0.279506	3.62448	0.000289542	0.181248
chr21:42312052-42313686	2493.81	1.0142	0.279733	3.62561	0.00028828	0.181248
chr8:52294454-52301942	43.3216	0.966844	0.26715	3.61911	0.000295619	0.181248
chr8:82098450-82160577	18.0108	0.946876	0.261294	3.6238	0.000290305	0.181248
chr8:138130022-138496822	261.034	0.945118	0.261131	3.61933	0.000295371	0.181248
chr3:149185248-149198453	2007.63	-1.00539	0.278306	-3.61254	0.000303213	0.182062
chrX:35919733-35990147	97.4388	1.00737	0.278896	3.612	0.000303843	0.182062
chrY:11340564-11369041	2.23692	0.93437	0.258534	3.61411	0.000301386	0.182062
chr3:177441920-177752094	8798.75	1.00756	0.279103	3.61	0.000306196	0.182232
chr11:75404420-75404566	113.791	0.941094	0.260945	3.60649	0.000310372	0.183478
chr14:49598696-49614672	49183.3	0.995968	0.277848	3.58458	0.000337624	0.189497
chr14:49598760-49614670	49180.8	0.995548	0.277835	3.58323	0.00033937	0.189497
chr14:94462716-94476198	59.573	0.967846	0.27026	3.58116	0.000342068	0.189497
chr14:94462716-94476211	59.573	0.967846	0.27026	3.58116	0.000342068	0.189497
chr14:94462716-94476243	59.6479	0.968255	0.270246	3.58286	0.000339853	0.189497
chr14:94462720-94476247	59.6138	0.968067	0.270253	3.58208	0.000340867	0.189497
chr7:38383703-38631420	2181.15	0.902542	0.251379	3.59036	0.000330222	0.189497
chr7:38383703-38631567	2181.28	0.902665	0.251373	3.59094	0.000329492	0.189497
chr7:38383705-38631420	2181.15	0.902542	0.251379	3.59036	0.000330222	0.189497
chrX:78271463-78327483	818.57	0.487573	0.136098	3.58252	0.000340289	0.189497
chr1:150698161-150720885	71.6486	0.909176	0.254351	3.57449	0.000350912	0.189626
chr1:150698252-150720876	71.6486	0.909176	0.254351	3.57449	0.000350912	0.189626
chr14:94463092-94475985	58.3353	0.96558	0.270039	3.57571	0.000349285	0.189626
chrX:36046935-36145070	99.3723	1.00104	0.279735	3.57852	0.000345543	0.189626
chr1:150698059-150720876	71.911	0.905837	0.254509	3.55915	0.000372058	0.195449
chr1:150698065-150720876	71.911	0.905837	0.254509	3.55915	0.000372058	0.195449
chr13:74231456-74259976	97.8246	0.926117	0.259949	3.56268	0.000367083	0.195449
chr7_KI270803v1_alt:471458-471891	3.07851	0.966441	0.271497	3.55968	0.000371309	0.195449
chr8:85744488-85746516	3.41689	0.951092	0.267263	3.55864	0.000372783	0.195449
chr19:55173095-55180104	15.8145	0.988853	0.278452	3.55125	0.000383408	0.19983
chr13:63986370-64076011	19.8331	0.953366	0.269116	3.54258	0.000396227	0.202291
chr2:108247194-108265351	265.759	-0.974616	0.274991	-3.54417	0.000393846	0.202291
chr7:155204146-155205189	16.2995	-0.960318	0.271134	-3.54186	0.000397316	0.202291
chr8:83912712-84140283	37.2554	0.960595	0.27091	3.54581	0.000391412	0.202291
chr8:52403700-52409945	41.6158	0.940121	0.265709	3.53816	0.000402931	0.203971
chr18:76978832-76979553	31.6108	-0.789602	0.223716	-3.52949	0.000416359	0.207478
chr19:55171198-55179390	17.6173	0.987523	0.279784	3.52959	0.000416205	0.207478
chr2:108247194-108260680	191.753	-0.965465	0.273686	-3.52764	0.00041928	0.207478
chr22:22856544-22856638	35.3994	0.96597	0.273802	3.52799	0.000418722	0.207478
chr10:50806561-50885675	45.7313	0.930914	0.264869	3.51463	0.000440371	0.214303
chr10:50806566-50885675	45.7313	0.930914	0.264869	3.51463	0.000440371	0.214303
chr19:40924218-40950660	925.043	0.968063	0.2753	3.51639	0.000437454	0.214303
chr9:37854818-37863325	1939.46	0.607907	0.173089	3.51211	0.000444568	0.215156
chr10:50806659-50885627	45.3245	0.928182	0.264963	3.50306	0.000459943	0.221381
chr3:198057530-198080671	19.0755	0.944743	0.269893	3.50044	0.000464498	0.222358
chr9:35909482-35911686	86.0705	-0.825895	0.236108	-3.49796	0.000468835	0.223221
chr13:69701611-70107682	114.213	0.978081	0.279814	3.49547	0.000473222	0.223345
chr17:82293715-82294910	116.591	-0.588509	0.168389	-3.49494	0.000474166	0.223345
chr13:69700593-70108459	115.276	0.977335	0.279809	3.49287	0.000477861	0.223888
chr14:106235063-106235594	858.582	0.975201	0.279633	3.48744	0.000487674	0.224768
chr16:1206559-1207124	39.3195	0.972556	0.278802	3.48834	0.000486032	0.224768
chr21:10413531-10491615	62.0917	0.952365	0.273222	3.48568	0.000490891	0.224768
chr3:39467604-39516003	24.2565	0.887348	0.254735	3.48342	0.00049505	0.224768
chr3:39467679-39516001	24.2565	0.887348	0.254735	3.48342	0.00049505	0.224768
chr5:141330684-141333156	71.6075	-0.698879	0.200373	-3.48789	0.000486848	0.224768
chr11:60056627-60071114	7.69314	0.951617	0.274701	3.4642	0.000531821	0.238999
chr11:60056682-60071128	7.69314	0.951617	0.274701	3.4642	0.000531821	0.238999
chr14:76280942-76310066	49.2307	0.846577	0.244595	3.46114	0.000537891	0.2405
chr7_KI270803v1_alt:364382-364838	1.53243	0.928495	0.268688	3.45567	0.000548932	0.244197
chr21:44802576-44804717	84.0213	-0.513071	0.14883	-3.44735	0.000566112	0.250574
chr20:34875099-34927966	3710.43	-0.491972	0.143007	-3.4402	0.000581286	0.252687
chr20:34876434-34927962	3707.94	-0.491769	0.142969	-3.4397	0.00058236	0.252687
chr20:34876613-34927962	3707.94	-0.491769	0.142969	-3.4397	0.00058236	0.252687
chr20:34876621-34927962	3707.94	-0.491769	0.142969	-3.4397	0.00058236	0.252687
chr1:153070559-153141451	6.52639	0.900192	0.262252	3.43255	0.000597941	0.258176
chr15:80441238-80593893	1994.78	0.705844	0.205757	3.43047	0.000602532	0.258889
chr17:51336714-51342571	2.21044	0.902179	0.263178	3.42802	0.000608009	0.259974
chr1:10449718-10451902	71.0739	0.500676	0.146823	3.41008	0.000649447	0.264836
chr1:10449913-10451898	67.1425	0.491452	0.144062	3.4114	0.000646311	0.264836
chr15:51210513-51243064	83.1078	0.946258	0.27704	3.4156	0.000636406	0.264836
chr19:54438009-54438346	16.0719	-0.670245	0.196492	-3.41106	0.000647102	0.264836
chr22:18527801-18528936	24.6777	-0.918362	0.269005	-3.41392	0.000640347	0.264836
chr4:41256768-41268256	390.769	0.891399	0.261125	3.41368	0.000640911	0.264836
chr4:41256832-41268429	392.943	0.891505	0.261185	3.41331	0.000641782	0.264836
chr4:41256939-41268239	390.189	0.890814	0.261188	3.41063	0.000648141	0.264836
chr4:41256944-41268125	371.209	0.889344	0.260748	3.41075	0.000647853	0.264836
chr9:35676162-35681138	48.7799	-0.893937	0.261542	-3.41794	0.000630961	0.264836
chr20:6446722-6528459	12.7028	0.953024	0.279734	3.4069	0.000657061	0.266706
chr1:31180539-31181676	41.8623	0.950457	0.279643	3.39883	0.000676755	0.26992
chr19:41003945-41017373	8.56549	0.933504	0.274642	3.39898	0.000676369	0.26992
chr2:82479127-82538711	2.6601	0.951029	0.27975	3.39956	0.000674935	0.26992
chr7:38391987-38429285	514.29	0.8453	0.248718	3.39863	0.000677236	0.26992
chr11:118077037-118121890	134.69	0.936215	0.275698	3.39579	0.000684303	0.27029
chr3:150927935-150972708	188.862	0.941031	0.277106	3.39593	0.000683962	0.27029
chr3:150890635-151038818	619.965	0.935889	0.276034	3.39048	0.000697696	0.27435
chr15:80441230-80597928	2542.75	0.699855	0.20684	3.38356	0.000715534	0.278875
chr5:120245447-120333502	88.769	0.912232	0.269519	3.38466	0.000712654	0.278875
chr15:34208516-34210069	256.464	0.390696	0.115608	3.37948	0.00072623	0.280401
chr17:35893706-35911023	45.8785	0.835534	0.247321	3.37834	0.000729238	0.280401
chr19:35328663-35332931	198.321	0.893469	0.26465	3.37604	0.000735369	0.280401
chr22:40679272-40682083	30.5488	-0.937022	0.277466	-3.37707	0.000732613	0.280401
chr3:150926162-150944236	98.2597	0.931744	0.275909	3.377	0.000732803	0.280401
chr10:116621305-116645097	4.91038	0.85669	0.25426	3.36935	0.000753449	0.283244
chr11:118077076-118118182	122.408	0.928175	0.27534	3.37101	0.000748935	0.283244
chr2:213152969-213153659	17.5114	0.933903	0.27742	3.36639	0.000761596	0.283244
chr8:53395210-53395946	15.3126	0.907517	0.269283	3.37013	0.000751341	0.283244
chrX:78318896-78327551	167.199	0.533211	0.158298	3.36839	0.000756076	0.283244
chrX:100914298-100929433	55.1824	0.573275	0.170303	3.3662	0.000762118	0.283244
chr15:29381770-29569985	142.726	0.932237	0.277051	3.36486	0.000765828	0.283427
chr19:40991298-41018398	19.0098	0.881698	0.262147	3.36337	0.000769982	0.283601
chr8:100002321-100008526	71.3314	0.931717	0.2771	3.36238	0.000772738	0.283601
chr11:118077075-118118091	119.918	0.923829	0.274975	3.35968	0.000780319	0.285195
chr11:118077088-118118459	127.665	0.925432	0.276052	3.35238	0.000801195	0.286874
chr11:118077093-118118457	127.665	0.925432	0.276052	3.35238	0.000801195	0.286874
chr15:80470242-80488735	279.041	0.701105	0.208865	3.35674	0.000788682	0.286874
chr3:112815708-112846856	16.4399	0.892233	0.265914	3.35535	0.000792649	0.286874
chr3:150926566-150972999	198.291	0.929551	0.277276	3.35244	0.00080102	0.286874
chr12:49541093-49543878	21.5446	-0.797731	0.238255	-3.34822	0.000813321	0.290036
chr15:80379876-80403575	322.553	0.875898	0.261779	3.34595	0.000820015	0.291244
chr8:82514567-82677153	22.0272	0.93073	0.278281	3.34457	0.000824106	0.291522
chr15:80404350-80597937	2937.13	0.69368	0.207737	3.33923	0.000840118	0.295997
chr5:141326209-141329357	74.4157	-0.715469	0.214376	-3.33745	0.000845508	0.296709
chr16:11968142-11968476	8.62048	-0.911532	0.274006	-3.32668	0.000878857	0.30477
chr2:216590425-216606938	6.84156	0.92988	0.27946	3.32741	0.000876571	0.30477
chr4:41256932-41261923	154.587	0.883814	0.265615	3.32743	0.000876523	0.30477
chr17:40861302-40867210	39.1801	-0.893296	0.268726	-3.32419	0.00088675	0.306301
chr14:106373662-106374145	217.503	0.926747	0.27912	3.32025	0.000899368	0.309446
chr3:150882996-150941743	423.646	0.916669	0.276378	3.31673	0.00091079	0.311302
chr5:67179612-67180587	17.8203	0.671671	0.202596	3.31533	0.000915365	0.311302
chrX:51406914-51408835	7.67354	-0.868387	0.26191	-3.3156	0.000914467	0.311302
chr2:89268000-89268506	4680.94	0.91671	0.276984	3.30962	0.000934236	0.316085
chr3:184380072-184381108	65.6003	0.846679	0.255879	3.30891	0.000936607	0.316085
chr1:31180711-31188153	58.6081	0.921959	0.279218	3.30193	0.000960221	0.322818
chr11:120256475-120265932	41.797	-0.906676	0.274814	-3.29923	0.000969507	0.3247
chr19:18386157-18389176	324.422	0.896673	0.272376	3.29204	0.000994638	0.330603
chrX:115126315-115126444	1.7623	0.921251	0.27979	3.29265	0.00099247	0.330603
chr15:95080094-95132859	46.5437	0.912495	0.277494	3.28835	0.00100778	0.333712
chr15:31222766-31230838	71.8903	0.789218	0.24027	3.28472	0.00102084	0.334148
chr22:40678749-40682814	41.6158	-0.906535	0.275801	-3.28691	0.00101292	0.334148
chr3:184382259-184389766	962.082	0.766038	0.233198	3.28493	0.00102008	0.334148
chr4:163471104-163473895	3.55778	0.91883	0.279809	3.28377	0.00102427	0.334148
chr1:31179745-31188153	92.434	0.913527	0.279688	3.26623	0.00108988	0.334825
chr1:179730216-179742697	2.5705	0.908364	0.277633	3.27182	0.00106859	0.334825
chr11:60061160-60070233	4.46009	0.890817	0.271898	3.2763	0.00105178	0.334825
chr12:51469068-51471580	149.014	0.885237	0.270851	3.26835	0.00108176	0.334825
chr19:41708611-41761282	451.093	0.914777	0.279721	3.27032	0.00107425	0.334825
chr22:32357866-32361161	22.8449	0.817873	0.249917	3.27259	0.00106569	0.334825
chr22:32358151-32361161	22.8212	0.816288	0.249881	3.2667	0.00108807	0.334825
chr3:39467604-39513447	21.5856	0.861996	0.263805	3.26755	0.00108483	0.334825
chr3:39467604-39513512	21.5856	0.861996	0.263805	3.26755	0.00108483	0.334825
chr3:150972677-151079830	206.34	0.902854	0.275796	3.27363	0.00106175	0.334825
chr3:184380072-184389829	1145.75	0.769387	0.234501	3.28095	0.00103458	0.334825
chr3:184380206-184389829	1145.16	0.769105	0.234557	3.27897	0.00104187	0.334825
chr3:184380318-184389829	1145.13	0.769049	0.234562	3.27867	0.00104299	0.334825
chr6_GL000255v2_alt:4443933-4449341	71.3881	-0.746449	0.228555	-3.26595	0.00109097	0.334825
chr7:138076431-138116913	57.5765	-0.873325	0.266908	-3.272	0.00106788	0.334825
GGAAT	11375.9	0.914588	0.279084	3.27711	0.00104877	0.334825
HSATII	2167.6	0.910838	0.278549	3.26994	0.00107571	0.334825
chr1:16617390-16617729	24.5472	-0.701719	0.215073	-3.2627	0.00110356	0.337363
chr15:44752917-44767827	113.924	0.716264	0.219673	3.26059	0.0011118	0.337363
chr15:51221378-51243011	46.0281	0.897661	0.275365	3.25989	0.00111456	0.337363
chr8:24322607-24332680	344.79	0.67378	0.206622	3.26093	0.00111047	0.337363
chr3:158962927-159262677	2436.86	0.894085	0.274656	3.25529	0.00113277	0.341701
chr8:24294068-24336059	1537.33	0.664407	0.204367	3.25105	0.00114981	0.345659
chr3:39467604-39513602	21.6609	0.85749	0.264075	3.24715	0.00116567	0.34811
chr5:58494239-58496358	314.74	0.742987	0.228816	3.2471	0.00116587	0.34811
chr16:67299405-67320790	24.4565	0.768602	0.236801	3.24577	0.00117132	0.348553
chr8:24294110-24336120	1540.2	0.663597	0.204528	3.24452	0.00117649	0.348914
chr5:140807086-140809584	83.6228	-0.740854	0.22841	-3.24352	0.00118062	0.348965
chr16:15726673-15732993	644.694	-0.681155	0.210069	-3.24253	0.00118472	0.349004
chr3:39467604-39513547	21.6247	0.855669	0.26399	3.2413	0.00118988	0.349356
chr12:66394327-66407431	116.522	0.591108	0.182559	3.23789	0.00120416	0.351584
chr15:91463336-91494850	159.501	0.903954	0.279206	3.23759	0.00120545	0.351584
chr11:59268875-59284033	35.0744	0.842515	0.260668	3.23213	0.00122869	0.356005
chr8:91135680-91139195	58.364	0.505833	0.156497	3.23223	0.00122828	0.356005
chr1:205336520-205344182	47.1554	-0.623268	0.19308	-3.22804	0.00124642	0.358783
chr3:150852483-151080726	1117.67	0.891696	0.276217	3.22825	0.0012455	0.358783
chr1:55050933-55064850	48.5859	0.884735	0.275029	3.21688	0.00129594	0.360989
chr11:60056586-60070595	6.67846	0.883988	0.274243	3.22337	0.00126691	0.360989
chr12:132618779-132622386	26.0015	0.868464	0.269533	3.2221	0.00127255	0.360989
chr16:32008437-32084785	36.5817	0.837662	0.260452	3.21618	0.00129908	0.360989
chr2:189560578-189580887	12715.3	0.574017	0.178227	3.2207	0.00127877	0.360989
chr2:204090456-204109849	2.83763	0.863218	0.268457	3.21548	0.00130226	0.360989
chr3:46435644-46465163	33468.1	-0.899061	0.279588	-3.21566	0.00130144	0.360989
chr3:46436018-46463671	33245.8	-0.899344	0.279593	-3.21662	0.00129712	0.360989
chr3:46436192-46464868	33025.1	-0.899327	0.279597	-3.21651	0.00129759	0.360989
chr5:157380013-157384950	141.361	0.734917	0.228576	3.21519	0.00130357	0.360989
chr7:6016876-6017011	113.811	0.867622	0.269568	3.21856	0.00128835	0.360989
chr8:24294039-24359018	3133.29	0.643883	0.200315	3.21436	0.00130737	0.360989
chr8:24294068-24354472	2905.18	0.643663	0.200067	3.21724	0.0012943	0.360989
chr8:103483422-103501676	30.9212	0.898918	0.2798	3.21271	0.00131488	0.361929
chr16:56638665-56640087	75.214	0.881913	0.274729	3.21012	0.00132681	0.364075
chr10:116427866-116477957	45.3745	-0.845487	0.263746	-3.20568	0.00134742	0.364559
chr11:196952-200071	51.9956	-0.62044	0.193522	-3.20604	0.00134576	0.364559
chr14:76235816-76263474	248.363	0.604398	0.188502	3.20633	0.0013444	0.364559
chr14_GL000009v2_random:81324-81399	4.82594	-0.87789	0.273798	-3.20635	0.00134431	0.364559
chr18:63949300-63960412	8.53988	0.888567	0.277219	3.20529	0.00134927	0.364559
chr14:49600411-49607509	41509.1	0.845903	0.26401	3.20406	0.00135504	0.365
chr1:26043438-26045451	10.8148	0.896232	0.279813	3.20297	0.00136018	0.365255
chr3:138123717-138132387	27.0743	0.649852	0.202946	3.2021	0.00136428	0.365255
chr1:16159265-16161883	24.0257	-0.733697	0.229422	-3.19803	0.00138371	0.369332
chr17:82111985-82152299	2048.68	-0.72283	0.226127	-3.19657	0.00139073	0.370085
chr11:111786285-111879425	3141.17	-0.240935	0.0755422	-3.18941	0.00142564	0.375968
chr12:132618816-132621972	21.7969	0.858312	0.269081	3.18978	0.00142379	0.375968
chr3:148195728-148280098	11.8441	0.891062	0.279268	3.1907	0.00141929	0.375968
chr3:34524817-34543880	15.7734	0.879225	0.275844	3.1874	0.00143557	0.377456
chr9:6532463-6645650	370.863	-0.82961	0.261012	-3.17844	0.0014807	0.388165
chr2:89913981-89914545	2683.91	0.883934	0.278332	3.17582	0.00149413	0.390521
chr17:76528533-76551175	870.452	-0.608637	0.191757	-3.17401	0.00150349	0.390904
chr19:12833950-12858864	39.4003	0.888083	0.279815	3.17382	0.00150447	0.390904
chr12:132618816-132621979	21.8279	0.853417	0.269185	3.17038	0.00152241	0.391936
chr3:112815708-112845950	15.848	0.842221	0.265748	3.16925	0.00152833	0.391936
chr3:158962234-159764599	9310.29	0.877092	0.276653	3.17037	0.00152245	0.391936
chr4:154604133-154612849	50.653	-0.811194	0.256164	-3.1667	0.00154181	0.391936
chr4:154604172-154612643	50.591	-0.81115	0.256184	-3.16628	0.00154404	0.391936
chr5:24487099-24644978	29.8691	0.886091	0.279712	3.16787	0.00153559	0.391936
chr5:58491434-58497090	380.549	0.719889	0.227066	3.17039	0.00152232	0.391936
chr9:35930011-35937151	38.8876	-0.829268	0.261887	-3.16651	0.0015428	0.391936
chr10:116620952-116645143	5.06201	0.811457	0.256383	3.16502	0.00155074	0.392507
chr2:71002530-71064743	83.2206	0.754288	0.238395	3.16402	0.00155605	0.392723
chr1:20070207-20091168	169.289	-0.777701	0.246387	-3.15642	0.00159718	0.398353
chr22:21640843-21641284	4.60739	-0.831002	0.263092	-3.1586	0.0015853	0.398353
chr4:154604575-154612648	48.292	-0.809397	0.256357	-3.15731	0.00159234	0.398353
chr4:154604609-154612635	48.292	-0.809397	0.256357	-3.15731	0.00159234	0.398353
chr8:116938198-116944487	1051.31	0.864555	0.273964	3.15573	0.00160097	0.398353
chr18:54324593-54357964	54.3821	-0.633572	0.200848	-3.15448	0.00160786	0.398939
chr11:111786283-111871581	2819.11	-0.269139	0.0853505	-3.15334	0.00161415	0.399376
chr15:45152499-45155535	115.703	-0.576999	0.18311	-3.1511	0.00162655	0.400541
chr22:22343186-22343732	67.7306	0.876145	0.278066	3.15085	0.00162796	0.400541
chr19:35329211-35346929	470.116	0.823544	0.261724	3.14661	0.00165178	0.403025
chr2:176611436-176612249	19.2629	0.835982	0.265638	3.14708	0.00164911	0.403025
chr4:38420661-38523180	50.8695	0.756518	0.240305	3.14816	0.00164299	0.403025
chr3:46438033-46441905	7852.81	-0.877038	0.279032	-3.14315	0.00167142	0.406691
chr11:73950318-73970287	85.5235	0.733363	0.233657	3.13863	0.00169742	0.411878
chr2:89117341-89117844	1802.87	0.874693	0.278803	3.13732	0.00170502	0.412587
chr19:7731038-7732205	5.19533	0.86935	0.277373	3.13423	0.00172306	0.415809
chr10:70052795-70112280	2242.97	-0.418213	0.13372	-3.12753	0.00176284	0.423091
chr8:91102661-91219000	1521.17	0.414076	0.13237	3.12817	0.001759	0.423091
chr12:101475420-101486997	11.6507	0.866528	0.27716	3.12646	0.00176926	0.423478
chr19:35329168-35347355	491.216	0.818617	0.261994	3.12457	0.00178065	0.423607
chr19:35329175-35347355	491.165	0.818463	0.261994	3.12398	0.00178423	0.423607
chr8:91102644-91219127	1522.23	0.413833	0.13243	3.12491	0.00177859	0.423607
chr19:35329186-35347355	491.079	0.81823	0.261989	3.12314	0.00178931	0.423673
chr12:103965844-103987192	2564.33	-0.32945	0.105614	-3.11939	0.00181225	0.42454
chr6:72212892-72401127	1637.93	0.860938	0.275942	3.12	0.0018085	0.42454
chr8:94925971-94949366	5283.45	0.510174	0.163494	3.12044	0.0018058	0.42454
chr8:94925971-94949411	5283.52	0.510171	0.1635	3.12032	0.00180657	0.42454
chr12:103965844-103987194	2566.69	-0.329396	0.105742	-3.1151	0.00183881	0.426591
chr13:23579379-23676093	2630.13	0.686686	0.220387	3.11582	0.00183435	0.426591
chr22:27143477-27159878	6.88153	0.780737	0.250607	3.11539	0.00183703	0.426591
chr6:72216441-72400890	1621.31	0.859626	0.275977	3.11485	0.00184038	0.426591
chr12:1844424-1874627	18.1288	0.826767	0.265663	3.11208	0.00185771	0.427312
chr15:29120253-29570723	1217.88	0.567962	0.182505	3.11203	0.00185805	0.427312
chr6:72212810-72400905	1629.81	0.858848	0.275929	3.11257	0.00185465	0.427312
chr11:120258918-120265932	27.6224	-0.86334	0.277585	-3.11018	0.00186974	0.428018
chr2:179441992-179562588	1659.27	-0.860607	0.276756	-3.10962	0.00187326	0.428018
chr3:179801648-179888191	197.75	-0.852219	0.27415	-3.10859	0.00187983	0.428018
chr6:72216759-72400869	1613.61	0.857808	0.275958	3.10848	0.00188055	0.428018
chr17:76545667-76557652	459.742	-0.523338	0.168442	-3.10693	0.00189044	0.429159
chr12:20815673-21090245	275.949	-0.865801	0.278989	-3.10335	0.00191341	0.429804
chr7:138076466-138117986	74.5745	-0.8089	0.260621	-3.10375	0.00191087	0.429804
chr7:138076476-138117986	74.5745	-0.8089	0.260621	-3.10375	0.00191087	0.429804
chr9:23690103-23821275	406.783	0.850784	0.274083	3.10411	0.00190854	0.429804
chr9:23690103-23821480	407.478	0.850525	0.274125	3.10269	0.00191768	0.429804
chrX:36235933-36385316	73.5392	0.862705	0.278238	3.1006	0.00193131	0.431761
chr14:94487282-94517844	54.6308	0.858021	0.276899	3.09868	0.00194387	0.432373
chr9:23690106-23821848	408.747	0.849743	0.27421	3.09888	0.00194254	0.432373
chr4:69841211-69860152	132.52	-0.840085	0.271249	-3.0971	0.00195422	0.433581
chr1:207454229-207489895	160.177	0.863415	0.279076	3.09384	0.00197586	0.434008
chr1:207454364-207489889	160.177	0.863415	0.279076	3.09384	0.00197586	0.434008
chr11:196737-200258	59.8213	-0.583711	0.188596	-3.09503	0.00196792	0.434008
chr17:76136332-76141299	71.0551	0.865829	0.27971	3.09545	0.00196513	0.434008
chr11:10304679-10307397	731.672	-0.680704	0.220154	-3.09195	0.00198846	0.434233
chr13:23570369-23674889	2557.4	0.681855	0.22058	3.0912	0.00199351	0.434233
chr15:43593858-43599406	687.25	0.86487	0.279766	3.09141	0.00199209	0.434233
chr9:23691810-23826337	388.446	0.843561	0.272932	3.09074	0.0019966	0.434233
chr9:23690106-23826065	420.712	0.845407	0.273601	3.08993	0.00200206	0.434348
chr1:201039513-201112451	8.37579	0.856994	0.27835	3.07883	0.00207814	0.43791
chr1:201039513-201112566	8.37579	0.856994	0.27835	3.07883	0.00207814	0.43791
chr11:10305072-10307395	727.985	-0.679429	0.220632	-3.07946	0.00207375	0.43791
chr12:20815738-21090106	271.727	-0.858884	0.278861	-3.07997	0.0020702	0.43791
chr14:95715479-95757656	8.49543	0.861293	0.279251	3.0843	0.00204031	0.43791
chr15:81660481-81798124	1989.79	-0.829932	0.269122	-3.08385	0.00204342	0.43791
chr17:49132459-49169989	53.8959	-0.797007	0.258594	-3.08207	0.00205564	0.43791
chr19:48740887-48746909	46.5303	-0.678859	0.220157	-3.08352	0.0020457	0.43791
chr2:5602504-5691488	21.8428	0.821303	0.266454	3.08234	0.00205377	0.43791
chr4:48066392-48134256	677.369	0.515042	0.166858	3.08671	0.00202387	0.43791
chr5:117455262-117479368	128.274	0.855193	0.277623	3.08041	0.00206714	0.43791
chr8:123984137-124040782	17.3634	0.828639	0.269028	3.08012	0.00206917	0.43791
chr11:10305073-10307362	727.658	-0.678679	0.220625	-3.07616	0.00209684	0.439748
chr11:10305083-10307355	727.658	-0.678679	0.220625	-3.07616	0.00209684	0.439748
chr17:49132768-49169874	53.5726	-0.794778	0.258497	-3.07461	0.00210776	0.440988
chr13:19875186-19875285	6.34104	-0.855312	0.278436	-3.07185	0.00212737	0.443786
chr15:43593053-43599406	713.464	0.858691	0.279726	3.06976	0.00214234	0.443786
chr17:49132966-49169874	53.5188	-0.793279	0.258523	-3.0685	0.00215137	0.443786
chr18:70630518-70650744	16.8718	0.85819	0.279629	3.06903	0.00214754	0.443786
chr19:43360684-43368970	38.4955	0.858722	0.279799	3.06907	0.00214726	0.443786
chr8:64151105-64240282	6.40488	0.845969	0.275587	3.06969	0.00214278	0.443786
chr11:111786283-111871301	2684.95	-0.277383	0.0904893	-3.06537	0.00217404	0.445334
chr3:184380991-184382042	165.308	0.748675	0.244189	3.06597	0.00216963	0.445334
chr9:129438215-129439118	4.06434	-0.852175	0.277903	-3.06644	0.00216621	0.445334
chr22:49994512-50008692	59.9206	0.762532	0.24883	3.06446	0.0021806	0.445642
chr11:9754769-9759533	155.11	-0.396716	0.129809	-3.05615	0.00224198	0.447985
chr11:126283086-126294933	941.972	-0.260273	0.0852925	-3.05153	0.0022768	0.447985
chr11:126283117-126294684	929.129	-0.257514	0.0843185	-3.05406	0.00225764	0.447985
chr12:40393394-40570760	307.58	0.854496	0.279795	3.054	0.00225809	0.447985
chr13:70107212-70139429	22.16	0.696244	0.228012	3.05354	0.00226156	0.447985
chr15:60004233-60061730	5.08344	0.824074	0.270073	3.05131	0.00227847	0.447985
chr15:81652231-81688545	491.094	-0.7981	0.261477	-3.05228	0.00227111	0.447985
chr17:82729163-82734143	144.888	-0.458431	0.149907	-3.05811	0.00222741	0.447985
chr19:35309805-35312009	25.4345	0.807487	0.263874	3.06012	0.00221246	0.447985
chr2:176637709-176655958	465.433	0.799578	0.261563	3.05693	0.0022362	0.447985
chr2:179442550-179584069	1977.79	-0.844741	0.276806	-3.05175	0.00227515	0.447985
chr5:164601222-164724138	8.83624	0.852297	0.279322	3.0513	0.00227853	0.447985
chr8:82912103-82961926	8.27823	0.780221	0.255432	3.05452	0.00225423	0.447985
chr9:36840171-37034041	522.203	0.852309	0.278941	3.05551	0.00224675	0.447985
chr9:36840550-37034031	516.453	0.85207	0.278935	3.05472	0.00225267	0.447985
chrX:100913441-100928909	59.5115	0.546021	0.178812	3.0536	0.0022611	0.447985
chrX:100913444-100928909	59.5115	0.546021	0.178812	3.0536	0.0022611	0.447985
chr11:111786283-111870865	2648.78	-0.278269	0.0913375	-3.0466	0.00231445	0.453226
chr2:179441981-179585905	2028.4	-0.843321	0.276819	-3.04647	0.00231548	0.453226
chr14:105904680-105904711	8.61626	0.8505	0.279606	3.04178	0.00235182	0.457914
chr17:76527585-76553578	1372.44	-0.535825	0.176158	-3.04172	0.00235229	0.457914
chr18:70630559-70650711	16.7765	0.85036	0.279598	3.04137	0.00235502	0.457914
chr14:44876873-44897077	88.4945	-0.717301	0.235982	-3.03965	0.00236856	0.459531
chr11:120240193-120318883	595.597	-0.780272	0.257119	-3.03467	0.00240797	0.461084
chr12:43155314-43163110	20.7086	0.849565	0.279694	3.03748	0.00238565	0.461084
chr15:48157135-48158920	121.656	0.628917	0.207161	3.03588	0.00239834	0.461084
chr4:121758932-121764294	9.97577	0.848948	0.279684	3.03538	0.00240231	0.461084
chr5:111940052-111948988	19.7158	0.826966	0.272497	3.03477	0.00240718	0.461084
chr7:64228473-64266931	5.71042	0.823104	0.271143	3.03568	0.00239995	0.461084
chr2:5618326-5691118	20.7939	0.808611	0.266602	3.03303	0.00242113	0.462598
chr13:23181005-23324541	291.001	0.830191	0.27385	3.03156	0.00243295	0.463851
chr17:7588177-7590072	105.261	-0.650123	0.214507	-3.03077	0.00243929	0.464056
chr1:196819756-196832189	107.234	0.680255	0.224659	3.02794	0.00246229	0.46479
chr1:196819780-196832189	107.234	0.680255	0.224659	3.02794	0.00246229	0.46479
chr17:7588177-7590170	107.379	-0.644832	0.212908	-3.02869	0.00245614	0.46479
chr19:40843537-40850447	196.922	-0.84304	0.278499	-3.02709	0.00246923	0.46479
chr8:144504081-144507171	410.905	0.616939	0.203809	3.02705	0.00246954	0.46479
chr5:157375740-157384939	183.95	0.681376	0.225248	3.02501	0.00248629	0.465951
chrX:13266047-13303392	10.8458	0.746892	0.246871	3.02543	0.00248281	0.465951
chr1:26038021-26046133	45.3523	0.79725	0.264025	3.0196	0.00253112	0.470102
chr12:101476878-101486991	10.929	0.837657	0.277299	3.02077	0.00252136	0.470102
chr5:141489240-141512979	2052.31	-0.461875	0.152923	-3.02032	0.00252511	0.470102
chr8:118923556-118952200	473.654	0.665578	0.220454	3.01912	0.00253512	0.470102
chrX:110144854-110182734	2744.08	0.421604	0.139538	3.02144	0.00251576	0.470102
chr6:24806322-24935960	3113.1	0.691441	0.229252	3.01608	0.0025607	0.473847
chr12:7895476-7900140	14.3584	-0.831225	0.275829	-3.01355	0.00258207	0.473994
chr4:42110937-42152878	33.5345	0.793795	0.263473	3.01281	0.00258839	0.473994
chr4:42110939-42152878	33.5345	0.793795	0.263473	3.01281	0.00258839	0.473994
chr6:24804284-24910967	2668.64	0.658158	0.218355	3.01416	0.00257693	0.473994
chr8:129868589-129868716	13.615	0.715954	0.23749	3.01468	0.00257255	0.473994
chr17:8079481-8081565	14.3113	-0.796445	0.264602	-3.00997	0.00261276	0.47591
chr19:54040949-54063788	7.06807	0.824299	0.27379	3.0107	0.00260649	0.47591
chr3:185162900-185191955	118.663	0.566447	0.188246	3.00907	0.00262047	0.47591
chr9:128702522-128720918	694.333	-0.425271	0.141319	-3.0093	0.0026185	0.47591
chr2:179441981-179861505	7264.99	-0.828237	0.275308	-3.0084	0.00262627	0.475981
chr15:43593095-43597396	569.75	0.841145	0.279794	3.0063	0.00264448	0.476676
chr5:141485173-141512979	2288.36	-0.453659	0.15086	-3.00716	0.00263701	0.476676
chr5:177939621-177983054	471.942	0.580704	0.193176	3.00609	0.00264633	0.476676
chr19:16103760-16104254	13.7414	-0.74654	0.248415	-3.00521	0.00265396	0.476677
chr4:107258699-107301870	55.1986	0.793399	0.26404	3.00484	0.00265716	0.476677
chr22:21473034-21517533	2092.01	-0.34055	0.113497	-3.00052	0.00269516	0.48251
chr1:9947317-9947636	19.5944	-0.457659	0.153281	-2.98576	0.00282878	0.487258
chr1:117953863-118185223	2512.74	0.665277	0.223684	2.97418	0.00293769	0.487258
chr10:5454380-5456530	1504.49	0.600763	0.201853	2.97623	0.00291811	0.487258
chr10:48913248-48935197	420.109	0.659966	0.221193	2.98367	0.00284814	0.487258
chr10:50811043-50828461	19.6056	0.805689	0.26973	2.98702	0.00281707	0.487258
chr11:10302656-10303704	16.2361	-0.743525	0.249194	-2.98372	0.00284771	0.487258
chr11:10305087-10306908	639.905	-0.662639	0.222668	-2.97591	0.00292121	0.487258
chr11:18266392-18266510	34.3403	-0.831823	0.279252	-2.97876	0.00289422	0.487258
chr14:94469752-94479689	25.3574	0.815489	0.272497	2.99265	0.00276565	0.487258
chr16:4510738-4515109	909.979	-0.307196	0.102754	-2.98963	0.00279312	0.487258
chr16:76736341-76928169	326.028	-0.834022	0.279233	-2.98684	0.0028188	0.487258
chr17:19560110-19597922	265.825	-0.509562	0.17105	-2.97903	0.00289165	0.487258
chr17:39665348-39666249	46.0037	0.773011	0.259917	2.97407	0.00293875	0.487258
chr17:39765789-39864126	1314.03	0.750998	0.25172	2.98347	0.00285	0.487258
chr17:39765789-39864127	1314.15	0.751056	0.251718	2.98372	0.00284767	0.487258
chr18:46679117-46757169	75.6351	0.645841	0.216418	2.98423	0.00284294	0.487258
chr19:35332015-35346766	345.663	0.78121	0.260902	2.99427	0.00275107	0.487258
chr19:54040824-54063953	7.3302	0.816084	0.273641	2.98232	0.00286077	0.487258
chr19:54040832-54063953	7.3302	0.816084	0.273641	2.98232	0.00286077	0.487258
chr2:179441992-179746042	6656.61	-0.824041	0.277169	-2.97306	0.00294848	0.487258
chr2:212581356-213021545	3962.65	0.662827	0.222881	2.97391	0.00294029	0.487258
chr20:2602165-2618270	4.28445	0.80621	0.269918	2.98687	0.00281846	0.487258
chr20:63953653-63954142	36.3511	-0.496664	0.167054	-2.97307	0.00294835	0.487258
chr21:21239341-21292190	697.914	0.818782	0.275329	2.97383	0.00294109	0.487258
chr22:17477584-17554145	381.208	-0.8178	0.273732	-2.98759	0.00281184	0.487258
chr22:18533670-18548828	1003.56	-0.645826	0.2157	-2.99409	0.00275261	0.487258
chr22:49994512-50012659	70.3823	0.735406	0.246883	2.97877	0.00289409	0.487258
chr3:149172498-149222055	7810.46	-0.836431	0.279508	-2.99251	0.00276691	0.487258
chr3:152834946-152838052	297.697	-0.750421	0.251244	-2.98682	0.00281891	0.487258
chr3:194497958-194510647	186.072	0.561817	0.187527	2.99593	0.00273606	0.487258
chr4:94757967-95158448	6817.67	0.835678	0.279597	2.98887	0.00280016	0.487258
chr4:157204181-157303705	231.909	-0.821624	0.275257	-2.98493	0.00283643	0.487258
chr5:50398938-50428727	2719.58	0.586902	0.196332	2.98934	0.0027958	0.487258
chr7:4993508-4998167	566.553	-0.270771	0.0909254	-2.97795	0.00290186	0.487258
chr7:37849018-37897092	249.917	0.636816	0.214008	2.97567	0.00292351	0.487258
chr8:24295813-24387515	3372.14	0.615569	0.206929	2.97478	0.00293196	0.487258
chr8:24295890-24387324	3363.04	0.616155	0.206838	2.97892	0.00289265	0.487258
chr8:99960935-100106116	1093.4	0.824444	0.276377	2.98304	0.00285399	0.487258
chr8:99961050-100105619	1084.82	0.825483	0.27646	2.98591	0.0028274	0.487258
chr8:99961066-100105962	1086.97	0.823631	0.276447	2.97934	0.00288868	0.487258
chr9:32783498-32787399	15.2796	0.796255	0.267411	2.97765	0.00290472	0.487258
chr8:60049586-60074715	2.80773	0.830958	0.279577	2.9722	0.00295676	0.487711
chr22:17477092-17558149	471.775	-0.812283	0.27335	-2.97158	0.00296268	0.487773
chr10:21513477-21525682	222.2	-0.805868	0.271271	-2.97071	0.00297114	0.488253
chr16:57798264-57807952	108.524	-0.552613	0.18612	-2.96912	0.00298657	0.488828
chr18:109064-122219	267.423	0.568688	0.191566	2.96863	0.00299128	0.488828
chr5:9621376-9658458	14.3047	0.824501	0.277633	2.96975	0.00298042	0.488828
chr6:6620963-6622697	13.1315	0.755607	0.254593	2.9679	0.0029984	0.489084
chr15:48141796-48178353	1819.99	0.623212	0.210219	2.96458	0.00303096	0.492571
chr17:39764944-39864188	1600.83	0.749279	0.252708	2.965	0.00302681	0.492571
chr11:120236639-120319944	654.628	-0.746597	0.25209	-2.96163	0.00306019	0.49344
chr17:40341387-40356795	2698.08	0.668689	0.225816	2.96121	0.00306433	0.49344
chr3:150871044-150894302	250.922	0.823015	0.277859	2.96199	0.00305663	0.49344
chr6:31268748-31272086	2781.98	0.818332	0.276321	2.96153	0.00306118	0.49344
chr9:36833274-37034106	625.129	0.826792	0.279102	2.96233	0.0030532	0.49344
chr11:75719373-75732958	421.004	-0.828008	0.279791	-2.95938	0.0030826	0.495477
chr5:149003952-149008611	76.9934	-0.645285	0.218101	-2.95866	0.00308985	0.495737
chr17:39765283-39864188	1454.64	0.745646	0.252177	2.95683	0.00310817	0.497771
chr17:58631641-58631836	34.5157	0.822635	0.278699	2.9517	0.00316033	0.504679
chr7:44849058-44849565	4.43762	-0.810739	0.274691	-2.95146	0.00316277	0.504679
chr11:126283109-126293244	692.99	-0.268606	0.0911086	-2.9482	0.00319634	0.509113
chr1:212624283-212626771	17.9004	-0.81669	0.277227	-2.94592	0.00321993	0.509922
chr11:126283105-126290897	507.061	-0.300844	0.102118	-2.94605	0.00321865	0.509922
chr14:76959637-76965802	18.4108	-0.778484	0.264203	-2.94654	0.00321351	0.509922
chr9:6645955-6670635	84.7618	-0.82067	0.27862	-2.94548	0.00322457	0.509922
chr18:63954438-63960200	5.25863	0.823156	0.279521	2.94488	0.00323078	0.509989
chr22:17359948-17553332	968.476	-0.813233	0.276401	-2.94222	0.0032587	0.513476
chr1:37262738-37325100	20.5266	0.792475	0.274232	2.88979	0.00385494	0.514788
chr1:94927565-94963270	634.683	-0.462988	0.159157	-2.90901	0.0036258	0.514788
chr1:109712241-109718266	572.05	-0.8194	0.279805	-2.92846	0.00340641	0.514788
chr1:109712254-109718266	572.029	-0.819537	0.279805	-2.92895	0.00340104	0.514788
chr1:109712255-109718261	572.029	-0.819537	0.279805	-2.92895	0.00340104	0.514788
chr1:109713543-109717838	412.233	-0.817375	0.279803	-2.92126	0.00348623	0.514788
chr1:150549420-150551891	467.589	-0.577463	0.198676	-2.90656	0.00365429	0.514788
chr1:150549420-150551906	467.816	-0.57747	0.198677	-2.90658	0.00365403	0.514788
chr1:157795854-157820060	403.412	0.810648	0.279407	2.90132	0.00371595	0.514788
chr1:165544006-165563961	3.64314	0.781014	0.270442	2.88792	0.00387803	0.514788
chr1:182450145-182554650	17.9143	0.707455	0.243349	2.90716	0.00364725	0.514788
chr1:182450145-182560558	20.3235	0.686969	0.237713	2.8899	0.00385359	0.514788
chr10:26216306-26304558	4.1659	0.81804	0.278685	2.93536	0.00333161	0.514788
chr10:26216664-26304558	4.12362	0.80944	0.278686	2.90449	0.00367851	0.514788
chr10:68106154-68211699	58.1002	-0.806704	0.27731	-2.90903	0.00362554	0.514788
chr10:68109236-68211701	54.2003	-0.809545	0.277602	-2.91621	0.00354314	0.514788
chr10:68109236-68212017	54.2003	-0.809545	0.277602	-2.91621	0.00354314	0.514788
chr11:10305376-10306112	238.194	-0.656937	0.226897	-2.89531	0.00378788	0.514788
chr11:18266173-18269974	1815.49	-0.789948	0.273333	-2.89006	0.00385169	0.514788
chr11:18266259-18269967	1815.06	-0.790144	0.273331	-2.8908	0.00384267	0.514788
chr11:18266263-18269977	1815.32	-0.790006	0.273332	-2.89028	0.00384898	0.514788
chr11:60455808-60470752	938.726	0.808122	0.279079	2.89567	0.00378344	0.514788
chr11:60455846-60470760	938.645	0.808155	0.279079	2.8958	0.00378199	0.514788
chr11:60462180-60470752	871.714	0.812409	0.279121	2.9106	0.00360736	0.514788
chr11:73963656-73970287	55.9984	0.720604	0.248479	2.90007	0.00373085	0.514788
chr11:73964827-73970230	49.9765	0.728357	0.250892	2.90307	0.00369529	0.514788
chr11:75717818-75731615	316.2	-0.820802	0.279787	-2.93367	0.00334981	0.514788
chr11:119372705-119381613	73.1616	-0.780724	0.266922	-2.92492	0.00344546	0.514788
chr12:9898672-9932347	5.92994	0.816949	0.279806	2.9197	0.00350368	0.514788
chr13:23180951-23325165	311.963	0.800621	0.273417	2.9282	0.00340929	0.514788
chr13:23180965-23324941	309.626	0.803586	0.273555	2.93756	0.00330802	0.514788
chr13:23570663-23673499	2232.97	0.64221	0.221788	2.8956	0.00378437	0.514788
chr13:74412956-74419115	5.20817	0.797708	0.274347	2.90766	0.0036414	0.514788
chr13:94699693-94702862	1.94295	0.721855	0.249323	2.89526	0.00378841	0.514788
chr14:50118309-50231309	10171.5	-0.545434	0.188151	-2.89892	0.00374446	0.514788
chr14:75259410-75271861	58.3344	-0.746279	0.25822	-2.89009	0.00385127	0.514788
chr15:73739810-73751475	77.2612	0.625874	0.215517	2.90406	0.00368355	0.514788
chr15:84199310-84230022	4224.79	-0.381104	0.130903	-2.91135	0.00359873	0.514788
chr15:85205439-85234785	2400.09	-0.372251	0.128828	-2.88952	0.0038583	0.514788
chr16:4510674-4538470	1655.51	-0.349415	0.119653	-2.92024	0.00349758	0.514788
chr16:15703740-15711270	1328.67	-0.684841	0.235226	-2.91141	0.00359796	0.514788
chr17:6444442-6450365	88.2462	0.786902	0.270404	2.91009	0.00361321	0.514788
chr17:6444474-6450291	86.4099	0.786825	0.270814	2.90541	0.00366777	0.514788
chr17:7588998-7590091	67.1426	-0.683617	0.2334	-2.92895	0.00340108	0.514788
chr17:19557559-19557711	92.6887	0.657405	0.224964	2.92226	0.00347499	0.514788
chr17:40309193-40356796	4973.53	0.666958	0.228444	2.91957	0.00350518	0.514788
chr17:40318280-40356331	4500.02	0.659551	0.227939	2.89354	0.00380923	0.514788
chr17:40318284-40356842	4857.09	0.664997	0.229018	2.90368	0.00368803	0.514788
chr17:40342362-40356795	2561.28	0.665716	0.227193	2.93018	0.00338761	0.514788
chr17:58556677-58692055	837.754	0.564196	0.195327	2.88847	0.00387124	0.514788
chr17:58556679-58692023	837.754	0.564196	0.195327	2.88847	0.00387124	0.514788
chr17:76528281-76537652	559.298	-0.554008	0.189396	-2.92513	0.00344309	0.514788
chr17:76528367-76532065	398.161	-0.556734	0.190711	-2.91926	0.00350868	0.514788
chr18:54324691-54354573	43.3518	-0.579797	0.200216	-2.89585	0.0037813	0.514788
chr19:840962-848175	5.79323	-0.803637	0.275296	-2.91917	0.00350963	0.514788
chr19:17523300-17552023	260.086	0.78993	0.270575	2.91945	0.00350655	0.514788
chr19:17523300-17552026	260.086	0.78993	0.270575	2.91945	0.00350655	0.514788
chr19:17523300-17553839	305.877	0.795014	0.270626	2.93769	0.0033067	0.514788
chr19:17527237-17553639	294.945	0.790095	0.272851	2.8957	0.0037831	0.514788
chr19:17527277-17553634	294.888	0.789901	0.272845	2.89505	0.003791	0.514788
chr19:43353672-43355573	10.7867	0.807274	0.277159	2.91267	0.0035835	0.514788
chr19:49368704-49388081	60.5326	0.787128	0.272385	2.88977	0.00385529	0.514788
chr19:54923509-54941750	14.3631	0.79773	0.272486	2.9276	0.00341594	0.514788
chr19:54923514-54941752	14.3631	0.79773	0.272486	2.9276	0.00341594	0.514788
chr2:110732572-111094344	286.716	0.80101	0.276573	2.8962	0.0037771	0.514788
chr2:110732572-111118222	427.24	0.741683	0.254066	2.91925	0.00350873	0.514788
chr2:176629588-176637931	619.074	0.723941	0.247866	2.9207	0.00349244	0.514788
chr2:213155805-213167712	49.3763	0.657623	0.225613	2.91483	0.0035588	0.514788
chr2:214411064-214578959	435.416	0.749561	0.256411	2.92328	0.0034636	0.514788
chr2:233319547-233343753	13.0129	0.789879	0.26922	2.93395	0.00334677	0.514788
chr21:44517215-44518756	16.8882	-0.799378	0.274559	-2.9115	0.00359698	0.514788
chr22:17359946-17539145	839.347	-0.803804	0.27689	-2.90297	0.0036964	0.514788
chr22:17428272-17499458	301.202	-0.806066	0.278374	-2.89562	0.00378406	0.514788
chr22:21420635-21449434	1089.19	-0.325252	0.112468	-2.89196	0.00382847	0.514788
chr22:35380834-35394214	2923.27	0.812778	0.279749	2.90538	0.00366806	0.514788
chr3:114214312-114235394	149.899	0.740259	0.255062	2.90227	0.00370472	0.514788
chr3:114214390-114236204	155.119	0.743691	0.254333	2.92408	0.00345477	0.514788
chr3:179801065-179898210	218.826	-0.797004	0.272726	-2.92236	0.0034739	0.514788
chr3:184241404-184241489	1.70586	-0.809553	0.279537	-2.89605	0.00377894	0.514788
chr4:69280498-69295050	383.854	-0.73228	0.250569	-2.92247	0.00347265	0.514788
chr4:77394490-77494286	504.636	0.621743	0.211849	2.93484	0.00333717	0.514788
chr4:121758932-121765185	11.1006	0.819927	0.279214	2.93655	0.00331885	0.514788
chr4:121759363-121765427	10.0843	0.812903	0.279787	2.90543	0.00366748	0.514788
chr4:127097097-127470552	797.77	-0.808947	0.279189	-2.89749	0.00376162	0.514788
chr5:50396191-50441367	4304.6	0.580191	0.199943	2.90178	0.00371049	0.514788
chr5:50398676-50441350	3313.81	0.572438	0.195942	2.92146	0.00348392	0.514788
chr5:116574481-116591398	302.434	-0.759438	0.258316	-2.93995	0.00328262	0.514788
chr5:157311036-157395598	2176.3	0.680855	0.233479	2.91612	0.00354411	0.514788
chr5:157323918-157328010	157.892	0.711141	0.243723	2.91782	0.00352487	0.514788
chr5:173232894-173235206	8.4274	-0.722552	0.24914	-2.90019	0.00372942	0.514788
chr5:176810476-176880895	278.271	0.813659	0.277276	2.93448	0.0033411	0.514788
chr6:72252790-72401167	1393.6	0.804612	0.275586	2.91964	0.00350436	0.514788
chr7:37848596-37900401	270.019	0.612105	0.209747	2.91831	0.00351939	0.514788
chr8:2727317-2822482	866.07	-0.7665	0.264201	-2.90121	0.0037173	0.514788
chr8:34784051-34864798	2.93491	0.766931	0.263007	2.91602	0.00354533	0.514788
chr9:12775020-12822131	6001.89	0.649079	0.224774	2.8877	0.00388069	0.514788
chr9:35396537-35399169	376.172	0.504791	0.173448	2.91034	0.00361039	0.514788
chr9:92527983-92528058	21.2706	0.784605	0.270414	2.9015	0.00371384	0.514788
chr9:130449853-130449955	19.6147	-0.786722	0.269943	-2.91441	0.00356367	0.514788
chrX:3066832-3112706	26.4572	-0.80974	0.279778	-2.89423	0.0038009	0.514788
chrX:52512076-52517012	8.96835	-0.738588	0.255636	-2.88922	0.00386198	0.514788
chrX:52512076-52517057	9.12953	-0.740426	0.255357	-2.89957	0.00373675	0.514788
chrX:52512076-52517213	9.25544	-0.742471	0.255202	-2.90934	0.00362189	0.514788
chrX:52512076-52517221	9.25544	-0.742471	0.255202	-2.90934	0.00362189	0.514788
PABL_BI	121.889	0.461333	0.159644	2.88977	0.00385525	0.514788
chr11:60455846-60470058	924.164	0.805695	0.279116	2.88659	0.0038944	0.515829
chr1:157794535-157820089	474.388	0.804954	0.279541	2.87956	0.00398229	0.516403
chr1:157794860-157820105	472.988	0.804877	0.279534	2.87935	0.00398497	0.516403
chr12:108635848-108640917	149.279	0.48412	0.167865	2.88398	0.00392683	0.516403
chr15:73739926-73740615	40.3056	0.68013	0.236208	2.87936	0.00398478	0.516403
chr17:59878300-59892899	632.095	-0.35023	0.121462	-2.88345	0.00393349	0.516403
chr19:54923508-54947505	15.3735	0.784927	0.2721	2.8847	0.00391788	0.516403
chr20:23655224-23656390	5.91471	-0.804628	0.279252	-2.88137	0.00395956	0.516403
chr5:157266080-157395598	3173.23	0.678264	0.23547	2.88047	0.00397081	0.516403
chr5:157266127-157395595	3173.23	0.678264	0.23547	2.88047	0.00397081	0.516403
chr5:157266176-157395598	3173.05	0.678307	0.235465	2.88071	0.00396783	0.516403
chr5:157269351-157395598	3115.12	0.678044	0.235271	2.88197	0.00395203	0.516403
chr7:141995878-142106747	200.992	0.72645	0.252309	2.87921	0.00398667	0.516403
chr8:99536785-99536861	2.74076	0.796	0.275877	2.88534	0.00390992	0.516403
chr9:128166064-128204383	3483.73	-0.267622	0.0928973	-2.88084	0.00396622	0.516403
chr9:128166070-128204383	3483.35	-0.267572	0.0928971	-2.88031	0.00397288	0.516403
chr7:141995837-142106747	201.023	0.726128	0.25228	2.87826	0.00399875	0.517207
chr12:8989620-9010760	337.643	0.67082	0.233319	2.87512	0.00403872	0.519674
chr14:21042225-21044233	51.4371	-0.728507	0.253442	-2.87445	0.00404733	0.519674
chr19:17527262-17552030	249.924	0.785364	0.273057	2.8762	0.004025	0.519674
chr5:157285361-157395598	2929.16	0.677585	0.235703	2.87474	0.00404359	0.519674
chr8:11761386-11762800	1.62886	0.770906	0.268083	2.87563	0.00403227	0.519674
chr1:148263475-148263632	16.7238	0.714376	0.248785	2.87146	0.00408583	0.52126
chr1:202604267-202605293	48.6655	-0.559734	0.194931	-2.87145	0.00408591	0.52126
chr10:62374191-62480288	402.258	0.55371	0.192896	2.87051	0.00409814	0.52126
chr14:103525009-103529072	242.414	-0.50192	0.174851	-2.87056	0.00409744	0.52126
chr19:17527290-17551960	249.491	0.784654	0.273128	2.87285	0.00406794	0.52126
chr19:17527303-17552024	249.701	0.784023	0.273152	2.87028	0.0041011	0.52126
chr2:240456000-240456089	6.50904	0.801641	0.279197	2.87124	0.00408868	0.52126
chr4:183097016-183099199	92.0507	-0.509663	0.177611	-2.86955	0.00411063	0.521718
chr12:92466450-92492091	208.678	0.727333	0.253744	2.86641	0.00415159	0.522005
chr14:68980040-68981553	52.7598	-0.529572	0.184773	-2.86607	0.00415603	0.522005
chr19:14030854-14031557	10.5784	-0.779675	0.27211	-2.86529	0.00416622	0.522005
chr2:72916259-72934328	68.7251	0.691535	0.241307	2.86579	0.00415964	0.522005
chr3:39467679-39503027	19.2122	0.7713	0.268897	2.86838	0.00412576	0.522005
chr5:68531689-68533530	20.2409	-0.801919	0.279791	-2.86614	0.00415511	0.522005
chr5:104484203-105392970	723.964	0.786804	0.274461	2.86673	0.00414738	0.522005
chr6:24839358-24877355	1212.46	0.645452	0.225253	2.86545	0.00416422	0.522005
chr6:129831318-129861547	110.206	0.762471	0.265819	2.86839	0.00412573	0.522005
chr5:157266080-157393207	2939.43	0.672128	0.234739	2.8633	0.00419252	0.523067
chr5:157266122-157393207	2939.43	0.672128	0.234739	2.8633	0.00419252	0.523067
chr6:129831243-129861271	110.504	0.761306	0.265851	2.86365	0.00418787	0.523067
chr21:40383082-40385358	93.5133	0.625041	0.218452	2.86123	0.00422001	0.52501
chr3:39467578-39502880	19.1759	0.769207	0.268826	2.86135	0.00421838	0.52501
chr11:17385858-17388659	245.199	0.67721	0.236812	2.8597	0.00424046	0.52681
chr12:103301942-103495968	404.565	0.620128	0.216962	2.85823	0.00426008	0.528502
chr11:126100504-126102413	32.4508	-0.798698	0.279703	-2.85552	0.00429664	0.529309
chr12:103301954-103495966	404.502	0.619787	0.216977	2.85646	0.00428393	0.529309
chr12:103301954-103495971	404.502	0.619787	0.216977	2.85646	0.00428393	0.529309
chr15:48139427-48178517	1986.99	0.599553	0.209918	2.85613	0.00428839	0.529309
chr7:124993007-125102050	464.489	0.578166	0.202451	2.85583	0.00429243	0.529309
chr5:173232892-173235264	8.45751	-0.709958	0.248799	-2.85354	0.00432347	0.531312
chr6:61679959-62286227	872.663	0.678198	0.237734	2.85276	0.00433411	0.531312
chrX:54932960-54994078	866.508	-0.772691	0.270878	-2.85255	0.00433702	0.531312
chrX:54933253-54994078	861.278	-0.772796	0.270882	-2.85289	0.00433239	0.531312
chr1:46933952-46941425	110.357	-0.784125	0.275072	-2.85061	0.00436351	0.532907
chr5:58491480-58494515	114.536	0.675967	0.237122	2.85072	0.00436206	0.532907
chr8:123728269-123729250	1.96905	-0.785378	0.275545	-2.85027	0.00436819	0.532907
chr19:54923652-54947497	15.185	0.775863	0.272357	2.8487	0.0043898	0.534802
chr6:34466138-34535229	204.414	0.745406	0.261777	2.84749	0.00440661	0.536109
chr11:10305087-10306530	464.518	-0.64318	0.225983	-2.84615	0.00442513	0.53713
chr15:51037487-51293912	1004.82	0.770913	0.270876	2.846	0.0044272	0.53713
chr1:28507365-28507571	14261.9	0.779964	0.274105	2.84549	0.00443429	0.537251
chr12:103305973-103495946	392.139	0.616238	0.216794	2.8425	0.00447608	0.541569
chr1:46932430-46941464	149.085	-0.781427	0.275129	-2.84022	0.0045082	0.541932
chr12:103277145-103495968	468.642	0.619607	0.21814	2.84041	0.00450553	0.541932
chr17:6444442-6449938	73.6616	0.776895	0.273478	2.84079	0.00450017	0.541932
chr6:27911184-27912396	4.96536	0.757386	0.266611	2.84079	0.00450018	0.541932
chr7:19721852-19773194	29.5032	-0.793851	0.279514	-2.84011	0.00450984	0.541932
chr22:25102439-25112692	942.414	-0.349969	0.123267	-2.83912	0.00452383	0.542413
chr4:89236385-89308010	5139.94	0.624255	0.219889	2.83895	0.00452616	0.542413
chr1:30711276-30723587	253.389	-0.384692	0.135612	-2.8367	0.00455818	0.542863
chr10:112950645-112951875	329.746	-0.598898	0.211106	-2.83696	0.00455457	0.542863
chr16:4511323-4538784	1554.14	-0.345927	0.12199	-2.8357	0.00457254	0.542863
chr5:50403255-50443248	2813.33	0.550688	0.194096	2.8372	0.00455118	0.542863
chr6:24840122-24877313	1189.72	0.641216	0.22598	2.83749	0.00454695	0.542863
chr6_GL000256v2_alt:3979127-3993834	428.957	0.755915	0.266574	2.83566	0.00457306	0.542863
chr8:18221776-18223222	1465.1	0.792335	0.279365	2.8362	0.0045654	0.542863
chr1:169690666-169711698	939.993	0.771551	0.2722	2.8345	0.00458977	0.544113
chr5:10195120-10197628	50.8028	0.65289	0.230375	2.83403	0.00459648	0.544176
chr1:84408229-84415008	42.8942	-0.791244	0.279402	-2.83192	0.00462691	0.545754
chr11:125132846-125139587	3.62477	0.783621	0.276693	2.8321	0.00462432	0.545754
chr15:80581102-80581239	28.7234	0.717097	0.253303	2.83099	0.00464046	0.545754
chr4:48067160-48080177	63.6393	0.571539	0.201889	2.83096	0.00464084	0.545754
chr6:6620846-6622771	14.3188	0.726159	0.256545	2.83054	0.00464698	0.545754
chr6:38723121-39030525	130.736	0.685259	0.24202	2.83142	0.00463421	0.545754
chr15:48121023-48142395	516.596	0.582624	0.206036	2.82777	0.00468732	0.547747
chr22:21417403-21451463	1305.36	-0.297361	0.105189	-2.82691	0.00469988	0.547747
chr3:186743723-186753464	5.35231	0.694735	0.245766	2.82682	0.00470127	0.547747
chr3:191212532-191250121	31.9451	0.752501	0.266151	2.82734	0.00469359	0.547747
chr5:160686220-160852212	158.038	-0.675802	0.23904	-2.82714	0.00469651	0.547747
chr5:165220576-165241752	2.45405	0.789789	0.279355	2.82718	0.00469595	0.547747
chr19:17523300-17549811	225.9	0.761479	0.269513	2.82539	0.00472231	0.548803
chr20:44656450-44663498	51.5015	0.620526	0.219634	2.82528	0.004724	0.548803
chr3:39480094-39525610	18.6342	0.736106	0.260574	2.82494	0.00472902	0.548803
chr14:20438668-20440774	12.5374	0.784559	0.277878	2.8234	0.00475173	0.548948
chr15:48120971-48142672	517.393	0.582016	0.206141	2.82339	0.00475188	0.548948
chr22:43824508-43862503	175.707	0.783808	0.27759	2.82362	0.00474845	0.548948
chr4:141240738-141278789	9.70489	0.752439	0.266556	2.82282	0.00476039	0.548948
chr9:137225191-137226310	54.9821	0.720886	0.255385	2.82275	0.00476143	0.548948
chr12:49539156-49558308	185.046	-0.524712	0.185935	-2.82201	0.00477238	0.549492
chr5:10195186-10197622	50.1483	0.6496	0.230295	2.82073	0.00479152	0.550975
chr22:34017472-34188425	11.2705	0.780546	0.27676	2.8203	0.00479795	0.550995
chr1:20028178-20091190	169.184	-0.655775	0.232637	-2.81888	0.00481918	0.552699
chr17:41837779-41848384	69.5149	-0.585636	0.207785	-2.81847	0.00482534	0.552699
chr16:4511420-4538828	1530.39	-0.345963	0.122794	-2.81742	0.00484116	0.553072
chr9:12700099-12814345	5011.86	0.641243	0.227599	2.81742	0.0048411	0.553072
chr1:46929179-46941456	195.678	-0.772361	0.274259	-2.81618	0.00485991	0.553778
chr5:176865549-176880896	215.998	0.783634	0.278224	2.81656	0.0048541	0.553778
chr17:47951966-47957878	1213.24	0.525167	0.186629	2.81397	0.00489338	0.554543
chr19:41966620-41993467	37.3324	0.776394	0.275965	2.81338	0.0049024	0.554543
chr2:60359215-60391375	31.4138	0.769019	0.273356	2.81325	0.0049044	0.554543
chr7:19721777-19773598	29.7296	-0.786711	0.279556	-2.81414	0.00489072	0.554543
chr7:19721782-19773598	29.7296	-0.786711	0.279556	-2.81414	0.00489072	0.554543
chr8:144502972-144507174	479.123	0.546306	0.194126	2.81419	0.00489008	0.554543
chr10:96304327-96338543	2.68603	0.748179	0.26607	2.81196	0.00492402	0.555336
chr10:96304395-96338564	2.68603	0.748179	0.26607	2.81196	0.00492402	0.555336
chr18:54324357-54354136	42.773	-0.564943	0.201031	-2.81023	0.00495068	0.555769
chr4:6062392-6150508	266.198	0.759984	0.27045	2.81007	0.00495309	0.555769
chr6_GL000253v2_alt:1090306-1093611	4.15713	0.730704	0.259958	2.81085	0.00494107	0.555769
chr6_GL000253v2_alt:1090330-1093611	4.15713	0.730704	0.259958	2.81085	0.00494107	0.555769
chr12:51351246-51383563	5427.04	0.689765	0.245508	2.80954	0.00496119	0.555969
chr4:54332891-54355954	1.49251	0.70816	0.252103	2.80901	0.00496944	0.556185
chr1:46929176-46941465	195.864	-0.77028	0.274284	-2.80833	0.0049799	0.556343
chr1:46929636-46941464	190.858	-0.770426	0.274386	-2.80782	0.00498783	0.556343
chr17:15806240-15817742	10.0529	-0.765053	0.272485	-2.80769	0.0049898	0.556343
chr11:10305076-10306260	284.139	-0.636927	0.226937	-2.80663	0.00500634	0.557085
chr6_GL000253v2_alt:3028418-3031757	38.5451	-0.631415	0.22502	-2.80604	0.00501542	0.557085
chr6_GL000253v2_alt:3028429-3031757	38.5451	-0.631415	0.22502	-2.80604	0.00501542	0.557085
chr19:17523300-17545357	185.869	0.749844	0.26729	2.80536	0.00502611	0.55757
chr1:12507245-12507397	109.912	0.592959	0.211647	2.80163	0.00508444	0.561313
chr10:116663695-116669970	128.399	0.782953	0.279402	2.80225	0.00507482	0.561313
chr11:17385858-17389331	259.979	0.662231	0.236305	2.80244	0.00507174	0.561313
chr20:38761527-38761842	30.336	-0.495867	0.176996	-2.80158	0.00508535	0.561313
chr5:104773640-104799772	45.735	0.783637	0.279779	2.80092	0.00509577	0.56176
chr22:43825468-43862434	155.798	0.776648	0.277407	2.79967	0.00511546	0.563225
chr12:51424770-51508334	2273.5	0.748098	0.267264	2.7991	0.00512451	0.563517
chr11:73965235-73970366	53.4736	0.705606	0.252132	2.79856	0.00513303	0.563751
chr3:75674412-75676625	123.364	-0.695361	0.248569	-2.79746	0.00515061	0.564976
chr8:27596916-27615031	20551	-0.712331	0.254708	-2.79666	0.00516336	0.565155
chr8:27596934-27614810	20550.4	-0.712306	0.254708	-2.79655	0.00516507	0.565155
chr1:585988-588453	23.2159	-0.7608	0.272337	-2.79359	0.0052126	0.565247
chr10:46286997-46330207	154.084	-0.775684	0.277963	-2.7906	0.00526101	0.565247
chr10:46287012-46330106	153.979	-0.776483	0.277961	-2.7935	0.00521408	0.565247
chr10:116663798-116669955	125.888	0.780229	0.279378	2.79273	0.00522651	0.565247
chr10:127877840-127892947	8.93591	0.760855	0.272246	2.79474	0.00519421	0.565247
chr11:17386062-17386750	61.791	0.668747	0.239798	2.7888	0.0052904	0.565247
chr14:50117128-50231558	10624.8	-0.518651	0.18584	-2.79085	0.00525703	0.565247
chr16:29863592-29868050	15.2139	0.759017	0.272189	2.78856	0.00529426	0.565247
chr18:46962767-46964644	112.927	0.589383	0.210961	2.7938	0.00520931	0.565247
chr19:35292160-35299796	7.08704	0.761754	0.273101	2.78927	0.00528266	0.565247
chr19:51361711-51365544	61.3157	-0.52241	0.187019	-2.79335	0.00521659	0.565247
chr2:198882572-199071791	27.4929	0.701363	0.251091	2.79327	0.00521788	0.565247
chr22:32359905-32370985	48.3359	0.647173	0.231698	2.79317	0.00521946	0.565247
chr3:119186737-119205141	44.049	0.545956	0.195621	2.79088	0.00525644	0.565247
chr8:27596934-27611751	20325.1	-0.710788	0.254778	-2.78983	0.00527353	0.565247
chr8:27597807-27611431	20291.6	-0.710848	0.25487	-2.78906	0.00528605	0.565247
chr8:27597995-27611357	20250.9	-0.711487	0.254968	-2.7905	0.00526269	0.565247
chr9:23765044-23826174	153.149	0.750387	0.269057	2.78895	0.00528786	0.565247
chrX:44885504-44885565	22.5088	-0.754472	0.270299	-2.79125	0.00525048	0.565247
chrX:107114299-107116766	440.993	-0.287189	0.102803	-2.79358	0.00521278	0.565247
chr1:23870526-23959059	239.029	0.760284	0.272736	2.78761	0.00530978	0.565988
chr2:214510195-214536890	63.9383	0.685025	0.245783	2.78711	0.005318	0.565988
chr8:124046072-124171522	61.1155	0.721951	0.259046	2.78696	0.00532048	0.565988
chr14:43995780-44384545	321.775	0.774609	0.278081	2.78555	0.0053437	0.566597
chr21:25385819-25431701	86.1611	0.676595	0.242904	2.78544	0.0053455	0.566597
chr6:38734514-39030392	128.736	0.677455	0.243153	2.78612	0.00533426	0.566597
chr6_GL000251v2_alt:3200660-3203998	39.3383	-0.605335	0.217385	-2.78462	0.00535902	0.566666
chr6_GL000251v2_alt:3200671-3203998	39.3383	-0.605335	0.217385	-2.78462	0.00535902	0.566666
chrX:74287285-74287357	7.10103	-0.642483	0.230782	-2.78394	0.00537035	0.567183
chr9:127448500-127448630	189.158	0.748501	0.269033	2.78219	0.00539935	0.569564
chr16:23568672-23569696	70.6301	-0.437086	0.157134	-2.78161	0.00540903	0.569902
chr1:169701494-169711698	430.581	0.755107	0.271733	2.77885	0.00545511	0.571439
chr14:106421710-106422218	663.466	0.777438	0.279647	2.78007	0.00543467	0.571439
chr17:76550840-76557648	264.463	-0.354604	0.12761	-2.7788	0.00545605	0.571439
chr19:41966581-41994227	39.0077	0.76777	0.276234	2.77942	0.00544565	0.571439
chr19:41966583-41994230	39.0077	0.76777	0.276234	2.77942	0.00544565	0.571439
chr10:46284847-46285997	115.965	-0.772379	0.278368	-2.77467	0.00552575	0.574504
chr12:8989540-9010078	322.446	0.649874	0.234207	2.77478	0.00552393	0.574504
chr14:27259141-27673230	391.823	-0.728244	0.262327	-2.77609	0.00550164	0.574504
chr17:7036074-7040121	136.568	-0.41628	0.149959	-2.77595	0.00550399	0.574504
chr18:31550131-31556905	27.7128	-0.600037	0.216387	-2.77299	0.0055544	0.574504
chr18:31669288-31669378	8.97633	-0.762013	0.274804	-2.77293	0.00555539	0.574504
chr3:13650695-13746629	7.81034	0.761909	0.274928	2.77131	0.00558315	0.574504
chr3:13650720-13746635	7.81034	0.761909	0.274928	2.77131	0.00558315	0.574504
chr3:58742005-59050084	1092.5	0.635198	0.228945	2.77446	0.00552941	0.574504
chr6:31202012-31203001	61.173	-0.612086	0.220626	-2.77432	0.00553177	0.574504
chr6:105136307-105168901	135.609	-0.586403	0.211291	-2.77534	0.00551443	0.574504
chr8:42697375-42708758	2.09661	0.679391	0.245143	2.77141	0.0055814	0.574504
chrX:52495667-52500812	7.63698	-0.714821	0.257912	-2.77157	0.00557874	0.574504
chrX:52495675-52500812	7.63698	-0.714821	0.257912	-2.77157	0.00557874	0.574504
chrX:54933133-54998534	940.415	-0.74489	0.268543	-2.77382	0.0055402	0.574504
chr11:126543946-126610948	552.379	0.775056	0.279778	2.77025	0.00560134	0.574639
chr5:59039760-59063503	295.782	0.728857	0.263117	2.77009	0.00560404	0.574639
chrX:3058610-3112706	27.7307	-0.775309	0.279812	-2.77082	0.00559153	0.574639
chr1:157794535-157804201	226.643	0.774078	0.279806	2.76648	0.00566651	0.576297
chr12:109783620-109814796	529.201	-0.529852	0.191824	-2.76218	0.00574167	0.576297
chr15:73739799-73752747	109.258	0.602009	0.217555	2.76716	0.00565468	0.576297
chr16:27213309-27214993	74.3198	-0.308258	0.111566	-2.763	0.00572726	0.576297
chr17:76551779-76552931	42.0224	-0.497788	0.180031	-2.76502	0.00569199	0.576297
chr19:41966781-41994079	37.5667	0.764086	0.276008	2.76834	0.00563421	0.576297
chr2:212999704-213150334	5596.22	0.556312	0.201442	2.76165	0.00575106	0.576297
chr3:119173517-119205153	59.0008	0.565953	0.204575	2.76648	0.00566656	0.576297
chr3:179801656-180036959	675.296	-0.758394	0.273984	-2.76803	0.00563969	0.576297
chr3:179801816-180036926	672.474	-0.756803	0.274008	-2.76198	0.00574528	0.576297
chr5:115124762-115169961	1182.83	-0.726897	0.263081	-2.76302	0.00572695	0.576297
chr5:157363381-157365501	35.1606	0.694864	0.25139	2.76408	0.00570831	0.576297
chr7:19719309-19773392	30.458	-0.771726	0.279444	-2.76165	0.005751	0.576297
chr7:19719315-19773393	30.458	-0.771726	0.279444	-2.76165	0.005751	0.576297
chr7:88759367-89337032	522.736	0.774152	0.27978	2.767	0.00565744	0.576297
chr7:107470059-107475653	320.897	0.6623	0.239799	2.7619	0.00574662	0.576297
chr8:100133359-100145452	62.4564	0.726562	0.262695	2.7658	0.00567832	0.576297
chr9:37800792-37867666	7416.57	0.489979	0.17725	2.76434	0.00570382	0.576297
chr9:128166065-128192097	3000.47	-0.268893	0.0971884	-2.76672	0.00566229	0.576297
chr9:128166070-128190860	2969.38	-0.268922	0.097246	-2.76538	0.00568565	0.576297
chr14:42412572-42528888	210.028	-0.767501	0.278124	-2.75956	0.00578788	0.578658
chr3:179801055-180036770	688.586	-0.75502	0.273637	-2.7592	0.00579433	0.578658
chr5:56099881-56116951	22.8195	0.70023	0.253776	2.75924	0.0057936	0.578658
chr12:17589256-17615463	13.8039	0.677687	0.245756	2.75756	0.00582349	0.580025
chr13:23579358-23594411	461.997	0.61867	0.224324	2.75793	0.00581693	0.580025
chr14:103519658-103523111	572.133	-0.568414	0.206175	-2.75695	0.00583436	0.580025
chr3:179801065-180037053	690.091	-0.754649	0.273691	-2.7573	0.00582811	0.580025
chr8:142774922-142777022	252.407	-0.610613	0.22155	-2.7561	0.00584952	0.580876
chr13:23579359-23669273	1930.94	0.617607	0.224192	2.75482	0.00587248	0.581191
chr17:82735574-82751197	599.426	-0.33149	0.120321	-2.75504	0.00586847	0.581191
chr9:6557947-6565418	28.6896	-0.757778	0.275022	-2.75534	0.00586311	0.581191
chr1:44214832-44220681	1296.35	-0.213729	0.0776486	-2.75252	0.00591384	0.582832
chr10:101089320-101131126	15.1498	0.769189	0.27948	2.75221	0.00591943	0.582832
chr18:44323435-44531697	186.717	0.746499	0.271208	2.7525	0.00591428	0.582832
chrX:52495831-52500809	7.48416	-0.71035	0.258116	-2.75206	0.00592215	0.582832
chrX:52495831-52500812	7.48416	-0.71035	0.258116	-2.75206	0.00592215	0.582832
chr22:32359905-32371076	48.6604	0.637714	0.23177	2.75149	0.00593248	0.583197
chr4:48089384-48134229	494.864	0.450761	0.1639	2.75022	0.00595552	0.58481
chr1:44213454-44220681	1505.36	-0.205075	0.0746449	-2.74734	0.00600806	0.585917
chr1:44213487-44220681	1505.24	-0.204968	0.0746926	-2.74416	0.00606658	0.585917
chr1:44213490-44220681	1505.24	-0.204968	0.0746926	-2.74416	0.00606658	0.585917
chr10:48909482-48914232	139.905	0.621561	0.226352	2.74599	0.00603289	0.585917
chr19:17527266-17537505	104.279	0.7487	0.272742	2.74508	0.00604964	0.585917
chr19:43174122-43186494	31.5632	0.749379	0.272663	2.74837	0.00598925	0.585917
chr20:53940159-53942508	17.669	0.739873	0.269344	2.74694	0.00601537	0.585917
chr21:21147119-21385674	3293.28	0.751933	0.273807	2.74622	0.00602871	0.585917
chr22:23752742-23754409	37.1833	0.757408	0.275928	2.74494	0.00605215	0.585917
chr3:58742009-58937762	773.838	0.644455	0.234523	2.74794	0.0059971	0.585917
chr9:86035587-86078012	2546.67	0.505687	0.184254	2.74451	0.00606005	0.585917
chr9:128166064-128191568	2984.67	-0.267724	0.0974968	-2.74597	0.00603318	0.585917
chr9:128166065-128191572	2984.58	-0.26765	0.0974983	-2.74517	0.00604789	0.585917
chr9:128166065-128191589	2984.69	-0.267559	0.097494	-2.74437	0.00606278	0.585917
chr9:128166072-128191589	2984.37	-0.267551	0.0974905	-2.74438	0.00606254	0.585917
chr4:159123632-159123684	3.74824	-0.767164	0.27972	-2.74262	0.00609517	0.588034
chr12:51590925-51766251	1641.93	0.727576	0.265369	2.74176	0.00611118	0.588934
chr1:46933914-46934246	6.24486	-0.747129	0.273454	-2.73219	0.00629151	0.590334
chr11:33698260-33700801	65.3529	-0.691818	0.253377	-2.73039	0.00632593	0.590334
chr11:77738679-77739568	27.066	-0.697313	0.255589	-2.72826	0.00636699	0.590334
chr14:53949735-53956811	788.341	-0.641986	0.234461	-2.73813	0.00617893	0.590334
chr14:53949738-53954552	690.602	-0.647252	0.236503	-2.73676	0.00620481	0.590334
chr14:53949740-53953455	676.002	-0.648764	0.236848	-2.73916	0.00615971	0.590334
chr14:100207406-100238555	344.995	-0.480047	0.175736	-2.73164	0.00630193	0.590334
chr14:105643051-105644790	16072.2	0.763751	0.279373	2.73381	0.00626066	0.590334
chr14:105863197-105863258	2993.13	0.743657	0.271542	2.73864	0.00616935	0.590334
chr15:80263067-80341768	10.666	0.757176	0.277295	2.73058	0.00632228	0.590334
chr16:7888488-7894395	6.9215	0.66443	0.243226	2.73174	0.00630003	0.590334
chr17:16975998-16981353	23.9755	-0.765643	0.279803	-2.73636	0.00621225	0.590334
chr17:50634776-50635915	101.731	0.671422	0.246045	2.72886	0.00635535	0.590334
chr17:76551579-76557683	230.74	-0.338808	0.123955	-2.73333	0.00626981	0.590334
chr2:72917474-72934891	72.7252	0.655594	0.239478	2.7376	0.00618898	0.590334
chr2:189575160-189580783	2894.57	0.501328	0.183269	2.73547	0.00622908	0.590334
chr2:213005362-213151603	5114.05	0.546532	0.200315	2.72837	0.0063649	0.590334
chr2:216604770-216611202	3.37441	0.717295	0.262362	2.73399	0.0062572	0.590334
chr22:23752742-23754468	37.4495	0.754356	0.275495	2.73818	0.00617793	0.590334
chr3:172889357-173141268	23.8815	0.736398	0.269152	2.73599	0.00621928	0.590334
chr4:82494785-82496278	116.367	0.702139	0.256699	2.73526	0.00623314	0.590334
chr4:157220142-157363684	716.474	-0.756194	0.277009	-2.72986	0.0063362	0.590334
chr4:157220763-157363945	725.881	-0.755969	0.277088	-2.72827	0.00636681	0.590334
chr7:815890-874920	9134.64	-0.239896	0.0876078	-2.7383	0.00617583	0.590334
chr7:816614-874902	9133.2	-0.239916	0.0876137	-2.73834	0.00617507	0.590334
chr7:816614-874920	9133.32	-0.239914	0.0876179	-2.73819	0.00617784	0.590334
chr7:124929914-125145234	847.309	0.528238	0.19293	2.73798	0.00618173	0.590334
chr7:124929920-125144566	836.562	0.527263	0.193216	2.72888	0.00635506	0.590334
chr8:84183266-84921836	708.87	-0.760428	0.278483	-2.73061	0.00632168	0.590334
chr8:84183273-84921631	708.653	-0.760821	0.278486	-2.73199	0.0062953	0.590334
chr8:84183342-84921631	708.617	-0.760718	0.278488	-2.7316	0.00630273	0.590334
chr8:84183533-84921836	708.518	-0.759987	0.278493	-2.72893	0.00635408	0.590334
chr8:84184874-84921844	708.119	-0.760276	0.278499	-2.72991	0.00633525	0.590334
chr9:116198989-116199079	2.87613	0.758694	0.27731	2.73591	0.00622083	0.590334
chr9:131098148-131120343	908.475	-0.629432	0.230527	-2.73041	0.00632565	0.590334
chrX:52495876-52500812	7.29607	-0.705739	0.258478	-2.73037	0.00632633	0.590334
chr1:94928027-94963270	562.198	-0.461428	0.169289	-2.72567	0.00641706	0.590624
chr10:62374191-62672011	848.891	0.533276	0.195573	2.72673	0.00639655	0.590624
chr12:51425116-51480610	1525.21	0.72837	0.267197	2.72597	0.0064113	0.590624
chr12:116835996-116852945	165.411	0.679461	0.24921	2.72646	0.00640184	0.590624
chr19:7918651-7919157	16.7776	-0.760513	0.278956	-2.72628	0.00640517	0.590624
chr2:213005362-213150334	5086.01	0.546485	0.200479	2.7259	0.00641268	0.590624
chr8:39918075-39920890	69.7335	0.760021	0.278775	2.72628	0.00640518	0.590624
chr8:100257341-100310327	12057	0.435441	0.159779	2.72526	0.006425	0.590737
chr12:51424809-51480222	1530.79	0.727509	0.26715	2.72322	0.00646493	0.59379
chr1:150548563-150557724	1594.33	-0.506349	0.186	-2.7223	0.00648292	0.594491
chr12:101646719-101650948	410.941	-0.749668	0.275396	-2.72214	0.00648607	0.594491
chr17:75784770-75825799	5028.81	-0.274772	0.101018	-2.72003	0.00652765	0.59768
chr17:75784599-75825805	5029.22	-0.274746	0.101027	-2.71952	0.00653763	0.597973
chr16:15664726-15726353	6942.09	-0.498081	0.183306	-2.71721	0.00658345	0.598435
chr20:45252238-45254564	3049.28	-0.712899	0.26225	-2.71839	0.00655999	0.598435
chr4:157220667-157366069	755.123	-0.753062	0.277004	-2.71859	0.00655598	0.598435
chr4:157220717-157366075	755.048	-0.75288	0.277022	-2.71776	0.00657247	0.598435
chr6:38715340-38972080	113.19	0.649072	0.238822	2.71781	0.00657148	0.598435
chr9:97634514-97636051	90.7006	-0.352704	0.129796	-2.71737	0.00658025	0.598435
chr12:40522484-40534803	20.5465	0.757104	0.278702	2.71653	0.00659692	0.599042
chr4:52590971-52659335	2634.4	0.283715	0.104502	2.71491	0.00662929	0.60136
chr6_GL000251v2_alt:1982947-1986848	5.04032	-0.756948	0.278867	-2.71437	0.00664027	0.601737
chr10:62374352-62402458	239.905	0.545547	0.20102	2.71389	0.00664985	0.601986
chr12:131469310-131492951	6.95252	0.726053	0.267641	2.71279	0.00667189	0.603283
chr3:152839389-152841439	138.418	-0.729318	0.268874	-2.7125	0.00667788	0.603283
chr1:212624446-212626778	15.0143	-0.749488	0.276388	-2.71173	0.00669335	0.604062
chr1:26037251-26046113	49.8435	0.708094	0.261176	2.71118	0.00670449	0.604447
chr10:62374191-62402458	240.354	0.545029	0.201265	2.70801	0.0067687	0.605137
chr16:15643266-15726353	7322.57	-0.48749	0.179881	-2.71006	0.006727	0.605137
chr17:59860012-59892920	1217.69	-0.305893	0.113006	-2.70688	0.00679194	0.605137
chr17:59860316-59892893	1199.41	-0.308846	0.114073	-2.70745	0.00678021	0.605137
chr2:206162227-206162359	57.6632	0.695127	0.256758	2.70732	0.00678291	0.605137
chr3:15439198-15440560	447.593	0.47593	0.175775	2.70761	0.00677703	0.605137
chr4:15960242-15963236	45.4854	-0.748891	0.276676	-2.70675	0.00679458	0.605137
chr6:73394852-73408008	65.3178	-0.594086	0.219295	-2.70908	0.00674709	0.605137
chr6_GL000251v2_alt:2749674-2753012	1052.24	0.757314	0.279616	2.7084	0.00676078	0.605137
chr6_GL000251v2_alt:2749674-2753019	1052.24	0.757314	0.279616	2.7084	0.00676078	0.605137
chr6_GL000251v2_alt:2749674-2753056	1052.28	0.75722	0.279616	2.70807	0.00676766	0.605137
chr9:128166758-128191550	2828.11	-0.260119	0.0960013	-2.70953	0.00673781	0.605137
chr17:59860033-59892858	1216.88	-0.30576	0.113025	-2.70525	0.00682528	0.607257
chr3:15439063-15440566	490.349	0.475581	0.175892	2.70383	0.0068546	0.608306
chr4:121816443-121823932	861.566	0.658341	0.243499	2.70367	0.00685779	0.608306
chr6:34514888-34529552	55.8422	0.722302	0.267147	2.70376	0.006856	0.608306
chr1:150549407-150558748	1769.52	-0.495735	0.183699	-2.69862	0.00696266	0.608324
chr13:52434837-52450244	1097.39	-0.260298	0.096421	-2.6996	0.00694226	0.608324
chr14:73478488-73480922	4.75903	-0.741503	0.274782	-2.69852	0.00696493	0.608324
chr16:3263742-3267567	391	-0.46647	0.172801	-2.69947	0.00694494	0.608324
chr16:15650226-15726353	7272.92	-0.48803	0.180628	-2.70185	0.00689548	0.608324
chr17:6444414-6451469	135.441	0.726997	0.269234	2.70024	0.00692898	0.608324
chr19:13906441-13930659	1788.34	-0.337789	0.12523	-2.69736	0.00698926	0.608324
chr2:72129392-72143084	185.59	-0.650545	0.241192	-2.69721	0.00699229	0.608324
chr2:169067076-169095959	243.659	0.571379	0.211845	2.69715	0.00699349	0.608324
chr3:179794957-180036930	795.35	-0.727347	0.269444	-2.69944	0.00694566	0.608324
chr4:157221665-157366075	737.496	-0.747443	0.276959	-2.69875	0.00696012	0.608324
chr4:187995770-188005045	2.31327	0.639964	0.237285	2.69703	0.00699612	0.608324
chr4:187995770-188005050	2.31327	0.639964	0.237285	2.69703	0.00699612	0.608324
chr5:157260121-157266625	92.5075	0.700755	0.259703	2.69829	0.00696961	0.608324
chr6:24840324-25042010	5676.9	0.600558	0.22266	2.69719	0.00699266	0.608324
chr8:39584577-39730063	12.9124	0.708808	0.262802	2.69711	0.00699432	0.608324
chr8:39584580-39730064	12.9124	0.708808	0.262802	2.69711	0.00699432	0.608324
chr8:39584622-39729968	12.9124	0.708808	0.262802	2.69711	0.00699432	0.608324
chr8:39913283-39928431	283.522	0.749496	0.277443	2.70144	0.00690399	0.608324
chr8:100257059-100303259	10967.4	0.434792	0.161029	2.70009	0.00693199	0.608324
chr1:357382-359681	28.1741	-0.737708	0.273946	-2.69289	0.00708355	0.608784
chr1:23870525-23913362	220.051	0.748782	0.277908	2.69435	0.00705257	0.608784
chr11:23761329-23804598	51.1118	-0.74114	0.274958	-2.69547	0.00702902	0.608784
chr11:75400390-75400538	54.5957	0.667173	0.24775	2.69292	0.00708286	0.608784
chr11:126430941-127000810	1549.49	0.731711	0.27163	2.69378	0.00706465	0.608784
chr17:1779484-1829881	1544.53	-0.217016	0.0805383	-2.69456	0.00704808	0.608784
chr4:6347925-6523547	867.815	0.754219	0.27981	2.69547	0.00702895	0.608784
chr5:115124761-115180159	1398.38	-0.702686	0.260945	-2.69285	0.00708435	0.608784
chr7:816614-843872	3216.59	-0.274756	0.101975	-2.69435	0.00705266	0.608784
chr9:86026145-86099558	7296.83	0.48946	0.181612	2.69508	0.0070371	0.608784
chr9:86026146-86100149	7312.6	0.489582	0.181676	2.69481	0.00704298	0.608784
SAR	137.701	0.751732	0.279145	2.69298	0.00708174	0.608784
chr11:196760-198135	15.3581	-0.601564	0.223782	-2.68816	0.00718463	0.610964
chr11:126423358-127000759	1624.52	0.725991	0.269944	2.68941	0.00715778	0.610964
chr11:126423494-127000520	1621.06	0.726051	0.27001	2.68898	0.00716715	0.610964
chr17:59860224-59891003	1150.12	-0.305106	0.113481	-2.68861	0.00717506	0.610964
chr19:33177071-33177155	2.76675	-0.752234	0.279813	-2.68835	0.0071807	0.610964
chr2:72129237-72148038	229.38	-0.645168	0.240009	-2.6881	0.00718601	0.610964
chr22:43827599-43862518	123.659	0.74763	0.277812	2.69113	0.00712098	0.610964
chr3:167240286-167380301	57.3428	0.670127	0.249197	2.68914	0.00716363	0.610964
chr3:167240631-167380283	57.3428	0.670127	0.249197	2.68914	0.00716363	0.610964
chr5:115126502-115180037	1306.16	-0.700192	0.260227	-2.6907	0.00713025	0.610964
chr5:173232108-173235357	6.94354	-0.708629	0.263452	-2.68979	0.00714976	0.610964
chr12:51590265-51662820	429.444	0.724473	0.269544	2.68778	0.00719298	0.610966
chr19:362199-375970	42.2594	-0.651179	0.242331	-2.68715	0.00720654	0.611528
chr1:151540515-151561855	1092.35	0.586476	0.218301	2.68655	0.00721945	0.612034
chr12:109783084-109814891	567.949	-0.513403	0.191125	-2.68622	0.00722664	0.612055
chr3:108380368-108529322	73.6746	0.613026	0.228257	2.68568	0.00723816	0.612441
chr17:7651111-7657768	164.474	-0.735723	0.274021	-2.68491	0.00725488	0.612708
chr19:35330842-35331920	34.6128	0.73585	0.274082	2.68478	0.00725771	0.612708
chr20:44755910-44810271	196.565	0.747961	0.278614	2.68458	0.00726218	0.612708
chr7:117479962-117668661	342.456	-0.75003	0.279465	-2.6838	0.00727904	0.612956
chr7:117479962-117668665	342.456	-0.75003	0.279465	-2.6838	0.00727904	0.612956
chr6:105158279-105179860	64.1234	-0.682395	0.254418	-2.68218	0.00731437	0.615343
chr1:111726505-111755824	350.709	-0.314543	0.117318	-2.68111	0.00733784	0.616729
chr18:8801655-8802305	14.4519	0.676033	0.252231	2.68022	0.00735744	0.617485
chr3:193241124-193270854	287.923	0.740921	0.276489	2.67974	0.00736787	0.617485
chr3:193241124-193270855	287.923	0.740921	0.276489	2.67974	0.00736787	0.617485
chr3:167240411-167379790	57.2068	0.669593	0.249904	2.6794	0.00737532	0.617522
chr11:64646398-64659681	137.559	-0.483779	0.180743	-2.67661	0.00743711	0.618624
chr12:51328442-51346679	8.27005	0.72871	0.272259	2.67654	0.00743873	0.618624
chr12:51662763-51808513	1872.64	0.705093	0.263537	2.67549	0.00746192	0.618624
chr12:113089865-113097997	250.135	-0.425114	0.158765	-2.67763	0.00741447	0.618624
chr13:57154060-57157082	2.07536	0.656512	0.245272	2.67667	0.00743587	0.618624
chr14:88182768-88326907	63.2027	0.721346	0.269559	2.67602	0.00745019	0.618624
chr15:65258093-65286872	988.008	-0.272599	0.101828	-2.67705	0.00742729	0.618624
chr15:65258095-65286843	987.876	-0.272461	0.101842	-2.67532	0.00746574	0.618624
chr3:191199240-191265615	53.6644	0.678174	0.253416	2.67613	0.00744787	0.618624
chr4:118280037-118353003	1381.84	-0.710298	0.265269	-2.67765	0.00741414	0.618624
chr5:164297128-165171613	92.5121	0.672185	0.251212	2.67577	0.00745578	0.618624
chr9:12775667-12777578	514.796	0.659782	0.246657	2.6749	0.00747526	0.618831
chr11:60378529-60417688	5914.82	0.547997	0.204922	2.67417	0.0074915	0.619011
chr3:9750017-9751072	305.867	-0.369835	0.138288	-2.67439	0.00748658	0.619011
chr15:81633886-81642190	126.332	-0.733799	0.274468	-2.67353	0.00750565	0.619019
chr19:10041840-10074135	2.65715	0.72765	0.272166	2.67355	0.00750528	0.619019
chr14_GL000194v1_random:53589-56132	341.089	-0.623739	0.233477	-2.67152	0.00755077	0.621576
chr2:218981086-218985657	2.89613	-0.727141	0.272179	-2.67155	0.00755011	0.621576
chr14:75238615-75269283	126.794	-0.641991	0.240416	-2.67033	0.00757771	0.623212
chr12:56162358-56190284	7336.48	-0.244583	0.0917223	-2.66657	0.00766307	0.626721
chr2:130693734-130702473	224.222	0.738303	0.276825	2.66704	0.00765224	0.626721
chr2:213007171-213151603	4834.72	0.533367	0.199997	2.66687	0.0076562	0.626721
chr21:20998314-21543329	9708.82	0.730072	0.273704	2.66738	0.00764453	0.626721
chr4_GL000008v2_random:33831-52799	5.50735	0.710374	0.266348	2.66709	0.00765105	0.626721
chr5:164296977-165171643	92.6473	0.670398	0.251305	2.66767	0.00763799	0.626721
chr5:164297061-165171613	92.6213	0.669914	0.251307	2.66572	0.00768241	0.62772
chr14:68979681-68987463	93.9868	-0.457401	0.171693	-2.66406	0.00772035	0.628549
chr16:76277277-76559231	47.1606	0.659109	0.247435	2.66377	0.00772711	0.628549
chr16:76277277-76559238	47.1606	0.659109	0.247435	2.66377	0.00772711	0.628549
chr4:52594177-52659290	2416.46	0.279955	0.105099	2.66372	0.00772824	0.628549
chr8:94895812-95058710	9644.18	0.389237	0.14609	2.66436	0.00771357	0.628549
chr1:120076615-120077091	5.82084	0.735612	0.276255	2.6628	0.00774928	0.629679
chr12:3538213-3593973	17.2751	0.625807	0.235144	2.66138	0.00778207	0.63176
chr15:80554608-80562944	78.8177	0.574996	0.216112	2.66064	0.00779934	0.63258
chr10:101090307-101131126	14.6723	0.743319	0.279552	2.65897	0.00783808	0.633676
chr12:51591235-51812864	2448.57	0.699385	0.263026	2.65899	0.00783746	0.633676
chr19:34905314-34908188	2.15353	0.691885	0.26021	2.65894	0.00783862	0.633676
chr20:53941457-54070765	1796.89	0.73167	0.275219	2.6585	0.00784883	0.633676
chr6:105158359-105179995	64.1562	-0.675826	0.254197	-2.65867	0.0078449	0.633676
chr4:28381496-28402864	7.38367	0.703936	0.264827	2.6581	0.00785826	0.633856
chr2:45174343-45254941	93.2874	0.667177	0.251092	2.6571	0.00788165	0.634753
chr20:53944622-53996197	1173.07	0.730468	0.274946	2.65677	0.00788944	0.634753
chr5:79220941-79221073	4.76619	0.730795	0.275088	2.65659	0.00789356	0.634753
chr8:23084354-23103558	95.5076	0.712938	0.268386	2.65639	0.0078982	0.634753
chr1:30718771-30726827	378.544	-0.371889	0.140015	-2.65606	0.00790593	0.634795
chr1:17755312-17827063	11.0265	0.733583	0.27633	2.65473	0.00793715	0.636722
chr7:124929872-125125907	717.42	0.513742	0.193548	2.65434	0.00794626	0.636872
chr7:36597833-36600120	73.2321	0.554846	0.209117	2.65328	0.00797145	0.63831
chr3:15438645-15440594	522.435	0.464166	0.174997	2.65242	0.00799179	0.639358
chr3:119173516-119204112	52.4857	0.564148	0.212743	2.65179	0.00800671	0.63997
chr1:30718503-30726744	378.052	-0.370893	0.139992	-2.64938	0.00806389	0.640888
chr1:155919908-155920045	30.9819	0.674965	0.254717	2.64986	0.0080524	0.640888
chr11:119380741-119381581	13.1627	-0.726059	0.273923	-2.6506	0.00803498	0.640888
chr12:51353752-51391409	4398.81	0.644048	0.243143	2.64884	0.00807686	0.640888
chr12:123671112-123708007	1234.65	-0.34925	0.13213	-2.64323	0.00821195	0.640888
chr14:105624349-105626066	7952.3	0.738808	0.279044	2.64764	0.00810568	0.640888
chr16:15741150-15741791	289.791	-0.710386	0.268257	-2.64816	0.00809321	0.640888
chr17:6444440-6451065	130.914	0.719734	0.272362	2.64256	0.00822809	0.640888
chr17:6444445-6451055	130.854	0.720101	0.272343	2.6441	0.00819083	0.640888
chr17:19363656-19377905	167.721	-0.399277	0.150998	-2.64426	0.00818686	0.640888
chr19:16577745-16660115	6778.36	-0.220612	0.0835192	-2.64146	0.00825501	0.640888
chr2:98725938-98730248	520.958	0.405565	0.15349	2.64229	0.00823473	0.640888
chr2:100109844-100142739	307.966	0.649658	0.245367	2.6477	0.00810411	0.640888
chr2:169067034-169096167	251.272	0.563387	0.213297	2.64132	0.0082583	0.640888
chr2:213007359-213148629	4697.6	0.529504	0.200378	2.64252	0.00822912	0.640888
chr2:225408880-225627130	128.98	0.714511	0.269974	2.64659	0.00813088	0.640888
chr20:53943540-54070545	1782.65	0.727837	0.275553	2.64137	0.00825711	0.640888
chr20:53943540-54070594	1783.5	0.727965	0.275553	2.64183	0.00824593	0.640888
chr21:20998563-21537957	9525.26	0.723682	0.273922	2.64193	0.00824345	0.640888
chr3:58861227-59050012	654.29	0.578258	0.218825	2.64257	0.00822806	0.640888
chr3:161426426-161448242	961.718	0.660513	0.249735	2.64486	0.00817258	0.640888
chr3:161429111-161429613	937.641	0.667684	0.252111	2.64837	0.00808808	0.640888
chr4:6322943-6563600	1049.35	0.739637	0.279747	2.64395	0.0081944	0.640888
chr4:6323160-6555678	1037.61	0.739353	0.279777	2.64265	0.00822592	0.640888
chr4:66003280-66016792	18.3681	0.542129	0.204986	2.64471	0.00817604	0.640888
chr5:141430617-141512979	5920.07	-0.446923	0.169001	-2.6445	0.00818122	0.640888
chr5:150608427-150615354	64.0547	-0.564164	0.212855	-2.65046	0.00803822	0.640888
chr6:24840271-24843136	174.381	0.595936	0.225271	2.64542	0.00815908	0.640888
chr6_GL000253v2_alt:1089453-1093611	4.23512	0.68559	0.259234	2.64468	0.00817684	0.640888
chr6_GL000253v2_alt:1089465-1093608	4.23512	0.68559	0.259234	2.64468	0.00817684	0.640888
chr6_GL000256v2_alt:3022668-3026006	48.7355	-0.574028	0.216632	-2.64979	0.00805421	0.640888
chr8:125082432-125091790	1315.18	0.418041	0.157771	2.64967	0.00805696	0.640888
chr8:142775622-142777263	145.626	-0.577774	0.21865	-2.64246	0.00823052	0.640888
chr8:2701472-2728417	289.562	-0.706278	0.267487	-2.64042	0.00828034	0.640904
chr8:29815003-29828504	8.31948	0.717036	0.271547	2.64055	0.00827706	0.640904
chrX:3041470-3112726	29.1532	-0.738833	0.279754	-2.64101	0.00826599	0.640904
chr19:16577641-16660104	6785.09	-0.220554	0.0835454	-2.63994	0.00829215	0.641137
chr20:57561109-57565977	145.172	-0.738542	0.279782	-2.6397	0.0082979	0.641137
chr1:205913047-205943460	15.604	0.736298	0.279413	2.63516	0.00840967	0.644683
chr1:205913053-205943460	15.604	0.736298	0.279413	2.63516	0.00840967	0.644683
chr12:51809704-51810600	38.8701	0.678688	0.257476	2.63593	0.00839073	0.644683
chr12:56521994-56571716	1671.89	-0.473872	0.179743	-2.63639	0.0083794	0.644683
chr14:88184892-88323249	60.2855	0.713436	0.270554	2.63695	0.00836562	0.644683
chr17:40819159-40828266	250.956	-0.541215	0.205372	-2.63529	0.00840653	0.644683
chr2:169064788-169096167	251.728	0.562147	0.213135	2.63751	0.00835174	0.644683
chr4:77157224-77433388	6669.31	0.437656	0.166042	2.63581	0.0083936	0.644683
chr7:156638362-156640654	255.771	0.544215	0.206436	2.63623	0.0083832	0.644683
chr1:19814366-19819502	52.3478	-0.730504	0.278199	-2.62584	0.00864363	0.645685
chr1:28505942-28539196	38771.2	0.69823	0.266533	2.61967	0.0088014	0.645685
chr1:28506056-28539300	38772.1	0.698225	0.26653	2.61969	0.00880109	0.645685
chr1:84398531-84415018	54.0862	-0.721523	0.275396	-2.61994	0.00879443	0.645685
chr1:206897443-206904139	149.018	0.67014	0.254833	2.62972	0.00854542	0.645685
chr1:209661365-209724125	1239.78	-0.630949	0.240375	-2.62486	0.00866854	0.645685
chr10:92159571-92159672	2.08874	-0.735316	0.279518	-2.63065	0.00852211	0.645685
chr11:60455850-60468892	598.916	0.734996	0.279545	2.62926	0.00855719	0.645685
chr11:93784281-93789796	544.083	-0.221519	0.0845009	-2.6215	0.00875443	0.645685
chr12:114408195-114409614	30.6609	-0.51694	0.197052	-2.62337	0.0087064	0.645685
chr12:123671112-123708401	1291.05	-0.336358	0.128278	-2.62209	0.00873911	0.645685
chr15:66563566-66565974	4.89128	0.733694	0.279154	2.62828	0.00858178	0.645685
chr15:75017652-75019061	81.1944	0.65997	0.251518	2.62394	0.00869178	0.645685
chr15:78194647-78245688	47.3348	-0.732688	0.279175	-2.62448	0.00867811	0.645685
chr16:23836000-24220611	4256.36	0.646345	0.246602	2.621	0.00876712	0.645685
chr16:23836023-24220611	4256.36	0.646345	0.246602	2.621	0.00876712	0.645685
chr16:23836081-23869326	668.381	0.650053	0.24786	2.62267	0.00872447	0.645685
chr16:55760598-55774926	13.9351	-0.735748	0.279777	-2.62976	0.00854441	0.645685
chr17:56593698-56595590	52.9436	-0.729298	0.277415	-2.62891	0.00856603	0.645685
chr17:59859489-59892715	1289.74	-0.295229	0.112231	-2.63055	0.0085248	0.645685
chr17:59859489-59892935	1305.26	-0.292698	0.111685	-2.62075	0.00877371	0.645685
chr17:82400702-82401382	7.09187	-0.661272	0.251215	-2.6323	0.00848097	0.645685
chr18:8705660-8828946	2998.97	0.549953	0.208943	2.63208	0.00848642	0.645685
chr18:8707410-8832777	3121.85	0.54487	0.207995	2.61963	0.00880258	0.645685
chr19:362056-376013	43.9369	-0.636515	0.242562	-2.62414	0.00868689	0.645685
chr19:35826379-35851838	6.79876	0.724741	0.275995	2.62593	0.00864136	0.645685
chr2:87338477-87339035	42.5302	0.728959	0.278196	2.62031	0.00878492	0.645685
chr2:88947300-88947957	7382.26	0.728087	0.277087	2.62765	0.00859762	0.645685
chr2:98655861-98663473	638.092	0.466929	0.177954	2.62388	0.00869348	0.645685
chr2:169069575-169095767	204.791	0.542811	0.206644	2.62679	0.00861946	0.645685
chr2:171323900-171327065	276.079	0.451095	0.171435	2.63128	0.00850642	0.645685
chr2:219425070-219426184	81.1266	-0.726642	0.276604	-2.62701	0.00861394	0.645685
chr21:36699133-36749917	341.525	0.680818	0.258733	2.63135	0.00850461	0.645685
chr22:29438582-29442455	67.8595	0.602238	0.228695	2.63336	0.0084544	0.645685
chr3:58824440-58970728	515.626	0.587538	0.223542	2.62831	0.00858104	0.645685
chr3:58824470-58970660	515.563	0.587579	0.223523	2.62871	0.00857083	0.645685
chr3:121988345-122007301	396.468	0.458574	0.174798	2.62345	0.00870454	0.645685
chr3:181952342-182010678	5.82738	0.712474	0.270533	2.6336	0.00844854	0.645685
chr4:38509766-38518056	16.375	0.733505	0.279731	2.62218	0.00873686	0.645685
chr4:87832976-87845240	8.48706	0.719073	0.273833	2.62595	0.00864073	0.645685
chr5:149003946-149041546	302.09	-0.563361	0.213995	-2.63259	0.00847359	0.645685
chr6:10633759-10647268	62.4621	-0.639806	0.243224	-2.63052	0.00852544	0.645685
chr7:45888356-45893668	34.4571	-0.719495	0.274427	-2.62181	0.00874646	0.645685
chr7:45888359-45893625	34.4571	-0.719495	0.274427	-2.62181	0.00874646	0.645685
chr8:10525545-10554166	65.5069	-0.733675	0.279815	-2.622	0.00874145	0.645685
chr8:39902374-39928426	288.869	0.729001	0.276979	2.63197	0.00848906	0.645685
chr8:86214051-86230381	125.123	0.729057	0.277271	2.6294	0.00855351	0.645685
chr8:100259062-100268920	3035.11	0.444102	0.169113	2.62607	0.00863777	0.645685
chrX:13035617-13044682	6.03508	0.733885	0.279308	2.62751	0.00860131	0.645685
chrX:13035632-13044681	6.03508	0.733885	0.279308	2.62751	0.00860131	0.645685
chrX:24146224-24149654	87.3994	-0.461372	0.175422	-2.63006	0.00853689	0.645685
chrX:153669783-153673288	43.7955	0.732643	0.27968	2.61958	0.00880393	0.645685
chr1:95120146-95138554	168.717	-0.556415	0.212507	-2.61834	0.00883586	0.646334
chr11:4593806-4595013	19.4731	-0.660122	0.252099	-2.6185	0.00883177	0.646334
chr21:21223294-21226829	92.2601	0.730296	0.278914	2.61836	0.00883535	0.646334
chr4:5957117-5989818	30.5848	0.732463	0.279769	2.6181	0.00884213	0.646334
chr3:41899110-41899253	2.83524	0.73219	0.279741	2.61738	0.00886068	0.646617
chr7:832954-842073	1844.26	-0.248617	0.0949795	-2.61759	0.00885531	0.646617
chr5:177446826-177456268	531.548	0.633911	0.242339	2.6158	0.00890178	0.647211
chr6_GL000254v2_alt:3065247-3068585	48.5074	-0.56649	0.216576	-2.61566	0.00890556	0.647211
chr6_GL000254v2_alt:3065258-3068585	48.5074	-0.56649	0.216576	-2.61566	0.00890556	0.647211
chrX:153669729-153673845	43.8708	0.731558	0.279678	2.61571	0.00890409	0.647211
chrX:153669732-153673693	43.8708	0.731558	0.279678	2.61571	0.00890409	0.647211
chr22:21031356-21043969	19.9227	0.671265	0.256744	2.61453	0.00893493	0.64881
chr1:95117922-95244955	2573.88	-0.421917	0.161412	-2.61391	0.00895135	0.648992
chr5:177446794-177456282	532.478	0.633048	0.242187	2.61388	0.00895217	0.648992
chr1:94333266-94334848	4.35583	0.730568	0.279681	2.61215	0.00899757	0.650145
chr4:6323055-6472446	966.35	0.729937	0.27945	2.61204	0.00900028	0.650145
chr4:67558727-67606898	303.612	0.615207	0.235543	2.61186	0.00900498	0.650145
chr7:139829253-139914029	1713.55	0.54738	0.20952	2.61254	0.0089871	0.650145
chr7:139829310-139914029	1713.55	0.54738	0.20952	2.61254	0.0089871	0.650145
chr13:67224730-67230331	498.068	-0.703897	0.269559	-2.61129	0.00902013	0.650351
chr16:29863833-29868047	14.4775	0.712077	0.272731	2.61092	0.00902999	0.650351
chr18:79792725-79816365	61.1685	0.70499	0.269993	2.61114	0.00902414	0.650351
chr11:47214941-47239216	2614.79	-0.308935	0.118362	-2.6101	0.00905167	0.65138
chr7:100896223-100896974	2.69975	-0.6986	0.267731	-2.60934	0.00907175	0.652292
chr11:2132672-2141016	980.342	-0.727761	0.279172	-2.60685	0.00913783	0.653386
chr11:60378484-60395951	5442.07	0.538914	0.206672	2.60758	0.00911839	0.653386
chr13:21298138-21304555	274.006	-0.30052	0.115246	-2.60765	0.00911666	0.653386
chr17:82101469-82212813	6548.6	-0.421746	0.161723	-2.60783	0.00911194	0.653386
chr7:38273586-38273647	5.35927	0.703809	0.270017	2.60654	0.00914631	0.653386
chrX:13035711-13044602	6.007	0.72828	0.279321	2.60732	0.00912539	0.653386
chrX:101268253-101293071	34.2811	0.633646	0.242959	2.60804	0.00910624	0.653386
chrX:153669767-153674325	44.1242	0.729018	0.279663	2.60678	0.00913986	0.653386
chr3:58913569-59049991	441.369	0.574444	0.220457	2.6057	0.0091688	0.654462
chr2:105097051-105098637	332.171	0.549706	0.21107	2.60437	0.00920432	0.655397
chr8:17864392-17895404	40.0748	-0.72845	0.279722	-2.60419	0.00920907	0.655397
chr8:17864392-17895538	40.0748	-0.72845	0.279722	-2.60419	0.00920907	0.655397
chrX:153669734-153674361	44.1862	0.728255	0.279658	2.6041	0.00921167	0.655397
chr1:75206267-75396636	939.74	0.661532	0.254074	2.6037	0.0092223	0.655624
chrX:101268252-101293057	34.2403	0.631969	0.242785	2.603	0.0092413	0.656445
chr4:67558727-67607337	313.728	0.611705	0.235054	2.60241	0.00925724	0.657048
chr18:54353926-54357848	11.31	-0.693348	0.266575	-2.60094	0.0092968	0.657915
chr18:54354054-54357860	11.31	-0.693348	0.266575	-2.60094	0.0092968	0.657915
chr4:154563025-154570721	49.1287	-0.641948	0.246875	-2.6003	0.00931427	0.657915
chr4:154563037-154570799	49.3166	-0.642919	0.247201	-2.60079	0.00930087	0.657915
chr5:58974560-59276119	7180.5	0.639306	0.245849	2.6004	0.00931154	0.657915
chr5:148430158-148430807	41.0406	-0.511596	0.196712	-2.60073	0.0093025	0.657915
chr11:60699573-60715811	22.1931	0.717912	0.276124	2.59996	0.00932335	0.658029
chr7:45888496-45893653	33.9247	-0.712971	0.274283	-2.5994	0.0093388	0.658591
chr16:4511805-4538784	1337.22	-0.3361	0.129323	-2.59893	0.00935143	0.658954
chr19:13906200-13930879	1902.6	-0.328317	0.126373	-2.59801	0.00937656	0.660197
chr1:109539871-109547260	40.532	-0.442546	0.170384	-2.59735	0.00939468	0.660459
chr4:154562955-154571086	49.6943	-0.64261	0.247412	-2.59733	0.00939528	0.660459
chr4:118282938-118298775	224.348	-0.689662	0.265558	-2.59703	0.00940333	0.660497
chr3:53530321-53530401	10.1875	0.718974	0.276903	2.59649	0.0094183	0.661022
chr3:38265905-38276328	48.2641	-0.40339	0.155379	-2.59617	0.00942706	0.66111
chr12:7471179-7502737	3822.49	0.653572	0.251943	2.59413	0.00948301	0.663449
chr18:8717370-8832777	3032.43	0.539241	0.207854	2.59433	0.00947761	0.663449
chr18:8717370-8832778	3032.43	0.539241	0.207854	2.59433	0.00947761	0.663449
chr16:32951992-33028037	22.2862	0.627633	0.242074	2.59273	0.00952163	0.664938
chr3:167240328-167372988	55.4141	0.649209	0.250414	2.59254	0.00952694	0.664938
chr3:167240411-167372988	55.4141	0.649209	0.250414	2.59254	0.00952694	0.664938
chr12:92421530-92483680	164.882	0.635572	0.2452	2.59206	0.00954033	0.665346
chr20:57561079-57566457	151.256	-0.725057	0.279776	-2.59156	0.00955424	0.665788
chr11:30899578-30992686	387.185	0.705147	0.272185	2.59069	0.0095783	0.66641
chr20:44751807-44810338	474.098	0.72488	0.27979	2.5908	0.00957539	0.66641
chr1:171090904-171100735	511.186	-0.692978	0.267623	-2.58938	0.00961492	0.667903
chr12:7470812-7503893	3899.44	0.652896	0.252127	2.58955	0.00961005	0.667903
chr1:148482547-148483285	7.32029	0.706769	0.273321	2.58585	0.00971385	0.667911
chr1:235550831-235595479	161.694	0.707435	0.273268	2.5888	0.00963115	0.667911
chr10:133528078-133532164	63.2154	0.608185	0.235322	2.58448	0.00975271	0.667911
chr11:60378538-60395254	5253.86	0.534661	0.20662	2.58765	0.0096632	0.667911
chr11:126656085-126682104	49.7505	0.721979	0.279294	2.58502	0.00973743	0.667911
chr12:7471179-7503776	3880.62	0.652751	0.252188	2.58835	0.00964358	0.667911
chr12:9148839-9208370	1450.7	0.655228	0.2536	2.58371	0.00977436	0.667911
chr12:51403160-51497862	2502.02	0.692496	0.26776	2.58626	0.00970243	0.667911
chr13:107168534-107866735	9977.78	0.671218	0.259778	2.58381	0.00977154	0.667911
chr16:75406571-75433470	1160.49	-0.277193	0.107117	-2.58776	0.00966021	0.667911
chr17:39401792-39406233	980.211	0.526455	0.203651	2.58509	0.00973541	0.667911
chr19:50418940-50428124	142.861	0.723353	0.279733	2.58587	0.00971331	0.667911
chr2:87338510-87339035	42.3301	0.719756	0.278428	2.58507	0.00973582	0.667911
chr2:230996120-231007284	2.12474	0.560123	0.216488	2.58731	0.0096728	0.667911
chr2:230996137-231007284	2.12474	0.560123	0.216488	2.58731	0.0096728	0.667911
chr2:240629377-240631252	99.248	0.516525	0.199718	2.58627	0.0097022	0.667911
chr3:58824470-59019093	658.176	0.57298	0.221646	2.58511	0.00973482	0.667911
chr3:101940858-101997926	100.409	-0.708909	0.274431	-2.5832	0.00978892	0.667911
chr4:75980789-76005942	2214.32	0.682076	0.263674	2.58682	0.00968669	0.667911
chr5:141413175-141512979	8189.2	-0.444076	0.171636	-2.58731	0.00967293	0.667911
chr5:160091341-160119423	2675.03	-0.225265	0.0871922	-2.58355	0.00977906	0.667911
chr7:107999791-107999982	4.35231	0.720324	0.278852	2.58318	0.00978944	0.667911
chr7:121325366-121339458	35.3799	0.627142	0.242729	2.58372	0.00977424	0.667911
chr22:32360651-32363117	10.3673	0.693851	0.268757	2.58171	0.00983133	0.67025
chr1:28508558-28508762	20320.3	0.700379	0.271334	2.58124	0.00984448	0.670627
chr1:248272770-248273836	11.0945	-0.720466	0.279168	-2.58076	0.00985835	0.670942
chr6:49499957-49527047	6.7443	0.721755	0.279691	2.58055	0.00986433	0.670942
chr12:101646719-101659970	1027.34	-0.702985	0.272445	-2.58028	0.00987204	0.670948
chr1:228164085-228165512	61.8876	-0.430689	0.167113	-2.57723	0.00995943	0.672982
chr12:116738290-116853629	528.929	0.59841	0.232128	2.57792	0.00993957	0.672982
chr12:116738290-116853631	528.929	0.59841	0.232128	2.57792	0.00993957	0.672982
chr15:51312226-51338581	23.7143	0.68628	0.266224	2.57783	0.00994238	0.672982
chr15:84205431-84205714	80.8307	-0.641369	0.24896	-2.57619	0.00998948	0.672982
chr18:35951802-35966118	20.4521	-0.673955	0.261549	-2.57678	0.00997252	0.672982
chr3:194487453-194518279	425.039	0.478032	0.18539	2.57853	0.0099223	0.672982
chr5:115147067-115169730	528.786	-0.666096	0.258561	-2.57617	0.00999018	0.672982
chr5:177448333-177456268	476.48	0.62748	0.243582	2.57605	0.00999365	0.672982
chr6:34514886-34535221	148.095	0.656598	0.254793	2.57698	0.00996672	0.672982
chr8:86214391-86230360	120.859	0.71507	0.27742	2.57757	0.00994977	0.672982
chr8:137852326-137929044	7.11126	0.712226	0.276379	2.57699	0.00996655	0.672982
chr3:58953486-59046311	285.05	0.584105	0.226771	2.57575	0.0100022	0.673044
chr14:106037902-106038365	445.956	0.711997	0.276553	2.57454	0.0100374	0.673625
chr17:80415468-80418837	358.073	-0.264243	0.102627	-2.57479	0.0100301	0.673625
chr5:56099772-56232926	125.379	0.538236	0.20903	2.57492	0.0100262	0.673625
chrX:15602880-15621484	24.0078	-0.719831	0.279611	-2.5744	0.0100414	0.673625
chr3:197660564-197665757	99.5419	-0.703053	0.273164	-2.57373	0.0100607	0.6743
chr6_GL000255v2_alt:2979183-2982521	40.8901	-0.554908	0.215622	-2.57353	0.0100668	0.6743
chr3:58824436-59017637	652.992	0.570894	0.222028	2.57127	0.0101326	0.676998
chr5:141476012-141512975	3752.67	-0.386031	0.150156	-2.57087	0.0101444	0.676998
chr6_GL000256v2_alt:3506970-3509073	47.4971	0.717597	0.27913	2.57083	0.0101455	0.676998
chr6_GL000256v2_alt:3506970-3509111	47.4971	0.717597	0.27913	2.57083	0.0101455	0.676998
chrX:52512076-52515527	6.90509	-0.624337	0.242852	-2.57085	0.010145	0.676998
chr2:157430870-157488961	1579.44	0.627736	0.244235	2.57021	0.0101636	0.677202
chrX:2852739-2853760	5.37836	-0.71918	0.279815	-2.5702	0.0101639	0.677202
chr11:62665421-62665570	402.118	0.647583	0.252099	2.56877	0.0102062	0.679396
chr2:169069555-169096162	233.359	0.542694	0.211284	2.56856	0.0102123	0.679396
chr12:116255882-116255988	5.7927	0.710156	0.27652	2.56819	0.0102231	0.679602
chr14:97632646-97686658	6.703	0.705402	0.27471	2.56781	0.0102344	0.67984
chr1:78229598-78293890	79.933	-0.666543	0.259864	-2.56497	0.0103184	0.680287
chr1:103687414-103696454	81.506	0.716597	0.279302	2.56567	0.0102977	0.680287
chr1:103687417-103696290	81.3903	0.716454	0.279305	2.56513	0.0103137	0.680287
chr13:24843878-24879921	14.0818	0.65491	0.255193	2.56633	0.010278	0.680287
chr15:81427447-81755217	2767.14	-0.636207	0.247951	-2.56586	0.0102921	0.680287
chr3:18445236-18469702	417.895	0.580046	0.22608	2.56567	0.0102977	0.680287
chr5:115602056-115603205	106.05	-0.311227	0.121325	-2.56523	0.0103108	0.680287
chr5:141417859-141512979	7424.29	-0.442213	0.172284	-2.56677	0.0102649	0.680287
chr5:164973487-165130233	17.2084	0.714151	0.278394	2.56525	0.0103101	0.680287
chr6:170178680-170179660	12.8507	-0.688519	0.268405	-2.56522	0.010311	0.680287
chr11:126652851-126682103	63.5567	0.716126	0.279481	2.56234	0.0103968	0.680299
chr15:48225850-48234925	55.6611	0.608488	0.237378	2.56337	0.0103661	0.680299
chr19:8374420-8377827	195.326	-0.3209	0.125248	-2.56212	0.0104035	0.680299
chr2:25227854-25228221	70.6561	0.406915	0.15872	2.56373	0.0103554	0.680299
chr3:108822772-108847380	224.854	0.679782	0.265215	2.56314	0.0103731	0.680299
chr4:75950729-75957373	471.069	0.286678	0.111796	2.5643	0.0103383	0.680299
chr5:138439101-138445831	64.1155	-0.481516	0.187843	-2.5634	0.0103653	0.680299
chr5:176270229-176290209	408.345	-0.584662	0.228129	-2.56285	0.0103816	0.680299
chr8:17864583-17891809	37.8807	-0.71731	0.279755	-2.56406	0.0103455	0.680299
chr8:22564867-22571071	1067.54	-0.422141	0.164758	-2.56219	0.0104014	0.680299
chr9:131096555-131114277	576.307	-0.587004	0.229003	-2.5633	0.0103681	0.680299
chr1:24157098-24187261	551.074	-0.470743	0.184081	-2.55727	0.0105498	0.681768
chr11:30883440-30992686	494.708	0.698522	0.27305	2.55822	0.0105211	0.681768
chr11:62841618-62841809	3581.51	0.547428	0.213786	2.56064	0.0104481	0.681768
chr11:66409157-66410003	11.4477	-0.672382	0.262737	-2.55915	0.0104929	0.681768
chr17:44115911-44120595	507.68	-0.408641	0.159724	-2.55842	0.010515	0.681768
chr19:43253282-43269437	25.445	0.715899	0.27973	2.55925	0.0104899	0.681768
chr19:45468434-45473040	1732.95	-0.713906	0.279014	-2.55867	0.0105073	0.681768
chr19:55151769-55157732	6.16415	0.715907	0.279771	2.5589	0.0105003	0.681768
chr2:110732633-110888017	112.136	0.715495	0.279703	2.55806	0.0105259	0.681768
chr2:130231354-130232106	59.4921	0.648445	0.253532	2.55765	0.0105383	0.681768
chr20:10026074-10368719	2221.48	0.542143	0.21184	2.55921	0.0104912	0.681768
chr3:13816257-13880121	17.1347	0.716284	0.279792	2.56006	0.0104654	0.681768
chr4:83090687-83109843	374.34	0.655652	0.256388	2.55727	0.0105498	0.681768
chr6:31115089-31120446	56.259	0.679275	0.265255	2.56084	0.010442	0.681768
chr6:167170592-167182908	1.42298	0.606114	0.236992	2.55752	0.010542	0.681768
chrX:27128804-27176298	27.2659	0.709713	0.277291	2.55945	0.0104837	0.681768
chr1:24157129-24187248	549.463	-0.470113	0.183953	-2.55561	0.0106001	0.684499
chr10:48883954-48935213	998.303	0.574634	0.22503	2.55358	0.010662	0.684499
chr11:1864176-1866667	126.367	-0.602171	0.235675	-2.55509	0.0106161	0.684499
chr14:22105342-22105846	7.26341	0.713689	0.27943	2.55409	0.0106466	0.684499
chr15:76059836-76204963	692.652	-0.436384	0.170886	-2.55365	0.0106601	0.684499
chr16:4511932-4538773	1308.69	-0.337328	0.13206	-2.55436	0.0106382	0.684499
chr2:138670771-138780348	67.0717	-0.714014	0.279528	-2.55436	0.0106384	0.684499
chr5:141408202-141512979	8851.42	-0.442593	0.173281	-2.55419	0.0106434	0.684499
chr9:35906191-35907141	55.9468	-0.675884	0.264667	-2.55371	0.0106581	0.684499
chr12:8987174-8996566	123.07	0.601829	0.235726	2.55309	0.0106772	0.684974
chr1:45493936-45498625	63.1835	-0.434692	0.170381	-2.55129	0.0107324	0.687165
chr20:44656450-44696096	140.967	0.516677	0.202522	2.55122	0.0107348	0.687165
chr5:141402952-141512979	9476.1	-0.445062	0.174431	-2.55152	0.0107255	0.687165
chr10:48878021-48878649	31.7365	0.669664	0.263088	2.5454	0.0109152	0.688775
chr10:133527521-133529157	23.3649	0.641194	0.251923	2.54519	0.0109217	0.688775
chr12:52274646-52279156	28.3121	0.560938	0.220127	2.54825	0.0108265	0.688775
chr12:109783086-109833401	820.188	-0.474305	0.186207	-2.54719	0.0108593	0.688775
chr12:109783087-109833407	820.188	-0.474305	0.186207	-2.54719	0.0108593	0.688775
chr12:116738310-116852945	517.605	0.59346	0.232869	2.54847	0.0108195	0.688775
chr14:68788604-68794736	7943.86	-0.405055	0.15894	-2.54847	0.0108197	0.688775
chr15:74995531-75021496	675.084	0.56662	0.222675	2.54461	0.01094	0.688775
chr15:74995563-75021493	675.084	0.56662	0.222675	2.54461	0.01094	0.688775
chr15:74995597-75021495	675.084	0.56662	0.222675	2.54461	0.01094	0.688775
chr16:1072755-1081454	2.59844	0.696442	0.273153	2.54964	0.0107835	0.688775
chr19:35825963-35851837	7.34337	0.700029	0.275129	2.54437	0.0109476	0.688775
chr19:50418940-50428587	171.771	0.7127	0.279675	2.54832	0.0108245	0.688775
chr19:51713891-51719469	19.1768	0.712268	0.279602	2.54744	0.0108517	0.688775
chr2:47941695-48240983	167.139	0.528868	0.20774	2.54582	0.0109023	0.688775
chr2:89330115-89330429	55.7525	0.709378	0.278628	2.54596	0.0108977	0.688775
chr2:121530880-121531007	149.086	0.554049	0.217461	2.54781	0.0108403	0.688775
chr2:142877665-142947421	3757.81	-0.712985	0.279629	-2.54976	0.0107798	0.688775
chr21:36699690-36745918	215.671	0.709644	0.278668	2.54656	0.010879	0.688775
chr4:6323045-6421118	543.829	0.711404	0.279472	2.54553	0.0109112	0.688775
chr6_GL000256v2_alt:1947813-1953860	321.693	-0.280997	0.11041	-2.54504	0.0109265	0.688775
chr6_GL000256v2_alt:1947831-1953860	321.693	-0.280997	0.11041	-2.54504	0.0109265	0.688775
chr6_GL000256v2_alt:1947922-1953860	321.693	-0.280997	0.11041	-2.54504	0.0109265	0.688775
chr9:86258357-86258646	5.29262	-0.702103	0.275458	-2.54886	0.0108076	0.688775
chr1:24158999-24187959	438.008	-0.461269	0.181334	-2.54376	0.0109667	0.689483
chr3:179801522-179974211	384.979	-0.68904	0.270951	-2.54304	0.0109893	0.689921
chr5:141094642-141097378	466.619	-0.617526	0.242829	-2.54305	0.0109889	0.689921
chr3:179801517-179974259	385.069	-0.688948	0.270947	-2.54274	0.0109987	0.69002
chr12:9148840-9202405	1309.24	0.64131	0.2527	2.53783	0.0111541	0.69344
chr12:31877078-31887203	97.564	0.69547	0.274446	2.53408	0.0112742	0.69344
chr12:56161780-56163496	1434.44	-0.241325	0.09513	-2.53679	0.0111874	0.69344
chr12:56163327-56189476	6134.75	-0.246062	0.0970937	-2.53428	0.0112679	0.69344
chr12:56163329-56189548	6134.47	-0.246052	0.0971049	-2.53387	0.011281	0.69344
chr12:75563201-75984015	910.753	-0.623574	0.245928	-2.5356	0.0112256	0.69344
chr13:24764151-24879921	36.3875	0.612761	0.241544	2.53685	0.0111854	0.69344
chr13:24764162-24879918	36.3875	0.612761	0.241544	2.53685	0.0111854	0.69344
chr17:8318765-8319158	71.046	-0.574495	0.226302	-2.53861	0.0111292	0.69344
chr17:80415177-80420533	522.155	-0.276271	0.109014	-2.53426	0.0112684	0.69344
chr19:43253278-43269528	25.5415	0.710272	0.279739	2.53906	0.0111152	0.69344
chr19:43253281-43269528	25.5415	0.710272	0.279739	2.53906	0.0111152	0.69344
chr19:43253286-43269528	25.5415	0.710272	0.279739	2.53906	0.0111152	0.69344
chr2:131722374-131767400	2545.06	0.488209	0.192618	2.5346	0.0112575	0.69344
chr2:157415457-157488961	2669.38	0.608637	0.240115	2.53477	0.0112522	0.69344
chr2:230999568-231007271	1.88384	0.551279	0.217464	2.53504	0.0112434	0.69344
chr20:57561514-57565490	84.7229	-0.709192	0.279697	-2.53557	0.0112264	0.69344
chr3:179801738-179974078	383.381	-0.688555	0.271166	-2.53923	0.0111096	0.69344
chr5:25190681-25306172	54.9855	-0.706786	0.278266	-2.53997	0.0110864	0.69344
chr5:56099679-56233359	125.875	0.529873	0.208859	2.53699	0.0111809	0.69344
chr5:65297207-65481877	1502.18	0.639125	0.252141	2.5348	0.0112513	0.69344
chr7:30550216-30551569	261.201	-0.331957	0.131009	-2.53386	0.0112815	0.69344
chr8:10525545-10538818	40.6709	-0.7099	0.27981	-2.53708	0.0111781	0.69344
chr9:37588412-38068687	28573.6	0.360453	0.141938	2.5395	0.011101	0.69344
chrX:16946690-17153272	5969.59	0.54264	0.214063	2.53496	0.0112462	0.69344
chrX:16946861-17153272	5969.41	0.542625	0.214065	2.53486	0.0112492	0.69344
chrX:124346524-124371488	420.306	0.67644	0.266722	2.53613	0.0112087	0.69344
chrX:124346588-124371488	420.184	0.676673	0.26671	2.53711	0.0111772	0.69344
chrX:153670019-153674361	39.4809	0.709006	0.279787	2.53409	0.0112739	0.69344
chr1:52928673-52928772	8.11336	-0.706329	0.278921	-2.53237	0.0113296	0.694454
chr12:111369281-111403310	91.0627	-0.521859	0.20607	-2.53244	0.0113272	0.694454
chr18:64080008-64149030	8.84396	0.662844	0.261693	2.53291	0.0113121	0.694454
chr3:191213290-191234605	19.516	0.675007	0.266537	2.5325	0.0113252	0.694454
chr10:72220751-72220852	1.57307	-0.666174	0.26348	-2.52837	0.0114593	0.69471
chr12:56162982-56189567	6621.91	-0.248046	0.0980921	-2.52871	0.0114483	0.69471
chr12:56163344-56189548	6112.7	-0.245046	0.0969316	-2.52803	0.0114704	0.69471
chr14:49783278-49853203	222010	0.629495	0.248931	2.52879	0.0114455	0.69471
chr14:49783813-49852821	221884	0.629701	0.249016	2.52876	0.0114467	0.69471
chr14:49784101-49852780	221836	0.62972	0.249044	2.52855	0.0114534	0.69471
chr15:80580028-80580566	48.0329	0.621771	0.245988	2.52765	0.011483	0.69471
chr17:44076745-44123638	5341.49	-0.314826	0.12447	-2.52934	0.0114277	0.69471
chr17:44076752-44123646	5340.89	-0.3148	0.124477	-2.52898	0.0114393	0.69471
chr17:44076753-44123618	5340.71	-0.314759	0.124477	-2.52866	0.0114498	0.69471
chr19:7902262-7902531	4.39096	-0.676702	0.267722	-2.52763	0.0114836	0.69471
chr19:40613595-40629817	1984.15	-0.488631	0.193285	-2.52803	0.0114704	0.69471
chr22:38957521-38963183	51.043	0.698771	0.276314	2.5289	0.0114422	0.69471
chr3:38165088-38183047	459.17	-0.268435	0.106063	-2.53091	0.0113766	0.69471
chr3:134313575-134321171	64.1693	-0.54056	0.21362	-2.53048	0.0113906	0.69471
chr4:70688478-70690550	955.56	0.263692	0.104293	2.52836	0.0114596	0.69471
chr8:29336538-29348805	3601.55	0.60192	0.237965	2.52945	0.0114243	0.69471
chrX:135863411-135889086	7.61234	0.70501	0.278683	2.52979	0.011413	0.69471
chrX:135863775-135889086	7.61234	0.70501	0.278683	2.52979	0.011413	0.69471
chr15:53948145-53976908	30.0032	-0.704638	0.278828	-2.52714	0.0114996	0.694881
chr19:49888174-49888230	21.3078	-0.505425	0.200005	-2.52706	0.0115022	0.694881
chr14:59510429-59576831	174.965	0.697026	0.275897	2.5264	0.0115239	0.695452
chr9:37002696-37008040	32.1775	0.706491	0.279656	2.52629	0.0115274	0.695452
chr9:35538631-35561898	2745.81	-0.336771	0.133389	-2.52473	0.0115788	0.69807
chr10:90454169-90501440	11.3032	0.692452	0.274316	2.52428	0.0115934	0.698476
chr13:107788341-107835451	1067.21	0.658238	0.260842	2.52351	0.011619	0.698586
chr9:130444961-130501274	4200.91	-0.633426	0.250987	-2.52374	0.0116114	0.698586
chr9:130444987-130501255	4200.48	-0.633459	0.250992	-2.52382	0.0116086	0.698586
chr9:130444928-130501274	4201.4	-0.633293	0.250989	-2.5232	0.0116294	0.698731
chr13:27833443-27921404	6.02314	0.687184	0.272409	2.52262	0.0116486	0.699406
chr12:50764479-50820010	2543.26	-0.238179	0.0944386	-2.52205	0.0116672	0.699898
chr8:29333063-29350668	7220.35	0.605562	0.240139	2.52172	0.0116783	0.699898
chr8:143412748-143417054	9.05233	0.700678	0.277891	2.52141	0.0116884	0.699898
LTR22B2	517.797	-0.316652	0.125585	-2.52141	0.0116885	0.699898
chr12:51391316-51474575	2598.49	0.671529	0.266402	2.52074	0.011711	0.70029
chr7:8303740-8341343	9.44289	0.683875	0.271288	2.52084	0.0117074	0.70029
chr17:44078293-44123275	5175.84	-0.312147	0.123878	-2.51978	0.0117427	0.701709
chr12:123233754-123257937	1838.79	-0.28987	0.115135	-2.51766	0.0118139	0.703258
chr15:89776357-89778692	57.3433	0.686423	0.272635	2.51774	0.0118111	0.703258
chr16:27203974-27220859	393.693	-0.243397	0.0966545	-2.51822	0.011795	0.703258
chr17:62808499-62836371	11.9345	0.701401	0.278628	2.51734	0.0118245	0.703258
chr2:143601516-143608759	176.077	0.533321	0.211848	2.51747	0.01182	0.703258
chr5:59164946-59215968	1329.51	0.627535	0.249203	2.51817	0.0117967	0.703258
chr8:22565665-22575494	1649.14	-0.391266	0.155345	-2.51869	0.0117792	0.703258
chr5:141392813-141512979	10656.1	-0.444483	0.17673	-2.51504	0.0119019	0.707386
chr19:2396177-2398822	6.36343	-0.66807	0.265688	-2.51449	0.0119205	0.708012
chr1:206897443-206903865	125.142	0.643755	0.256061	2.51407	0.0119346	0.708062
chr19:38820165-38823223	270.063	-0.596585	0.237328	-2.51375	0.0119455	0.708062
chr5:164296695-164765405	45.1002	0.666826	0.265268	2.51378	0.0119445	0.708062
chr1:19814029-19815278	55.6089	-0.689023	0.274389	-2.51111	0.0120351	0.712417
chr7:124929897-125179315	1012.63	0.508792	0.202605	2.51125	0.0120305	0.712417
chr1:247418794-247448504	493.406	0.50447	0.200916	2.51085	0.012044	0.712463
chr10:96191701-96271540	2865.69	0.44688	0.178185	2.50795	0.0121434	0.712994
chr10:96191706-96271576	2865.63	0.446837	0.178182	2.50776	0.0121501	0.712994
chr18:13611113-13611200	12.3582	0.6534	0.260421	2.50902	0.0121067	0.712994
chr2:143091361-143238352	2027.34	0.572952	0.228317	2.50945	0.0120918	0.712994
chr2:219418376-219426739	252.494	-0.684684	0.27278	-2.51002	0.0120725	0.712994
chr3:15447783-15451602	118.198	0.390308	0.15551	2.50986	0.0120781	0.712994
chr5:141387884-141512979	11390.7	-0.445084	0.177426	-2.50857	0.0121222	0.712994
chr6:20421580-20421887	27.8347	0.593859	0.236726	2.50864	0.0121198	0.712994
chr6:116460738-116463692	191.414	0.650901	0.259442	2.50885	0.0121125	0.712994
chr6:116461369-116463768	190.56	0.651536	0.259806	2.50778	0.0121491	0.712994
chr6:116461392-116463771	190.508	0.651706	0.259809	2.5084	0.0121279	0.712994
chr9:130466473-130489404	1846.94	-0.628899	0.250672	-2.50885	0.0121125	0.712994
chr17:39664186-39666555	113.141	0.620797	0.247583	2.50744	0.0121611	0.713163
chr10:28846407-28881898	6.08795	0.681988	0.272074	2.50663	0.012189	0.714325
chr22:22811746-22812285	424.402	0.700024	0.279349	2.50591	0.0122138	0.715304
chr11:117293870-117315795	704.237	-0.38799	0.154854	-2.50553	0.0122268	0.715562
chr6_GL000255v2_alt:1902251-1908191	447.293	-0.242776	0.0969048	-2.50531	0.0122345	0.715562
chr2:174335872-174337423	4.79519	0.700422	0.279667	2.50449	0.0122628	0.716453
chr3:5962841-6124120	231.47	-0.697331	0.278443	-2.5044	0.012266	0.716453
chr12:8049967-8053013	124.25	-0.298095	0.119075	-2.50342	0.0123	0.717228
chr17:58525668-58544307	802.822	-0.285181	0.113921	-2.50331	0.0123037	0.717228
chr19:32719752-32821263	107.627	-0.685458	0.27379	-2.50359	0.0122941	0.717228
chr11:23730587-23796970	91.3954	-0.688693	0.275142	-2.50305	0.0123128	0.717288
chr1:247416155-247449102	572.473	0.498531	0.19927	2.50179	0.0123568	0.7175
chr1:247416155-247449108	572.473	0.498531	0.19927	2.50179	0.0123568	0.7175
chr12:56521957-56589503	2694.68	-0.448346	0.179191	-2.50206	0.0123473	0.7175
chr12:56521998-56589503	2694.57	-0.448249	0.179207	-2.50129	0.0123741	0.7175
chr17:7925930-7930622	179.497	-0.338345	0.135194	-2.50266	0.0123263	0.7175
chr18:58446274-58449624	1.64012	-0.649304	0.25961	-2.50108	0.0123817	0.7175
chr3:149658209-149661364	63.0147	-0.463428	0.185257	-2.50153	0.0123657	0.7175
chr5:149028384-149036021	50.1191	-0.580813	0.232214	-2.5012	0.0123773	0.7175
chr3:57293748-57352236	112.668	0.54431	0.217766	2.49952	0.012436	0.719704
chrX:101268859-101291336	28.2375	0.614375	0.245784	2.49965	0.0124316	0.719704
chr21:45288051-45290578	386.594	-0.268023	0.10725	-2.49904	0.0124529	0.72021
chr11:107772402-107776618	4.8023	0.687673	0.275284	2.49804	0.0124881	0.721715
chr19:48591100-48599274	128.232	-0.588755	0.235706	-2.49784	0.0124954	0.721715
chr11:2132499-2141238	1102.63	-0.696499	0.279003	-2.49638	0.0125468	0.721845
chr17:48997745-49049444	11.7738	0.698624	0.279766	2.49717	0.0125188	0.721845
chr20:58594416-58603973	81.0522	-0.667668	0.267434	-2.49658	0.0125399	0.721845
chr4:23755040-23882111	1116.37	-0.657283	0.263271	-2.49661	0.0125388	0.721845
chr5:58973771-59039512	2077.97	0.548052	0.219441	2.49749	0.0125076	0.721845
chr5:102609155-102671559	17.87	-0.697957	0.279535	-2.49685	0.0125301	0.721845
chr2:231508425-231514339	55.4743	-0.395773	0.158591	-2.49556	0.0125758	0.722835
chr3:167317004-167379794	17.9198	0.647062	0.259299	2.49543	0.0125804	0.722835
chr7:33094796-33109390	861.276	-0.228938	0.0917515	-2.49519	0.0125889	0.72285
chr1:207468305-207469933	28.1263	0.69685	0.279366	2.4944	0.0126172	0.723408
chr11:62807418-62832051	2501.28	-0.184065	0.0738146	-2.49361	0.0126452	0.723408
chr13:97172468-97179622	42.041	-0.652995	0.261793	-2.49432	0.01262	0.723408
chr15:45430651-45441808	464.897	-0.623792	0.250115	-2.49402	0.0126307	0.723408
chr4:14134935-14143592	62.5094	-0.692423	0.277659	-2.49379	0.0126387	0.723408
chr9:131111401-131120438	780.425	-0.588111	0.235855	-2.49353	0.0126479	0.723408
chr12:31713749-31713848	11.0009	-0.697369	0.279758	-2.49276	0.0126754	0.723475
chr12:123232915-123257959	1904.43	-0.273852	0.109857	-2.49279	0.0126743	0.723475
chr14:95663255-95673452	27.4641	0.691544	0.277465	2.49236	0.0126896	0.723475
chr5:141421194-141512268	6530.21	-0.440785	0.176796	-2.49319	0.0126602	0.723475
chr8:81693606-81696174	75.3307	0.489847	0.19654	2.49235	0.0126901	0.723475
chr12:50764291-50821122	2563.05	-0.234508	0.094105	-2.49198	0.0127034	0.723766
chr1:109668053-109670023	973.985	-0.632331	0.253809	-2.49137	0.0127253	0.724542
chr3:18465982-18764059	356.366	0.564375	0.226594	2.49069	0.0127494	0.724554
chr6_GL000256v2_alt:2501183-2507388	318.223	-0.412778	0.165706	-2.49103	0.0127373	0.724554
chrX:143284976-143516803	14.253	0.605766	0.243214	2.49067	0.0127502	0.724554
chr17:28246453-28248006	2.18835	0.614735	0.246868	2.49014	0.0127694	0.724713
chr8:124579630-124580648	79.804	0.520749	0.20911	2.49031	0.0127631	0.724713
chr2:105097059-105102944	477.341	0.492472	0.197832	2.48934	0.0127979	0.725862
chr10:133527362-133539116	187.878	0.553302	0.222332	2.48863	0.0128238	0.725928
chr2:90159679-90160335	433.722	0.690227	0.277349	2.48866	0.0128225	0.725928
chr8:94487692-94553523	6313.07	0.326995	0.131391	2.48872	0.0128202	0.725928
chr17:44248384-44268141	12.5155	0.646462	0.259821	2.48811	0.0128424	0.726051
chr9:128714605-128720010	180.807	-0.404	0.162361	-2.48828	0.0128363	0.726051
chr1:24161377-24187248	357.986	-0.461433	0.185493	-2.4876	0.0128607	0.726351
chr6_GL000256v2_alt:1947797-1953960	337.359	-0.265313	0.106658	-2.48751	0.0128642	0.726351
chr16:56300615-56302904	9.63847	0.689351	0.277177	2.48704	0.0128809	0.726827
chr11:18245237-18248639	544.56	-0.677281	0.272406	-2.4863	0.012908	0.726957
chr11:18245242-18248635	544.419	-0.677374	0.272435	-2.48637	0.0129055	0.726957
chr12:56521998-56589595	2724.13	-0.442985	0.178159	-2.48646	0.012902	0.726957
chr1:161304778-161307471	176.175	-0.609442	0.24519	-2.48559	0.0129337	0.727011
chr8:94488371-94553460	6287.15	0.326298	0.131262	2.48585	0.0129242	0.727011
chr9:83275940-83276114	5.60621	0.658518	0.264922	2.4857	0.0129295	0.727011
chr11:18245227-18248643	545.068	-0.676891	0.27239	-2.485	0.012955	0.727742
chr19:48575539-48599425	244.992	-0.58525	0.235565	-2.48446	0.0129749	0.728398
chr10:100745710-100829317	26.5946	0.68015	0.273881	2.48338	0.0130143	0.728509
chr2:143162077-143172172	252.878	0.575725	0.231846	2.48322	0.01302	0.728509
chr5:149004621-149063089	363.693	-0.538031	0.216612	-2.48384	0.0129973	0.728509
chr7:832500-874900	8355.19	-0.218327	0.0879049	-2.48367	0.0130036	0.728509
chr7:832500-874902	8355.19	-0.218327	0.0879049	-2.48367	0.0130036	0.728509
chr7:832504-874920	8354.98	-0.218285	0.0879101	-2.48304	0.0130265	0.728509
chr4:83090047-83114802	502.764	0.638508	0.25724	2.48215	0.0130594	0.729421
chr5:149004620-149063124	363.721	-0.537732	0.216635	-2.48221	0.0130572	0.729421
chr14:59505060-59576831	211.048	0.657667	0.265015	2.48163	0.0130785	0.730023
chr8:142771196-142777810	655.242	-0.517407	0.20855	-2.48098	0.0131022	0.730888
chr3:78938004-78938292	35.693	-0.637457	0.256984	-2.48054	0.0131185	0.731163
chr6:31114749-31118820	51.3715	0.657526	0.265099	2.48031	0.013127	0.731163
chr6:111574618-111587134	940.71	-0.293104	0.118179	-2.48017	0.0131321	0.731163
chr5:58974017-58999932	942.491	0.541614	0.218435	2.47952	0.013156	0.732031
chr15:89088509-89094364	548.797	0.502652	0.202855	2.47788	0.0132164	0.73493
chr15:75727669-75738623	257.028	-0.439571	0.177415	-2.47764	0.0132255	0.73497
chr16:76309896-76558683	43.5307	0.617031	0.249097	2.47707	0.0132468	0.735687
chr10:13682520-13684874	122.55	-0.526094	0.212495	-2.4758	0.013294	0.737693
chr10:96292684-96306695	2.16758	0.685735	0.277007	2.47552	0.0133043	0.737693
chr11:118560064-118565928	740.377	-0.330081	0.133355	-2.47519	0.0133164	0.737693
chr14:93997269-94007552	1.50307	0.685007	0.276739	2.47528	0.0133133	0.737693
chr1:37799719-37800879	388.399	0.651904	0.263429	2.47469	0.0133353	0.737791
chr1:209675419-209676388	910.373	-0.654679	0.264693	-2.47335	0.0133851	0.737791
chr10:5638867-5666578	1997.58	0.426451	0.172349	2.47435	0.0133478	0.737791
chr10:5638867-5666595	1997.61	0.426488	0.172356	2.47446	0.0133436	0.737791
chr10:102833474-102837414	45.2766	-0.578141	0.233709	-2.47377	0.0133696	0.737791
chr20:45123424-45124465	3.13569	0.666719	0.269552	2.47344	0.013382	0.737791
chr9:98862238-98872263	9.14543	-0.624346	0.252359	-2.47404	0.0133595	0.737791
chrM:4328-4400	104.785	-0.614044	0.248258	-2.47341	0.0133832	0.737791
chr5:141382899-141512979	11919.1	-0.444116	0.179581	-2.47307	0.0133958	0.737917
chr3:39502214-39524556	9.1073	0.685928	0.277396	2.47274	0.0134081	0.738134
chr4:83090805-83137075	510.375	0.61997	0.250855	2.47143	0.0134574	0.740383
chr14:23295642-23302848	1101.65	-0.272038	0.11009	-2.47104	0.013472	0.740723
chr6_GL000255v2_alt:1902160-1908191	450.038	-0.238041	0.0963577	-2.47039	0.0134968	0.741623
chr1:247418048-247448817	555.539	0.494174	0.200078	2.46991	0.0135149	0.741693
chr1:247418051-247448817	555.539	0.494174	0.200078	2.46991	0.0135149	0.741693
chr6:73523617-73570533	531.264	0.68366	0.276825	2.46965	0.0135245	0.741761
chr11:116748169-116772987	1656.7	-0.241843	0.0979582	-2.46884	0.0135551	0.741941
chr11:116748169-116772988	1656.7	-0.241843	0.0979582	-2.46884	0.0135551	0.741941
chr12:123471377-123533718	2562.06	-0.373629	0.151368	-2.46835	0.0135737	0.741941
chr5:149063502-149066985	24.8905	-0.634949	0.257258	-2.46815	0.0135815	0.741941
chr6:6366131-6587193	202.502	0.581171	0.235498	2.46784	0.0135932	0.741941
chr6_GL000255v2_alt:1902142-1908191	450.208	-0.23749	0.0961852	-2.46909	0.0135456	0.741941
chr8:142764337-142778224	679.319	-0.512835	0.207812	-2.46778	0.0135952	0.741941
chr9:33402856-33409948	30.5644	-0.688091	0.278755	-2.46844	0.0135703	0.741941
chr1:151766689-151768179	87.0956	0.56209	0.227867	2.46675	0.0136347	0.743637
chr2:213147371-213150241	238.727	0.470135	0.190668	2.46573	0.0136735	0.744831
chr3:190514095-190519030	199.447	-0.469468	0.190387	-2.46586	0.0136686	0.744831
chr9:137224634-137226311	69.0376	0.622216	0.252379	2.46541	0.0136857	0.745035
chr12:113057689-113098028	539.64	-0.426976	0.17331	-2.46365	0.0137529	0.7453
chr15:30658716-30772993	1617.95	0.582549	0.23646	2.46362	0.0137541	0.7453
chr2:110995956-111018073	19.6893	0.688964	0.279565	2.46441	0.0137238	0.7453
chr22:21207973-21227637	256.162	-0.674464	0.273705	-2.4642	0.013732	0.7453
chr3:50669988-50672048	42.3208	0.401871	0.163129	2.46351	0.0137583	0.7453
chr8:17724136-17800917	5874.34	-0.423776	0.171916	-2.46502	0.0137005	0.7453
chr8:142771196-142777328	648.07	-0.51429	0.208687	-2.46441	0.0137238	0.7453
chr9:134880807-134888078	162.504	-0.689313	0.279806	-2.46354	0.0137572	0.7453
chr1:204032446-204041265	20.1924	0.677689	0.27517	2.4628	0.0137856	0.745919
chr3:9749980-9757377	852.743	-0.318581	0.129359	-2.46277	0.0137867	0.745919
chr22:24427626-24441173	370.9	0.623509	0.253221	2.46232	0.0138043	0.746415
chr14:68787661-68793240	9891.34	-0.333684	0.13554	-2.4619	0.0138205	0.746831
chr16:22206281-22286633	6192.29	-0.254834	0.10358	-2.46026	0.0138835	0.747488
chr16:57694799-57731453	22.0073	0.668902	0.271876	2.46032	0.0138813	0.747488
chr16:57694805-57731455	22.0073	0.668902	0.271876	2.46032	0.0138813	0.747488
chr16:57694835-57731454	22.0073	0.668902	0.271876	2.46032	0.0138813	0.747488
chr22:17556552-17558146	29.7638	-0.681119	0.276755	-2.46109	0.0138515	0.747488
chr4:83090792-83114736	479.33	0.632679	0.257082	2.461	0.0138551	0.747488
chr1:150549838-150560667	2065.76	-0.435095	0.176939	-2.45901	0.013932	0.748652
chr11:111908622-111923722	3142.02	-0.556207	0.226149	-2.45947	0.0139143	0.748652
chr14:58285585-58287023	412.71	-0.211612	0.0860623	-2.45883	0.0139392	0.748652
chr9:37800501-37863325	5681.39	0.432179	0.175766	2.45884	0.0139387	0.748652
chr12:116368763-116389471	17.237	0.663024	0.269696	2.45842	0.0139551	0.749051
chr15:72159806-72197785	1224.63	-0.519712	0.211437	-2.458	0.0139713	0.749464
chr18:60125032-60161195	22.6032	0.686472	0.279346	2.45743	0.0139937	0.750209
chr1:206897442-206903480	96.9754	0.626445	0.255002	2.45663	0.0140249	0.751422
chr22:36563920-36703558	11.5516	0.675129	0.27485	2.45636	0.0140354	0.751532
chr11:4594038-4595013	17.0816	-0.617297	0.251382	-2.45561	0.0140644	0.751899
chr11:131502758-131540616	128.891	-0.648179	0.263968	-2.45552	0.0140679	0.751899
chr4:17486526-17512086	951.109	0.542935	0.22109	2.45571	0.0140605	0.751899
chr1:25900567-25906417	2371.85	0.581283	0.236787	2.45488	0.0140931	0.752242
chr1:25900594-25906991	2349.99	0.582514	0.237305	2.45471	0.0140999	0.752242
chr16:76316179-76558963	43.3365	0.610799	0.248799	2.45499	0.0140888	0.752242
chr22:24427561-24442360	555.158	0.630635	0.25695	2.45431	0.0141155	0.752617
chr1:211476521-211492917	13.6957	0.662789	0.27012	2.45369	0.01414	0.753464
chr3:126524282-126543291	87.2323	0.557477	0.227243	2.45322	0.0141584	0.753991
chr7:30653246-30686449	138.664	-0.456862	0.186254	-2.4529	0.0141711	0.754212
chr1:247857198-247878205	111.579	0.651446	0.265639	2.45237	0.0141917	0.754289
chr2:71125522-71125592	9.73178	-0.630648	0.257176	-2.45221	0.0141983	0.754289
chr6:43997181-44003649	192.653	-0.679604	0.277106	-2.4525	0.0141866	0.754289
chr1:117971779-117984748	68.1057	0.671308	0.273884	2.45106	0.0142435	0.755719
chr2:42762501-42764261	119.794	-0.520611	0.212418	-2.45088	0.0142509	0.755719
chr5:14581774-14612720	1778.79	0.456676	0.186318	2.45106	0.0142437	0.755719
chr1:20806703-20899913	4969.31	0.274269	0.111979	2.4493	0.0143135	0.75573
chr1:161304734-161309972	179.092	-0.599921	0.244809	-2.45056	0.0142633	0.75573
chr12:3318717-3325343	73.5648	0.552631	0.225586	2.44975	0.0142954	0.75573
chr12:9669712-9695129	5280.12	0.360473	0.147219	2.44855	0.0143432	0.75573
chr12:9669712-9695135	5281.79	0.360457	0.147204	2.44868	0.0143379	0.75573
chr14:28772794-28813287	2.88151	0.681366	0.278176	2.44941	0.0143091	0.75573
chr16:11933622-11976643	803.35	-0.383401	0.156473	-2.45027	0.0142747	0.75573
chr17:19188015-19188231	6546.82	0.648735	0.264976	2.44828	0.0143541	0.75573
chr17:76527355-76537905	905.324	-0.469026	0.191463	-2.44969	0.0142978	0.75573
chr3:124905441-124934751	10.2268	0.675785	0.276014	2.44837	0.0143505	0.75573
chr6:154039348-154091593	1.81055	0.65618	0.267985	2.44857	0.0143424	0.75573
chr9:117462293-117466260	2.34415	0.529816	0.216268	2.44981	0.014293	0.75573
chr1:25900740-25905128	2262.01	0.581681	0.237805	2.44604	0.0144434	0.758019
chr1:52633393-52669683	245.951	0.615897	0.251944	2.44458	0.014502	0.758019
chr1:150549421-150560932	2185.16	-0.432362	0.17685	-2.44479	0.0144936	0.758019
chr1:161304738-161309972	179.019	-0.599058	0.244892	-2.44621	0.0144366	0.758019
chr14:95663255-95692628	53.7222	0.678701	0.277403	2.44662	0.0144201	0.758019
chr3:9749943-9757407	860.424	-0.317002	0.129644	-2.44518	0.0144779	0.758019
chr3:195568701-195584205	40933.2	-0.671431	0.274673	-2.44448	0.0145062	0.758019
chr4:17486397-17512234	958.245	0.540352	0.221029	2.44471	0.0144968	0.758019
chr5:177445978-177447698	58.7806	0.593075	0.242382	2.44686	0.0144108	0.758019
chr6:7726796-7881422	2485.74	-0.572809	0.234285	-2.44493	0.0144882	0.758019
chr6_GL000253v2_alt:1331015-1336637	316.213	-0.25466	0.104177	-2.44449	0.0145057	0.758019
chr8:71529406-71548187	19.9696	0.682027	0.279016	2.4444	0.0145094	0.758019
chr9:17735714-17795824	21.3598	0.654843	0.267804	2.44523	0.0144761	0.758019
chr1:25900101-25906466	2447.71	0.57719	0.236192	2.44373	0.0145364	0.75804
chr1:25900117-25906153	2447.05	0.577107	0.236218	2.44312	0.014561	0.75804
chr16:274403-275915	87.509	0.644048	0.263618	2.44311	0.0145615	0.75804
chr16:65233055-65432820	909.255	0.680753	0.278616	2.44334	0.014552	0.75804
chr4:5957117-5988439	23.5968	0.683685	0.27978	2.44365	0.0145394	0.75804
chr7:1620653-1621405	5.66072	-0.625393	0.255929	-2.44362	0.0145409	0.75804
chr12:8033359-8050222	809.522	-0.273132	0.11184	-2.44218	0.014599	0.758203
chr12:8950124-9010063	546.766	0.490456	0.200819	2.44228	0.0145949	0.758203
chr21:21566762-21615437	1.56363	0.598371	0.244965	2.44268	0.0145787	0.758203
chr9:95085444-95085541	89.8111	-0.493331	0.201991	-2.44234	0.0145923	0.758203
chr1:206904385-206921998	600.291	0.639388	0.261898	2.44136	0.0146319	0.758825
chr1:242147513-242209129	336.579	-0.681749	0.279294	-2.44098	0.0146476	0.758825
chr15:51457903-51460567	330.405	0.413034	0.16922	2.44082	0.0146541	0.758825
chr16:22286557-22287233	289.612	-0.357075	0.146287	-2.44092	0.0146501	0.758825
chr19:48552074-48599425	387.414	-0.57777	0.236698	-2.44096	0.0146483	0.758825
chr10:72391963-72392069	20.4242	-0.644016	0.263963	-2.43979	0.0146956	0.759189
chr12:9055585-9065070	409.346	0.585357	0.239873	2.44028	0.0146758	0.759189
chr2:215611562-215843536	1220.97	0.656937	0.269246	2.43991	0.0146909	0.759189
chr6:10671421-10687550	151.375	-0.497353	0.203827	-2.44007	0.0146843	0.759189
chr21:30209150-30211783	21.3576	-0.681399	0.279337	-2.43934	0.0147141	0.759701
chr12:16594251-16610089	266.376	0.657839	0.269783	2.4384	0.0147523	0.761225
chr15:51457285-51460582	388.978	0.412314	0.169119	2.43802	0.0147681	0.761596
chr19:41988071-41993522	5.61984	0.671836	0.275601	2.43771	0.0147805	0.761787
chr15:51457915-51460566	330.348	0.412578	0.169278	2.43728	0.0147981	0.76225
chr1:206905018-206921867	543.029	0.640755	0.262964	2.43667	0.0148234	0.763082
chr11:47220217-47221751	62.888	-0.479505	0.196803	-2.43647	0.0148316	0.763082
chr11:119660991-119729084	2982.47	-0.375298	0.154054	-2.43615	0.0148445	0.7633
chr10:100745710-100829940	28.2708	0.667632	0.274134	2.43542	0.0148744	0.763945
chr10:100745710-100829941	28.2708	0.667632	0.274134	2.43542	0.0148744	0.763945
chr1:25885439-25906466	2542.06	0.565793	0.232625	2.43221	0.0150069	0.764761
chr1:43389881-43406893	1047.72	-0.161548	0.0664499	-2.43112	0.0150522	0.764761
chr1:43389881-43406894	1047.72	-0.161548	0.0664499	-2.43112	0.0150522	0.764761
chr1:44674712-44725591	466.166	0.298616	0.122891	2.42991	0.0151025	0.764761
chr1:44674721-44725591	466.166	0.298616	0.122891	2.42991	0.0151025	0.764761
chr1:108929938-108963450	5132.21	-0.171489	0.0705112	-2.43208	0.0150123	0.764761
chr1:206904558-206921998	582.431	0.638299	0.262366	2.43286	0.0149801	0.764761
chr1:206904713-206921955	572.754	0.637558	0.262647	2.42743	0.0152063	0.764761
chr1:211476521-211492031	13.5486	0.655512	0.270196	2.42606	0.0152636	0.764761
chr10:7703367-7720901	54.2632	-0.672442	0.276977	-2.42779	0.0151911	0.764761
chr10:115093364-115171376	425.296	0.649871	0.26786	2.42616	0.0152596	0.764761
chr11:2132639-2137287	842.444	-0.676158	0.278617	-2.42683	0.0152312	0.764761
chr11:2132715-2137305	835.427	-0.676798	0.278591	-2.42936	0.0151254	0.764761
chr12:10010631-10017948	15.1714	0.63164	0.260031	2.42909	0.0151366	0.764761
chr12:51379785-51391651	1123.66	0.602644	0.247831	2.43168	0.0150291	0.764761
chr12:116738290-116851762	439.85	0.561077	0.23111	2.42775	0.0151928	0.764761
chr12:117331432-117452170	43.5241	0.600729	0.247582	2.42639	0.0152499	0.764761
chr13:24307165-24322535	141.532	-0.508063	0.208835	-2.43284	0.0149808	0.764761
chr14:58828233-58894284	51.5911	0.640381	0.263757	2.42792	0.0151855	0.764761
chr14:68787659-68791243	7874.14	-0.330163	0.135862	-2.43013	0.0150934	0.764761
chr16:27203485-27221768	459.17	-0.216681	0.0892225	-2.42855	0.0151594	0.764761
chr16:27203494-27221764	458.933	-0.216723	0.0891867	-2.42999	0.0150991	0.764761
chr16:66751751-66754740	9.35893	0.583079	0.23965	2.43304	0.0149727	0.764761
chr17:3685519-3690649	69.17	0.668972	0.275281	2.43014	0.0150931	0.764761
chr17:78903262-78905024	135.972	-0.480541	0.197391	-2.43446	0.0149139	0.764761
chr2:42767088-42792592	1103.43	-0.544044	0.223781	-2.43114	0.0150512	0.764761
chr2:206161877-206161957	15.4721	0.499629	0.205603	2.43007	0.0150961	0.764761
chr2:212911002-212919809	77.0759	0.586432	0.241429	2.42901	0.0151403	0.764761
chr21:32572237-32575881	56.1447	0.488233	0.200783	2.43164	0.0150307	0.764761
chr3:18445023-18526508	602.317	0.548986	0.226043	2.42868	0.0151541	0.764761
chr3:54987677-55074216	622.181	0.635957	0.261547	2.43152	0.0150355	0.764761
chr4:28362278-28402701	14.139	0.6582	0.270936	2.42935	0.0151259	0.764761
chr4:83092860-83114715	420.739	0.627507	0.258456	2.4279	0.0151864	0.764761
chr6_GL000253v2_alt:1331015-1336599	315.489	-0.253039	0.104146	-2.42966	0.015113	0.764761
chr6_GL000255v2_alt:1902126-1908291	466.691	-0.225858	0.0929539	-2.42978	0.0151078	0.764761
chr7:87402044-87475659	427.855	0.395949	0.163167	2.42665	0.0152391	0.764761
chr7:87402044-87475703	427.855	0.395949	0.163167	2.42665	0.0152391	0.764761
chr7:87402048-87475739	427.855	0.395949	0.163167	2.42665	0.0152391	0.764761
chr7:87402095-87475465	427.256	0.396707	0.163013	2.43359	0.0149499	0.764761
chr8:40153469-40155302	2068.95	0.609033	0.250939	2.42702	0.0152234	0.764761
chr8:144713898-144714845	9.31158	0.679748	0.279493	2.43208	0.0150125	0.764761
chr9:134880811-134887520	145.529	-0.681234	0.279799	-2.43472	0.0149031	0.764761
chr9:134909584-134917963	438.974	0.653968	0.269174	2.42954	0.015118	0.764761
chr10:115093462-115171327	425.262	0.64977	0.267857	2.42581	0.0152744	0.764864
chr2:121530421-121532705	237.246	0.412409	0.170031	2.42549	0.0152878	0.765102
chr16:269268-275911	355.652	0.605416	0.249647	2.42509	0.0153048	0.765516
chr11:117232735-117285688	1929.68	-0.297926	0.122939	-2.42337	0.0153774	0.768652
chr19:40601370-40629820	3473.69	-0.516439	0.213165	-2.42272	0.015405	0.768652
chr19:54190286-54193730	306.795	0.565025	0.233189	2.42304	0.0153913	0.768652
chr7:28979966-29013367	1460.64	-0.5084	0.209825	-2.42297	0.0153941	0.768652
chrX:36365625-36440292	50.7369	0.625366	0.258142	2.42257	0.0154111	0.768652
chr11:65945675-65959940	17.159	0.612038	0.252768	2.42134	0.0154635	0.770831
chr11:61258623-61273806	85.5831	-0.609072	0.251694	-2.41989	0.0155252	0.77085
chr11:119638097-119728553	2938.47	-0.374975	0.15493	-2.42029	0.0155082	0.77085
chr12:9669734-9694801	5099.03	0.357712	0.147811	2.42006	0.0155178	0.77085
chr4:23792020-23890077	1043.12	-0.630894	0.260599	-2.42094	0.0154806	0.77085
chr4:98261452-98443861	8908.88	0.413093	0.170652	2.42067	0.0154918	0.77085
chr7:30653246-30700103	165.37	-0.434062	0.179339	-2.42034	0.015506	0.77085
chr8:107899315-108081956	30.5343	0.574105	0.237176	2.42059	0.0154954	0.77085
chr18:79523923-79529083	242.712	0.361773	0.149526	2.41947	0.0155431	0.771307
chr19:40593165-40629818	3491.7	-0.5156	0.213159	-2.41885	0.0155696	0.77133
chr19:40593165-40629820	3491.72	-0.515612	0.213159	-2.41892	0.0155669	0.77133
chr2:178323569-178332701	131.783	0.543756	0.224815	2.41869	0.0155767	0.77133
chr21:22009157-22098459	198.111	-0.670392	0.277177	-2.41864	0.0155786	0.77133
chr2:19990216-20004210	297.138	0.589418	0.243747	2.41816	0.0155993	0.771921
chr1:95163218-95233982	888.295	-0.509093	0.210636	-2.41693	0.0156519	0.772352
chr1:224257003-224257141	3.99482	-0.669942	0.277168	-2.4171	0.0156448	0.772352
chr19:40597234-40629820	3489.47	-0.515475	0.213232	-2.41743	0.0156304	0.772352
chr4:39498787-39526557	4671.04	0.595927	0.246493	2.41762	0.0156223	0.772352
chr5:91375526-91380151	3079.87	-0.398875	0.165018	-2.41716	0.015642	0.772352
chr12:122714755-122716892	66.3487	-0.480412	0.198831	-2.41618	0.0156843	0.773519
chr1:109668087-109683584	2899.19	-0.590923	0.244642	-2.41546	0.0157154	0.774445
chr1:150713727-150720888	17.2118	0.668408	0.277051	2.41258	0.0158401	0.774445
chr1:161305328-161306899	98.2534	-0.60058	0.248751	-2.41438	0.015762	0.774445
chr10:98252022-98256575	457.418	-0.589784	0.244503	-2.41217	0.0158578	0.774445
chr11:117232735-117285164	1846.21	-0.303109	0.125623	-2.41284	0.0158287	0.774445
chr12:9669734-9694874	5141	0.356422	0.147732	2.41263	0.0158381	0.774445
chr14:27612610-27639636	39.2945	-0.670698	0.27796	-2.41293	0.015825	0.774445
chr17:58526314-58527998	205.355	-0.368532	0.152798	-2.41189	0.0158701	0.774445
chr18:1655176-1779955	54.1983	0.674143	0.279138	2.41509	0.0157313	0.774445
chr19:43211790-43269530	92.8192	0.658328	0.272613	2.41488	0.0157403	0.774445
chr2:89027170-89027731	5281.23	0.673402	0.27915	2.41233	0.0158509	0.774445
chr2:142877656-142989537	6544.01	-0.674155	0.279437	-2.41255	0.0158414	0.774445
chr4:39498754-39527618	4880.72	0.593757	0.246089	2.41278	0.0158315	0.774445
chr4:39498762-39527437	4877.42	0.593984	0.246131	2.41328	0.0158095	0.774445
chr4:89244934-89251194	1533.13	0.564328	0.233712	2.41462	0.0157515	0.774445
chr5:95835942-95852721	164.941	-0.640078	0.26528	-2.41284	0.0158289	0.774445
chr6:47729826-47740741	1.66135	0.604259	0.250526	2.41196	0.0158669	0.774445
chr8:142764333-142776021	603.095	-0.501407	0.207806	-2.41286	0.0158278	0.774445
LTR72	226.506	-0.297889	0.123389	-2.41423	0.0157687	0.774445
chr11:96341437-96341526	156.7	-0.535775	0.222164	-2.41162	0.0158819	0.774591
chr19:11538774-11550000	3120.85	-0.610116	0.253044	-2.41111	0.0159042	0.774818
chr8:73420073-73441526	411.82	0.490085	0.203254	2.41119	0.0159004	0.774818
chr1:52633343-52657065	176.314	0.606084	0.251456	2.4103	0.0159396	0.775256
chr19:49635291-49640201	580.607	-0.364835	0.151364	-2.41031	0.0159391	0.775256
chr2:233307820-233347055	21.468	0.614299	0.25483	2.41062	0.0159254	0.775256
chr9:131102802-131121012	1363.72	-0.567063	0.235294	-2.41002	0.0159518	0.775424
chr1:109668021-109683997	2906.55	-0.589592	0.24468	-2.40965	0.015968	0.775785
chr14:106062150-106062683	1434.06	0.663765	0.27556	2.40879	0.0160055	0.776334
chr19:50418957-50428989	220.485	0.67372	0.279653	2.40913	0.0159905	0.776334
chr20:47657405-47786616	10734.1	0.568222	0.235919	2.40854	0.0160163	0.776334
chr20:47657406-47786616	10734	0.568222	0.23592	2.40854	0.0160164	0.776334
chr20:47657667-47786554	10697.1	0.568437	0.236025	2.40838	0.0160234	0.776334
chr14:50872162-50893569	140.57	-0.558145	0.231808	-2.40779	0.0160493	0.776679
chr18:55881687-55920199	27.4504	-0.64715	0.268815	-2.40742	0.0160657	0.776679
chr20:47656911-47786586	10796.5	0.567212	0.235574	2.40779	0.0160495	0.776679
chr5:179503321-179515579	16.7308	0.651685	0.270699	2.40742	0.0160658	0.776679
chr11:17351725-17377341	419.191	0.495343	0.205843	2.40641	0.0161102	0.777099
chr19:11538716-11550323	3656.56	-0.609465	0.253264	-2.40644	0.0161088	0.777099
chr19:11538766-11550322	3656.47	-0.60943	0.253263	-2.40631	0.0161144	0.777099
chr5:141421227-141511180	5751.9	-0.439647	0.182681	-2.40664	0.0160999	0.777099
chr8:94930478-94940973	1878.22	0.405318	0.168446	2.40622	0.0161186	0.777099
chr4:163350218-163351636	77.6881	0.667244	0.277348	2.4058	0.016137	0.777561
chr1:209623443-209623510	109.789	-0.615008	0.255672	-2.40546	0.0161523	0.777871
chr3:186596963-186597272	22.9279	0.637906	0.265267	2.40477	0.0161826	0.778906
chr1:243135897-243140588	233.114	0.292071	0.121489	2.40409	0.0162129	0.779712
chr12:108129602-108195566	107.262	-0.598614	0.249008	-2.40399	0.0162171	0.779712
chr17:74521173-74531466	109.268	0.618448	0.257282	2.40378	0.0162267	0.779751
chr1:32886434-32894646	115.701	-0.448989	0.18681	-2.40346	0.0162407	0.779898
chr1:95117337-95197607	1116.73	-0.502291	0.209212	-2.40087	0.0163562	0.779898
chr14:59551171-59564490	25.9023	0.666322	0.277547	2.40075	0.0163615	0.779898
chr16:805442-813861	238.885	-0.422077	0.175746	-2.40163	0.016322	0.779898
chr2:9456976-9473098	705.677	0.325056	0.135399	2.40073	0.0163626	0.779898
chr2:167954019-168248141	10334.8	0.442278	0.184066	2.40282	0.0162691	0.779898
chr2:169072499-169096167	196.032	0.50926	0.212002	2.40215	0.0162991	0.779898
chr3:15667235-15859771	507631	0.612643	0.255156	2.40105	0.0163479	0.779898
chr3:58237505-58294732	1108.89	-0.379942	0.158239	-2.40107	0.0163472	0.779898
chr3:58237531-58294734	1108.89	-0.379942	0.158239	-2.40107	0.0163472	0.779898
chr5:104079910-104105403	7.91403	0.664394	0.276589	2.4021	0.0163012	0.779898
chr5:141374083-141512979	12658.7	-0.437053	0.182014	-2.40121	0.0163408	0.779898
chr6:10492222-10627222	5009.77	-0.549188	0.228733	-2.401	0.0163502	0.779898
chr6_GL000256v2_alt:2503588-2505340	84.5663	-0.373102	0.155383	-2.40118	0.0163425	0.779898
chr9:37079895-37090401	3906.26	0.424362	0.176678	2.40189	0.0163105	0.779898
chr17:49990004-49995224	50.3522	0.636815	0.265335	2.40004	0.0163932	0.780934
chr11:4704926-4989830	29.0916	0.618303	0.257771	2.39865	0.0164555	0.783032
chr12:66027724-66031066	15.1668	0.617683	0.257584	2.39799	0.0164855	0.783032
chr15:74995569-75017941	291.668	0.501297	0.208998	2.39857	0.0164594	0.783032
chr17:42785326-42788395	102.57	0.668059	0.278593	2.39798	0.0164859	0.783032
chr19:55171222-55180441	11.9075	0.663236	0.276576	2.39802	0.0164838	0.783032
chr7:848503-873389	4012.58	-0.225017	0.0938403	-2.39787	0.0164906	0.783032
chr5:160077932-160119422	3202.04	-0.212653	0.0886936	-2.39761	0.0165022	0.783162
chr22:18004269-18007308	52.6451	-0.535313	0.223305	-2.39723	0.0165194	0.783557
chr19:4785119-4791207	12.0891	-0.552351	0.230462	-2.39671	0.0165431	0.784255
chr18:76495520-76498088	18.5488	0.555405	0.231779	2.39627	0.016563	0.784778
chr1:222522259-222525239	17.2251	0.618691	0.258488	2.3935	0.0166887	0.785064
chr10:102832720-102834516	37.0975	-0.578355	0.241697	-2.39289	0.0167164	0.785064
chr11:17392884-17476845	605.873	0.663692	0.277183	2.39442	0.0166467	0.785064
chr11:17392884-17476902	605.873	0.663692	0.277183	2.39442	0.0166467	0.785064
chr13:30882550-30883395	1.45067	0.639745	0.26721	2.39416	0.0166583	0.785064
chr15:85210030-85210313	37.2475	-0.568703	0.237537	-2.39416	0.0166585	0.785064
chr16:55846153-55956031	4.73333	0.668772	0.279402	2.39359	0.0166845	0.785064
chr19:10551032-10551092	3.83181	-0.614827	0.256916	-2.39311	0.0167063	0.785064
chr19:32405542-32413187	631.469	0.274126	0.114441	2.39535	0.0166045	0.785064
chr19:54190267-54193666	300.928	0.560437	0.234213	2.39285	0.0167181	0.785064
chr19:54191252-54193666	278.592	0.581833	0.243087	2.39351	0.0166879	0.785064
chr20:50795099-50833020	389.481	0.534197	0.223359	2.39165	0.0167728	0.785064
chr3:18465982-18591770	320.959	0.556532	0.23262	2.39245	0.0167362	0.785064
chr3:18465982-18604241	324.228	0.557967	0.233101	2.39367	0.0166806	0.785064
chr3:150901153-150903394	24.6263	0.666956	0.278609	2.39388	0.0166712	0.785064
chr3:167478686-167575231	159.405	0.554677	0.231554	2.39545	0.0165998	0.785064
chr4:46734831-46876760	11.1757	0.64484	0.269495	2.39277	0.0167217	0.785064
chr4:98261468-98442666	8648.59	0.411964	0.172114	2.39355	0.0166862	0.785064
chr5:140639452-140642385	322.871	-0.291223	0.121768	-2.39162	0.016774	0.785064
chr7:95359943-95396361	2048.35	-0.643855	0.269188	-2.39184	0.016764	0.785064
chr7:95359945-95396363	2048.27	-0.643941	0.269186	-2.39218	0.0167487	0.785064
chrX:16978543-17147622	4191.5	0.52379	0.218862	2.39324	0.0167001	0.785064
chrX:124346343-124373155	540.144	0.634994	0.265461	2.39204	0.0167549	0.785064
chr1:95174123-95233979	788.381	-0.509045	0.21305	-2.38932	0.0168794	0.785102
chr1:175968397-175968540	168.693	0.605694	0.253418	2.3901	0.0168439	0.785102
chr17:32040883-32042828	68.5376	-0.433088	0.181243	-2.38954	0.0168693	0.785102
chr19:29811897-29824308	212.403	0.640935	0.268246	2.38936	0.0168779	0.785102
chr19:29812003-29824307	212.403	0.640935	0.268246	2.38936	0.0168779	0.785102
chr19:51693253-51693339	5.18576	-0.649759	0.271883	-2.38985	0.0168551	0.785102
chr20:46029008-46036805	3.32111	0.666878	0.27911	2.3893	0.0168805	0.785102
chr3:15667235-15796521	503563	0.612538	0.256221	2.39066	0.0168181	0.785102
chr3:15670109-15798184	502990	0.612802	0.256345	2.39054	0.0168235	0.785102
chr3:18465982-18591737	320.774	0.556325	0.232647	2.39128	0.0167898	0.785102
chr3:18465982-18591984	321.765	0.55626	0.232816	2.38927	0.0168818	0.785102
LTR21B	19.4074	-0.530837	0.222134	-2.38972	0.0168613	0.785102
chr1:151766485-151767000	20.8605	0.489322	0.204826	2.38896	0.0168962	0.785358
chr12:55841126-55842940	262.6	0.534679	0.223925	2.38776	0.0169514	0.785962
chr15:91643016-91649114	14.3697	0.649706	0.272113	2.38764	0.0169571	0.785962
chr17:74523152-74531474	51.7104	0.601215	0.251717	2.38846	0.0169193	0.785962
chr3:18465982-18585762	317.146	0.555416	0.232633	2.38751	0.0169628	0.785962
chr7:30652583-30682698	125.907	-0.444847	0.186298	-2.38783	0.0169483	0.785962
chr7:142875835-142892721	788.534	-0.646581	0.270804	-2.38763	0.0169573	0.785962
chr3:115658532-115661279	10.7216	-0.613859	0.257154	-2.38712	0.0169807	0.786381
chr12:57823460-57845534	4753.63	-0.253058	0.106028	-2.3867	0.0170002	0.786457
chr19:496499-504965	19.0718	-0.488589	0.204703	-2.38682	0.0169947	0.786457
chr3:143973080-143990599	1940.19	-0.573616	0.240372	-2.38637	0.0170156	0.786755
chr14:22906200-22919149	2430.01	-0.246309	0.103239	-2.38581	0.0170417	0.78755
chr15:32603286-32603369	55.363	-0.62158	0.260557	-2.38559	0.017052	0.78761
chr12:16548423-16605379	1255.15	0.632731	0.265253	2.38538	0.0170614	0.787631
chr11:117234263-117285676	1876.3	-0.295692	0.123984	-2.38492	0.017083	0.787725
chr11:126549283-127003460	1002.15	0.657469	0.275696	2.38476	0.0170902	0.787725
chrUn_GL000213v1:108006-139339	166.602	0.657492	0.275666	2.3851	0.0170743	0.787725
chr3:183919933-184018015	5785.03	0.491393	0.206083	2.38444	0.0171052	0.788
chr14:21477232-21488708	992.896	-0.153567	0.0644234	-2.38372	0.0171386	0.789128
chr1:37793801-37801133	638.141	0.627182	0.263423	2.38089	0.0172708	0.789341
chr1:37793882-37801133	638.049	0.627255	0.263436	2.38105	0.0172635	0.789341
chr12:16548424-16605147	1252.29	0.63207	0.26542	2.3814	0.0172472	0.789341
chr12:26134963-26181284	250.589	0.534701	0.224452	2.38226	0.0172069	0.789341
chr17:2017882-2020706	98.4424	-0.558654	0.234516	-2.38215	0.0172118	0.789341
chr19:4061614-4062749	158.403	-0.279547	0.117369	-2.38178	0.0172293	0.789341
chr19:29812653-29824212	211.767	0.638881	0.268295	2.38127	0.0172532	0.789341
chr19:50418937-50431313	285.914	0.665997	0.279758	2.38062	0.0172837	0.789341
chr20:45447401-45448342	40.8812	0.583402	0.244901	2.3822	0.0172096	0.789341
chr3:38346759-38357158	214.375	-0.327222	0.137456	-2.38055	0.0172866	0.789341
chr3:183815875-183825578	221.333	0.341571	0.143343	2.38289	0.0171771	0.789341
chr5:141370263-141512979	13098.8	-0.436668	0.183403	-2.38092	0.0172695	0.789341
chr6:10671417-10694533	408.134	-0.482907	0.202805	-2.38114	0.017259	0.789341
chr6:10671421-10694533	408.107	-0.482795	0.202792	-2.38074	0.0172779	0.789341
chr7:4799104-4883719	782.899	-0.540723	0.227086	-2.38114	0.0172591	0.789341
chr7:4799108-4883664	782.679	-0.54095	0.227073	-2.38228	0.0172058	0.789341
chr19:43257159-43269498	17.9411	0.664172	0.279048	2.38014	0.0173062	0.789828
chr1:266360-297502	831.603	-0.474232	0.199352	-2.37887	0.0173658	0.790398
chr1:19267102-19274194	266.287	0.639229	0.268702	2.37895	0.017362	0.790398
chr10:8970124-8973468	202.669	0.657821	0.276627	2.37801	0.0174065	0.790398
chr12:57822799-57846704	6813.29	-0.206943	0.0869762	-2.37931	0.0173453	0.790398
chr19:40319535-40348527	777.567	-0.261577	0.109998	-2.37802	0.017406	0.790398
chr19:54190730-54193666	291.181	0.571995	0.24054	2.37797	0.0174085	0.790398
chr3:98531898-98533116	66.8988	-0.630463	0.264943	-2.37961	0.0173308	0.790398
chr4:174354853-174376445	72.5354	0.615595	0.258844	2.37825	0.0173952	0.790398
chr6:10671421-10694609	409.069	-0.482962	0.20304	-2.37866	0.0173759	0.790398
chr8:86217625-86321146	203.846	0.660869	0.277892	2.37815	0.0173996	0.790398
chr12:10010631-10018619	16.5797	0.619083	0.260429	2.37717	0.0174462	0.790582
chr12:16548420-16606800	1286.94	0.629511	0.264906	2.37636	0.0174846	0.790582
chr20:58515378-58619888	997.202	-0.600895	0.252904	-2.37598	0.0175023	0.790582
chr22:26364748-26377720	11.1447	0.624352	0.262603	2.37755	0.0174279	0.790582
chr3:183921213-184014404	5470.68	0.490105	0.206262	2.37612	0.0174957	0.790582
chr4:39499910-39527439	4432.18	0.582453	0.245088	2.3765	0.0174778	0.790582
chr4:98261416-98442373	8600.29	0.408774	0.172037	2.37608	0.0174976	0.790582
chr6:10671419-10694606	409.006	-0.482656	0.203051	-2.37701	0.0174534	0.790582
chr8:9379979-9415940	6.60741	0.642818	0.270539	2.37606	0.0174985	0.790582
chrX:52497361-52500812	5.2361	-0.585475	0.246277	-2.3773	0.0174399	0.790582
chr19:51713111-51723968	45.5055	0.654722	0.275596	2.37566	0.0175177	0.790678
chr6:73394747-73417569	146.244	-0.469803	0.197765	-2.37556	0.0175224	0.790678
chr3:18465982-18534897	274.35	0.552247	0.232493	2.37532	0.0175336	0.79078
chr17:39868215-39877149	4.57151	0.659268	0.277586	2.37501	0.0175486	0.790871
chr7:30653459-30682280	117.409	-0.441261	0.185802	-2.3749	0.0175536	0.790871
chr14:22531075-22531138	13.2537	0.655068	0.275864	2.37461	0.0175677	0.791103
chr2:9423567-9473101	2721.08	0.364439	0.153486	2.37441	0.0175772	0.791125
chr5:165349029-165778689	45.1178	0.564092	0.237609	2.37403	0.017595	0.791521
chr2:211535652-211535769	47.2243	-0.654851	0.275921	-2.37333	0.0176285	0.792624
chr11:30931770-31127665	819.939	0.654125	0.275693	2.37265	0.0176609	0.79279
chr2:8600891-8622942	3.30549	0.652943	0.275213	2.3725	0.0176681	0.79279
chr7:148133683-148415940	262.764	0.650076	0.273966	2.37283	0.0176522	0.79279
chr8:107899315-108083203	30.7577	0.562463	0.237024	2.37302	0.0176433	0.79279
chr12:16548372-16608090	1292.1	0.6282	0.26494	2.3711	0.0177353	0.79382
chr3:186743704-186753755	5.70903	0.588867	0.248346	2.37116	0.0177324	0.79382
chr6:154039494-154107652	2.67895	0.638124	0.269077	2.37153	0.0177148	0.79382
chr6:154039494-154109018	2.67895	0.638124	0.269077	2.37153	0.0177148	0.79382
chr8:107899315-108083685	30.9441	0.560117	0.236228	2.37108	0.0177362	0.79382
chr1:243224755-243232609	433.735	0.312827	0.131979	2.37027	0.0177751	0.793948
chr12:16548419-16608135	1291.5	0.628045	0.264947	2.37045	0.0177664	0.793948
chr17:4897773-4903074	768.517	-0.386258	0.162952	-2.37038	0.0177699	0.793948
chr2:174075009-174248475	9535.67	0.311593	0.13143	2.37078	0.0177506	0.793948
chr8:86064078-86088621	18.2558	0.650393	0.274444	2.36986	0.0177949	0.794429
chr3:18465982-18535024	274.619	0.550708	0.232403	2.36963	0.0178058	0.794515
chr19:51713111-51723994	45.5419	0.652892	0.275591	2.36906	0.0178333	0.79534
chr12:40395852-40443847	45.0716	0.597279	0.252165	2.3686	0.0178555	0.795607
chr2:174075007-174248599	9550.95	0.311179	0.131379	2.36856	0.0178574	0.795607
chr2:9423883-9473092	2581.27	0.359258	0.151712	2.36803	0.017883	0.796345
chr1:109668021-109675283	2663.88	-0.577662	0.243999	-2.36748	0.0179099	0.796354
chr1:109668065-109675286	2662.14	-0.577659	0.244037	-2.36709	0.0179284	0.796354
chr17:3802164-3803382	60.0597	0.291088	0.122973	2.36709	0.0179284	0.796354
chr19:32720072-32790808	57.6698	-0.654116	0.276289	-2.36751	0.0179084	0.796354
chr19:48271055-48287070	84.4131	-0.576083	0.24337	-2.36711	0.0179276	0.796354
chr4:98261517-98442334	8578.7	0.407594	0.172227	2.3666	0.0179523	0.797013
chr3:196318405-196324188	159.986	0.573746	0.242467	2.36628	0.0179678	0.797261
chr8:86573934-86743675	120.831	0.5223	0.220742	2.36611	0.017976	0.797261
chr7:143285346-143288048	562.22	-0.60635	0.256296	-2.36582	0.01799	0.79748
chr1:109668091-109673525	1697.09	-0.587009	0.248171	-2.36534	0.0180133	0.797711
chr6:10671421-10694797	416.773	-0.480056	0.202941	-2.3655	0.0180058	0.797711
chr1:173524875-173603050	46.0039	0.532385	0.225143	2.36465	0.018047	0.797937
chr11:64938456-64960137	25.7654	0.592578	0.250573	2.36489	0.0180353	0.797937
chr2:5677141-5691046	8.38326	0.633691	0.267985	2.36465	0.0180471	0.797937
chr3:18465982-18534762	273.798	0.550455	0.2328	2.3645	0.0180546	0.797937
chr1:39678647-39691689	38.2819	0.638837	0.270266	2.36373	0.0180919	0.798069
chr10:50739951-50816495	997.232	0.294173	0.124461	2.36357	0.0181	0.798069
chr13:22894655-22916369	64.8303	0.653741	0.27657	2.36374	0.0180915	0.798069
chr17:50693189-50707924	3192.37	-0.236485	0.100057	-2.36351	0.0181029	0.798069
chr2:66439442-66441836	365.306	-0.49287	0.208472	-2.36421	0.0180688	0.798069
chr18:45168599-45181114	15.5455	0.588438	0.248991	2.3633	0.0181132	0.798122
[truncated: 95,375 more rows]

## Sheet: RS_only
GeneID	Base mean	log2(FC)	StdErr	Wald-Stats	P-value	P-adj
BSR	597.991	1.61931	0.279121	5.80146	6.57411e-09	0.00019302
ALR	5004.62	1.52242	0.27971	5.44285	5.24363e-08	0.000769782
LSAU	484.172	1.35889	0.277003	4.90567	9.31071e-07	0.00820106
ALRb	1358.44	1.03153	0.270484	3.81363	0.000136942	0.143716
ALR1	4308.91	0.993003	0.266088	3.73185	0.000190076	0.148161
GGAAT	11375.9	0.914588	0.279084	3.27711	0.00104877	0.334825
HSATII	2167.6	0.910838	0.278549	3.26994	0.00107571	0.334825
PABL_BI	121.889	0.461333	0.159644	2.88977	0.00385525	0.514788
SAR	137.701	0.751732	0.279145	2.69298	0.00708174	0.608784
LTR22B2	517.797	-0.316652	0.125585	-2.52141	0.0116885	0.699898
LTR72	226.506	-0.297889	0.123389	-2.41423	0.0157687	0.774445
LTR21B	19.4074	-0.530837	0.222134	-2.38972	0.0168613	0.785102
LTR12C	39355.3	-0.50718	0.215205	-2.35673	0.0184368	0.80078
MER9B	648.507	-0.263784	0.116256	-2.269	0.0232685	0.833485
LTR35B	54.0086	-0.500251	0.225321	-2.22017	0.0264071	0.846806
LTR7B	2761.48	-0.353378	0.15982	-2.2111	0.0270288	0.849763
HERV38I	65.3876	0.426613	0.19342	2.20563	0.0274101	0.849763
LTR7C	483.731	-0.249958	0.118284	-2.11321	0.0345827	0.883402
LTR35	156.018	-0.211248	0.100799	-2.09574	0.0361053	0.885609
LTR43_I	60.1506	-0.270924	0.129632	-2.08994	0.0366229	0.88797
MER76	74.8856	0.430193	0.210815	2.04062	0.0412886	0.903549
X18_DNA	3.14691	0.562294	0.277695	2.02486	0.0428814	0.914421
ALR_	10312.1	0.486166	0.242622	2.0038	0.0450913	0.916492
HERVS71	1542.68	-0.448378	0.22905	-1.95756	0.0502819	0.935895
LTR18A	186.254	-0.340857	0.174193	-1.95678	0.0503736	0.935895
MamRep434	12.5464	0.505565	0.265781	1.90219	0.0571469	0.961581
LTR36	336.75	-0.326963	0.171898	-1.90208	0.0571608	0.961581
MARNA	55.5189	0.297544	0.157324	1.89128	0.0585864	0.96679
LTR7Y	1367.32	-0.34173	0.1818	-1.8797	0.060149	0.970721
LTR7A	1862.54	-0.351619	0.188306	-1.86727	0.0618639	0.974165
MER51E	214.885	0.180737	0.0999449	1.80837	0.070549	0.980313
LTR6A	627.211	-0.29187	0.163193	-1.78849	0.0736967	0.98423
UCON104	1.06128	-0.33567	0.188464	-1.78108	0.0748987	NA
HERVKC4	1360.64	0.436562	0.247475	1.76407	0.0777205	0.98956
LTR6B	1048.66	-0.287154	0.163628	-1.75492	0.0792735	0.990727
MLT1O	14.6965	0.31895	0.182929	1.74357	0.0812335	0.991949
LTR12	4906.35	-0.313271	0.182705	-1.71462	0.086414	0.997552
MLT1J1	39.6911	-0.261171	0.155028	-1.68466	0.0920534	0.999166
ALR2	536.344	0.384005	0.22979	1.67111	0.0947	0.999166
MER75A	11.9523	-0.302526	0.186501	-1.62212	0.104779	0.999166
HERVL68	52.5758	0.22242	0.138081	1.6108	0.107224	0.999166
LTR18C	164.114	-0.264341	0.164776	-1.60424	0.108661	0.999166
MERX	2.72322	0.44853	0.279736	1.6034	0.108845	0.999166
MER74A	375.114	-0.266324	0.16623	-1.60214	0.109125	0.999166
LTR1B	557.745	-0.292762	0.183764	-1.59314	0.11113	0.999166
X21_LINE	9.37715	0.412602	0.260354	1.58477	0.113018	0.999166
HUERS-P2	801.36	-0.384011	0.242382	-1.58432	0.11312	0.999166
MER74	118.389	-0.343276	0.21676	-1.58367	0.113269	0.999166
Tigger12	13.2774	0.369776	0.235265	1.57174	0.116011	0.999166
LTR35A	319.926	-0.185464	0.118504	-1.56505	0.117571	0.999166
HERV18	1669.4	-0.312031	0.202274	-1.54261	0.122925	0.999166
X27_DNA	7.00548	0.412088	0.267712	1.5393	0.123732	0.999166
MER87B	395.406	0.230893	0.152071	1.51832	0.128934	0.999166
LTR5A	4586.67	-0.217826	0.143553	-1.51739	0.129168	0.999166
D20S16	3.45644	0.381181	0.251655	1.5147	0.12985	0.999166
LTR76	1384.53	-0.259319	0.171397	-1.51297	0.130287	0.999166
SVA_A	61729.5	-0.21033	0.139421	-1.50859	0.131402	0.999166
MER31	409.583	-0.239345	0.159049	-1.50485	0.132363	0.999166
HERVK3I	5094.83	-0.28394	0.189882	-1.49536	0.134822	0.999166
HAL1B	31.0307	-0.401592	0.269416	-1.4906	0.136065	0.999166
LTR28	683.277	-0.174362	0.117445	-1.48462	0.137644	0.999166
LTR68	23.6673	0.263455	0.177789	1.48184	0.138383	0.999166
LTR27E	218.141	-0.239627	0.164583	-1.45597	0.145402	0.999166
X1_DNA	8.21456	-0.363943	0.250013	-1.4557	0.145476	0.999166
LTR30	318.284	0.204934	0.141034	1.45308	0.1462	0.999166
LTR37B	103.96	0.312674	0.215667	1.4498	0.147113	0.999166
CHARLIE8A	71.9954	-0.171336	0.119129	-1.43824	0.150365	0.999166
X32_DNA	5.16339	-0.402322	0.279787	-1.43796	0.150446	0.999166
LTR13A	2388.06	-0.142096	0.0988292	-1.43779	0.150493	0.999166
LTR38C	110.377	-0.259239	0.18322	-1.4149	0.157097	0.999166
HSAT4	71.0845	-0.287567	0.203873	-1.41052	0.158385	0.999166
LTR46	234.211	-0.23271	0.166539	-1.39733	0.162314	0.999166
THER2	43.0653	0.244557	0.1754	1.39428	0.163234	0.999166
LTR26E	177.893	-0.191448	0.139178	-1.37556	0.168958	0.999166
LTR2	185.368	0.216408	0.158176	1.36815	0.171265	0.999166
LTR67B	48.0014	0.239173	0.174962	1.367	0.171625	0.999166
MSR1	245.411	-0.238224	0.17456	-1.36471	0.172343	0.999166
MER83B	362.104	-0.210438	0.154941	-1.35818	0.174405	0.999166
MamRep1894	3.51433	-0.371979	0.275081	-1.35225	0.176294	0.999166
HERV1_LTR	153.692	-0.255897	0.190273	-1.34489	0.178659	0.999166
LTR85a	1.10287	0.358807	0.270181	1.32802	0.18417	NA
ALRa_	582.195	0.297505	0.224406	1.32574	0.184924	0.999166
LTR16E1	39.6147	-0.245569	0.186748	-1.31497	0.188519	0.999166
LTR14B	1469	-0.157425	0.120187	-1.30983	0.190252	0.999166
LTR1B1	312.731	-0.216554	0.165356	-1.30963	0.190322	0.999166
EUTREP13	5.37076	-0.301974	0.230832	-1.3082	0.190807	0.999166
MER101B	51.845	0.2062	0.157894	1.30594	0.191573	0.999166
HERV52I	76.3395	0.287294	0.221712	1.2958	0.195045	0.999166
L1MD1_5	253.866	-0.1573	0.121489	-1.29477	0.195401	0.999166
LTR26B	219.432	-0.200056	0.154734	-1.29291	0.196044	0.999166
MER115	34.0669	-0.170448	0.132207	-1.28925	0.197313	0.999166
LTR3A	1314.4	-0.171107	0.133168	-1.2849	0.198828	0.999166
MER88	136.586	-0.233086	0.181641	-1.28322	0.199415	0.999166
LTR72B	296.555	-0.264032	0.206238	-1.28023	0.200463	0.999166
MER92A	1.92815	-0.353205	0.276509	-1.27737	0.20147	0.999166
LTR1E	392.72	-0.199233	0.156166	-1.27578	0.202034	0.999166
LTR13	9429.3	-0.13147	0.103125	-1.27485	0.202361	0.999166
MER101_I	967.358	0.208672	0.164199	1.27085	0.203782	0.999166
LTR29	299.515	-0.24294	0.191235	-1.27037	0.203953	0.999166
LTR71A	591.758	-0.215473	0.169747	-1.26938	0.204307	0.999166
MIR3	182.385	-0.116155	0.0916306	-1.26765	0.204924	0.999166
LTR33C	15.8734	0.251886	0.199117	1.26501	0.205866	0.999166
MER41G	117.356	-0.166216	0.133004	-1.24971	0.211406	0.999166
LTR5	4582.36	-0.182982	0.146594	-1.24823	0.211947	0.999166
LTR1C1	135.934	-0.207582	0.166473	-1.24694	0.212421	0.999166
LTR14A	633.859	-0.1968	0.158538	-1.24134	0.214481	0.999166
MER69C	57.6079	-0.239549	0.193382	-1.23874	0.215443	0.999166
HARLEQUINLTR	3434.93	-0.137547	0.1117	-1.23139	0.218176	0.999166
MLT2E	13.6559	-0.26679	0.216766	-1.23078	0.218407	0.999166
LTR54B	195.791	-0.194741	0.158515	-1.22853	0.219247	0.999166
REP522	30.2818	0.338366	0.275501	1.22818	0.219378	0.999166
L1PA17_5	140.703	-0.20055	0.164397	-1.21991	0.222497	0.999166
LTR16A2	19.7843	-0.285253	0.235401	-1.21178	0.225598	0.999166
MER72	818.813	-0.180425	0.149611	-1.20596	0.227832	0.999166
LTR26	448.249	-0.199229	0.165622	-1.20292	0.229009	0.999166
LTR10A	808.422	-0.192476	0.160169	-1.20171	0.229478	0.999166
Charlie11	29.1029	0.297425	0.248744	1.19571	0.231811	0.999166
Charlie16a	3.99707	0.324662	0.272433	1.19171	0.233374	0.999166
X29b_DNA	3.11118	0.331243	0.27964	1.18453	0.236202	0.999166
MamRep1527	1.80308	-0.321564	0.271507	-1.18437	0.236267	0.999166
UCON42	7.6715	0.327244	0.27719	1.18057	0.237772	0.999166
MER83	751.629	-0.158766	0.134695	-1.17871	0.238515	0.999166
MER74B	100.636	-0.21081	0.178959	-1.17798	0.238806	0.999166
HSAT5	28.1809	0.326538	0.277654	1.17606	0.239571	0.999166
LTR14	873.378	0.221102	0.188057	1.17572	0.239706	0.999166
MER45C	51.1549	-0.200347	0.171112	-1.17086	0.241656	0.999166
MER4BI	2072.97	-0.185184	0.159246	-1.16287	0.244881	0.999166
MER69A	41.7701	-0.293549	0.252787	-1.16125	0.245541	0.999166
MER61B	330.48	0.201379	0.17352	1.16055	0.245824	0.999166
Charlie19a	27.7079	0.185285	0.160613	1.15361	0.24866	0.999166
MER124	7.34585	0.302691	0.262667	1.15238	0.249167	0.999166
X2_LR	4.76161	0.308693	0.268798	1.14842	0.250796	0.999166
LTR22E	668.347	0.2155	0.188006	1.14624	0.251695	0.999166
LTR1D1	550.79	-0.179066	0.156789	-1.14208	0.253419	0.999166
LTR4	488.524	0.193017	0.169075	1.14161	0.253617	0.999166
MER103	126.808	0.161036	0.141114	1.14117	0.253799	0.999166
LTR28B	473.186	-0.192443	0.169694	-1.13406	0.25677	0.999166
HERVFH21I	2601.01	-0.180799	0.160421	-1.12703	0.25973	0.999166
LTR60B	57.9029	-0.227201	0.201844	-1.12563	0.260323	0.999166
L1PA5	45809	-0.203156	0.181235	-1.12095	0.262309	0.999166
LTR22A	499.301	-0.155237	0.13928	-1.11457	0.265035	0.999166
X4b_DNA	3.37499	0.298686	0.270403	1.1046	0.269334	0.999166
LTR19C	252.783	-0.145927	0.132342	-1.10265	0.270177	0.999166
LTR16A1	66.7669	-0.201971	0.183243	-1.10221	0.270372	0.999166
MER61F	237.425	-0.146217	0.133327	-1.09668	0.27278	0.999166
MLT1L	10.9072	-0.250937	0.229077	-1.09543	0.273329	0.999166
MER34D	163.572	0.174678	0.16076	1.08658	0.277222	0.999166
LTR53	174.166	-0.180353	0.16623	-1.08496	0.277941	0.999166
HERVE	9479.45	-0.167517	0.155257	-1.07896	0.280603	0.999166
GSATX	11.5804	0.290985	0.270746	1.07475	0.282485	0.999166
L1M3DE_5	120.88	0.184232	0.171547	1.07395	0.282846	0.999166
LTR33B	13.4787	0.267244	0.249479	1.07121	0.284076	0.999166
X12_LINE	1.75946	0.279796	0.261465	1.07011	0.28457	0.999166
MER5B	259.725	0.124213	0.116155	1.06936	0.284905	0.999166
LTR41B	161.749	-0.219629	0.205614	-1.06816	0.285447	0.999166
PRIMA4_I	11807.9	-0.114359	0.107605	-1.06277	0.287888	0.999166
LTR06	12.8651	-0.248154	0.234204	-1.05957	0.289342	0.999166
LTR55	58.3079	-0.20401	0.192793	-1.05818	0.289973	0.999166
MER57D	291.511	0.164299	0.155538	1.05632	0.29082	0.999166
Charlie18a	16.4723	-0.257314	0.244084	-1.0542	0.291791	0.999166
LTR33	49.898	-0.169456	0.160907	-1.05312	0.292284	0.999166
MER1A	9971.79	-0.136002	0.129235	-1.05236	0.292634	0.999166
HERV3	1931.07	0.165	0.156912	1.05154	0.293009	0.999166
LTR15	671.566	-0.133653	0.127458	-1.04861	0.294358	0.999166
THE1A	17690.2	-0.142523	0.135921	-1.04857	0.294374	0.999166
BSRf	91.9849	-0.163863	0.156731	-1.04551	0.295789	0.999166
MLT1J	74.2081	0.173643	0.166525	1.04275	0.297066	0.999166
HERV-K14I	1952.53	-0.188698	0.180989	-1.04259	0.297138	0.999166
LTR12E	5541.48	-0.17538	0.168765	-1.0392	0.298714	0.999166
MER31A	892.426	-0.141223	0.136039	-1.03811	0.299219	0.999166
MER66D	140.067	-0.189684	0.182861	-1.03731	0.299592	0.999166
LTR2B	1684.82	-0.0642963	0.0620675	-1.03591	0.300244	0.999166
LTR1A2	2577.88	-0.130697	0.126249	-1.03523	0.300562	0.999166
LTR73	187.037	-0.179165	0.173221	-1.03431	0.30099	0.999166
Tigger15a	14.7009	0.192641	0.186623	1.03225	0.301957	0.999166
HERVH	5694.88	-0.226154	0.219423	-1.03068	0.302693	0.999166
MER92C	33.6813	-0.226376	0.219813	-1.02986	0.303078	0.999166
PrimLTR79	108.972	-0.199514	0.194129	-1.02774	0.304072	0.999166
MER67A	144.811	-0.17678	0.172076	-1.02733	0.304264	0.999166
LTR82A	15.4798	-0.237862	0.23243	-1.02337	0.306133	0.999166
HERV39	22472.5	-0.120916	0.118716	-1.01853	0.308426	0.999166
MER4E	4212.43	-0.169944	0.167015	-1.01754	0.308897	0.999166
MSTB1	6957.17	-0.145493	0.143286	-1.01541	0.309911	0.999166
LTR81B	0.327565	0.158779	0.157347	1.0091	0.312927	NA
MamRep38	1.27731	-0.273852	0.271784	-1.00761	0.313642	NA
MamRep4096	7.21647	0.232283	0.231153	1.00489	0.314949	0.999166
LTR10G	281.186	-0.152375	0.152886	-0.996659	0.31893	0.999166
LTR45	83.1093	-0.178028	0.17918	-0.993571	0.320432	0.999166
UCON54	0.542766	0.172277	0.173734	0.991613	0.321386	NA
LTR47A2	550.336	0.112452	0.113702	0.989005	0.322661	0.999166
LTR5_Hs	9592.84	-0.0826507	0.0837279	-0.987134	0.323577	0.999166
HERVK13I	309.989	-0.150444	0.15241	-0.987102	0.323592	0.999166
L1ME5	171.077	-0.192196	0.195372	-0.983743	0.325242	0.999166
MER96	10.0313	-0.207783	0.211396	-0.98291	0.325652	0.999166
LTR17	3696.65	-0.121723	0.124094	-0.980898	0.326643	0.999166
Charlie25	20.0881	-0.176355	0.18034	-0.977903	0.328122	0.999166
PABL_B	480.54	-0.130445	0.133816	-0.974809	0.329655	0.999166
LTR40C	186.484	-0.184063	0.188967	-0.974052	0.330031	0.999166
MER116	57.4315	0.158746	0.163167	0.972905	0.330601	0.999166
LTR5B	4955.65	-0.0977702	0.100713	-0.970783	0.331656	0.999166
MER5C1	9.90655	-0.223586	0.231451	-0.966019	0.334035	0.999166
MER34-int	68.3206	0.172376	0.178685	0.964694	0.334698	0.999166
MER11A	8606.99	-0.14606	0.151764	-0.962418	0.33584	0.999166
L1M3C_5	194.118	-0.195989	0.203828	-0.961545	0.336278	0.999166
X29a_DNA	1.05447	0.232837	0.242875	0.958671	0.337725	NA
MLT2A1	9513.3	-0.143863	0.150287	-0.957257	0.338437	0.999166
HERV15I	837.386	-0.192805	0.201493	-0.956882	0.338627	0.999166
LTR10D	654.354	-0.150823	0.157656	-0.956659	0.338739	0.999166
LTR10B2	67.7278	-0.204651	0.214717	-0.953122	0.340528	0.999166
FORDPREFECT_A	4.62659	0.257245	0.270029	0.952657	0.340764	0.999166
PRIMA41	1731.47	0.154461	0.162237	0.952068	0.341063	0.999166
MER41F	269.793	-0.127003	0.13348	-0.951474	0.341364	0.999166
LTR31	151.293	-0.158482	0.166741	-0.95047	0.341873	0.999166
TAR1	178.734	-0.13919	0.146892	-0.947564	0.343352	0.999166
LTR60	43.8789	-0.167471	0.178159	-0.94001	0.347212	0.999166
Charlie17a	0.458158	0.210747	0.224361	0.939321	0.347566	NA
HERVFH19I	741.195	-0.122479	0.13055	-0.93818	0.348152	0.999166
L1PA3	38093	-0.179995	0.192199	-0.936501	0.349016	0.999166
Helitron1Nb_Mam	24.4805	0.244917	0.261879	0.93523	0.34967	0.999166
LTR80B	8.65774	0.25259	0.270517	0.933731	0.350442	0.999166
THE1B	37594.4	-0.141446	0.153877	-0.919216	0.357983	0.999166
MER67B	172.005	0.118959	0.129866	0.916018	0.359657	0.999166
MER34C2	339.535	-0.168107	0.183877	-0.914238	0.360592	0.999166
MSTA	24402.7	-0.137297	0.150415	-0.912783	0.361356	0.999166
L1M7_5end	17.6467	0.203228	0.225545	0.901052	0.367561	0.999166
LTR75B	21.9167	-0.231234	0.257097	-0.899405	0.368437	0.999166
LTR22B1	550.227	-0.141727	0.157812	-0.898072	0.369147	0.999166
MER90a_LTR	199.455	-0.141851	0.15803	-0.897622	0.369387	0.999166
MER5A1	856.514	-0.112354	0.12559	-0.894609	0.370996	0.999166
MSTA2	2421.95	-0.129884	0.145189	-0.894588	0.371007	0.999166
LOOPER	190.068	0.178182	0.199561	0.892866	0.371929	0.999166
EUTREP12	1.07724	-0.20187	0.226732	-0.890347	0.37328	NA
MER41I	1597.66	0.173839	0.19586	0.887567	0.374774	0.999166
ERVL-E	349.927	-0.13368	0.150789	-0.88654	0.375327	0.999166
L1PA7	56124.3	-0.156522	0.17656	-0.886509	0.375343	0.999166
MSTB	7654.34	-0.127351	0.143916	-0.884899	0.376211	0.999166
MER30B	1876.83	-0.114461	0.131262	-0.871999	0.383209	0.999166
MER4A1	6911.3	-0.102703	0.117953	-0.870706	0.383915	0.999166
HERV46I	174.232	-0.177171	0.204266	-0.867357	0.385747	0.999166
LTR69	43.5688	0.188867	0.218311	0.865129	0.386968	0.999166
PRIMAX_I	40.5936	-0.202964	0.234748	-0.864603	0.387257	0.999166
MER50	1971.8	-0.110178	0.127481	-0.864271	0.387439	0.999166
HERV16	39.5428	-0.207317	0.240299	-0.862748	0.388276	0.999166
MIRc	798.043	0.0839262	0.0973777	0.861862	0.388763	0.999166
MER112	171.442	0.125718	0.146109	0.860434	0.38955	0.999166
L1PA4	50017.5	-0.157135	0.183248	-0.8575	0.391169	0.999166
L1MED_5	58.6789	0.181444	0.211912	0.856223	0.391874	0.999166
LTR12F	2369.71	-0.120746	0.141224	-0.854996	0.392553	0.999166
X31_DNA	0.315649	-0.120309	0.140807	-0.854428	0.392868	NA
HERVH48I	1323.27	-0.151629	0.177504	-0.854225	0.39298	0.999166
L1PA8	31378.5	-0.150677	0.176526	-0.853567	0.393345	0.999166
MER57C2	344.414	-0.152256	0.178513	-0.852914	0.393707	0.999166
MER21	397.322	-0.104694	0.122792	-0.852612	0.393875	0.999166
MER63D	216.655	0.131992	0.15511	0.850955	0.394794	0.999166
LTR79	1.85481	-0.237314	0.279672	-0.848545	0.396135	0.999166
LTR1F1	623.857	-0.136242	0.160604	-0.848309	0.396266	0.999166
MSTA1	1494.15	-0.117814	0.138978	-0.847716	0.396596	0.999166
MER41C	883.193	0.156258	0.184911	0.845042	0.398087	0.999166
MER31B	358.394	-0.130452	0.154572	-0.843958	0.398693	0.999166
LTR10F	943.668	-0.131616	0.156637	-0.840265	0.40076	0.999166
L2C	2.61641	0.233875	0.278925	0.838489	0.401756	0.999166
MER57E3	392.473	-0.0945977	0.112842	-0.838322	0.40185	0.999166
LTR2C	975.257	-0.138433	0.165631	-0.835787	0.403275	0.999166
L1P4b_5end	150.724	-0.143191	0.172431	-0.830428	0.406297	0.999166
LTR3	389.209	-0.164966	0.198805	-0.829785	0.406661	0.999166
LTR1B0	744.381	-0.222712	0.269154	-0.827453	0.40798	0.999166
MER73	107.371	-0.145818	0.176645	-0.825487	0.409095	0.999166
UCON46	0.552981	0.182253	0.22124	0.82378	0.410065	NA
MER97B	34.1363	-0.16193	0.196608	-0.823618	0.410157	0.999166
LTR27D	92.4548	-0.121957	0.148677	-0.820279	0.412057	0.999166
EUTREP11	4.77725	0.226006	0.276076	0.818635	0.412994	0.999166
LTR10B	72.9165	-0.135802	0.166336	-0.816428	0.414255	0.999166
MER4C	949.53	-0.143973	0.177053	-0.813165	0.416123	0.999166
THE1D	20250.3	-0.124983	0.153896	-0.812127	0.416719	0.999166
6kbHsap	3330.02	0.149611	0.185101	0.80827	0.418935	0.999166
L3	34.2954	-0.149446	0.185298	-0.806517	0.419945	0.999166
LTR21C	16.8705	0.195658	0.243481	0.803587	0.421636	0.999166
MER84I	78.3811	-0.179223	0.224107	-0.79972	0.423873	0.999166
MER84	434.754	-0.0758416	0.0953177	-0.795671	0.426223	0.999166
Kanga11a	1.71375	0.217363	0.274058	0.793129	0.427702	0.999166
MER70B	93.1067	-0.0983984	0.124102	-0.792887	0.427844	0.999166
LTR22B	499.326	-0.117292	0.148303	-0.790896	0.429005	0.999166
LTR9D	648.364	-0.113501	0.144274	-0.786704	0.431455	0.999166
LTR81A	0.917011	0.19814	0.252273	0.785419	0.432208	NA
MER66A	245.64	-0.109312	0.139248	-0.785021	0.432441	0.999166
HERV19I	1535.94	0.138213	0.176863	0.781469	0.434527	0.999166
EUTREP15	14.6298	-0.217437	0.278689	-0.780216	0.435264	0.999166
LTR86A1	6.0301	0.213241	0.274619	0.7765	0.437454	0.999166
BLACKJACK	66.4548	0.153536	0.198277	0.774348	0.438725	0.999166
LTR42	313.01	-0.0830509	0.107376	-0.773462	0.439249	0.999166
LTR12D	11071.9	-0.169235	0.219697	-0.77031	0.441116	0.999166
HARLEQUIN	9752.78	-0.115024	0.149664	-0.768547	0.442162	0.999166
MER4E1	2168.61	-0.110827	0.144531	-0.766804	0.443198	0.999166
MER94	9.58409	0.181356	0.236777	0.765937	0.443714	0.999166
MER65I	206.24	0.147542	0.193608	0.762064	0.446022	0.999166
LTR27C	307.723	-0.112947	0.148276	-0.761733	0.446219	0.999166
MER1B	14503	-0.102035	0.134658	-0.757733	0.448611	0.999166
MER57F	281.24	0.137466	0.181707	0.756522	0.449336	0.999166
LTR39	1328.14	-0.0739283	0.097799	-0.755921	0.449697	0.999166
THE1C	25156.4	-0.109895	0.146261	-0.751366	0.452433	0.999166
MER61D	491.142	-0.120422	0.160671	-0.749492	0.453561	0.999166
L1PA10	23518.2	-0.12384	0.165771	-0.747056	0.45503	0.999166
MER92B	66.1322	-0.107135	0.143525	-0.746453	0.455394	0.999166
LTR40A1	11.6839	0.171442	0.229746	0.746224	0.455532	0.999166
EuthAT-1	2.52909	0.208328	0.279342	0.74578	0.4558	0.999166
MER50B	641.198	-0.10265	0.137649	-0.745739	0.455825	0.999166
LTR61	334.928	0.103047	0.139068	0.740981	0.458705	0.999166
GSATII	213.808	0.145758	0.19679	0.740674	0.458891	0.999166
MER21B	3837.68	-0.0933987	0.126298	-0.739511	0.459597	0.999166
TIGGER8	4.18458	-0.202577	0.275243	-0.735993	0.461735	0.999166
EuthAT-N1	32.7743	-0.159086	0.216804	-0.733776	0.463085	0.999166
TIGGER5A	1507.32	0.141439	0.193407	0.7313	0.464596	0.999166
MER90	66.3928	0.106451	0.145964	0.729297	0.46582	0.999166
MSTC	5085.65	-0.0903263	0.124065	-0.728055	0.46658	0.999166
EUTREP7	11.405	0.170204	0.233793	0.728014	0.466605	0.999166
L1ME3D_3end	233.819	0.140666	0.193849	0.725649	0.468054	0.999166
MamSINE1	5.51202	0.19232	0.26509	0.725488	0.468152	0.999166
MER65B	92.7456	-0.123102	0.170729	-0.721038	0.470886	0.999166
MLT1_I	716.365	0.112538	0.156804	0.717698	0.472944	0.999166
LTR14C	801.633	0.151227	0.210897	0.717066	0.473333	0.999166
UCON38	0.484861	0.102676	0.143413	0.715943	0.474026	NA
LTR77	166.971	-0.115632	0.161549	-0.715772	0.474132	0.999166
MER83C	167.857	-0.0985207	0.137664	-0.71566	0.474202	0.999166
MER5C	91.0219	0.132753	0.185564	0.715401	0.474361	0.999166
MER104	25.998	0.155332	0.217228	0.715068	0.474567	0.999166
ERV3-16A3_I	135.38	0.0992204	0.139548	0.711012	0.477077	0.999166
LTR21A	431.168	-0.119652	0.168714	-0.709202	0.478199	0.999166
UCON70	2.07232	0.187478	0.264495	0.708813	0.478441	0.999166
LTR83	13.2077	-0.173964	0.246038	-0.707062	0.479528	0.999166
MamRep488	0.383708	-0.131663	0.18706	-0.703856	0.481523	NA
Eutr18	0.366888	0.131626	0.18731	0.702721	0.48223	NA
MADE1	1217.5	0.11135	0.158802	0.701187	0.483187	0.999166
MER113	37.5869	0.140632	0.200684	0.700765	0.48345	0.999166
LTR8	4153.44	-0.0718546	0.102613	-0.700252	0.48377	0.999166
THER1	246.541	0.10736	0.153368	0.700015	0.483918	0.999166
LTR33A	14.6681	-0.153849	0.220675	-0.697174	0.485694	0.999166
Tigger16a	3.09482	0.194405	0.279356	0.695906	0.486488	0.999166
HERVIP10FH	4729.81	-0.106103	0.152651	-0.695068	0.487013	0.999166
PTR5	376.063	-0.157182	0.226336	-0.694461	0.487393	0.999166
Tigger16b	1.28424	0.180258	0.260272	0.692575	0.488577	NA
MER91A	1.90213	0.191535	0.276991	0.691482	0.489262	0.999166
Charlie26a	0.742414	-0.168693	0.244596	-0.689683	0.490394	NA
MARE9	2.62542	0.182011	0.264328	0.688579	0.491088	0.999166
LTR87	62.4281	-0.12444	0.18116	-0.686906	0.492142	0.999166
LTR10E	1015.5	-0.0930191	0.135675	-0.685602	0.492964	0.999166
X6a_DNA	2.94316	0.191213	0.279006	0.685338	0.49313	0.999166
LTR2752	503.047	-0.0930361	0.135782	-0.685188	0.493226	0.999166
HERVL_40	81.9425	0.100741	0.147044	0.685108	0.493276	0.999166
ALRa	669.861	0.160956	0.23527	0.684133	0.493891	0.999166
UCON82	0.606738	-0.143033	0.209221	-0.683648	0.494198	NA
MER21C	1887.13	-0.0902045	0.132009	-0.683322	0.494403	0.999166
LTR1D	1002.96	-0.101845	0.149135	-0.682902	0.494669	0.999166
L1P4e_5end	532.207	-0.124814	0.182853	-0.682592	0.494865	0.999166
HERVK11I	4181.87	-0.120244	0.176191	-0.682464	0.494946	0.999166
MER66B	450.812	-0.104755	0.153576	-0.682107	0.495171	0.999166
UCON77	1.10552	-0.188146	0.276192	-0.681214	0.495736	NA
MER63A	19.4826	0.133282	0.195732	0.680938	0.495911	0.999166
MER4A	1734.7	-0.0848247	0.124963	-0.678796	0.497267	0.999166
LTR22C	214.18	-0.119005	0.175414	-0.678422	0.497504	0.999166
MER52A	1380.78	-0.0823679	0.121694	-0.676842	0.498506	0.999166
MER58C	241.299	0.106469	0.157319	0.676771	0.498551	0.999166
MLT2A2	13924.3	-0.0982966	0.14526	-0.676694	0.4986	0.999166
HERV30I	1017.91	0.132904	0.196674	0.675756	0.499195	0.999166
L1PB3	5560.19	0.128056	0.18999	0.674016	0.500301	0.999166
X34_DNA	1.12754	-0.184247	0.276564	-0.666199	0.505284	NA
MER68_I	183.71	-0.0817865	0.12283	-0.665853	0.505505	0.999166
LTR10C	3956.55	-0.104236	0.156871	-0.664467	0.506392	0.999166
LTR27B	390.337	-0.106398	0.160286	-0.6638	0.506818	0.999166
HERVL	31630.6	-0.0999101	0.150642	-0.663228	0.507185	0.999166
Charlie15a	3.64721	-0.185369	0.279599	-0.662982	0.507342	0.999166
L1PA2	18843.6	-0.133871	0.20194	-0.662926	0.507378	0.999166
ORSL	89.2982	-0.109306	0.165552	-0.660253	0.509091	0.999166
L1HS	178639	-0.128688	0.195301	-0.658921	0.509946	0.999166
MER75	608.576	0.121991	0.185347	0.658178	0.510424	0.999166
UCON78	1.7682	0.183627	0.279063	0.658013	0.51053	0.999166
L1MD1	1491.29	0.110066	0.167946	0.655365	0.512233	0.999166
LTR18B	628.407	-0.0787355	0.120203	-0.655021	0.512454	0.999166
UHG	2030.87	0.147345	0.225109	0.654548	0.512759	0.999166
HERV17	9779.6	-0.0994923	0.152318	-0.65319	0.513634	0.999166
LTR16C	111.907	0.095803	0.146973	0.651843	0.514502	0.999166
Eutr8	3.96959	-0.161155	0.247246	-0.6518	0.51453	0.999166
MER57B1	1100.54	0.0900536	0.138559	0.64993	0.515737	0.999166
Helitron3Na_Mam	14.1527	0.137328	0.212297	0.646868	0.517718	0.999166
LTR19A	480.554	-0.090188	0.139556	-0.646251	0.518117	0.999166
MER67D	91.4805	0.123312	0.191924	0.642501	0.520548	0.999166
LTR22	188.754	0.0801607	0.124827	0.642174	0.52076	0.999166
CHARLIE3	5996.65	-0.088705	0.139099	-0.63771	0.523663	0.999166
X17_DNA	0.752827	0.152404	0.239022	0.637614	0.523725	NA
MLT2B3	539.11	-0.0752884	0.118433	-0.635706	0.524968	0.999166
MARE7	1.21158	0.163966	0.258696	0.633819	0.526199	NA
Merlin1_HS	38.5744	0.123882	0.196141	0.631595	0.527652	0.999166
LTR27	280.197	-0.10593	0.167973	-0.630637	0.528278	0.999166
LTR89	0.939389	0.163324	0.259404	0.629613	0.528948	NA
MER21A	2477.18	-0.0803237	0.127871	-0.628161	0.529899	0.999166
LTR9C	234.131	-0.0958577	0.152665	-0.627893	0.530074	0.999166
L4	5.51394	-0.172499	0.277254	-0.622168	0.533832	0.999166
GOLEM_A	2644.86	0.115774	0.186781	0.619841	0.535363	0.999166
MLT1G	31.1271	0.130782	0.211207	0.619215	0.535775	0.999166
MER80	169.026	0.108349	0.175452	0.617544	0.536876	0.999166
KANGA2_A	29.899	-0.13156	0.214118	-0.614427	0.538933	0.999166
LTR28C	678.091	-0.0821946	0.134227	-0.612355	0.540303	0.999166
EuthAT-2	6.84062	0.166652	0.27253	0.611498	0.54087	0.999166
DNA1_Mam	26.6964	0.134509	0.220268	0.610658	0.541426	0.999166
PRIMA4_LTR	1040.25	-0.105266	0.172711	-0.609494	0.542197	0.999166
LTR90A	0.388642	0.123569	0.202942	0.60889	0.542597	NA
L1MEB_5	43.7289	-0.103319	0.169859	-0.608264	0.543012	0.999166
MER41A	8090.64	-0.0759223	0.125131	-0.606743	0.544021	0.999166
THE1_I	67491.7	-0.0771784	0.127238	-0.606566	0.544139	0.999166
MER11C	5015.36	-0.0908344	0.150213	-0.604703	0.545377	0.999166
MER89I	25.4427	-0.138401	0.229171	-0.603921	0.545896	0.999166
LTR24	218.029	0.093443	0.154962	0.603005	0.546505	0.999166
L1ME3F_3end	150.307	0.119103	0.197748	0.6023	0.546975	0.999166
LTR22C2	295.48	-0.107451	0.178418	-0.60224	0.547014	0.999166
MLT1F	568.628	-0.0780277	0.12963	-0.601928	0.547222	0.999166
MER96B	77.0994	-0.0988423	0.164247	-0.601791	0.547313	0.999166
X33a_DNA	5.76372	0.16806	0.279583	0.60111	0.547767	0.999166
MER20	5226.12	-0.0774694	0.129105	-0.600049	0.548473	0.999166
L1PA11	14643.6	-0.0985298	0.164214	-0.60001	0.5485	0.999166
MER34A1	262.164	-0.105125	0.175283	-0.599745	0.548676	0.999166
MER80B	4.74662	0.164856	0.276776	0.595629	0.551423	0.999166
GSAT	164.87	-0.16612	0.279509	-0.594327	0.552293	0.999166
LTR80A	9.46627	0.147042	0.247589	0.593894	0.552583	0.999166
HUERS-P3	2844.89	0.0823174	0.139569	0.589796	0.555327	0.999166
MER110	12.6895	0.152778	0.261123	0.585081	0.558493	0.999166
LTR82B	14.2177	-0.16126	0.275834	-0.584626	0.558799	0.999166
X12_DNA	0.449266	0.0920776	0.158285	0.581722	0.560754	NA
L1P4d_5end	148.164	-0.112393	0.193372	-0.581226	0.561088	0.999166
MLT1J-int	29.7352	-0.114446	0.196967	-0.581039	0.561214	0.999166
BSRb	4.60439	0.158361	0.273338	0.579362	0.562345	0.999166
Zaphod3	66.6772	0.116158	0.201423	0.576684	0.564153	0.999166
CHARLIE1	1947.79	0.106981	0.185907	0.575456	0.564983	0.999166
ACRO1	1.30892	0.134417	0.23359	0.575441	0.564993	NA
L1	289792	-0.112861	0.196148	-0.575384	0.565031	0.999166
LTR10B1	199.793	0.109415	0.190752	0.5736	0.566239	0.999166
MER77	498.306	0.0677653	0.11817	0.573455	0.566336	0.999166
L2D	4.80014	0.135734	0.237432	0.571678	0.56754	0.999166
MLT2B2	1180.87	-0.0859563	0.150446	-0.571344	0.567767	0.999166
AmnSINE1_HS	38.7824	0.154413	0.270762	0.570289	0.568481	0.999166
MER70A	142.294	-0.0822962	0.144428	-0.569809	0.568807	0.999166
EUTREP3	7.125	0.141347	0.248329	0.569195	0.569224	0.999166
MER44C	1821.88	-0.0906433	0.160084	-0.566222	0.571243	0.999166
MER68C	7.2437	-0.129156	0.228982	-0.564046	0.572723	0.999166
LTR38	74.7607	-0.0927201	0.165062	-0.56173	0.5743	0.999166
L1PA12_5	4556.01	-0.0785585	0.140051	-0.560927	0.574847	0.999166
LTR64	125.427	-0.0807256	0.143955	-0.56077	0.574954	0.999166
LTR43B	52.6172	-0.0893057	0.159559	-0.559704	0.575681	0.999166
Charlie22a	10.4502	0.150483	0.269359	0.558669	0.576388	0.999166
MARE1	4.74712	-0.152693	0.275422	-0.554398	0.579307	0.999166
X18_LINE	0.953803	0.142246	0.257613	0.552168	0.580833	NA
MER6A	1162.78	-0.0790675	0.143491	-0.551028	0.581614	0.999166
L1PA6	39232.6	-0.0998753	0.181787	-0.549408	0.582726	0.999166
MIRb	965.812	0.0558318	0.101648	0.549266	0.582823	0.999166
CHARLIE1A	1331.9	0.0979503	0.180881	0.541519	0.58815	0.999166
L1M2B_5	580.47	-0.102498	0.190184	-0.53894	0.589928	0.999166
CHARLIE1B	341.495	-0.0840716	0.156325	-0.5378	0.590715	0.999166
UCON106	1.78867	-0.14999	0.279144	-0.537321	0.591046	0.999166
Eutr15	0.732151	0.143747	0.268965	0.534447	0.593033	NA
UCON74	0.834826	-0.102839	0.192526	-0.534157	0.593233	NA
MLT1G2	82.5415	0.0725314	0.136934	0.529681	0.596333	0.999166
UCON63	3.33058	0.147586	0.27973	0.527602	0.597776	0.999166
MER66C	619.641	-0.0799484	0.151583	-0.527424	0.597899	0.999166
LTR16A	17.1934	-0.109774	0.209244	-0.524619	0.599848	0.999166
MER30	6688.74	-0.0819029	0.156523	-0.523264	0.600791	0.999166
LTR48B	469.258	-0.0790305	0.15177	-0.520726	0.602557	0.999166
KER	0.439977	0.0894226	0.172138	0.519483	0.603424	NA
HERVK9I	16219.6	0.088387	0.170215	0.519267	0.603574	0.999166
LTR24C	302.523	0.0999888	0.19257	0.519233	0.603598	0.999166
MER97d	37.2733	-0.118321	0.227991	-0.518971	0.603781	0.999166
HSMAR2	7607.85	0.0875746	0.169084	0.517936	0.604503	0.999166
MER68B	236.774	0.0744655	0.144285	0.516101	0.605784	0.999166
ZAPHOD	167.725	-0.0925508	0.179764	-0.514847	0.60666	0.999166
MER54B	162.782	-0.0808607	0.158153	-0.511281	0.609155	0.999166
LOR1a_LTR	737.509	-0.0773609	0.151853	-0.509447	0.610439	0.999166
UCON32	1.94778	-0.136814	0.268819	-0.508945	0.610791	0.999166
MER31_I	293.685	0.083858	0.165079	0.507988	0.611462	0.999166
LTR84b	0.310756	-0.0954212	0.187844	-0.50798	0.611467	NA
LTR9B	1725.58	-0.0702809	0.139719	-0.503018	0.614952	0.999166
L1M3D_5	117.687	-0.112408	0.223645	-0.502619	0.615232	0.999166
L1PA7_5	32259.2	-0.0792814	0.157786	-0.502463	0.615342	0.999166
ZOMBI_A	1177.49	0.093382	0.186349	0.501113	0.616292	0.999166
LTR32	752.391	-0.0682275	0.136915	-0.49832	0.618259	0.999166
UCON98	2.48787	-0.138949	0.279444	-0.497232	0.619025	0.999166
LTR81C	0.371791	-0.100126	0.203392	-0.492283	0.62252	NA
MER4D	1468.81	0.0734926	0.149328	0.492156	0.622609	0.999166
BSRa	28.2993	0.0968879	0.196884	0.492107	0.622644	0.999166
GOLEM_C	780.554	0.0906403	0.184666	0.490833	0.623544	0.999166
LTR86A2	1.97817	0.134053	0.275436	0.486694	0.626475	0.999166
MER4D_LTR	1565.47	0.0712009	0.146792	0.485047	0.627643	0.999166
CHARLIE10	159.788	0.100571	0.207591	0.484466	0.628055	0.999166
Charlie28	2.38818	0.133217	0.276241	0.48225	0.629628	0.999166
MER34B_I	136.316	0.094812	0.196734	0.481928	0.629857	0.999166
LTR38A1	43.1947	-0.0871779	0.181651	-0.47992	0.631284	0.999166
LTR8A	1071.02	-0.0666518	0.138983	-0.479566	0.631536	0.999166
X28_DNA	2.59989	-0.133774	0.279574	-0.478491	0.632301	0.999166
MER57E2	59.0568	-0.0932531	0.195196	-0.47774	0.632835	0.999166
MER74C	32.9995	-0.0940489	0.1975	-0.476196	0.633934	0.999166
MER22	3154.75	-0.108178	0.227249	-0.476034	0.63405	0.999166
HERVIP10F	2287.08	-0.0759489	0.15973	-0.475481	0.634444	0.999166
MER11B	12989.3	-0.0784291	0.165156	-0.47488	0.634872	0.999166
Charlie12	2590.38	-0.0630207	0.132828	-0.474453	0.635177	0.999166
MER41D	241.56	0.0696837	0.146896	0.474375	0.635232	0.999166
EUTREP1	3.44116	0.130999	0.277134	0.472692	0.636433	0.999166
LOR1I	2961.09	0.068491	0.14516	0.471832	0.637047	0.999166
MARE11	4.59023	-0.128835	0.273269	-0.471459	0.637313	0.999166
LTR62	327.654	0.0580292	0.124085	0.467658	0.640029	0.999166
UCON105	6.84831	0.129239	0.276361	0.467646	0.640038	0.999166
Charlie13a	5.23074	-0.125076	0.267573	-0.467447	0.64018	0.999166
RICKSHA_0	382.62	0.0916729	0.196571	0.46636	0.640958	0.999166
MER39B	1896.55	-0.0682208	0.146553	-0.465502	0.641572	0.999166
L1M2A_5	625.047	0.0625692	0.134742	0.464363	0.642388	0.999166
MER89	197.513	-0.0785814	0.169329	-0.464075	0.642594	0.999166
RICKSHA	1050.89	-0.0660151	0.142552	-0.463096	0.643295	0.999166
MER135	17.1359	-0.0956334	0.20751	-0.460862	0.644897	0.999166
TIGGER5	623.901	0.0711951	0.155625	0.457478	0.647328	0.999166
LTR54	747.409	-0.0833953	0.182404	-0.4572	0.647528	0.999166
MLT1A1	4185.12	-0.0647851	0.142109	-0.455883	0.648474	0.999166
MER41E	402.111	-0.0586862	0.129011	-0.454895	0.649185	0.999166
MLT1G1	80.9987	-0.0586497	0.128961	-0.454786	0.649263	0.999166
MER57E1	149.784	-0.0866247	0.190937	-0.453681	0.650058	0.999166
MLT1G3	83.8713	-0.0772029	0.170489	-0.452831	0.650671	0.999166
UCON87	0.43627	0.0776935	0.172026	0.451639	0.651529	NA
MamRep605	31.8871	0.0880713	0.19558	0.450308	0.652489	0.999166
MER34B	322.09	-0.0794165	0.17706	-0.44853	0.653771	0.999166
MLT2B4	2385.09	-0.0664546	0.148481	-0.447564	0.654468	0.999166
X20_LINE	13.3745	-0.117376	0.262757	-0.446711	0.655084	0.999166
L1MEA_5	25.0241	-0.0998633	0.224745	-0.44434	0.656797	0.999166
MER54A	361.371	-0.0750264	0.17085	-0.439136	0.660563	0.999166
L1MC4_5end	83.3677	-0.0864747	0.19883	-0.434918	0.663622	0.999166
MER52D	1267.19	-0.0545767	0.125749	-0.434012	0.664279	0.999166
Eutr6	1.56643	0.120613	0.279186	0.432015	0.665731	0.999166
X13_LINE	1.10939	0.0924307	0.214092	0.431734	0.665935	NA
Tigger3c	3413.06	0.0753298	0.174514	0.431655	0.665992	0.999166
SATR2	539.861	0.087934	0.203716	0.431649	0.665997	0.999166
HSTC2	39.7989	-0.0850023	0.197214	-0.431016	0.666457	0.999166
UCON45	1.70876	0.113457	0.263529	0.43053	0.66681	0.999166
LTR9A1	1470.63	-0.0623849	0.145607	-0.428448	0.668325	0.999166
MER122	22.0729	-0.119752	0.279788	-0.428009	0.668644	0.999166
MLT2D	501.299	-0.0691282	0.161601	-0.427771	0.668818	0.999166
LTR16B	34.443	-0.0753993	0.177459	-0.424882	0.670923	0.999166
MER91B	0.721332	0.104974	0.247672	0.423843	0.671681	NA
LTR1C3	43.3959	-0.0727504	0.171821	-0.423407	0.671999	0.999166
EUTREP2	0.448808	-0.0786611	0.186595	-0.42156	0.673346	NA
Eutr11	2.12355	0.116398	0.277606	0.419293	0.675002	0.999166
L1PA13_5	2356.77	-0.0765532	0.183002	-0.41832	0.675714	0.999166
LTR85c	0.690446	0.0945344	0.226159	0.418	0.675947	NA
MER21C_BT	914.585	-0.0515568	0.123491	-0.417494	0.676317	0.999166
MER99	58.5218	-0.0865157	0.207581	-0.41678	0.67684	0.999166
MARE8	1.70734	-0.11474	0.275377	-0.416666	0.676923	0.999166
L1M3B_5	34.3621	-0.0853825	0.205183	-0.416129	0.677315	0.999166
MLT1N2	60.0064	-0.0889146	0.213759	-0.415957	0.677441	0.999166
LTR34	158.21	0.0785916	0.189468	0.414802	0.678287	0.999166
MER52B	1426.42	-0.0557971	0.134725	-0.414156	0.67876	0.999166
LTR8B	1169.56	-0.0493549	0.12027	-0.410367	0.681537	0.999166
MLT1J2	91.491	-0.0709988	0.173909	-0.408254	0.683087	0.999166
L1MA8	5915.23	0.0736451	0.183289	0.401798	0.687832	0.999166
Tigger10	0.310311	0.0699114	0.174151	0.401442	0.688095	NA
L1MC4	2667.71	0.0654787	0.163513	0.40045	0.688825	0.999166
UCON53	0.361439	0.0796948	0.199581	0.39931	0.689665	NA
MLT1E1	298.047	-0.0562422	0.141811	-0.3966	0.691662	0.999166
MER121	60.0285	-0.0976417	0.250287	-0.390119	0.696449	0.999166
L1ME4A	227.887	-0.0781126	0.200597	-0.3894	0.69698	0.999166
LTR48	424.4	-0.0519383	0.133387	-0.38938	0.696995	0.999166
L1MCB_5	305.383	0.0664699	0.171836	0.386822	0.698888	0.999166
MER66_I	1045.57	-0.0664013	0.172263	-0.385464	0.699893	0.999166
IN25	135.698	-0.0651025	0.16973	-0.383565	0.701301	0.999166
MER63C	220.699	0.0648612	0.170327	0.380805	0.703348	0.999166
MER61C	504.278	-0.0611359	0.160757	-0.380301	0.703722	0.999166
MER45R	105.464	-0.0778453	0.205017	-0.379701	0.704167	0.999166
LTR45C	346.657	-0.0599925	0.158011	-0.379673	0.704188	0.999166
MER70_I	100.035	-0.0567522	0.149516	-0.379573	0.704262	0.999166
LTR16B1	19.7972	-0.0748159	0.197728	-0.378379	0.705149	0.999166
LTR58	66.3355	0.0611118	0.161739	0.377842	0.705548	0.999166
MER28	2077.98	-0.0557347	0.14809	-0.376358	0.706651	0.999166
L2	1549.61	-0.0418121	0.111196	-0.376021	0.706901	0.999166
CHESHIRE	651.017	0.0615319	0.164208	0.374718	0.70787	0.999166
LTR41C	94.3638	0.0630602	0.168402	0.374462	0.70806	0.999166
LTR45B	449.329	-0.0479645	0.128432	-0.373463	0.708804	0.999166
LTR12B	2539.77	-0.0566114	0.151715	-0.373143	0.709042	0.999166
L1PREC1	163431	-0.0747373	0.20041	-0.372923	0.709206	0.999166
MER8	217.829	0.0565707	0.153351	0.368896	0.712205	0.999166
HSMAR1	6349.23	0.0262841	0.0723831	0.363125	0.716511	0.999166
ALU	1.68548e+06	-0.0561725	0.155784	-0.360579	0.718414	0.999166
MLT1D	3395.28	-0.0502219	0.139546	-0.359895	0.718926	0.999166
LTR11	41.0959	-0.0641926	0.178561	-0.359499	0.719221	0.999166
LTR66	2255.63	-0.0493997	0.137589	-0.359039	0.719566	0.999166
LTR59	112.148	-0.0569074	0.158541	-0.358944	0.719637	0.999166
MER51C	493.141	-0.0429742	0.119765	-0.358822	0.719728	0.999166
EuthAT-2B	10.8204	0.0848257	0.237403	0.357306	0.720863	0.999166
MER76-int	17.1216	-0.0873566	0.244725	-0.356958	0.721123	0.999166
LTR9	1026.81	0.0477343	0.134035	0.356132	0.721742	0.999166
MamGypLTR2b	0.365078	0.0547624	0.154524	0.354393	0.723044	NA
MER45	98.5708	0.0516575	0.146386	0.352885	0.724175	0.999166
L1MB2	9199.89	0.0581906	0.165662	0.351262	0.725392	0.999166
TIGGER5_A	490.765	0.0666262	0.190236	0.350228	0.726167	0.999166
L1M6_5end	2.4613	-0.0952433	0.272127	-0.349995	0.726342	0.999166
HERVK22I	7237.73	-0.0519802	0.148536	-0.349949	0.726377	0.999166
LTR50	35.0093	0.0638746	0.183199	0.348663	0.727342	0.999166
Charlie27	1.24235	0.0794091	0.228104	0.348128	0.727744	NA
MER57I	6385.34	0.0597023	0.171874	0.347361	0.72832	0.999166
MER65D	172.701	0.0468634	0.13578	0.345141	0.729988	0.999166
X2b_DNA	1.26433	0.0893707	0.259474	0.34443	0.730523	NA
MER52AI	937.848	-0.070368	0.204324	-0.344395	0.730549	0.999166
LTR3B	863.831	-0.0349027	0.10142	-0.344139	0.730741	0.999166
L1MEC_5	1991.28	-0.0660051	0.192014	-0.343752	0.731033	0.999166
MER3	1180.94	0.0547615	0.159383	0.343585	0.731158	0.999166
LTR38B	151.379	-0.0515936	0.150248	-0.343389	0.731306	0.999166
X24_DNA	0.397345	0.0692206	0.201932	0.342791	0.731756	NA
MER50I	2301.5	0.052973	0.154997	0.341768	0.732526	0.999166
MLT1A0	5700.16	-0.041901	0.123724	-0.338666	0.734861	0.999166
MER39	1403.86	-0.0447216	0.133023	-0.336196	0.736723	0.999166
GOLEM_B	3756.15	0.0555333	0.168409	0.329752	0.741588	0.999166
L1PBA1_5	1595.46	-0.0432234	0.131497	-0.328703	0.742381	0.999166
MER48	373.188	-0.0459363	0.140634	-0.326636	0.743943	0.999166
MSTD	3246.66	-0.0474727	0.145489	-0.326297	0.7442	0.999166
CR1_Mam	27.0835	-0.0704255	0.216027	-0.326004	0.744422	0.999166
HERVK	8822.38	-0.0456316	0.140098	-0.325712	0.744643	0.999166
TIGGER6A	357.146	-0.0578064	0.179172	-0.32263	0.746975	0.999166
LTR1C	113.868	0.0557675	0.173074	0.322218	0.747287	0.999166
LTR56	584.954	-0.055406	0.173362	-0.319597	0.749274	0.999166
MER51I	1103.15	-0.0517108	0.162769	-0.317694	0.750717	0.999166
LTR91	0.159639	-0.0358294	0.112859	-0.317471	0.750886	NA
EUTREP10	1.78479	-0.0880954	0.278693	-0.316102	0.751925	0.999166
MER57A_I	2362.35	0.0589995	0.187279	0.315035	0.752735	0.999166
L1ME1	4294.5	0.0591561	0.187829	0.314947	0.752802	0.999166
MER54	194.73	-0.0588182	0.188637	-0.311806	0.755188	0.999166
MER49	1517.44	0.0254709	0.0819598	0.310773	0.755973	0.999166
X11_DNA	50.7305	-0.0607771	0.196385	-0.30948	0.756957	0.999166
MLT1K	46.6968	-0.0523876	0.170327	-0.307571	0.758409	0.999166
MIR	2784.8	0.0384337	0.125162	0.307072	0.758789	0.999166
L1PBB_5	519.386	-0.0445986	0.145675	-0.306152	0.759489	0.999166
MER85	1936.81	0.0535462	0.175177	0.30567	0.759856	0.999166
TIGGER2	10742.3	-0.0436902	0.144052	-0.303295	0.761665	0.999166
LTR1F	302.996	-0.0455617	0.151064	-0.301606	0.762953	0.999166
UCON40	0.293001	0.0415076	0.138046	0.300678	0.76366	NA
MLT2C2	1011.67	-0.0458426	0.153891	-0.29789	0.765787	0.999166
Ricksha_a	254.611	0.06105	0.205025	0.297769	0.765879	0.999166
L1MC3	3747.34	0.0519722	0.174931	0.297101	0.766389	0.999166
MER75B	145.689	0.051985	0.175553	0.296121	0.767138	0.999166
Charlie24	37.5067	0.0715563	0.242953	0.294528	0.768355	0.999166
MER51A	2715.24	-0.0352224	0.119726	-0.294192	0.768611	0.999166
L1ME3C_3end	192.092	0.0567925	0.193256	0.293871	0.768856	0.999166
L1MEE_5	18.9253	-0.0620721	0.21177	-0.29311	0.769438	0.999166
Tigger3d	163.132	0.0584216	0.199735	0.292496	0.769907	0.999166
Tigger4a	1410.65	0.0555361	0.190469	0.291576	0.770611	0.999166
LTR84a	0.241997	-0.0543936	0.1871	-0.290719	0.771266	NA
HERV49I	1416.78	0.0518075	0.179187	0.289126	0.772485	0.999166
CHARLIE2B	53.0744	0.0578862	0.200561	0.288621	0.772871	0.999166
L1MDB_5	301.124	-0.0586444	0.203222	-0.288573	0.772908	0.999166
MER4B	1031.48	-0.0309778	0.109	-0.2842	0.776257	0.999166
L1MB7	13652.5	0.0476887	0.168349	0.283273	0.776968	0.999166
CHARLIE5	1048.26	0.042898	0.151512	0.283132	0.777075	0.999166
LTR75_1	47.3862	0.0377232	0.133358	0.282872	0.777275	0.999166
UCON96	0.167901	-0.0286644	0.101392	-0.282708	0.777401	NA
L1MA5A	5001.55	0.0521605	0.186865	0.279134	0.780142	0.999166
LTR16E2	4.95474	-0.0742463	0.266342	-0.278763	0.780427	0.999166
L1MC1	14897.7	-0.0449688	0.161614	-0.278249	0.780821	0.999166
Eutr13	3.22937	0.0778194	0.279802	0.278123	0.780918	0.999166
L5	2.09718	-0.0759962	0.274938	-0.276412	0.782232	0.999166
Kanga1	140.101	0.0498755	0.180628	0.276123	0.782454	0.999166
CHARLIE2	23.5529	0.0574626	0.208829	0.275165	0.783189	0.999166
L1MB6_5	947.421	-0.0475419	0.173366	-0.274229	0.783909	0.999166
X30_DNA	0.864041	0.0673433	0.245635	0.274161	0.783961	NA
Tigger9b	234.175	-0.0495851	0.181265	-0.27355	0.78443	0.999166
MARE6	0.697873	0.0464477	0.169824	0.273505	0.784465	NA
L1ME3A	846.099	0.0437299	0.160129	0.273092	0.784783	0.999166
UCON76	8.37764	0.0756425	0.278828	0.271287	0.78617	0.999166
L1MB1	4341.01	0.0491943	0.183246	0.26846	0.788345	0.999166
LTR51	209.155	0.0429585	0.161982	0.265205	0.790851	0.999166
HERV35I	961.253	0.0504103	0.190196	0.265044	0.790975	0.999166
L1ME2	1985.19	0.0486742	0.183853	0.264746	0.791205	0.999166
LTR86C	2.10024	0.0721965	0.273134	0.264326	0.791529	0.999166
HERVL66I	1417.17	0.0535124	0.202972	0.263644	0.792054	0.999166
EUTREP5	0.266545	0.0404999	0.153761	0.263396	0.792245	NA
MamRep564	5.6234	-0.067458	0.256314	-0.263185	0.792408	0.999166
ERVL-B4	3437.8	-0.0373987	0.142521	-0.262409	0.793006	0.999166
Eutr14	0.416403	0.0531559	0.203078	0.261751	0.793513	NA
LTR53B	54.0386	-0.0458803	0.176202	-0.260384	0.794567	0.999166
LTR37A	88.3401	-0.0599943	0.230776	-0.259967	0.794889	0.999166
ZOMBI	6109.12	0.0428524	0.164947	0.259795	0.795022	0.999166
MER44A	1389.53	0.0432186	0.167256	0.258397	0.7961	0.999166
L1PA13	19765.1	-0.0428339	0.166182	-0.257753	0.796597	0.999166
PABL_A	2056.29	-0.034011	0.132279	-0.257116	0.797089	0.999166
MLT-int	1267.06	0.041589	0.161798	0.257042	0.797146	0.999166
L3b_3end	83.7994	-0.0659286	0.257397	-0.256136	0.797846	0.999166
MER50C	67.394	0.0355889	0.140466	0.253363	0.799988	0.999166
MER4I	5457.51	0.0394071	0.156608	0.25163	0.801327	0.999166
L1MA3	13206	0.0455769	0.18205	0.250353	0.802314	0.999166
L1PA12	9888.63	-0.0424494	0.170509	-0.248958	0.803393	0.999166
Tigger2b_Pri	2126.69	0.0418044	0.169695	0.24635	0.805411	0.999166
MER61I	4602.73	-0.0408696	0.166364	-0.245663	0.805943	0.999166
MLT1F2	277.631	-0.0319851	0.13036	-0.245361	0.806177	0.999166
X9a_DNA	4.45464	0.0613565	0.250315	0.245117	0.806366	0.999166
X21_DNA	0.130281	0.0247157	0.101392	0.243763	0.807414	NA
MER6C	80.4849	0.0506566	0.209742	0.241519	0.809153	0.999166
L1MC4B	411.294	0.0381805	0.159119	0.239949	0.81037	0.999166
MER20B	164.208	0.0357057	0.149285	0.239178	0.810967	0.999166
MER4D1	4830.8	-0.0359141	0.150228	-0.239063	0.811057	0.999166
Tigger13a	27.652	0.0485059	0.203269	0.238629	0.811393	0.999166
UCON43	0.287981	-0.0372044	0.157445	-0.236301	0.813199	NA
MER65C	358.648	-0.033034	0.139926	-0.236082	0.813369	0.999166
MER58A	1170.67	0.0359516	0.15255	0.235672	0.813687	0.999166
L1MA4	9653.6	0.0439606	0.187909	0.233946	0.815027	0.999166
L1MA4A	7024.18	0.0436888	0.187628	0.232848	0.81588	0.999166
MER97C	33.8575	0.0476068	0.204919	0.23232	0.816289	0.999166
ALINE	3.01909	-0.063651	0.27483	-0.231601	0.816848	0.999166
UCON59	0.190262	0.0267011	0.11548	0.231218	0.817145	NA
HERVP71A_I	2361.45	-0.0373777	0.162044	-0.230664	0.817576	0.999166
LTR43	528.348	0.0352002	0.15263	0.230624	0.817607	0.999166
Charlie21a	1.73335	-0.0637944	0.277323	-0.230037	0.818063	0.999166
MER81	21.6834	0.0420693	0.183477	0.229289	0.818645	0.999166
SATR1	579.314	0.0399842	0.174392	0.229278	0.818653	0.999166
MLT1E	347.514	0.0276916	0.120821	0.229195	0.818717	0.999166
MER6B	107.155	0.0497255	0.217234	0.228903	0.818944	0.999166
MER83AI	67.614	-0.0425037	0.186149	-0.228331	0.819389	0.999166
MER47B	450.814	0.0319277	0.140131	0.227841	0.81977	0.999166
LTR44	119.802	0.04548	0.199823	0.227601	0.819956	0.999166
UCON102	0.364044	0.0383905	0.170647	0.22497	0.822002	NA
MER65A	831.689	-0.032445	0.144604	-0.224372	0.822468	0.999166
MLT1E2	969.808	-0.0319422	0.142752	-0.223759	0.822945	0.999166
L1PB1	17821.1	-0.0382927	0.171184	-0.223693	0.822996	0.999166
MER51B	1135.74	0.0283266	0.127944	0.221398	0.824782	0.999166
L1ME_ORF2	12135.7	0.0430164	0.195895	0.219589	0.826191	0.999166
MER110I	9.70984	0.0607454	0.277191	0.219146	0.826536	0.999166
LTR19B	436.327	-0.0247913	0.113772	-0.217902	0.827505	0.999166
MER61E	365.127	0.0339084	0.15645	0.216735	0.828415	0.999166
MER34C	285.901	0.0371072	0.171774	0.216024	0.828969	0.999166
Eutr7	7.90548	-0.0521215	0.243153	-0.214357	0.830269	0.999166
MLT1F_I	263.704	-0.0372162	0.173819	-0.214109	0.830462	0.999166
MER104B	7.52853	0.0495272	0.23153	0.213913	0.830615	0.999166
UCON81	1.94008	0.053895	0.252328	0.213591	0.830866	0.999166
LTR41	164.602	-0.0323677	0.152858	-0.21175	0.832302	0.999166
LTR77B	288.614	-0.031371	0.148315	-0.211516	0.832484	0.999166
L1ME4	103.846	0.0401468	0.190706	0.210517	0.833264	0.999166
LTR78B	0.197401	-0.0281989	0.134403	-0.209809	0.833817	NA
UCON107	63.1429	-0.0466149	0.223205	-0.208843	0.834571	0.999166
MER68A	1543.16	-0.0247266	0.120556	-0.205104	0.837491	0.999166
MER82	1507.63	0.0352834	0.17366	0.203175	0.838998	0.999166
MLT1H1	105.727	-0.0336693	0.166967	-0.201653	0.840188	0.999166
MER61A	570.153	0.0313672	0.156234	0.20077	0.840878	0.999166
L1P4c_5end	71.0913	-0.0406632	0.203602	-0.199719	0.841701	0.999166
MER69B	52.5224	0.041533	0.209326	0.198413	0.842722	0.999166
HERVL74	145.88	0.0301274	0.152406	0.197679	0.843297	0.999166
FORDPREFECT	26.8122	0.0433788	0.219604	0.197532	0.843411	0.999166
L1MA7	6191.14	0.035108	0.177758	0.197505	0.843433	0.999166
HAL1	270.12	-0.0341144	0.173515	-0.196608	0.844134	0.999166
L1MEf_5end	739.17	-0.0384407	0.195726	-0.196401	0.844296	0.999166
MST_I	8509.39	-0.0270208	0.137593	-0.196382	0.844311	0.999166
L1MA6	4709.23	0.0351268	0.179325	0.195883	0.844702	0.999166
LTR1C2	23.8878	-0.0346636	0.177971	-0.194771	0.845572	0.999166
HUERS-P3B	6967.65	-0.0374255	0.196006	-0.190941	0.848572	0.999166
MER2	5203.43	0.0324981	0.170443	0.190668	0.848785	0.999166
TIGGER1	72934.2	0.0311964	0.163721	0.190546	0.848881	0.999166
MER91C	0.150543	0.0192688	0.101392	0.190042	0.849276	NA
LTR70	1079.79	-0.0324211	0.17208	-0.188408	0.850557	0.999166
ZOMBI_B	5059.51	0.0319341	0.169829	0.188036	0.850848	0.999166
MER104A	7.87543	-0.0498287	0.265504	-0.187676	0.851131	0.999166
Tigger3b	8577.41	0.0307233	0.165479	0.185662	0.85271	0.999166
Tigger12A	12.4932	-0.0439976	0.242493	-0.181439	0.856023	0.999166
MER46C	41.5554	0.0412925	0.229073	0.180259	0.856949	0.999166
LTR85b	0.0772783	0.0181794	0.101392	0.179297	0.857704	NA
MARE10	0.106896	0.0181794	0.101392	0.179297	0.857704	NA
X10b_DNA	0.0982638	0.0181794	0.101392	0.179297	0.857704	NA
X15_LINE	0.074434	0.0181794	0.101392	0.179297	0.857704	NA
MamGypLTR1c	0.940813	0.0462045	0.257946	0.179125	0.85784	NA
L1P4a_5end	1812.69	-0.0351196	0.196139	-0.179054	0.857895	0.999166
MER93	35.4755	-0.0388382	0.216948	-0.179021	0.857921	0.999166
L1MA5	5538.34	0.0332064	0.18586	0.178663	0.858202	0.999166
TIGGER7	2870.27	-0.0297048	0.16641	-0.178503	0.858328	0.999166
LTR49	923.66	0.027177	0.15343	0.17713	0.859407	0.999166
CHARLIE4	158.86	-0.0301905	0.171802	-0.175729	0.860507	0.999166
X6b_DNA	0.0887065	-0.0177705	0.101392	-0.175265	0.860872	NA
UCON85	0.366898	-0.0376417	0.215054	-0.175034	0.861053	NA
MER110A	12.4486	0.0433881	0.249561	0.173858	0.861977	0.999166
L1ME5_3end	67.7661	0.0296989	0.171078	0.173599	0.862181	0.999166
MLT1I	125.164	-0.0319989	0.184617	-0.173326	0.862396	0.999166
L1ME3	979.941	0.0302661	0.177027	0.170969	0.864248	0.999166
LTR25-int	812.033	0.0293885	0.17533	0.167618	0.866884	0.999166
L1MDA_5	2500.01	-0.0323932	0.195606	-0.165604	0.868468	0.999166
UCON61	0.126704	-0.0166811	0.101392	-0.16452	0.869322	NA
MER6	1320.13	-0.0259008	0.157825	-0.164111	0.869644	0.999166
MER104C	12.3383	0.0375295	0.22976	0.163342	0.870249	0.999166
MLT1C	3530.13	-0.0211036	0.129278	-0.163243	0.870327	0.999166
MLT1M	11.2693	-0.0362409	0.22319	-0.162377	0.871009	0.999166
LTR65	112.749	-0.0232319	0.143523	-0.161869	0.871409	0.999166
LTR40B	264.837	0.0266003	0.1655	0.160727	0.872308	0.999166
LTR90B	7.09428	0.0445186	0.277976	0.160152	0.872761	0.999166
HERV57I	232.224	-0.0322446	0.201382	-0.160117	0.872789	0.999166
HERV23	36.8938	0.0337619	0.213499	0.158136	0.874349	0.999166
MER63B	53.7135	0.0294879	0.186936	0.157743	0.874659	0.999166
CHARLIE2A	59.8028	-0.0322821	0.20537	-0.15719	0.875095	0.999166
MER95	95.4328	0.0326506	0.208861	0.156327	0.875775	0.999166
L1M1B_5	724.889	-0.0238628	0.1551	-0.153855	0.877724	0.999166
ERVL	1902.82	0.0216417	0.140989	0.153499	0.878005	0.999166
MER11D	1874.79	-0.0199224	0.129875	-0.153397	0.878085	0.999166
ZOMBI_C	28.1874	-0.0303094	0.198551	-0.152653	0.878672	0.999166
MER70C	34.2505	-0.0241139	0.16278	-0.148138	0.882234	0.999166
MER106B	99.2651	-0.021873	0.147758	-0.148033	0.882317	0.999166
X26_DNA	7.45448	0.0372826	0.254566	0.146456	0.883562	0.999166
MER45B	172.918	0.0231982	0.159555	0.145393	0.8844	0.999166
HSFAU	7359.41	-0.0234623	0.1627	-0.144206	0.885338	0.999166
MER107	1130.54	-0.021651	0.1504	-0.143956	0.885535	0.999166
L1PB4	6545.61	0.0276863	0.192744	0.143643	0.885782	0.999166
MER58D	183.297	-0.0246591	0.172946	-0.142582	0.88662	0.999166
LOR1	1002.69	0.0189522	0.133022	0.142474	0.886705	0.999166
MER9	7461.51	-0.018049	0.128184	-0.140805	0.888024	0.999166
MER106	45.8514	-0.023238	0.166541	-0.139533	0.889029	0.999166
MLT1C2	3659.34	-0.0196744	0.142851	-0.137727	0.890456	0.999166
MER119	184.086	-0.0248299	0.183683	-0.135178	0.892471	0.999166
LTR81AB	5.66927	-0.0376916	0.279665	-0.134774	0.892791	0.999166
SUBTEL_sat	1.52319	0.0345939	0.265882	0.13011	0.896479	0.999166
L1MB4_5	319.84	0.0218728	0.171168	0.127786	0.898318	0.999166
LOR1b_LTR	328.483	-0.0217502	0.170317	-0.127705	0.898383	0.999166
MER87	54.557	0.0235464	0.18526	0.127099	0.898862	0.999166
L1M2C_5	2903.61	-0.0246262	0.195848	-0.125741	0.899937	0.999166
Eutr1	0.120062	0.0127324	0.101392	0.125576	0.900068	NA
L1PB2	9005.3	-0.0226674	0.181055	-0.125196	0.900368	0.999166
L1M2_5	3509.51	-0.024031	0.193559	-0.124153	0.901194	0.999166
MamRep137	5.70301	0.0320566	0.260363	0.123123	0.90201	0.999166
LTR86B2	2.23526	-0.0337061	0.274674	-0.122713	0.902334	0.999166
HERVI	574.126	-0.0269858	0.220711	-0.122267	0.902687	0.999166
Eutr3	0.0545104	-0.0123235	0.101392	-0.121543	0.903261	NA
HERVR	0.0373789	-0.0123235	0.101392	-0.121543	0.903261	NA
MARE5	0.0472443	-0.0123235	0.101392	-0.121543	0.903261	NA
UCON132b	0.0726929	-0.0123235	0.101392	-0.121543	0.903261	NA
UCON44	0.0782192	-0.0123235	0.101392	-0.121543	0.903261	NA
UCON62	0.0538178	-0.0123235	0.101392	-0.121543	0.903261	NA
MER94B	0.344241	0.0259461	0.214296	0.121076	0.903631	NA
HERVG25	114.815	-0.0229349	0.18973	-0.120881	0.903785	0.999166
MER4A1_LTR	2482.69	-0.0162037	0.135225	-0.119828	0.90462	0.999166
LTR16	17.0286	0.0239122	0.199605	0.119798	0.904644	0.999166
MER83BI	603.971	-0.0194357	0.163489	-0.118881	0.90537	0.999166
LTR16D2	3.89348	0.032527	0.276732	0.11754	0.906432	0.999166
MER67C	268.018	-0.019956	0.170101	-0.117318	0.906608	0.999166
ORSL-2a	0.11341	-0.0122511	0.105713	-0.11589	0.90774	NA
LTR1F2	371.441	0.0175118	0.151314	0.115732	0.907865	0.999166
LTR47A	560.631	0.0156712	0.135875	0.115336	0.908179	0.999166
X9c_DNA	2.23544	-0.0321832	0.279507	-0.115143	0.908332	0.999166
MARE3	0.0560261	0.011643	0.101392	0.114832	0.908579	NA
UCON67	0.0570192	0.011643	0.101392	0.114832	0.908579	NA
LTR57	482.708	-0.0128888	0.112447	-0.114621	0.908745	0.999166
LTR75	23.6329	-0.0195872	0.171455	-0.114241	0.909047	0.999166
L1MEg_5end	350.166	0.0211422	0.185478	0.113988	0.909247	0.999166
UCON73	0.248811	0.0134499	0.119119	0.112911	0.910101	NA
MLT1H_I	55.8028	0.0195585	0.175992	0.111133	0.911511	0.999166
Eutr17	0.109236	-0.0112341	0.101392	-0.110799	0.911776	NA
UCON64	0.102256	-0.0112341	0.101392	-0.110799	0.911776	NA
GOLEM	7794.62	0.0174944	0.163933	0.106717	0.915014	0.999166
MLT1H2	126.732	0.0190127	0.178637	0.106432	0.915239	0.999166
X4_LR	0.359232	0.0181897	0.173865	0.104619	0.916678	NA
MamGypLTR1b	1.72481	0.0273017	0.26196	0.104221	0.916994	0.999166
MER4CL34	408.723	0.0173678	0.166646	0.10422	0.916995	0.999166
CHARLIE7	71.79	-0.0206225	0.19886	-0.103704	0.917404	0.999166
L1MC2	5747.71	0.0173553	0.167603	0.10355	0.917526	0.999166
LTR40A	161.011	0.0181213	0.175638	0.103174	0.917825	0.999166
HSATI	11.8634	0.0285204	0.276996	0.102963	0.917992	0.999166
L1MA2	11853.9	0.0182607	0.17965	0.101646	0.919038	0.999166
CHARLIE6	195.673	-0.0171683	0.169388	-0.101355	0.919269	0.999166
UCON36	0.194193	-0.0101447	0.101392	-0.100055	0.920301	NA
PABL_AI	3629.59	-0.0182965	0.186766	-0.097965	0.92196	0.999166
MLT1C1	2186.72	0.0131084	0.134402	0.0975314	0.922304	0.999166
L1PBA_5	10317.9	-0.0164334	0.173183	-0.0948903	0.924402	0.999166
MER44B	1912.06	0.0146606	0.156671	0.0935756	0.925446	0.999166
L1PA16	26486	0.0167008	0.180316	0.0926196	0.926206	0.999166
MER34A	355.175	-0.0163932	0.177353	-0.0924328	0.926354	0.999166
MLT1E1A	363.141	0.013401	0.145555	0.0920684	0.926644	0.999166
ERV3-16A3_LTR	7.69839	0.0230196	0.254499	0.0904507	0.927929	0.999166
HERVK11DI	316.416	0.01934	0.220471	0.0877211	0.930098	0.999166
LTR78	0.959436	0.0226526	0.261936	0.0864813	0.931084	NA
LTR16D1	5.02523	0.0213388	0.248829	0.0857568	0.93166	0.999166
MER33	542.475	-0.014556	0.170238	-0.085504	0.931861	0.999166
L1PA15	13387.4	-0.014557	0.170479	-0.085389	0.931952	0.999166
HUERS-P1	3591.79	0.0159238	0.187644	0.0848619	0.932371	0.999166
MER97A	33.9309	-0.016758	0.200355	-0.0836416	0.933341	0.999166
LTR1	573.453	0.0114446	0.136931	0.0835795	0.933391	0.999166
EutTc1-N1	1.14803	-0.0222362	0.266118	-0.0835576	0.933408	NA
CHARLIE9	525.704	-0.0158356	0.190097	-0.0833031	0.933611	0.999166
MLT1B	7883.86	-0.012095	0.145737	-0.0829916	0.933858	0.999166
UCON97	0.265974	0.0137978	0.170919	0.0807273	0.935659	NA
MER58B	1132.58	0.0119456	0.149975	0.0796508	0.936515	0.999166
MLT2F	85.1779	0.0102253	0.128834	0.0793677	0.93674	0.999206
MamGypLTR1d	0.135947	0.00850318	0.109216	0.0778566	0.937942	NA
LTR47B	130.554	0.0130995	0.169464	0.0772999	0.938385	0.999459
HERV9	34284.5	-0.0183202	0.237328	-0.0771934	0.93847	0.999459
L1MA1	9268.33	-0.0138701	0.18108	-0.0765965	0.938945	0.999459
LTR47B2	184.318	0.0121508	0.160255	0.0758216	0.939561	0.999459
MER105	72.6692	0.0139909	0.185698	0.075342	0.939943	0.999489
L1MD2	4608.85	0.0124183	0.165617	0.0749821	0.940229	0.999489
MLT1H	152.047	0.0110368	0.150661	0.0732555	0.941603	0.999489
L1MB3_5	2821.94	0.0130707	0.180824	0.0722842	0.942376	0.999539
MER44D	1626.24	-0.0114169	0.160151	-0.0712883	0.943168	0.999539
TIGGER5_B	304.747	0.0117585	0.1679	0.0700328	0.944168	0.999539
L1PREC2	77555.3	-0.0129298	0.186843	-0.0692013	0.944829	0.999539
L1MCC_5	78.0342	0.0119692	0.173255	0.069084	0.944923	0.999539
LTR88b	0.037846	-0.00687658	0.101392	-0.0678216	0.945928	NA
UCON50	0.0298938	-0.00687658	0.101392	-0.0678216	0.945928	NA
UCON90	0.0284229	-0.00687658	0.101392	-0.0678216	0.945928	NA
UCON99	0.037846	-0.00687658	0.101392	-0.0678216	0.945928	NA
X5a_DNA	0.0310283	-0.00687658	0.101392	-0.0678216	0.945928	NA
X5b_DNA	0.0359931	-0.00687658	0.101392	-0.0678216	0.945928	NA
LTR52	58.058	-0.0113565	0.169306	-0.0670767	0.946521	0.999539
L1P_MA2	41986.5	0.0131485	0.196076	0.0670582	0.946535	0.999539
MER57B2	540.257	-0.0114644	0.171175	-0.0669747	0.946602	0.999539
ORSL-2b	3.95665	0.018718	0.279815	0.0668943	0.946666	0.999539
Tigger14a	21.238	0.0166334	0.249047	0.0667882	0.94675	0.999539
CHESHIRE_A	1739.98	0.00944071	0.146765	0.0643252	0.948711	0.999539
L1MB5	6623.03	-0.00991721	0.155692	-0.0636978	0.949211	0.999539
CHESHIRE_B	679.922	0.0102283	0.161362	0.0633873	0.949458	0.999539
L1PA14_5	835.28	-0.0100617	0.162344	-0.0619775	0.950581	0.999539
EUTREP6	0.0783241	0.00619609	0.101392	0.0611101	0.951272	NA
EUTREP8	0.0990624	0.00619609	0.101392	0.0611101	0.951272	NA
X25_DNA	0.0776605	0.00619609	0.101392	0.0611101	0.951272	NA
X3_LR	0.0880754	0.00619609	0.101392	0.0611101	0.951272	NA
MER57C1	170.619	-0.014413	0.2382	-0.060508	0.951751	0.999539
MER34	202.182	0.0102528	0.171813	0.0596742	0.952415	0.999539
L1MEe_5end	76.6457	0.0122672	0.208817	0.0587464	0.953154	0.999539
LTR16B2	7.10904	0.0141124	0.240432	0.058696	0.953194	0.999539
L1M3A_5	594.068	-0.0115183	0.199122	-0.0578454	0.953872	0.999539
TIGGER6B	255.901	0.00992	0.172148	0.0576247	0.954048	0.999539
Eutr4	0.0862456	-0.00578719	0.101392	-0.0570773	0.954484	NA
X9b_DNA	0.0890829	-0.00578719	0.101392	-0.0570773	0.954484	NA
UCON72	0.0839308	-0.00578719	0.101392	-0.0570773	0.954484	NA
CHARLIE8	407.836	-0.00810737	0.14525	-0.0558165	0.955488	0.999539
X17_LINE	5.32997	-0.0154209	0.277588	-0.055553	0.955698	0.999539
MER51D	116.108	-0.00763696	0.145384	-0.0525297	0.958107	0.999539
L1MB4	9531.73	0.00904336	0.173938	0.051992	0.958535	0.999539
MER101	279.962	0.00796094	0.153693	0.0517977	0.95869	0.999539
MER103C	4.67503	0.013699	0.265758	0.051547	0.95889	0.999539
L1M1_5	18444.8	-0.00848776	0.165107	-0.0514076	0.959001	0.999539
L1M4B	3910.24	-0.00954665	0.188606	-0.050617	0.959631	0.999539
UCON132a	0.0325702	0.0051067	0.101392	0.0503658	0.959831	NA
UCON41	0.0285096	0.0051067	0.101392	0.0503658	0.959831	NA
UCON75	0.0272687	0.0051067	0.101392	0.0503658	0.959831	NA
UCON88	0.0211379	0.0051067	0.101392	0.0503658	0.959831	NA
MER47C	0.222272	-0.0068132	0.137129	-0.0496846	0.960374	NA
LTR16E	2.28267	0.0131989	0.27944	0.0472333	0.962327	0.999539
X7_DNA	0.207872	0.00694281	0.152321	0.0455802	0.963645	NA
L1M2A1_5	292.091	-0.00752852	0.168158	-0.0447705	0.96429	0.999539
TIGGER9	4.64131	0.011606	0.26837	0.0432463	0.965505	0.999539
LTR24B	370.492	-0.00528645	0.130441	-0.0405276	0.967673	0.999539
MLT1F1	799.984	-0.0042566	0.105428	-0.0403744	0.967795	0.999539
MER52C	1013.22	-0.00421007	0.110169	-0.0382148	0.969516	0.999539
MER117	16.0928	0.00792347	0.20816	0.0380644	0.969636	0.999539
L1MCA_5	3655.3	0.00694094	0.184241	0.0376732	0.969948	0.999539
MER53	549.948	-0.00629722	0.167556	-0.0375827	0.97002	0.999539
CER	6613.92	0.00830571	0.225029	0.0369095	0.970557	0.999539
UCON37	0.29201	-0.00520145	0.141241	-0.0368268	0.970623	NA
L1MA9	8485.31	-0.00654167	0.180745	-0.0361928	0.971129	0.999539
MER2B	2013.38	-0.00543003	0.153193	-0.0354457	0.971724	0.999539
L1MA10	1198.34	0.00570009	0.165177	0.034509	0.972471	0.999539
L1MB3	16347.8	0.00533356	0.161081	0.033111	0.973586	0.999539
SN5	180.872	-0.00825199	0.251435	-0.0328195	0.973818	0.999539
L2B	161.987	0.00563824	0.184639	0.0305366	0.975639	0.999539
MamGypLTR2c	2.4258	-0.00836753	0.276503	-0.0302619	0.975858	0.999539
HERV4_I	1442.25	0.00383802	0.12721	0.0301708	0.975931	0.999539
L1PA16_5	6371.53	-0.00581456	0.201465	-0.0288614	0.976975	0.999539
L1PA14	9627.53	0.00512431	0.178051	0.02878	0.97704	0.999539
SVA2	1479.78	-0.00322979	0.113931	-0.0283486	0.977384	0.999539
Eutr10	3.56287	0.00734332	0.275486	0.0266558	0.978734	0.999539
LTR23	429.687	0.0037674	0.144305	0.0261072	0.979172	0.999539
MamGypLTR1a	0.547767	-0.00531396	0.207942	-0.025555	0.979612	NA
MER72B	1079.03	0.0060449	0.240131	0.0251734	0.979917	0.999539
X3_LINE	0.526086	0.00580867	0.231891	0.0250492	0.980016	NA
L1MB8	11041.7	0.00384257	0.164594	0.0233457	0.981375	0.999539
MER57A1	2328.58	0.0039582	0.170838	0.0231693	0.981515	0.999539
MER41B	6175.1	-0.00309919	0.145168	-0.021349	0.982967	0.999539
SUBTEL2_sat	0.188488	0.00243229	0.115957	0.0209758	0.983265	NA
L1MA9_5	295.95	-0.00308595	0.151827	-0.0203255	0.983784	0.999539
MARE4	0.895521	-0.00417448	0.239822	-0.0174065	0.986112	NA
LTR25	446.038	0.00166683	0.100707	0.0165512	0.986795	0.999655
MER21I	463.296	-0.00245128	0.150724	-0.0162633	0.987024	0.999655
Charlie13b	13.1709	-0.00377833	0.23714	-0.0159329	0.987288	0.999655
UCON89	10.1307	-0.00390985	0.267702	-0.0146053	0.988347	0.999794
L1PB2c	79337.3	0.00265477	0.194702	0.0136351	0.989121	0.999868
MER5A	1613	-0.0017106	0.128539	-0.0133081	0.989382	0.999868
HERV4_LTR	0.571976	0.00237401	0.209492	0.0113322	0.990958	NA
L1ME3E_3end	181.819	0.00203854	0.192921	0.0105667	0.991569	0.999873
UCON47	0.382157	0.00199863	0.20255	0.00986733	0.992127	NA
MER113B	12.2064	-0.00176996	0.235545	-0.00751435	0.994004	0.999873
Eutr16	0.0878741	0.000749142	0.101392	0.00738856	0.994105	NA
EUTREP4	0.146355	0.000749142	0.101392	0.00738856	0.994105	NA
MER103B	0.108042	0.000749142	0.101392	0.00738856	0.994105	NA
UCON48	0.134742	0.000749142	0.101392	0.00738856	0.994105	NA
L1MC5	504.644	-0.00113275	0.169986	-0.00666379	0.994683	0.999873
LTR71B	649.807	-0.000935869	0.147852	-0.00632975	0.99495	0.999873
L1MD3	2760.37	-0.00103394	0.164343	-0.00629135	0.99498	0.999873
HERV-K14CI	315.729	0.00109552	0.180261	0.0060774	0.995151	0.999873
LTR88c	2.07059	0.00133227	0.279063	0.00477408	0.996191	0.999873
MamGypLTR2	0.0646445	-0.000340244	0.101392	-0.00335572	0.997323	NA
X1_LR	0.0595076	-0.000340244	0.101392	-0.00335572	0.997323	NA
X11_LINE	0.0535417	-0.000340244	0.101392	-0.00335572	0.997323	NA
LTR16D	6.76641	0.000585712	0.236268	0.00247902	0.998022	0.999873
BSRd	0	NA	NA	NA	NA	NA
CR1_HS	0	NA	NA	NA	NA	NA
Eutr12	0	NA	NA	NA	NA	NA
Eutr2	0	NA	NA	NA	NA	NA
Eutr5	0	NA	NA	NA	NA	NA
Eutr9	0	NA	NA	NA	NA	NA
EUTREP14	0	NA	NA	NA	NA	NA
EUTREP16	0	NA	NA	NA	NA	NA
HSAT6	0	NA	NA	NA	NA	NA
L1M6B_5end	0	NA	NA	NA	NA	NA
LTR86B1	0	NA	NA	NA	NA	NA
LTR88a	0	NA	NA	NA	NA	NA
MamGypLTR3	0	NA	NA	NA	NA	NA
MER35	0	NA	NA	NA	NA	NA
UCON100	0	NA	NA	NA	NA	NA
UCON101	0	NA	NA	NA	NA	NA
UCON103	0	NA	NA	NA	NA	NA
UCON33	0	NA	NA	NA	NA	NA
UCON34	0	NA	NA	NA	NA	NA
UCON35	0	NA	NA	NA	NA	NA
UCON39	0	NA	NA	NA	NA	NA
UCON49	0	NA	NA	NA	NA	NA
UCON51	0	NA	NA	NA	NA	NA
UCON52	0	NA	NA	NA	NA	NA
UCON55	0	NA	NA	NA	NA	NA
UCON56	0	NA	NA	NA	NA	NA
UCON57	0	NA	NA	NA	NA	NA
UCON58	0	NA	NA	NA	NA	NA
UCON60	0	NA	NA	NA	NA	NA
UCON65	0	NA	NA	NA	NA	NA
UCON66	0	NA	NA	NA	NA	NA
UCON68	0	NA	NA	NA	NA	NA
UCON69	0	NA	NA	NA	NA	NA
UCON71	0	NA	NA	NA	NA	NA
UCON79	0	NA	NA	NA	NA	NA
UCON80	0	NA	NA	NA	NA	NA
UCON83	0	NA	NA	NA	NA	NA
UCON84	0	NA	NA	NA	NA	NA
UCON86	0	NA	NA	NA	NA	NA
UCON91	0	NA	NA	NA	NA	NA
UCON92	0	NA	NA	NA	NA	NA
UCON93	0	NA	NA	NA	NA	NA
UCON94	0	NA	NA	NA	NA	NA
UCON95	0	NA	NA	NA	NA	NA
X10a_DNA	0	NA	NA	NA	NA	NA
X13_DNA	0	NA	NA	NA	NA	NA
X15_DNA	0	NA	NA	NA	NA	NA
X19_LINE	0	NA	NA	NA	NA	NA
X20_DNA	0	NA	NA	NA	NA	NA
X22_DNA	0	NA	NA	NA	NA	NA
X23_DNA	0	NA	NA	NA	NA	NA
X24_LINE	0	NA	NA	NA	NA	NA
X2a_DNA	0	NA	NA	NA	NA	NA
X4a_DNA	0	NA	NA	NA	NA	NA
