# Supplementary material for: Repetitive Sequence Transcription in Breast Cancer
Source: Cells. 2022 Aug 14;11(16):2522. doi: 10.3390/cells11162522 (PMC9406339; doi:10.3390/cells11162522)
Supplement: Supplementary file 1 [file cells-11-02522-s001.zip › supplementary/Table_S5_her2_vs_ant.xlsx]

## Sheet: Table S5_her2_vs_ant
GeneID	Base mean	log2(FC)	StdErr	Wald-Stats	P-value	P-adj
chr2:48617797-48679603	203.818	-3.15495	0.466182	-6.76764	1.30899e-11	5.52191e-07
chr2:48617837-48679607	203.818	-3.15495	0.466182	-6.76764	1.30899e-11	5.52191e-07
chr19:35292124-35313804	56.3424	3.18391	0.507957	6.26806	3.65578e-10	6.16869e-06
chr19:35292133-35313804	56.3424	3.18391	0.507957	6.26806	3.65578e-10	6.16869e-06
chr19:35292160-35313804	56.3424	3.18391	0.507957	6.26806	3.65578e-10	6.16869e-06
chr2:48617855-48646553	97.6358	-3.16267	0.511244	-6.18622	6.16226e-10	8.66506e-06
chr19:35329168-35347355	467.586	2.13925	0.367369	5.82315	5.77494e-09	5.64281e-05
chr19:35329175-35347355	467.427	2.13856	0.367469	5.81969	5.89574e-09	5.64281e-05
chr19:35329186-35347355	467.268	2.13786	0.36757	5.81622	6.01942e-09	5.64281e-05
chr19:35329211-35346929	441.898	2.14423	0.37038	5.78926	7.06964e-09	5.96458e-05
chr19:35328663-35332931	187.272	2.18625	0.389509	5.61284	1.99032e-08	0.000152656
chr19:35332015-35346766	322.988	2.00814	0.379126	5.29676	1.17874e-07	0.000662996
chr2:48632288-48668665	120.534	-2.72233	0.513205	-5.30457	1.12941e-07	0.000662996
chr6_GL000255v2_alt:3836384-3842664	1083.88	2.99305	0.563227	5.31411	1.0718e-07	0.000662996
chr6_GL000255v2_alt:3836467-3842664	1083.88	2.99305	0.563227	5.31411	1.0718e-07	0.000662996
chr6_GL000254v2_alt:3938418-3944663	1168.64	2.99016	0.570375	5.24244	1.58463e-07	0.000738322
chr6_GL000254v2_alt:3938462-3944663	1168.4	2.99025	0.570373	5.24261	1.58318e-07	0.000738322
chr6_GL000254v2_alt:3938467-3944663	1168.4	2.99025	0.570373	5.24261	1.58318e-07	0.000738322
chr6_GL000254v2_alt:3938487-3943977	1127.27	2.98448	0.570257	5.23357	1.66271e-07	0.000738322
chr6_GL000256v2_alt:4039287-4045152	1281.27	2.87316	0.572037	5.02269	5.0954e-07	0.00204711
chr6_GL000256v2_alt:4039370-4045152	1280.78	2.87331	0.572034	5.02298	5.0877e-07	0.00204711
chr6_GL000256v2_alt:4039339-4047619	1384.89	2.85844	0.572352	4.99419	5.90828e-07	0.0022658
chr6_GL000255v2_alt:3836433-3842226	725.783	2.79193	0.560918	4.97743	6.4435e-07	0.00236362
chr21:8987369-8987430	406.755	2.58776	0.522467	4.95296	7.30919e-07	0.00256946
chr6_GL000251v2_alt:4055464-4061687	1078.43	2.72442	0.569097	4.78727	1.69067e-06	0.00570559
chr4:133149314-133194610	95.0218	-2.67628	0.563586	-4.74866	2.04772e-06	0.00664479
chr6_GL000252v2_alt:3900714-3903303	256.813	2.6558	0.570651	4.65398	3.25585e-06	0.0101738
chr5:115171101-115180546	85.6736	-2.40429	0.52091	-4.61556	3.92038e-06	0.0113136
chr6_GL000252v2_alt:3900295-3907495	488.911	2.61797	0.571098	4.58411	4.55928e-06	0.0113136
chr6_GL000252v2_alt:3900295-3907500	488.911	2.61797	0.571098	4.58411	4.55928e-06	0.0113136
chr6_GL000252v2_alt:3900295-3907542	488.911	2.61797	0.571098	4.58411	4.55928e-06	0.0113136
chr6_GL000252v2_alt:3900295-3907665	488.911	2.61797	0.571098	4.58411	4.55928e-06	0.0113136
chr6_GL000252v2_alt:3900295-3910237	489.864	2.61954	0.571089	4.58692	4.49829e-06	0.0113136
chr6_GL000256v2_alt:4057116-4059706	434.707	2.63933	0.573454	4.60251	4.17439e-06	0.0113136
chr1:170935525-170998806	1540.07	-2.16592	0.474616	-4.56352	5.03026e-06	0.0121256
chr6_GL000254v2_alt:3938485-3943262	996.141	2.60989	0.573528	4.55059	5.3495e-06	0.012537
chr2:80313378-80648780	74.5258	2.33315	0.513902	4.54007	5.62366e-06	0.0128233
chr1:170935470-171064765	3359.13	-2.14291	0.475572	-4.50596	6.60724e-06	0.0145643
chr6_GL000256v2_alt:4039339-4066940	2136.3	2.57259	0.57212	4.49659	6.90504e-06	0.0145643
chr6_GL000256v2_alt:4039339-4067586	2137.18	2.57274	0.572121	4.49685	6.89681e-06	0.0145643
chr13:66825168-66915031	477.263	-2.33845	0.52175	-4.48194	7.39679e-06	0.0151586
chr6_GL000251v2_alt:4055464-4061257	748.469	2.54474	0.568317	4.47767	7.54615e-06	0.0151586
chr13:42562735-42607174	1049.76	2.45511	0.559713	4.38638	1.15253e-05	0.0226134
chr18:66501082-66604134	277.749	-2.2241	0.507778	-4.38007	1.18639e-05	0.0227488
chr13:42574223-42606918	959.844	2.45424	0.561108	4.37391	1.22039e-05	0.0228807
chr14:106714683-106715181	44.6389	2.43157	0.557809	4.35914	1.30573e-05	0.023439
chr6:10980758-11044314	1764.85	-2.41714	0.554306	-4.36066	1.29669e-05	0.023439
chr11:62665421-62665570	567.613	2.00279	0.465955	4.29826	1.72147e-05	0.0299352
chr13:42566616-42608013	1183.79	2.41366	0.561956	4.2951	1.74613e-05	0.0299352
chr13:42574152-42608008	1164.09	2.41127	0.562438	4.28718	1.80954e-05	0.0299352
chr13:42574154-42608013	1164.09	2.41127	0.562438	4.28718	1.80954e-05	0.0299352
chr4:70196495-70204576	47.6301	-2.44233	0.571069	-4.27678	1.89618e-05	0.0307652
chr18:72538149-72638517	115.891	2.44605	0.573157	4.26767	1.97527e-05	0.0308613
chr6_GL000256v2_alt:4039339-4044247	1124.9	2.44669	0.572797	4.27148	1.94183e-05	0.0308613
chr13:66302836-67228575	5685.88	-2.20334	0.517639	-4.25652	2.07636e-05	0.0312822
chr13:66304603-67228440	5657.22	-2.20467	0.517538	-4.25991	2.04506e-05	0.0312822
chr13:66302834-67230336	5779.13	-2.19193	0.518017	-4.23138	2.32259e-05	0.0338181
chr13:66303119-67230331	5778.94	-2.19185	0.518024	-4.23116	2.32485e-05	0.0338181
chr13:66990885-67002007	51.0145	-2.30989	0.547662	-4.21773	2.46769e-05	0.0352876
chr19:35309805-35312009	21.4356	2.40365	0.573568	4.1907	2.78101e-05	0.038464
chr3:127924080-127984298	276.811	-1.60653	0.383112	-4.19339	2.74821e-05	0.038464
chr17:30576463-30579682	69.0577	-2.37889	0.573505	-4.14799	3.35411e-05	0.0456424
chr16:727261-728985	222.353	1.77121	0.429636	4.12259	3.74643e-05	0.0490029
chr5:115177122-115180546	36.8085	-2.17979	0.528971	-4.12082	3.77531e-05	0.0490029
chrUn_GL000220v1:158122-158214	15939.9	2.30505	0.558443	4.12763	3.66516e-05	0.0490029
chr18:66505044-66604088	240.585	-2.14228	0.520816	-4.11332	3.90013e-05	0.0495962
chr3:127923412-127987662	321.541	-1.62604	0.395529	-4.11105	3.93859e-05	0.0495962
chr6:35805293-35824075	131.901	2.32032	0.568579	4.08091	4.48592e-05	0.0548511
chr8:74599865-74758352	976.484	-1.82259	0.446423	-4.08265	4.45252e-05	0.0548511
chr6:35805292-35819447	94.0468	2.32298	0.57148	4.06485	4.80636e-05	0.0579297
chr3:127923058-127987671	329.232	-1.63543	0.403647	-4.05165	5.08587e-05	0.0604352
chr6_GL000255v2_alt:3251922-3254808	670.755	2.17308	0.538777	4.03336	5.49845e-05	0.0644304
chr18:26915778-27185298	3853.1	-2.04596	0.508428	-4.02408	5.71977e-05	0.0661056
chr18:26915630-27185317	3868.38	-2.04517	0.508682	-4.02053	5.80677e-05	0.0662043
chr18:26915776-27143038	3460.29	-2.01672	0.506113	-3.98472	6.75591e-05	0.0759986
chr3:127915231-127987666	375.982	-1.67872	0.423293	-3.96586	7.31312e-05	0.0807189
chr3:127915474-127987666	372.078	-1.66744	0.420959	-3.96104	7.46254e-05	0.0807189
chr6_GL000252v2_alt:3816905-3848645	453.18	-2.26911	0.572762	-3.96169	7.44212e-05	0.0807189
chr6:116877259-116932163	143.269	-2.25176	0.572893	-3.93051	8.47669e-05	0.0905278
chr15:74995531-75021496	1153.32	1.88512	0.482219	3.90925	9.25819e-05	0.0952566
chr15:74995563-75021493	1153.32	1.88512	0.482219	3.90925	9.25819e-05	0.0952566
chr15:74995597-75021495	1153.32	1.88512	0.482219	3.90925	9.25819e-05	0.0952566
chr13:66977431-66985776	40.8453	-2.1935	0.563055	-3.89572	9.79086e-05	0.0995235
chr18:26865306-27190698	4241.6	-1.96792	0.506449	-3.88572	0.000102026	0.102474
chr6:116884788-116918110	83.7672	-2.21913	0.573208	-3.87141	0.000108207	0.107403
chr11:62665308-62667397	768.962	1.50352	0.389258	3.86253	0.00011222	0.110092
chr22:38952750-38963183	140.343	1.75868	0.45566	3.85963	0.000113559	0.110125
chr6:69232405-69389505	283.664	-1.98974	0.518844	-3.83494	0.000125593	0.120411
chr16:715114-719655	1186.72	1.46548	0.384052	3.81583	0.000135726	0.128664
chr6:68635366-69389511	3231.71	-1.9683	0.517029	-3.80694	0.000140697	0.131894
chr4:118282938-118298775	303.441	-2.10961	0.55654	-3.79059	0.00015029	0.139338
chr5:145337931-145381670	406.826	-1.63591	0.432832	-3.77955	0.000157113	0.144081
chr1:179591612-179691270	1289.57	-1.52315	0.404131	-3.76896	0.00016393	0.145586
chr1:179591889-179691263	1277.11	-1.52676	0.404921	-3.77051	0.000162914	0.145586
chr1:179591889-179691272	1277.11	-1.52676	0.404921	-3.77051	0.000162914	0.145586
chr22:50266148-50270364	288.256	1.48493	0.395005	3.75927	0.000170408	0.149762
chr16:727245-729185	262.274	1.61657	0.431976	3.74226	0.000182372	0.153866
chr16:29900378-29906056	392.063	2.09289	0.559034	3.74375	0.000181293	0.153866
chr16:90004864-90010121	560.463	1.80427	0.481557	3.74675	0.000179139	0.153866
chr16:90004872-90010211	560.36	1.80623	0.48171	3.74962	0.000177104	0.153866
chr15:75017652-75019061	157.831	1.94835	0.521971	3.73268	0.000189453	0.157138
chr6:17289968-17293023	196.414	-2.08152	0.557752	-3.73199	0.000189976	0.157138
chr2:77552565-77593319	35.0687	-2.06056	0.553415	-3.72335	0.000196597	0.161035
chr16:29900719-29906056	381.362	2.0801	0.559985	3.71456	0.000203556	0.165133
chr3:84959545-86066835	2377.29	-1.54001	0.416102	-3.70103	0.000214726	0.170908
chr6:17282700-17293866	277.182	-2.07019	0.55924	-3.70179	0.00021408	0.170908
chr19:41708611-41761282	1123.87	2.11628	0.57356	3.68974	0.000224487	0.175621
chr2:121216586-121285207	4106.9	-2.03662	0.552344	-3.68724	0.000226699	0.175621
chr9:34689856-34691204	883.279	2.07162	0.561868	3.68702	0.000226892	0.175621
chr6:32006167-32007104	103.373	2.08236	0.566346	3.67683	0.000236151	0.181126
chr3:84958980-86074429	2416.81	-1.53411	0.417715	-3.67262	0.000240073	0.181927
chrX:21374417-21642862	1312	-1.74486	0.475775	-3.66739	0.000245036	0.181927
chrX:21374441-21642862	1312	-1.74486	0.475775	-3.66739	0.000245036	0.181927
chrX:21531855-21591098	344.73	-1.72299	0.469917	-3.66657	0.000245821	0.181927
chr19:23827118-23828115	1434.21	1.2357	0.337258	3.66395	0.000248353	0.182203
chr1:171090904-171100735	309.962	-1.74267	0.476258	-3.65908	0.000253118	0.183547
chr1:171247579-171251794	185.173	-1.92051	0.525692	-3.6533	0.000258887	0.183547
chr21:29748937-29764002	265.46	-2.03705	0.557425	-3.65438	0.0002578	0.183547
chr6:17282063-17292454	202.67	-2.04145	0.558472	-3.65542	0.000256759	0.183547
chr21:29748946-29764002	264.428	-2.03336	0.557441	-3.64766	0.000264634	0.18452
chr6:17281345-17293875	285.087	-2.0332	0.557361	-3.6479	0.000264391	0.18452
chr6_GL000255v2_alt:3201624-3208059	363.094	1.93332	0.531276	3.63901	0.000273683	0.187727
chr6_GL000255v2_alt:3201968-3208059	363.094	1.93332	0.531276	3.63901	0.000273683	0.187727
chr1:171090904-171117457	923.649	-1.60326	0.441946	-3.62773	0.000285921	0.191759
chr21:29760393-29764002	114.493	-2.03255	0.560345	-3.62732	0.00028638	0.191759
chr3:99507186-99527113	29.0074	-1.94985	0.537003	-3.63099	0.000282341	0.191759
chr1:171090899-171117467	924.34	-1.60263	0.442181	-3.62439	0.000289645	0.192418
chrX:21374417-21654694	1477.57	-1.75308	0.484321	-3.61968	0.000294973	0.192919
chrX:21374861-21654695	1442.41	-1.75899	0.485691	-3.62163	0.000292758	0.192919
chr1:171090876-171117815	939.419	-1.59711	0.442219	-3.61157	0.000304346	0.19601
chr1:171090876-171117819	939.419	-1.59711	0.442219	-3.61157	0.000304346	0.19601
chr1:37799719-37800879	743.653	1.89084	0.524856	3.60258	0.000315075	0.201383
chr21:36005337-36007838	197.17	-2.00501	0.55702	-3.59953	0.000318794	0.202228
chr4:69841211-69860152	176.809	-2.0598	0.573558	-3.59127	0.000329065	0.207185
chr21:29748174-29763680	269.456	-1.998	0.557873	-3.58147	0.000341668	0.213528
chr8:74609697-74633320	140.474	-1.63102	0.455814	-3.57825	0.0003459	0.214582
chr4:19455435-19909692	2722.34	-1.96657	0.550053	-3.57524	0.000349904	0.215482
chr10:113764818-113777726	1426.86	-1.67552	0.470065	-3.56444	0.000364634	0.222926
chr16:90004864-90019473	646.303	1.70971	0.481632	3.54984	0.000385467	0.233333
chr17:30573471-30577000	118.579	-2.0117	0.566914	-3.54851	0.000387413	0.233333
chr19:35330842-35331920	31.5346	1.77267	0.499842	3.54645	0.000390458	0.233333
chr6:69331867-69389217	105.899	-1.85191	0.522412	-3.54493	0.000392718	0.233333
chrUn_GL000220v1:113347-118417	961998	1.82116	0.514881	3.53705	0.00040462	0.238723
chr1:37793801-37801133	1204.28	1.8584	0.527093	3.52576	0.000422269	0.242959
chr1:37793882-37801133	1204.28	1.8584	0.527093	3.52576	0.000422269	0.242959
chr6_GL000252v2_alt:3814542-3830112	455.438	-2.00973	0.569736	-3.52746	0.00041956	0.242959
chr6_GL000254v2_alt:3370728-3373610	2500.13	2.0066	0.569233	3.5251	0.000423318	0.242959
chr11:62665308-62668108	861.315	1.37768	0.391501	3.51896	0.000433248	0.243732
chr13:66303870-66323561	30.798	-1.92649	0.547743	-3.51714	0.000436221	0.243732
chr19:14827281-14835148	43.8524	-1.85122	0.525571	-3.52231	0.00042781	0.243732
chr21:29758830-29764002	162.938	-1.97162	0.560474	-3.51777	0.000435184	0.243732
chr15:74995569-75017941	435.394	1.70584	0.486294	3.50783	0.000451777	0.250763
chr8:123182680-123210074	387.299	2.0055	0.57234	3.50403	0.000458269	0.252704
chr4:95216042-95549206	5874.26	-1.60942	0.460291	-3.49653	0.000471344	0.25656
chr8:24950954-24957110	13.0732	1.98531	0.567713	3.49703	0.000470462	0.25656
chr11:65890403-65891634	836.312	1.33683	0.382544	3.49458	0.000474803	0.256786
chr1:37795487-37801137	1019.77	1.82948	0.524225	3.48988	0.000483234	0.258038
chr8:123179046-123209762	360.275	1.99708	0.572175	3.49033	0.000482426	0.258038
chr10:113771252-113782433	867.836	-1.60756	0.462024	-3.47938	0.000502572	0.265136
chr14:27612610-27639636	76.2339	-1.96188	0.563879	-3.47925	0.000502812	0.265136
chr14:94174311-94279735	1370.06	-1.98203	0.569948	-3.47756	0.000506004	0.265162
chr4:70397881-70410194	68.7614	-1.99155	0.573389	-3.47329	0.000514112	0.267747
chr11:62841618-62841809	4503.25	1.57562	0.455084	3.46227	0.000535643	0.277249
chr1:143745216-143770864	254.169	-1.63769	0.473818	-3.45636	0.000547515	0.281667
chr4:69721161-69760712	472.978	1.97626	0.572484	3.45209	0.000556269	0.284436
chr22:50263712-50270393	647.51	1.28419	0.372851	3.44425	0.000572648	0.291046
chr15:62066976-62070917	150.681	1.8081	0.525461	3.44097	0.000579631	0.292831
chr9:36840171-37034041	586.402	1.71569	0.499287	3.43628	0.000589755	0.296173
chr22:38991558-38998209	63.5843	1.81221	0.528555	3.42861	0.000606682	0.301484
chr8:123180158-123209535	346.454	1.96301	0.572597	3.42825	0.000607478	0.301484
chr1:145465616-145465780	121.516	1.7235	0.504064	3.41922	0.000628016	0.306354
chr14:94612383-94613857	1146.31	1.65213	0.483314	3.41834	0.000630032	0.306354
chr18:4807934-5004537	318.582	-1.7366	0.508686	-3.41389	0.000640416	0.306354
chr3:131534739-132035000	642.981	1.837	0.53825	3.41292	0.000642708	0.306354
chr3:131534875-132039606	643.225	1.83788	0.538182	3.41498	0.000637869	0.306354
chr3:131534942-132039606	643.066	1.83725	0.538236	3.41346	0.00064144	0.306354
chr7:93591572-93911075	1365.34	-1.91508	0.560898	-3.41432	0.000639418	0.306354
chr3:131535022-132037962	642.482	1.83559	0.538334	3.40975	0.000650215	0.308191
chr9:36840550-37034031	577.685	1.70317	0.500166	3.40522	0.000661119	0.311608
chr9:114323055-114326475	631.936	1.92337	0.565123	3.40345	0.000665413	0.31189
chr22:38982346-38992546	185.503	1.82751	0.537262	3.40153	0.000670099	0.312351
chr6_GL000253v2_alt:3988942-4004557	458.443	-1.93764	0.570035	-3.39917	0.00067591	0.313329
chr7:161764-164972	24.3223	1.94452	0.572611	3.39589	0.00068406	0.315374
chr6:31982880-31984398	3859.21	1.94272	0.572497	3.39341	0.000690276	0.316511
chr16:9938153-10031580	281.438	1.66617	0.493538	3.37597	0.000735566	0.33365
chr6:31982372-31984416	6009.59	1.92742	0.570753	3.37698	0.000732866	0.33365
chr9:36833274-37034106	710.799	1.69513	0.502967	3.37027	0.000750954	0.338809
chr22:38982398-38992804	188.172	1.80094	0.535065	3.36584	0.000763121	0.338862
chr22:38982408-38992784	188.172	1.80094	0.535065	3.36584	0.000763121	0.338862
chr4:95247945-95549200	5500.73	-1.60736	0.477299	-3.36762	0.00075819	0.338862
chr12:58591701-58812667	298.216	-1.70605	0.50763	-3.36081	0.000777141	0.343281
chr1:11479237-11537582	478.483	1.91281	0.570009	3.35575	0.000791495	0.345998
chr1:11479237-11537584	478.483	1.91281	0.570009	3.35575	0.000791495	0.345998
chr10:59236526-59238768	35.569	-1.92246	0.573433	-3.35254	0.000800735	0.348233
chr13:67224730-67230331	765.063	-1.86215	0.556075	-3.34874	0.000811814	0.35124
chr15:43695131-43695849	555.887	1.83585	0.548599	3.34644	0.000818565	0.351442
chr2:89319624-89320146	5986.09	1.07784	0.322288	3.34434	0.000824776	0.351442
chr3:131533564-132285410	758.028	1.69068	0.505348	3.34558	0.000821121	0.351442
chr16:716573-717480	672.348	1.37582	0.411878	3.34036	0.000836689	0.354727
chr16:726957-729715	364.969	1.46651	0.439225	3.33886	0.000841232	0.35487
chr16:726935-729733	366.366	1.46007	0.43772	3.33563	0.000851068	0.356726
chr16:727105-729715	364.24	1.46367	0.43911	3.33327	0.000858318	0.356726
chr16:727270-729715	363.695	1.46227	0.438638	3.33366	0.0008571	0.356726
chr10:113772027-113783429	893.979	-1.56703	0.471153	-3.32595	0.000881164	0.359178
chr15:43593992-43597000	1591.61	1.80731	0.54384	3.32325	0.000889761	0.359178
chr6:17102257-17131372	111.11	-1.43187	0.43072	-3.32437	0.000886178	0.359178
chr6_GL000256v2_alt:4056697-4063945	651.023	1.9041	0.572958	3.32328	0.000889654	0.359178
chr8:123180158-123209496	342.373	1.90731	0.573174	3.32762	0.000875899	0.359178
chr9:34689566-34691277	1110.6	1.88283	0.566468	3.3238	0.00088799	0.359178
chr8:56160903-56211279	513.827	-1.52685	0.459789	-3.32075	0.000897756	0.36068
chr1:37795407-37800448	696.904	1.74725	0.526651	3.31767	0.000907717	0.362953
chr22:43924113-43933087	278.308	1.83246	0.553502	3.31067	0.000930738	0.368664
chr8:143343198-143359979	16.6912	1.89863	0.573369	3.31135	0.000928455	0.368664
chr6_GL000255v2_alt:3190422-3197688	172.871	1.47244	0.445168	3.30761	0.000940952	0.370968
chr15:43593858-43599406	2042.58	1.79665	0.543428	3.30614	0.0009459	0.371184
chr16:56192613-56194518	53.8911	1.85933	0.564122	3.29598	0.000980786	0.379691
chr19:41708648-41729335	305.562	1.88536	0.572032	3.2959	0.00098108	0.379691
chr8:103483422-103501676	280.506	1.89173	0.573565	3.29819	0.000973088	0.379691
chr19:41708584-41729345	306.751	1.88404	0.572074	3.29335	0.000990011	0.381398
chr10:113751681-113780980	2741.43	-1.538	0.467289	-3.29132	0.000997197	0.382421
chr18:8695855-8707621	214.097	1.64151	0.499851	3.28399	0.00102349	0.390727
chr14_GL000194v1_random:84476-84559	27.6254	-1.73108	0.528063	-3.27817	0.00104484	0.396314
chr15:43593053-43599406	2100.16	1.78168	0.54362	3.27744	0.00104752	0.396314
CNTR_RIB_18S	3965.17	1.8784	0.573514	3.27525	0.0010557	0.397626
chr15:43593095-43597396	1674.43	1.77668	0.544497	3.26298	0.00110246	0.411624
chrX:74732848-74925447	1382.56	-1.29066	0.395552	-3.26294	0.00110262	0.411624
chr14:49600411-49607509	65465.8	1.85362	0.569023	3.25754	0.00112382	0.417581
chrX:123184298-123204683	257.693	-1.40847	0.432528	-3.25637	0.00112848	0.417581
chr17:19557559-19557711	118.492	1.58024	0.487216	3.24341	0.00118108	0.435138
chr1:207468305-207469933	40.2968	1.82626	0.564363	3.23597	0.00121231	0.4426
chr10:113751453-113782432	2858.47	-1.51967	0.469782	-3.23485	0.00121707	0.4426
chr8:125432858-125433581	841.348	1.54051	0.476189	3.23509	0.00121604	0.4426
chr15:43593207-43595107	1168.53	1.76896	0.54806	3.22768	0.00124797	0.448042
chr6:32005635-32008451	258.225	1.80893	0.560426	3.22778	0.00124756	0.448042
chrX:123184152-123204683	258.01	-1.40028	0.433657	-3.229	0.00124223	0.448042
chr1:236686453-236762619	355.51	1.84245	0.571802	3.22218	0.0012722	0.454807
chr8:23084354-23103558	169.137	1.76342	0.547781	3.21921	0.00128546	0.457609
chr16:70174384-70182457	100.177	1.51133	0.469691	3.21772	0.00129214	0.458052
chr6_GL000256v2_alt:4058080-4063912	494.356	1.84438	0.573408	3.21652	0.00129757	0.458052
chr2:286566-301515	231.642	-1.62383	0.505906	-3.20974	0.00132857	0.465199
chr8:123182511-123208963	316.077	1.84094	0.573559	3.20968	0.00132884	0.465199
chr14:94174311-94230714	600.666	-1.83487	0.572783	-3.20343	0.00135801	0.473447
chr1:196225782-196465387	1690.28	-1.29067	0.403819	-3.19617	0.00139266	0.478689
chr14:94174337-94227846	542.585	-1.83163	0.572765	-3.19787	0.00138447	0.478689
chr2:55952157-56181652	578.881	-1.53563	0.480556	-3.19553	0.00139574	0.478689
chr6_GL000256v2_alt:3301164-3304710	3919.82	1.80937	0.56566	3.19868	0.00138056	0.478689
chr1:236686507-236764631	371.318	1.82557	0.571904	3.19209	0.00141249	0.481524
chr19:4454013-4455286	412.219	1.02336	0.320887	3.18917	0.00142684	0.481524
chr22:38957521-38963183	104.835	1.62032	0.507948	3.18993	0.00142308	0.481524
chrUn_GL000220v1:109077-110946	3038.93	1.82928	0.573567	3.18931	0.00142614	0.481524
chr1:236731249-236762848	168.472	1.82199	0.571788	3.18648	0.00144014	0.484076
chr14:106211435-106211471	48.1528	1.78529	0.56114	3.18153	0.00146497	0.489683
chr22:50267137-50270767	155.08	1.2859	0.404263	3.18085	0.00146843	0.489683
chr1:47179249-47180339	39.8031	1.68029	0.528543	3.1791	0.00147733	0.490711
chr14:27259141-27673230	645.652	-1.71718	0.540651	-3.17613	0.00149255	0.492217
chr6_GL000254v2_alt:3374765-3378295	2162.5	1.7968	0.565755	3.17594	0.00149353	0.492217
chr12:58544123-58813060	361.513	-1.63823	0.516163	-3.17386	0.00150427	0.493827
chr19:41708617-41729798	327.131	1.81153	0.571159	3.17167	0.00151567	0.495642
chrX:69505240-69532508	206.684	1.78449	0.563967	3.16418	0.00155523	0.506614
chr9:135075421-135077391	40.7684	1.41747	0.448918	3.15753	0.0015911	0.516305
chr14:77181826-77259495	1753.83	1.74626	0.554029	3.15192	0.00162198	0.520542
chr19:35856909-35866589	48.3863	1.80661	0.5732	3.1518	0.00162267	0.520542
chr5:71351854-71446342	723.483	-1.8047	0.572555	-3.15201	0.0016215	0.520542
chr1:11533675-11537225	73.9997	1.80039	0.571671	3.14935	0.00163632	0.520961
chr19:35856586-35866500	47.6698	1.80489	0.573055	3.14959	0.00163498	0.520961
chr11:45648878-45649634	170	1.69595	0.539148	3.1456	0.00165745	0.52178
chr18:3496031-4455335	20463.9	-1.62332	0.515878	-3.14671	0.00165119	0.52178
chr18:3502218-4455266	20346.2	-1.62243	0.515756	-3.14573	0.00165672	0.52178
chr19:35857105-35866589	46.2572	1.8026	0.573303	3.14423	0.00166525	0.522288
chr1:192517638-192567217	167.394	-1.27757	0.407802	-3.13282	0.00173133	0.52241
chr1:196225778-196608411	2417.75	-1.29245	0.412523	-3.13303	0.00173011	0.52241
chr1:196225782-196608411	2417.75	-1.29245	0.412523	-3.13303	0.00173011	0.52241
chr1:196227858-196608359	2396.17	-1.29186	0.41229	-3.13338	0.00172805	0.52241
chr1:196228138-196609225	2403.86	-1.28928	0.411594	-3.13241	0.00173375	0.52241
chr1:230702522-230714297	1106.36	1.71099	0.545496	3.13658	0.00170934	0.52241
chr11:95698085-95700623	110.542	1.77069	0.564885	3.1346	0.00172089	0.52241
chr15:43693526-43699222	1993.93	1.70987	0.545809	3.13272	0.00173196	0.52241
chr6:37507347-37535616	98.4486	1.7145	0.5462	3.13897	0.00169545	0.52241
chr8:103483397-103499220	129.944	1.79986	0.572997	3.14113	0.001683	0.52241
chrUn_GL000220v1:151880-152060	1020.75	1.72034	0.548042	3.13906	0.00169492	0.52241
chr12:101728872-101739413	1592.62	-1.44124	0.460421	-3.13027	0.00174646	0.522503
chr18:33578631-33751192	804.966	-1.63843	0.52343	-3.13017	0.00174703	0.522503
chr3:52536601-52540525	432.08	1.06248	0.339532	3.12923	0.00175264	0.522503
chr10:125655693-125683144	10.9126	1.76985	0.567331	3.11961	0.00181092	0.532344
chr12:101728647-101739426	1595.36	-1.43693	0.460913	-3.11757	0.0018235	0.532344
chr12:101728649-101739469	1597.12	-1.43766	0.461021	-3.11843	0.0018182	0.532344
chr13:92484605-92510094	41.1187	-1.75777	0.562955	-3.12239	0.00179387	0.532344
chr15:43692885-43699222	2033.7	1.70312	0.54599	3.11932	0.00181272	0.532344
chr6_GL000254v2_alt:3956252-3958848	598.965	1.6628	0.532974	3.11985	0.00180946	0.532344
chr2:98761937-98772080	933.895	1.78124	0.572213	3.11289	0.00185266	0.537236
chr3:157230278-157315895	680.863	-0.997963	0.320596	-3.11283	0.001853	0.537236
chr16:32877468-32885142	27.5227	1.67657	0.538999	3.11053	0.00186755	0.539599
chr6_GL000256v2_alt:4058922-4063912	414.04	1.77905	0.573539	3.10188	0.00192297	0.553717
chr2:89009981-89010515	2649.58	1.25424	0.404591	3.10001	0.00193513	0.554268
chr20:13244063-13245369	79.7891	-1.69474	0.547282	-3.09665	0.00195722	0.554268
chr6_GL000255v2_alt:3255963-3259493	1210.73	1.77633	0.573154	3.09922	0.00194033	0.554268
chr6_GL000256v2_alt:3333918-3337448	7296.04	1.75979	0.568211	3.09708	0.00195437	0.554268
chr8:103819553-103885808	528.402	1.7753	0.573311	3.09657	0.00195773	0.554268
chr16:1466598-1475077	285.7	1.15408	0.372842	3.09535	0.00196581	0.554695
chr2:79651551-80648689	478.17	1.67705	0.542313	3.0924	0.00198543	0.556506
chr2:79651556-80648779	478.17	1.67705	0.542313	3.0924	0.00198543	0.556506
chr1:12507245-12507397	133.639	1.43621	0.464971	3.08881	0.00200959	0.561414
chr1:145281115-145281280	226.974	1.14221	0.370021	3.08687	0.00202279	0.563237
chr6:31999975-32003521	1091.96	1.75943	0.571353	3.07942	0.00207405	0.573396
chr7:96622005-96664338	815.428	-1.22079	0.39654	-3.07861	0.00207966	0.573396
chr8:23084402-23115536	319.931	1.68099	0.54595	3.07902	0.00207685	0.573396
chr6_GL000256v2_alt:3297139-3300025	1904.42	1.7425	0.566199	3.07755	0.00208712	0.573577
chr1:234268582-234272500	63.5583	-1.46619	0.476887	-3.07451	0.00210852	0.577576
chr22:27048143-27060518	12.0823	-1.73031	0.563236	-3.07209	0.00212565	0.579402
chr6_GL000252v2_alt:3900708-3901559	54.5704	1.71633	0.558768	3.07163	0.00212892	0.579402
chr16:29871158-29899064	1562.72	1.61054	0.525055	3.06737	0.00215953	0.583965
chr16:29871158-29899090	1562.72	1.61054	0.525055	3.06737	0.00215953	0.583965
chr16:1962972-1963106	123.816	1.40178	0.457469	3.0642	0.00218249	0.58829
chr1:207454229-207489895	206.129	1.63586	0.534416	3.06102	0.00220582	0.590803
chr1:207454364-207489889	206.129	1.63586	0.534416	3.06102	0.00220582	0.590803
chr2:79651556-80647872	475.299	1.66385	0.54399	3.0586	0.0022237	0.592179
chr7:15394112-15396594	20.3536	-1.75242	0.572979	-3.05843	0.002225	0.592179
chr5:175796627-175837848	243.299	1.75053	0.572849	3.05584	0.00224432	0.593576
chr9:13927970-13945610	126.427	-1.70087	0.556549	-3.05609	0.0022424	0.593576
chr16:29871158-29899547	1589.29	1.60057	0.524232	3.05317	0.00226437	0.593969
chr16:29871509-29899109	1511.78	1.60277	0.524864	3.05369	0.00226043	0.593969
chr19:14792489-14835376	136.129	-1.58769	0.520072	-3.05283	0.00226692	0.593969
chr2:79512999-80648780	520.368	1.65424	0.542223	3.05085	0.00228193	0.596049
chr5:127445251-127455562	229.785	-1.68743	0.553692	-3.0476	0.00230679	0.600683
chr4:70397930-70409892	55.4942	-1.73805	0.570628	-3.04586	0.00232013	0.602297
chr1:236686526-236744769	277.662	1.74089	0.572851	3.039	0.00237367	0.614307
chr10:23203815-23239816	28.0646	1.73661	0.57354	3.02789	0.0024627	0.633781
chr17:68096045-68101474	43.9335	-1.56632	0.517326	-3.02774	0.00246394	0.633781
chr12:17509352-17589992	3592.02	1.67429	0.553616	3.02427	0.00249232	0.635271
chr15:29381770-29569985	142.603	1.68583	0.557124	3.02595	0.00247852	0.635271
chr4:19747178-19754591	32.4464	-1.70975	0.565259	-3.02473	0.00248858	0.635271
chr18:54901510-54958048	392.986	-1.3848	0.458423	-3.02079	0.00252119	0.637083
chr2:79523212-80647872	511.39	1.64141	0.543556	3.01977	0.00252964	0.637083
chr22:43923738-43947568	845.525	1.69016	0.559339	3.02171	0.00251355	0.637083
chr8:107251511-107336522	1488.13	-1.69127	0.559963	-3.02032	0.00252504	0.637083
chr8:23102589-23117437	373.775	1.65368	0.548039	3.01744	0.00254917	0.640092
chr1:36466117-36472387	1081.13	1.65213	0.547783	3.01603	0.00256108	0.640946
chr16:90006188-90020128	319.847	1.40261	0.465426	3.01361	0.00258156	0.640946
chr4:15960242-15963236	93.1923	-1.71339	0.568446	-3.01417	0.00257685	0.640946
chr8:125430320-125438405	5077.52	1.31142	0.43519	3.01345	0.00258296	0.640946
chr10:59176589-59247774	621.63	-1.63602	0.544664	-3.00373	0.0026669	0.64604
chr11:88061773-88098147	163.917	-1.26557	0.421692	-3.00116	0.0026895	0.64604
chr13:45780269-45851736	432.068	1.70442	0.568395	2.99865	0.00271175	0.64604
chr14:105836764-105845677	399.094	1.69791	0.56471	3.0067	0.00264104	0.64604
chr15:69045957-69049058	42.4489	1.71901	0.573568	2.99706	0.002726	0.64604
chr18:3502218-4151290	8581.11	-1.46095	0.486603	-3.00235	0.00267902	0.64604
chr18:3962352-4013943	931.136	-1.58166	0.527405	-2.99895	0.00270912	0.64604
chr19:1852400-1863568	697.948	0.980497	0.326255	3.00531	0.00265309	0.64604
chr22:43923802-43947061	788.537	1.67989	0.559266	3.00374	0.00266686	0.64604
chr3:7952804-8016307	84.6316	-1.20143	0.399947	-3.00398	0.00266473	0.64604
chr5:177445978-177447698	102.372	1.59327	0.529506	3.00896	0.0026214	0.64604
chr6:149862596-149864336	350.619	1.51621	0.504669	3.00436	0.00266142	0.64604
chr6_GL000252v2_alt:3253942-3254879	52.3989	1.71675	0.572408	2.99917	0.00270715	0.64604
chr6_GL000256v2_alt:3315950-3336608	21928.2	1.6989	0.566834	2.99717	0.002725	0.64604
chr6_GL000256v2_alt:3316034-3336590	21918.1	1.69913	0.566827	2.99761	0.00272103	0.64604
chr8:107251526-107321989	1196.97	-1.68337	0.559465	-3.0089	0.00262196	0.64604
chr2:48686774-48755693	169.639	-1.56029	0.521563	-2.99156	0.00277554	0.654106
chr2:48686781-48755741	169.639	-1.56029	0.521563	-2.99156	0.00277554	0.654106
chr3:48636468-48662915	1097.82	1.69713	0.567486	2.99062	0.00278414	0.654305
chr21:37625158-37913254	494.192	1.7106	0.572259	2.9892	0.00279705	0.655512
chr12:58565959-58781716	273.003	-1.55569	0.520769	-2.98728	0.00281468	0.657817
chr1:153390203-153391071	967.494	1.70673	0.571908	2.98427	0.0028426	0.658743
chr10:59177257-59247774	601.175	-1.62245	0.54381	-2.98348	0.00284988	0.658743
chr22:18533670-18548828	1295.28	-1.25751	0.421352	-2.98446	0.00284075	0.658743
chr8:103500886-104251820	11007.7	1.71184	0.573328	2.9858	0.00282841	0.658743
chr1:153390031-153390976	1139.11	1.69724	0.572116	2.96661	0.00301102	0.671834
chr1:153390031-153391188	1140.07	1.69539	0.572101	2.96344	0.00304224	0.671834
chr10:48156557-48176212	130.226	-1.5569	0.523381	-2.9747	0.00293278	0.671834
chr11:22666582-22702630	152.513	-1.45708	0.490625	-2.96984	0.00297958	0.671834
chr18:26865307-26935946	928.189	-1.52685	0.515166	-2.96381	0.00303853	0.671834
chr21:8986998-8987178	1561.77	1.37913	0.466091	2.95894	0.00308699	0.671834
chr22:35606763-35617456	492.14	1.59179	0.536809	2.96527	0.00302413	0.671834
chr22:35606763-35617508	492.14	1.59179	0.536809	2.96527	0.00302413	0.671834
chr22:35606763-35623354	512.327	1.58826	0.535564	2.96558	0.00302112	0.671834
chr22:35607271-35622561	273.416	1.60871	0.543606	2.95933	0.00308307	0.671834
chr3:51984844-51986281	330.069	1.31383	0.44213	2.97158	0.0029627	0.671834
chr4:113946191-113979727	1369.31	-1.47494	0.498444	-2.95908	0.00308559	0.671834
chr6:35776593-35779552	118.019	1.70565	0.573556	2.97381	0.00294126	0.671834
chr6:35776614-35779552	117.897	1.70371	0.573554	2.97045	0.00297364	0.671834
chr6:35776618-35779552	117.231	1.70046	0.573554	2.96477	0.00302907	0.671834
chr6:55327468-55402493	60.8831	-1.45737	0.490607	-2.97055	0.00297269	0.671834
chr6:167679625-167683787	34.8477	-1.65615	0.558299	-2.96643	0.00301279	0.671834
chr6_GL000254v2_alt:3356797-3377455	17467	1.69108	0.57016	2.96598	0.0030172	0.671834
chr6_GL000254v2_alt:3356841-3377445	17464	1.69118	0.570158	2.96616	0.00301548	0.671834
chr6_GL000256v2_alt:3329881-3332763	4834.84	1.68182	0.565524	2.97392	0.00294024	0.671834
chr8:23102920-23117050	320.232	1.62522	0.549061	2.96	0.0030764	0.671834
chr9:4070905-4071884	15.0411	-1.62455	0.549082	-2.95867	0.00308966	0.671834
chrUn_GL000220v1:107908-108088	1418.11	1.53181	0.517356	2.96084	0.00306804	0.671834
chrX:49071155-49074071	269.493	1.07578	0.36379	2.95716	0.00310485	0.673401
chr11:45648876-45665622	859.469	1.6081	0.544188	2.95504	0.00312627	0.676307
chr11:45651528-45652691	46.6678	1.59199	0.538924	2.95401	0.00313675	0.676839
chr2:48687642-48755671	163.66	-1.53576	0.520052	-2.95308	0.00314616	0.677138
chr7:100888724-100889718	98.1771	1.28708	0.436154	2.95097	0.00316773	0.680046
chr2:48687668-48755730	163.472	-1.53415	0.520097	-2.94973	0.0031805	0.680645
chr6:54840117-54840855	9.11411	-1.68693	0.572008	-2.94913	0.00318665	0.680645
chr11:129815818-129860003	455.259	1.33806	0.453991	2.94733	0.00320528	0.682894
chr19:39341772-39341945	11.9417	1.67262	0.56781	2.94573	0.00322194	0.684715
chr8:123645526-123652950	44.5353	1.67771	0.569954	2.94358	0.00324436	0.687747
chr11:46277660-46321422	1552.14	1.49454	0.508638	2.93831	0.00330005	0.689164
chr11:46277676-46321420	1552.14	1.49454	0.508638	2.93831	0.00330005	0.689164
chr19:41684044-41706976	22.8077	1.68472	0.573236	2.93896	0.00329311	0.689164
chr22:35606763-35615713	455.776	1.57661	0.536176	2.94047	0.00327718	0.689164
chr8:103819271-104256094	6319.03	1.68682	0.573455	2.9415	0.00326625	0.689164
chrX:123184559-123253702	736.978	-1.37078	0.466068	-2.94117	0.00326976	0.689164
chr1:89407678-89424934	1500.84	-1.63431	0.556787	-2.93526	0.00333272	0.693198
chr7:150944960-150960876	345.611	1.66807	0.568342	2.93497	0.0033358	0.693198
chr10:100745710-100829940	45.7152	1.6776	0.572333	2.93116	0.00337696	0.694989
chr10:100745710-100829941	45.7152	1.6776	0.572333	2.93116	0.00337696	0.694989
chr2:119244421-119249071	687.684	1.26947	0.433131	2.9309	0.00337976	0.694989
chr6_GL000254v2_alt:3288161-3289879	2618.17	1.65297	0.564084	2.93037	0.00338561	0.694989
chr8:103819259-104251859	6204.91	1.68029	0.573378	2.93051	0.00338401	0.694989
chr6_GL000251v2_alt:3471050-3474580	2686.52	1.67817	0.573294	2.92724	0.00341989	0.698626
chr6_GL000256v2_alt:3247314-3249032	2672.85	1.65107	0.56395	2.92769	0.00341492	0.698626
chr16:30604617-30624012	958.486	1.38465	0.473363	2.92514	0.00344297	0.699952
chr18:27951080-28036585	867.089	-1.67543	0.572764	-2.92517	0.00344263	0.699952
chr10:100746219-100827649	36.8051	1.66639	0.569982	2.92358	0.0034603	0.700102
chr4:127097097-127470552	659.668	-1.67679	0.573461	-2.92398	0.00345588	0.700102
chr4:76575550-76575626	16.4408	-1.67496	0.573305	-2.92159	0.00348246	0.7029
chr1:36466042-36483278	2445.02	1.59457	0.546209	2.91933	0.00350782	0.703895
chr11:16318029-16605991	1911.21	-1.59444	0.546243	-2.91892	0.00351243	0.703895
chr8:103880416-104251859	5801.33	1.67424	0.573387	2.91992	0.00350125	0.703895
chr14:106335081-106335613	1501.27	-1.58778	0.544193	-2.91768	0.00352642	0.705025
chr11:22666614-22813055	752.677	-1.38147	0.473865	-2.91532	0.00355328	0.70538
chr2:76747718-77522339	502.373	-1.49589	0.513115	-2.91532	0.00355323	0.70538
chr2:76748557-77522368	502.373	-1.49589	0.513115	-2.91532	0.00355323	0.70538
chr2:76748552-77522273	501.994	-1.4952	0.513042	-2.91439	0.00356387	0.705821
chr5:127290830-127461222	2129.5	-1.63993	0.563261	-2.9115	0.00359697	0.709049
chr5:127290858-127461222	2129.5	-1.63993	0.563261	-2.9115	0.00359697	0.709049
chr16:9763060-10182406	1872.31	1.5088	0.518401	2.9105	0.00360854	0.709672
chr6_GL000251v2_alt:3423552-3425270	2761.4	1.6407	0.563884	2.90965	0.00361838	0.709951
chr2:124025286-124915287	224.997	1.5374	0.528695	2.90791	0.00363856	0.710606
chr9:34689571-34690238	463.31	1.65149	0.567887	2.90813	0.00363596	0.710606
chr1:36466043-36481519	2423.39	1.58963	0.546934	2.90644	0.00365562	0.712289
chr15:80155950-80186348	2146.27	1.30556	0.449448	2.90482	0.00367469	0.713595
chr16:9762675-10182067	1880.32	1.50627	0.518665	2.90413	0.0036827	0.713595
chr16:9763148-10180411	1863.17	1.5049	0.518266	2.90371	0.0036877	0.713595
chr21:29598793-29940033	2365.79	-1.22794	0.423066	-2.90247	0.00370228	0.714778
chr16:9762674-10180432	1874.83	1.50258	0.518675	2.89696	0.00376798	0.724775
chr17:48612345-48614939	40.0636	-1.66099	0.573551	-2.89597	0.00377984	0.724775
chr3:51983442-51989197	1489.62	1.24457	0.429698	2.89638	0.00377501	0.724775
chr1:36466095-36479496	2352.66	1.58301	0.547335	2.8922	0.00382549	0.725287
chr1:36466117-36479496	2352.66	1.58301	0.547335	2.8922	0.00382549	0.725287
chr11:22668107-22812996	734.447	-1.3716	0.474009	-2.89363	0.0038082	0.725287
chr11:129850331-129859215	277.866	1.4048	0.485504	2.89349	0.00380985	0.725287
chr4:113902025-113978996	2687.12	-1.43002	0.49398	-2.89489	0.00379294	0.725287
chr10:100745710-100829317	43.1733	1.65163	0.571987	2.88754	0.00388272	0.726669
chr3:51983461-51989146	1486.56	1.24138	0.430128	2.88607	0.00390088	0.726669
chr4:113900283-113979701	3027.86	-1.44757	0.501541	-2.88625	0.00389861	0.726669
chr4:124499941-124558434	811.115	-1.18588	0.41078	-2.88689	0.00389065	0.726669
chr5:177448333-177456268	867.878	1.52731	0.52868	2.88892	0.00386571	0.726669
chr6:31982023-32002681	26566.5	1.65041	0.571527	2.88772	0.00388046	0.726669
chr6:31982067-32002672	26566.1	1.6504	0.571527	2.88771	0.00388056	0.726669
chrX:38801567-38803883	268.902	1.45859	0.505403	2.886	0.00390168	0.726669
chr18:54901508-54959508	402.455	-1.33254	0.462037	-2.88405	0.00392595	0.729578
chr1:36466356-36479496	2254.31	1.57264	0.547459	2.87261	0.00407095	0.73312
chr10:102402618-102419934	734.872	1.58334	0.550079	2.87839	0.00399709	0.73312
chr10:110644396-110839469	459.095	-1.09281	0.380114	-2.87497	0.0040407	0.73312
chr11:22674772-22812991	713.943	-1.37881	0.479365	-2.87633	0.0040233	0.73312
chr11:125903375-125923083	135.987	1.64221	0.571532	2.87334	0.00406156	0.73312
chr15:62163534-62165283	221.649	1.51892	0.528823	2.87227	0.00407535	0.73312
chr17:3860314-3893044	974.175	1.1129	0.386425	2.87998	0.003977	0.73312
chr17:3860330-3893043	974.175	1.1129	0.386425	2.87998	0.003977	0.73312
chr5:177446794-177456282	960.161	1.5202	0.528162	2.87829	0.00399836	0.73312
chr5:177446826-177456268	959.491	1.51934	0.528168	2.87662	0.00401957	0.73312
chr6:9896710-10060765	254.099	-1.59654	0.554909	-2.87712	0.00401326	0.73312
chr6_GL000255v2_alt:3237994-3258653	12063.1	1.64097	0.571297	2.87237	0.00407412	0.73312
chr6_GL000255v2_alt:3238038-3258643	12063.1	1.64097	0.571297	2.87237	0.00407412	0.73312
chr7:150944960-150955906	283.459	1.62883	0.566838	2.87353	0.00405908	0.73312
chr7:150944960-150978315	406.426	1.6349	0.567895	2.87888	0.00399088	0.73312
chr10:102402618-102419144	697.286	1.5681	0.547407	2.86459	0.00417549	0.738877
chr11:5232677-5234483	126.507	1.60863	0.561466	2.86506	0.00416931	0.738877
chr11:5232837-5234648	126.507	1.60863	0.561466	2.86506	0.00416931	0.738877
chr16:1940977-1941939	87.1211	1.26074	0.439748	2.86696	0.00414439	0.738877
chr16:9758518-10182754	1983.4	1.49092	0.519744	2.86858	0.00412325	0.738877
chr19:5831377-5832567	46.7923	-1.61022	0.561822	-2.86606	0.00415619	0.738877
chr6_GL000250v2_alt:3195810-3210286	1001.09	1.56554	0.546755	2.86334	0.00419204	0.738877
chr7:157004852-157010651	172.536	1.63282	0.570294	2.86312	0.00419493	0.738877
chr7:158537494-158539879	54.5269	1.64236	0.57354	2.86354	0.00418933	0.738877
chr8:128405268-128427916	30.8838	1.62193	0.566303	2.86406	0.00418244	0.738877
chr12:101696946-101720226	3373.1	-1.32972	0.464952	-2.8599	0.00423774	0.743314
chr8:86098836-86154228	520.278	1.63582	0.571861	2.86053	0.00422932	0.743314
chr6:22220780-22222395	91.9902	-1.6214	0.567128	-2.85896	0.00425026	0.743963
chrUn_GL000220v1:118196-118253	110.484	1.62752	0.569451	2.85805	0.0042626	0.744578
chr11:1274578-1274803	112.765	1.24928	0.437332	2.85659	0.00428221	0.746458
chr13:112964834-112966131	32.6905	1.55019	0.543266	2.85347	0.00432444	0.747996
chr16:29888539-29897928	402.163	1.53438	0.537753	2.85332	0.00432649	0.747996
chr6_GL000253v2_alt:4065966-4075762	31.2856	1.63214	0.571978	2.8535	0.00432402	0.747996
chr6_GL000255v2_alt:3202100-3203818	249.347	1.61369	0.565268	2.85474	0.00430718	0.747996
chr15:80160057-80175092	1104.92	1.26377	0.443171	2.85165	0.00434925	0.750393
chr4:121879026-121933457	172.398	-1.58856	0.557217	-2.85088	0.00435986	0.750688
chr3:131534742-131538940	9.33656	1.61422	0.567411	2.84488	0.00444281	0.763413
chr8:86098964-86154225	517.58	1.62579	0.571657	2.84399	0.00445528	0.764
chr4:121879735-121933038	161.148	-1.58048	0.556189	-2.84161	0.0044886	0.768152
chr18:31347667-31426988	694.323	-1.62623	0.573566	-2.83529	0.00457845	0.780361
chrX:33726507-33942280	142.164	-1.39305	0.491303	-2.83542	0.0045766	0.780361
chr9:137040812-137046056	2000.02	1.15154	0.406423	2.83336	0.00460616	0.783503
chr17:44299573-44315315	409.411	1.61916	0.571665	2.83235	0.00462071	0.784396
chr11:18245227-18248643	308.611	-1.3492	0.476546	-2.83121	0.00463726	0.785438
chr12:103080949-103178675	22.2408	1.58069	0.558421	2.83064	0.00464547	0.785438
chr10:119003535-119003884	7.36837	1.61445	0.570777	2.8285	0.00467662	0.787548
chrM:576-647	154.511	1.61418	0.57058	2.82902	0.00466905	0.787548
chr11:18245237-18248639	308.3	-1.34733	0.476722	-2.82623	0.00470989	0.78843
chr11:18245242-18248635	308.118	-1.34891	0.47727	-2.8263	0.00470886	0.78843
chr4:122826830-122895464	2575.94	-1.35362	0.478901	-2.82652	0.00470564	0.78843
chr18:3721511-3874737	1143.51	-1.46592	0.518833	-2.82543	0.00472177	0.788853
chr15:30103731-30131757	340.601	-0.970767	0.343837	-2.82333	0.00475274	0.789338
chr6_GL000252v2_alt:3262536-3276826	10284.3	1.61153	0.570664	2.82396	0.00474349	0.789338
chr6_GL000252v2_alt:3262620-3276808	10283.5	1.6115	0.570663	2.82391	0.00474417	0.789338
chr1:78045901-78138449	736.956	-1.36479	0.484433	-2.8173	0.00484287	0.790502
chr17:74748612-74748699	64.098	1.29035	0.457702	2.81918	0.0048146	0.790502
chr6_GL000254v2_alt:3955833-3963143	1045.7	1.53875	0.546057	2.81793	0.00483339	0.790502
chr6_GL000254v2_alt:3955833-3963147	1045.7	1.53875	0.546057	2.81793	0.00483339	0.790502
chr6_GL000254v2_alt:3955833-3963189	1045.7	1.53875	0.546057	2.81793	0.00483339	0.790502
chr6_GL000254v2_alt:3955833-3963311	1045.7	1.53875	0.546057	2.81793	0.00483339	0.790502
chr6_GL000254v2_alt:3955833-3964882	1045.94	1.53894	0.546067	2.81822	0.00482906	0.790502
chr7:73699758-73700931	167.73	1.43448	0.509181	2.81722	0.00484407	0.790502
chr8:125432208-125436928	2546.06	1.29259	0.458227	2.82086	0.00478956	0.790502
chr11:45804071-45813010	866.114	1.09064	0.38789	2.81173	0.00492761	0.794413
chr11:45804405-45813015	861.546	1.09074	0.388008	2.81112	0.00493698	0.794413
chr15:80152793-80186343	2544.87	1.27032	0.451625	2.81277	0.00491171	0.794413
chr15:80152896-80186340	2544.87	1.27032	0.451625	2.81277	0.00491171	0.794413
chr2:219544022-219550595	415.286	1.49241	0.530537	2.81302	0.00490779	0.794413
chr4:67910300-67964140	611.428	-1.32534	0.471343	-2.81185	0.00492582	0.794413
chr6_GL000252v2_alt:3193905-3195623	1962.53	1.59195	0.566389	2.8107	0.00494337	0.794413
chr9:37002696-37008040	34.6701	1.57122	0.558963	2.81096	0.00493939	0.794413
chr1:53894186-53911086	1142.52	1.59592	0.571647	2.79179	0.00524179	0.797961
chr1:53894187-53911084	1142.52	1.59592	0.571647	2.79179	0.00524179	0.797961
chr11:34570875-34573982	29.4913	-1.6003	0.573431	-2.79075	0.00525864	0.797961
chr14:80954988-80955937	17.9845	1.49185	0.532408	2.80208	0.00507746	0.797961
chr15:80152779-80186946	2550.8	1.26864	0.451877	2.80748	0.00499303	0.797961
chr16:1939018-1943195	173.18	1.08599	0.387951	2.7993	0.00512134	0.797961
chr16:1939094-1943199	166.702	1.09547	0.391852	2.79562	0.00518007	0.797961
chr16:10033683-10037297	11.553	1.60687	0.572827	2.80516	0.00502917	0.797961
chr17:3860314-3890743	948.75	1.10641	0.3953	2.79891	0.00512756	0.797961
chr17:3865156-3893044	712.34	1.10508	0.395643	2.79313	0.00521999	0.797961
chr18:31343367-31426927	775.756	-1.60486	0.57353	-2.79821	0.00513865	0.797961
chr2:115161601-115842345	156.625	1.55726	0.555404	2.80384	0.00504986	0.797961
chr2:115162106-115842900	156.136	1.55545	0.555254	2.80132	0.00508936	0.797961
chr22:37010858-37019467	896.708	1.06858	0.382508	2.79362	0.00521223	0.797961
chr22:37010858-37019527	896.708	1.06858	0.382508	2.79362	0.00521223	0.797961
chr3:53224706-53256031	9943.11	1.216	0.434401	2.79927	0.0051219	0.797961
chr3:53224713-53256000	9943.11	1.216	0.434401	2.79927	0.0051219	0.797961
chr3:53225656-53256022	9870.15	1.21338	0.434744	2.79103	0.00525405	0.797961
chr3:53225658-53256022	9869.87	1.21344	0.434737	2.79121	0.0052511	0.797961
chr4:67909384-67963426	623.917	-1.32449	0.472666	-2.80218	0.00507584	0.797961
chr4:67910300-67963514	610.895	-1.32297	0.471848	-2.80381	0.00505032	0.797961
chr5:127290845-127424781	1263.24	-1.58802	0.567618	-2.7977	0.00514685	0.797961
chr5:127290846-127424604	1260.26	-1.58754	0.56759	-2.79699	0.00515818	0.797961
chr6:10886830-10974309	560.154	-1.25067	0.448097	-2.79107	0.00525337	0.797961
chr6:31114749-31118820	95.0182	1.59196	0.570344	2.79123	0.00525076	0.797961
chr6_GL000250v2_alt:3195807-3211616	1021.84	1.53221	0.54801	2.79596	0.00517466	0.797961
chr6_GL000250v2_alt:3195810-3211661	1021.99	1.53164	0.54797	2.79511	0.00518824	0.797961
chr6_GL000256v2_alt:3283212-3303870	27557	1.59368	0.569022	2.80074	0.00509854	0.797961
chr6_GL000256v2_alt:3283256-3303860	27552.1	1.59378	0.569019	2.80093	0.00509561	0.797961
chr8:144504081-144507171	514.904	1.29362	0.462632	2.79622	0.00517043	0.797961
chrX:115110621-115234072	877.917	-1.27834	0.457743	-2.7927	0.00522703	0.797961
chr11:15966448-16476388	2948.61	-1.48889	0.534658	-2.78476	0.00535674	0.811388
chr16:57694799-57731453	33.3891	1.58955	0.571456	2.78157	0.00540962	0.813554
chr16:57694805-57731455	33.3891	1.58955	0.571456	2.78157	0.00540962	0.813554
chr16:57694835-57731454	33.3891	1.58955	0.571456	2.78157	0.00540962	0.813554
chr18:50560641-50706139	759.071	-1.34819	0.484673	-2.78166	0.00540824	0.813554
chr12:101697671-101727027	5509.98	-1.34945	0.485576	-2.77908	0.00545131	0.817619
chr8:125433545-125437191	2534.25	1.25523	0.451717	2.7788	0.00545602	0.817619
chr7:150949433-150977926	360.168	1.57578	0.567682	2.77582	0.00550631	0.823691
chr19:1852398-1853622	255.074	1.09071	0.393306	2.77318	0.00555119	0.828936
chr11:93330644-93352511	351.589	-1.24051	0.447918	-2.76951	0.00561414	0.830981
chr12:101697626-101729074	5840.23	-1.33881	0.483176	-2.77086	0.00559076	0.830981
chr17:82078337-82098332	52602.5	1.48696	0.536546	2.77136	0.00558228	0.830981
chr3:124927898-124953819	44.1374	1.58683	0.572914	2.76976	0.00560978	0.830981
chr8:9325050-9335080	13.8517	1.52024	0.548776	2.77024	0.0056015	0.830981
chr2:88897231-88897784	48.4764	1.31756	0.476145	2.76714	0.00565503	0.832508
chr2:149329984-149473623	4132.41	-1.46522	0.52955	-2.76692	0.00565887	0.832508
chr6_GL000252v2_alt:3229796-3250314	25274.3	1.58008	0.571115	2.76666	0.00566336	0.832508
chr6_GL000252v2_alt:3229796-3250455	25289.4	1.58007	0.571117	2.76663	0.00566392	0.832508
chr21:42120518-42142995	77.4787	1.58007	0.571278	2.76585	0.00567751	0.833054
chr19:41677408-41688167	6.01326	1.52905	0.553279	2.76362	0.00571637	0.837299
chr6:21200811-21231441	1355.06	-1.04632	0.378884	-2.76158	0.00575219	0.841086
chr6_GL000256v2_alt:3306759-3342829	24522.4	1.554	0.563283	2.75883	0.00580082	0.846005
chr6_GL000256v2_alt:3306781-3342702	24517.2	1.55387	0.563293	2.75855	0.00580589	0.846005
chr18:8705660-8828946	3728.12	1.3813	0.501112	2.75647	0.00584285	0.84779
chr19:51014373-51014734	124.815	-1.55694	0.564893	-2.75617	0.00584828	0.84779
chr2:149330536-149474148	4153.69	-1.46038	0.529835	-2.75628	0.00584622	0.84779
chr19:35851650-35869287	89.7559	1.56549	0.568116	2.75558	0.00585876	0.847852
chr1:154402327-154406564	131.324	1.22051	0.443609	2.75132	0.00593562	0.851671
chr14:49598696-49614672	85775.5	1.57714	0.573154	2.75169	0.00592883	0.851671
chr14:49598760-49614670	85774	1.57709	0.573153	2.7516	0.00593047	0.851671
chr16:70250230-70251930	921.427	0.888002	0.322691	2.75187	0.00592565	0.851671
chr4:122826707-122898236	3217.52	-1.36216	0.494861	-2.75261	0.00591231	0.851671
chr17:47844913-47851193	825.643	1.5409	0.560419	2.74955	0.00596775	0.851725
chr19:50996083-50999235	109.239	-1.56918	0.570802	-2.74907	0.00597638	0.851725
chr20:44745779-44751034	252.511	1.44387	0.525031	2.75007	0.00595823	0.851725
chr3:53225656-53232299	5446.93	1.19872	0.435898	2.75001	0.00595942	0.851725
chr1:16691217-16720157	189.147	-1.56462	0.573555	-2.72794	0.00637321	0.853384
chr1:46175072-46185298	1012.55	1.55863	0.573543	2.71755	0.00657673	0.853384
chr1:85018082-85023520	255.447	-1.46642	0.537935	-2.72601	0.00641051	0.853384
chr1:190097666-190475812	699.807	1.56561	0.572812	2.73321	0.00627208	0.853384
chr1:205657850-205680459	728.978	1.04153	0.380173	2.73963	0.00615087	0.853384
chr11:307630-309230	1523.22	1.05188	0.384837	2.7333	0.00627035	0.853384
chr11:308162-309395	1549.32	1.05184	0.383889	2.73995	0.00614481	0.853384
chr11:308216-309395	1547.27	1.05103	0.384506	2.73346	0.0062672	0.853384
chr11:5938750-5944984	34.8029	1.55845	0.567783	2.7448	0.00605475	0.853384
chr11:15972698-16408884	2272.06	-1.4482	0.530392	-2.73042	0.0063253	0.853384
chr11:15972707-16402846	2227.93	-1.44277	0.529813	-2.72317	0.00646578	0.853384
chr11:15972707-16402863	2228.5	-1.44318	0.529791	-2.72405	0.00644858	0.853384
chr11:93332221-93357475	439.849	-1.24526	0.456733	-2.72644	0.00640211	0.853384
chr11:125903246-125938916	234.526	1.53534	0.564526	2.71971	0.00653402	0.853384
chr12:48857144-48865898	337.308	1.5411	0.563089	2.73686	0.00620281	0.853384
chr17:47844912-47855874	840.954	1.53217	0.560008	2.73598	0.00621952	0.853384
chr18:8707410-8832777	3868.83	1.36094	0.500625	2.71848	0.00655822	0.853384
chr18:8717370-8832777	3774.31	1.36325	0.500702	2.72269	0.00647534	0.853384
chr18:8717370-8832778	3774.31	1.36325	0.500702	2.72269	0.00647534	0.853384
chr18:50560077-50731824	899.311	-1.33704	0.490675	-2.7249	0.00643217	0.853384
chr18:50560141-50731824	899.311	-1.33704	0.490675	-2.7249	0.00643217	0.853384
chr18:53480834-53568283	191.456	-1.20335	0.440426	-2.73225	0.00629038	0.853384
chr18:54904080-54958048	295.273	-1.23237	0.44971	-2.74037	0.00613694	0.853384
chr19:3777972-3786413	591.799	1.34803	0.495737	2.71924	0.00654325	0.853384
chr19:3777972-3786416	591.799	1.34803	0.495737	2.71924	0.00654325	0.853384
chr19:3777974-3801812	596.557	1.34658	0.494087	2.72539	0.00642253	0.853384
chr19:35443906-35451456	53.4815	1.38884	0.507164	2.73845	0.00617302	0.853384
chr19:46297045-46343433	341.399	-1.44351	0.526339	-2.74255	0.00609648	0.853384
chr19:46298401-46343433	340.105	-1.44227	0.526236	-2.74072	0.00613045	0.853384
chr19:51022215-51026602	196.387	-1.55965	0.573388	-2.72005	0.00652713	0.853384
chr19:51022235-51026614	196.765	-1.56028	0.573384	-2.72118	0.00650497	0.853384
chr2:219547210-219547658	21.9258	1.53259	0.563449	2.72002	0.00652779	0.853384
chr22:21031356-21043969	34.0046	1.55191	0.56965	2.72433	0.00644322	0.853384
chr22:23752742-23754468	52.4261	1.41311	0.517151	2.73248	0.00628587	0.853384
chr3:15667235-15796521	784208	1.43293	0.524216	2.73348	0.00626686	0.853384
chr3:15667235-15859771	787710	1.42897	0.522629	2.7342	0.00625329	0.853384
chr3:15670109-15798184	783622	1.43445	0.524332	2.73577	0.00622351	0.853384
chr3:15738514-15738808	772513	1.44601	0.529403	2.73139	0.00630673	0.853384
chr3:49411944-49412998	304.981	0.924424	0.339705	2.72126	0.00650346	0.853384
chr3:99802698-99806058	63.0519	-1.54469	0.565646	-2.73084	0.00631736	0.853384
chr3:194276681-194287368	17.5483	1.46146	0.537665	2.71816	0.00656459	0.853384
chr3:194301198-194312800	49.2273	1.47268	0.537374	2.74051	0.00613437	0.853384
chr4:23755040-23882111	1969.25	-1.48704	0.543618	-2.73546	0.00622935	0.853384
chr4:121879027-121951754	253.349	-1.50914	0.554315	-2.72252	0.00647853	0.853384
chr5:133256491-133275977	53.7844	1.55328	0.569166	2.72906	0.0063516	0.853384
chr6:11043759-11078066	65.097	-1.56628	0.573246	-2.73231	0.00628924	0.853384
chr6:32032712-32036258	4580.24	1.55824	0.573281	2.71811	0.0065656	0.853384
chr6:68632662-68634324	20.3476	-1.55207	0.57074	-2.7194	0.00653999	0.853384
chr7:148133683-148415940	404.636	1.57373	0.573565	2.74376	0.00607398	0.853384
chr7:157854528-157857852	52.1553	1.35836	0.49772	2.72917	0.00634943	0.853384
chr8:20171104-20175922	8.48282	1.5584	0.573542	2.71714	0.0065848	0.853384
chr8:25419259-25424231	328.335	-1.01478	0.369763	-2.7444	0.00606214	0.853384
chr8:25439355-25458412	1955.31	-0.989842	0.361984	-2.73449	0.00624766	0.853384
chr8:41653219-41797622	285.001	1.46037	0.531577	2.74724	0.00600998	0.853384
chr8:41653225-41797622	285.001	1.46037	0.531577	2.74724	0.00600998	0.853384
chr8:144502972-144507174	568.693	1.23815	0.455278	2.71955	0.00653707	0.853384
chr9:62865596-62898087	983.855	-1.45696	0.531622	-2.74059	0.00613289	0.853384
chr9:135663321-135666103	18.1759	1.49432	0.546459	2.73455	0.00624655	0.853384
chrX:115111122-115234065	846.291	-1.25627	0.457819	-2.74405	0.00606871	0.853384
chr1:190097661-190477629	709.54	1.55572	0.572751	2.71623	0.00660297	0.854427
chr1:222522259-222525239	42.2142	1.55003	0.571648	2.71151	0.00669781	0.854844
chr15:69014694-69057161	244.437	1.51206	0.557811	2.7107	0.00671404	0.854844
chr16:30585906-30608593	1577.12	1.18257	0.435942	2.71268	0.00667415	0.854844
chr16:71723179-71724230	45.0101	1.29425	0.477401	2.71105	0.00670714	0.854844
chr18:8829922-8832778	258.202	1.30919	0.482919	2.71099	0.00670834	0.854844
chr18:31447794-31478702	4663.44	-1.54151	0.568641	-2.71086	0.00671089	0.854844
chr19:3777974-3786282	590.32	1.34683	0.496225	2.71415	0.0066446	0.854844
chr5:473309-524332	974.125	1.36838	0.504739	2.71106	0.00670684	0.854844
chr5:473360-524330	973.759	1.368	0.504698	2.71053	0.00671765	0.854844
chr6:31115089-31120446	102.029	1.55246	0.572471	2.71187	0.00669058	0.854844
chr7:148339471-148420998	297.271	1.55136	0.571662	2.71377	0.00665233	0.854844
chr16:56191975-56348199	1880.62	1.50066	0.554012	2.70871	0.00675458	0.855578
chr17:44302516-44308393	28.3198	1.51507	0.559513	2.70784	0.00677231	0.855578
chr18:27950965-28177446	1610.52	-1.54476	0.5704	-2.70821	0.00676468	0.855578
chr3:157259741-157499656	1822.68	-1.21	0.446947	-2.70725	0.00678426	0.855578
chr3:157259741-157503339	1823.06	-1.21021	0.447018	-2.7073	0.00678323	0.855578
chr3:157259741-157503427	1823.06	-1.21021	0.447018	-2.7073	0.00678323	0.855578
chr15:68930524-69062743	873.451	1.50373	0.555764	2.70569	0.00681618	0.8568
chr22:24181258-24189110	1672.81	1.51308	0.559304	2.70529	0.00682442	0.8568
chr9:137039469-137046203	3283.62	1.11621	0.412516	2.70585	0.00681302	0.8568
chr3:157260908-157499554	1759.49	-1.20571	0.44579	-2.70465	0.00683755	0.857172
chr10:46398361-46453306	1397.23	-1.41016	0.52152	-2.70394	0.00685226	0.857742
chr11:125904362-125923110	133.231	1.54905	0.573355	2.70172	0.00689811	0.859655
chr3:75674412-75676625	91.3062	-1.35157	0.50017	-2.70222	0.00688784	0.859655
chr7:157004852-157009435	121.479	1.53196	0.566991	2.70191	0.00689414	0.859655
chr1:1449688-1470158	400.659	1.12857	0.417942	2.7003	0.0069277	0.860859
chr14:71989473-71991609	55.1998	-1.21106	0.448576	-2.69979	0.00693838	0.860859
chr9:42568691-42570402	121.211	1.20871	0.447667	2.70003	0.00693341	0.860859
chr4:23792020-23890077	1765.11	-1.44592	0.535765	-2.6988	0.00695907	0.862159
chr7:156994050-157009075	202.724	1.54697	0.573373	2.69801	0.00697554	0.862931
chr21:38121472-38156511	44.0279	1.48972	0.552474	2.69646	0.00700808	0.864402
chr22:23752742-23754409	52.0857	1.3988	0.518789	2.69628	0.00701181	0.864402
chr3:184380072-184381108	79.7442	1.48549	0.551002	2.69598	0.00701817	0.864402
chr1:153357853-153361027	4396.31	1.54083	0.571737	2.695	0.0070388	0.86442
chr3:99598063-99623820	78.418	-1.4215	0.527441	-2.69509	0.00703692	0.86442
chr18:8789673-8832778	1758.76	1.33269	0.494727	2.69379	0.0070645	0.866315
chr11:28679182-28683469	22.2882	-1.54376	0.573241	-2.69304	0.00708038	0.867002
chr1:62236978-62263424	766.99	-1.52425	0.566337	-2.69141	0.00711502	0.869048
chr18:50560132-50730101	845.446	-1.31406	0.488311	-2.69102	0.00712331	0.869048
chr5:145429867-145441175	183.542	-1.13821	0.422998	-2.6908	0.00712799	0.869048
chr17:39604779-39607943	31.6997	1.47899	0.549895	2.68958	0.00715416	0.869725
chr6:128505124-128506276	67.7453	-1.40837	0.523574	-2.68992	0.00714701	0.869725
chr1:46175086-46185958	1271.69	1.54188	0.573544	2.68834	0.00718082	0.87171
chr9:62861381-62864957	53.5485	-1.49939	0.55789	-2.6876	0.0071967	0.872383
chr13:91398674-92867237	1833.63	-1.46724	0.546178	-2.68638	0.00722305	0.873908
chr17:8056224-8057621	6.14152	1.47719	0.549947	2.68606	0.00723	0.873908
chr18:31318088-31357029	1113.23	-1.53662	0.572344	-2.68479	0.00725759	0.875988
chr8:56166098-56211300	389.026	-1.33008	0.495579	-2.68389	0.00727702	0.877079
chr19:2977549-2980407	37.2216	1.46636	0.54657	2.68284	0.00729994	0.878586
chr2:241544402-241558977	101.899	1.22722	0.457583	2.68196	0.00731913	0.87964
chr11:26994080-26997083	1068.36	-1.2922	0.481952	-2.68118	0.00733636	0.880457
chr6_GL000254v2_alt:3205264-3219736	1216.05	1.46185	0.545327	2.68069	0.00734709	0.880492
chr14:105865406-105865458	591.763	1.52737	0.569904	2.68004	0.0073613	0.880944
chr5:36248433-36301902	653.555	-1.37223	0.512399	-2.67805	0.00740516	0.884938
chr10:87610162-87660003	492.201	1.53373	0.572911	2.67708	0.00742659	0.884992
chr9:135663335-135665908	17.614	1.45725	0.54426	2.67749	0.00741761	0.884992
chr11:15966448-16341269	2054.15	-1.41422	0.528642	-2.67519	0.00746859	0.887793
chr18:52340171-53531414	1737.96	-1.41523	0.529042	-2.67508	0.00747114	0.887793
chr19:48051796-48073051	518.15	1.29225	0.483161	2.67457	0.00748248	0.88789
chr5:36249332-36301900	630.429	-1.36812	0.511629	-2.67406	0.00749395	0.888001
chr11:129815849-129828253	78.5803	1.34064	0.501898	2.67113	0.00755962	0.892025
chr16:74408630-74421392	345.687	1.43346	0.536539	2.67167	0.00754745	0.892025
chr5:473235-480467	898.259	1.37561	0.514974	2.67123	0.00755735	0.892025
chr22:38861449-38872314	5074.65	0.97165	0.364054	2.66897	0.00760837	0.895273
chr5:115126502-115180037	739.612	-1.41372	0.529594	-2.66944	0.00759782	0.895273
chr1:234372185-234372811	32.3256	-1.50675	0.564688	-2.66829	0.00762376	0.895834
chr7:73699205-73719658	808.827	1.22079	0.457696	2.66726	0.00764735	0.89611
chr7:73699205-73719659	808.827	1.22079	0.457696	2.66726	0.00764735	0.89611
chr11:75404420-75404566	180.419	1.33639	0.501221	2.66627	0.00766992	0.896265
chr6_GL000251v2_alt:3423420-3429511	7031.69	1.49689	0.561336	2.66665	0.00766117	0.896265
chr11:2928272-2929455	255.869	1.46269	0.548905	2.66475	0.00770457	0.896589
chr11:45240300-45286319	206.965	-1.35816	0.509586	-2.66522	0.00769383	0.896589
chr4:67991811-67997487	57.4756	-1.40842	0.528488	-2.66499	0.00769909	0.896589
chr1:161721562-161728143	83.4486	1.14017	0.427961	2.66418	0.00771752	0.896859
chr1:19265983-19274074	490.161	1.51306	0.568167	2.66305	0.0077435	0.897277
chr13:24586003-24597676	31.1448	-1.3145	0.493515	-2.66356	0.00773194	0.897277
chr5:106815204-106980869	283.953	-1.51029	0.567216	-2.66264	0.00775303	0.897277
chr18:31353961-31401667	669.352	-1.51546	0.56958	-2.66066	0.00779885	0.901344
chr2:27101225-27104737	384.565	1.32098	0.496788	2.65904	0.00783632	0.904435
chr1:161722666-161728142	83.3266	1.1372	0.42833	2.65497	0.00793148	0.905596
chr17:82079359-82083297	14045.1	1.42936	0.538316	2.65524	0.00792511	0.905596
chr4:105895436-105971674	2381.61	-1.12472	0.423609	-2.65508	0.00792884	0.905596
chr4:105895450-105971670	2381.42	-1.12461	0.423591	-2.65494	0.00793224	0.905596
chr4:105927059-105929578	88.2768	-1.31388	0.49483	-2.65521	0.00792594	0.905596
chr6:32014761-32035418	16631.9	1.52119	0.572635	2.65648	0.00789613	0.905596
chr6:32014845-32035400	16631.7	1.52119	0.572635	2.65647	0.00789632	0.905596
chr8:86153433-86154206	100.906	1.52165	0.572803	2.6565	0.00789571	0.905596
chr11:93330716-93438468	905.75	-1.23104	0.46441	-2.65075	0.0080313	0.911526
chr14:20368393-20413420	7001.05	1.28382	0.484278	2.651	0.00802541	0.911526
chr17:44959692-44968071	91.5731	-1.50831	0.56907	-2.65048	0.00803772	0.911526
chr19:35449714-35451765	57.2218	1.38571	0.522817	2.65046	0.00803821	0.911526
chr8:56166242-56211300	384.944	-1.32244	0.498813	-2.65117	0.00802134	0.911526
chr4:5957117-5989818	50.6715	1.51867	0.573103	2.6499	0.0080515	0.911808
chr2:279928-287299	539.663	-1.36019	0.513421	-2.64927	0.00806652	0.912284
chr1:16004235-16008807	172.987	-1.50209	0.567492	-2.64689	0.00812353	0.915089
chr1:151837818-151840557	163.007	1.18459	0.448024	2.64403	0.00819256	0.915089
chr1:151847262-151853697	420.604	1.28211	0.485372	2.6415	0.00825407	0.915089
chr1:161725900-161728142	73.843	1.15347	0.435958	2.64583	0.00814919	0.915089
chr10:101061840-101065592	564.241	1.41938	0.538253	2.637	0.00836425	0.915089
chr12:10446027-10454616	199.497	-1.16059	0.439293	-2.64194	0.00824315	0.915089
chr12:10446042-10454616	199.497	-1.16059	0.439293	-2.64194	0.00824315	0.915089
chr12:112267076-112267394	2911.28	1.19209	0.450447	2.64647	0.00813365	0.915089
chr16:56191389-56357444	1967.95	1.46418	0.554185	2.64205	0.00824071	0.915089
chr17:74215615-74260651	900.983	0.910144	0.344487	2.64203	0.00824114	0.915089
chr18:31343630-31355667	438.22	-1.51412	0.573556	-2.63989	0.00829342	0.915089
chr19:35448300-35451767	62.2438	1.37619	0.521665	2.63806	0.00833808	0.915089
chr19:55171222-55180441	51.3399	1.51195	0.573438	2.63663	0.00837332	0.915089
chr2:279950-286919	526.758	-1.35938	0.515056	-2.63928	0.00830833	0.915089
chr21:29553251-29939912	3586.61	-1.03611	0.392421	-2.6403	0.0082832	0.915089
chr21:29553554-29939500	3557.12	-1.03621	0.392943	-2.63706	0.00836276	0.915089
chr22:29471940-29478070	40.0322	1.44284	0.545131	2.64677	0.00812635	0.915089
chr5:477243-479950	304.173	1.39007	0.526034	2.64255	0.00822853	0.915089
chr5:160563119-160852212	380.654	-1.09316	0.413991	-2.64053	0.00827762	0.915089
chr6_GL000251v2_alt:3423076-3429511	7060.47	1.48409	0.561096	2.64499	0.00816937	0.915089
chr6_GL000252v2_alt:1600976-1602703	211.234	-1.44889	0.548808	-2.64007	0.00828892	0.915089
chr6_GL000252v2_alt:1601004-1602703	211.078	-1.44798	0.548824	-2.63833	0.00833148	0.915089
chr6_GL000252v2_alt:1601014-1602703	210.896	-1.45197	0.548901	-2.64523	0.00816362	0.915089
chr6_GL000252v2_alt:3193429-3199864	6334.15	1.47696	0.560073	2.63709	0.00836214	0.915089
chr6_GL000252v2_alt:3193773-3199864	6334.03	1.47692	0.560074	2.63702	0.0083639	0.915089
chr6_GL000253v2_alt:3250970-3255741	1715.42	1.49392	0.565543	2.64156	0.00825248	0.915089
chr2:279765-287323	541.021	-1.35454	0.513929	-2.63564	0.00839777	0.916573
chr5:115124761-115180159	796.877	-1.40688	0.534157	-2.63383	0.00844274	0.920291
chr1:157794535-157804201	209.55	1.33841	0.50874	2.63083	0.00851766	0.921215
chr4:69931080-69946570	661.37	-1.47504	0.56071	-2.63066	0.00852201	0.921215
chr4:69931080-69946571	661.37	-1.47504	0.56071	-2.63066	0.00852201	0.921215
chr5:36256795-36301900	481.482	-1.3707	0.52082	-2.63182	0.00849297	0.921215
chr6_GL000252v2_alt:3274136-3277666	627.418	1.50768	0.573167	2.63043	0.00852765	0.921215
chr6_GL000254v2_alt:3205261-3221066	1236.98	1.43814	0.546252	2.63274	0.00847002	0.921215
chr6_GL000254v2_alt:3205264-3221111	1237.14	1.43782	0.546198	2.63242	0.00847789	0.921215
chr1:46134530-46139081	29.7172	1.38267	0.525896	2.62917	0.00855948	0.921355
chr4:1640494-1668905	248.219	1.45132	0.551877	2.62979	0.00854379	0.921355
chr6_GL000256v2_alt:3247182-3253273	8088.03	1.47204	0.559906	2.62908	0.00856171	0.921355
chr6:1610445-1613892	1342.78	-1.47428	0.560879	-2.62851	0.00857588	0.921705
chr1:110150485-110202202	530.627	1.49991	0.572075	2.62188	0.00874473	0.922203
chr1:148263475-148263632	32.342	1.43868	0.547683	2.62685	0.00861793	0.922203
chr11:64740865-64744145	231.792	1.16223	0.442988	2.62361	0.00870042	0.922203
chr11:133915289-133956985	1166.23	1.47881	0.564319	2.62052	0.00877965	0.922203
chr12:9936578-9943495	18.5891	1.48886	0.566701	2.62724	0.0086081	0.922203
chr14:71933115-72563946	6871.21	-1.01716	0.387986	-2.62165	0.0087505	0.922203
chr15:41983753-42010247	16.4343	1.50116	0.572909	2.62024	0.0087868	0.922203
chr2:90021566-90022185	178.974	-1.44882	0.551878	-2.62526	0.00865819	0.922203
chr20:44755910-44810271	90.8703	1.4987	0.571619	2.62186	0.00874525	0.922203
chr4:1793306-1808865	311.751	-1.42754	0.544825	-2.62019	0.0087882	0.922203
chr4:1793311-1808872	311.94	-1.42803	0.544857	-2.62093	0.00876913	0.922203
chr4:1793832-1808871	311.94	-1.42803	0.544857	-2.62093	0.00876913	0.922203
chr4:1793895-1808871	311.818	-1.43031	0.544815	-2.62531	0.00865701	0.922203
chr4:69932555-69946557	657.928	-1.46762	0.559965	-2.6209	0.00876968	0.922203
chr5:176810476-176880895	564.336	1.50111	0.57134	2.62735	0.00860521	0.922203
chr6:11043523-11078076	65.9324	-1.50337	0.573232	-2.62262	0.00872558	0.922203
chr6_GL000254v2_alt:3288029-3294120	7917.4	1.46974	0.559588	2.62646	0.00862778	0.922203
chr8:17338729-17349485	53.4773	-1.46859	0.559551	-2.62458	0.00867561	0.922203
chrX:18641923-18650537	8.48771	-1.49763	0.570751	-2.62396	0.00869142	0.922203
chr10:24848606-24952604	3401.51	-1.45177	0.554418	-2.61854	0.00883067	0.923481
chr14:30886228-30889691	331.975	-1.43803	0.549429	-2.61731	0.00886252	0.923481
chr14:71932616-72562467	6827.2	-1.01513	0.387885	-2.61709	0.00886841	0.923481
chr14:71933231-72562592	6818.2	-1.01682	0.388606	-2.61658	0.0088816	0.923481
chr17:39626923-39636626	19046.9	1.4619	0.558739	2.61642	0.00888577	0.923481
chr19:40890825-40900508	141.618	1.47846	0.564707	2.61811	0.00884194	0.923481
chr2:279557-288296	594.622	-1.3359	0.5106	-2.61633	0.00888794	0.923481
chr22:38864228-38872216	3018.32	0.968375	0.369841	2.61836	0.00883543	0.923481
chr13:75871050-75883811	285.838	-1.45227	0.555664	-2.61358	0.00896001	0.924787
chr14:71932438-72562476	6831.56	-1.01395	0.387895	-2.61399	0.00894924	0.924787
chr15:69014697-69056733	235.324	1.463	0.559821	2.61334	0.00896628	0.924787
chr17:39627199-39636622	18242	1.46054	0.558683	2.61426	0.00894199	0.924787
chr19:51022230-51028039	204.283	-1.49938	0.573399	-2.6149	0.00892534	0.924787
chr2:225400647-225654018	311.286	1.46273	0.559404	2.6148	0.00892789	0.924787
chr10:97879682-98030828	187.364	-1.31022	0.50149	-2.61266	0.00898394	0.925478
chr7:157854607-157857582	47.1197	1.30768	0.500685	2.61178	0.0090071	0.926732
chr13:75878712-75881127	42.9652	-1.47955	0.5667	-2.61082	0.0090326	0.927475
chr17:3673226-3696404	512.617	1.37897	0.528363	2.60989	0.00905723	0.927475
chr19:51022232-51027703	203.906	-1.49652	0.573386	-2.60996	0.00905518	0.927475
chr6_GL000256v2_alt:3246838-3253273	8116.74	1.46083	0.559738	2.60985	0.00905829	0.927475
chr1:17308196-17364004	21.8743	1.48207	0.568769	2.60575	0.00916721	0.928861
chr1:143944178-143964898	309.78	-1.03307	0.396419	-2.606	0.00916075	0.928861
chr18:3496031-3874274	3949.2	-1.16292	0.446343	-2.60545	0.00917547	0.928861
chr18:3496031-3874280	3949.52	-1.16285	0.446356	-2.60521	0.00918193	0.928861
chr18:3496031-3874325	3950.55	-1.16302	0.446396	-2.60536	0.00917768	0.928861
chr19:51022488-51027954	189.792	-1.49495	0.57329	-2.60767	0.00911608	0.928861
chr6_GL000254v2_alt:3287685-3294120	7944.68	1.45885	0.559419	2.6078	0.00911262	0.928861
chr6_GL000255v2_alt:1600212-1601939	225.354	-1.43324	0.550111	-2.60536	0.00917781	0.928861
chr6_GL000255v2_alt:1600240-1601939	225.354	-1.43324	0.550111	-2.60536	0.00917781	0.928861
chr6_GL000255v2_alt:1600250-1601939	225.354	-1.43324	0.550111	-2.60536	0.00917781	0.928861
chr1:17308194-17334796	8.00135	1.44771	0.55612	2.60323	0.00923496	0.933107
chr1:95140671-95150229	157.417	-1.18164	0.454028	-2.60256	0.00925308	0.93382
chr17:3673244-3696216	510.54	1.37504	0.528549	2.60153	0.00928082	0.9355
chr19:507298-519654	529.394	0.894757	0.344215	2.59941	0.00933829	0.940169
chr1:161722658-161727664	72.8829	1.09708	0.42236	2.59749	0.0093907	0.941
chr1:171314233-171342084	1252.37	-0.907693	0.349421	-2.59771	0.00938481	0.941
chr1:208026103-208030303	317.403	1.32454	0.510081	2.59673	0.0094117	0.941
chr14:71964791-72562467	6660.24	-1.00995	0.38884	-2.59734	0.00939493	0.941
chr18:3878179-3897069	207.261	-1.40476	0.541073	-2.59625	0.00942461	0.941
chr6:128883196-129516569	29994.4	-1.1915	0.458892	-2.59647	0.0094186	0.941
chr8:25419261-25424654	360.824	-0.988049	0.380392	-2.59745	0.00939184	0.941
chr6_GL000252v2_alt:3247765-3251295	4238.6	1.48432	0.572214	2.59399	0.0094869	0.946099
chr6:17393215-17557792	3424.08	-1.14611	0.442498	-2.59008	0.00959532	0.955783
chr14:22543178-22543240	36.2335	1.41843	0.547958	2.58857	0.00963744	0.956761
chr4:105895439-105969447	1919.78	-1.12585	0.434924	-2.58863	0.00963597	0.956761
chr9:137039469-137044092	2537.37	1.0997	0.42484	2.58851	0.00963916	0.956761
chr8:54616066-54630834	327.228	1.44254	0.55747	2.58765	0.00966331	0.95803
chr12:10446027-10453348	197.251	-1.14434	0.442763	-2.58454	0.00975082	0.958819
chr12:10446030-10453330	197.251	-1.14434	0.442763	-2.58454	0.00975082	0.958819
chr19:46320196-46340004	121.331	-1.39503	0.539464	-2.58596	0.00971086	0.958819
chr2:101345550-101387595	44.1449	1.44852	0.560279	2.58536	0.0097277	0.958819
chr20:50292719-50314922	259.353	1.23146	0.476164	2.5862	0.00970404	0.958819
chr4:105895440-105969471	1920.45	-1.12524	0.435072	-2.58633	0.00970033	0.958819
chr4:105895440-105969529	1924.22	-1.12549	0.435465	-2.58458	0.00974976	0.958819
chr12:68792344-68793963	36.2786	-1.2935	0.500845	-2.58263	0.00980495	0.9605
chr17:19742625-19748298	21.5964	-1.44784	0.560751	-2.58197	0.00982386	0.9605
chr19:48048342-48106529	1578.8	1.03363	0.400331	2.58193	0.00982483	0.9605
chr19:53107897-53123649	828.962	-1.03764	0.401801	-2.58247	0.00980965	0.9605
chr22:29436828-29478175	278.722	1.35104	0.523091	2.58281	0.00980007	0.9605
chr11:102783675-102836766	4199.99	-1.47278	0.570531	-2.58142	0.00983946	0.9608
chr16:85066851-85079754	439.392	0.903456	0.35009	2.58064	0.00986171	0.9608
chr20:63406188-63472638	34.1264	1.47913	0.573345	2.57983	0.00988484	0.9608
chr20:63406188-63472640	34.1264	1.47913	0.573345	2.57983	0.00988484	0.9608
chr7:30964022-30979528	17.574	1.46223	0.566639	2.58053	0.00986495	0.9608
chr17:3673226-3696096	508.256	1.3661	0.52979	2.57858	0.00992082	0.962634
chr19:40282542-40282641	13.6357	1.47887	0.573565	2.57838	0.00992653	0.962634
chr1:16514121-16514285	22473.4	1.09472	0.42519	2.57466	0.0100339	0.969712
chr11:93329998-93355527	409.329	-1.15887	0.450187	-2.5742	0.0100473	0.969712
chr12:108589845-108598124	2882.08	0.955041	0.371035	2.57399	0.0100533	0.969712
chr17:3673226-3696033	507.223	1.36404	0.529688	2.57517	0.0100191	0.969712
chr18:3498838-3880135	3973.75	-1.15694	0.449496	-2.57386	0.010057	0.969712
chr1:209938192-210164286	679.586	1.46686	0.570306	2.57207	0.0101094	0.970328
chr11:67934562-67939774	14.9351	-1.42656	0.554466	-2.57285	0.0100864	0.970328
chr2:219002853-219039057	172.097	1.47554	0.573501	2.57287	0.010086	0.970328
chr20:46008907-46016561	19188.9	1.44453	0.561595	2.5722	0.0101056	0.970328
chr1:209938230-210162223	661.716	1.46476	0.570544	2.5673	0.0102494	0.970527
chr1:209938250-210162326	661.716	1.46476	0.570544	2.5673	0.0102494	0.970527
chr12:66027724-66031066	37.6736	1.434	0.558351	2.56828	0.0102205	0.970527
chr14:72420978-72474069	254.709	-1.02017	0.396996	-2.56973	0.0101779	0.970527
chr16:70173818-70186895	225.89	1.20146	0.467374	2.57067	0.0101503	0.970527
chr16:70173897-70186895	225.89	1.20146	0.467374	2.57067	0.0101503	0.970527
chr16:70174024-70186895	225.612	1.20273	0.467876	2.57062	0.0101516	0.970527
chr6:7541574-7586717	26857	-0.859371	0.334708	-2.56752	0.0102428	0.970527
chr6:7541616-7586572	26847.1	-0.859665	0.334716	-2.56834	0.0102186	0.970527
chr8:25427849-25458467	4035.79	-1.05637	0.411171	-2.56918	0.010194	0.970527
chr9:115141817-115402644	116.791	0.971229	0.378228	2.56784	0.0102334	0.970527
chrX:22698456-22768966	269.1	-1.30169	0.507029	-2.5673	0.0102495	0.970527
chr16:9762675-9970795	496.478	1.32473	0.516382	2.56541	0.0103055	0.974737
chr10:24849706-24952584	2443.4	-1.37539	0.538725	-2.55305	0.0106784	0.976132
chr10:132192759-132205235	177.84	1.14884	0.449119	2.55798	0.0105283	0.976132
chr11:133908563-133956985	1506.7	1.44945	0.566167	2.56012	0.0104637	0.976132
chr12:101719807-101719918	66.5862	-1.41319	0.553216	-2.5545	0.0106342	0.976132
chr14:71964791-72540324	6086.95	-1.01421	0.397097	-2.55406	0.0106474	0.976132
chr14:71964791-72540333	6086.95	-1.01421	0.397097	-2.55406	0.0106474	0.976132
chr16:70174156-70186895	223.41	1.19901	0.469352	2.55461	0.0106308	0.976132
chr16:89716527-89718164	190.168	0.974028	0.381462	2.55341	0.0106675	0.976132
chr18:3498866-3874767	3852.63	-1.14225	0.445492	-2.56401	0.010347	0.976132
chr18:3499003-3874253	3847.79	-1.14207	0.445608	-2.56294	0.0103789	0.976132
chr19:53107878-53132875	1002.09	-0.914648	0.358259	-2.55303	0.0106789	0.976132
chr19:53107878-53132886	1002.09	-0.914648	0.358259	-2.55303	0.0106789	0.976132
chr19:53107878-53132892	1002.09	-0.914648	0.358259	-2.55303	0.0106789	0.976132
chr19:53107878-53132895	1002.09	-0.914648	0.358259	-2.55303	0.0106789	0.976132
chr19:53107879-53132892	1002.09	-0.914648	0.358259	-2.55303	0.0106789	0.976132
chr19:53107879-53132895	1002.09	-0.914648	0.358259	-2.55303	0.0106789	0.976132
chr19:53107882-53132888	1002.09	-0.914648	0.358259	-2.55303	0.0106789	0.976132
chr3:148698174-148731497	1098.29	-1.44755	0.565428	-2.5601	0.0104641	0.976132
chr3:157175268-157381265	1494.83	-0.803558	0.313884	-2.56005	0.0104658	0.976132
chr3:158571162-158606460	1319.27	-1.17135	0.457404	-2.56086	0.0104413	0.976132
chr3:158571172-158605397	1294.28	-1.17039	0.458026	-2.55529	0.0106099	0.976132
chr3:158571183-158606456	1319.27	-1.17135	0.457404	-2.56086	0.0104413	0.976132
chr3:158571193-158605392	1294.28	-1.17039	0.458026	-2.55529	0.0106099	0.976132
chr3:158571194-158605399	1294.28	-1.17039	0.458026	-2.55529	0.0106099	0.976132
chr3:158571253-158605401	1292.67	-1.17002	0.457853	-2.55544	0.0106053	0.976132
chr3:158571259-158605401	1292.55	-1.17037	0.457888	-2.55601	0.010588	0.976132
chr4:54061045-54061210	46.0812	-1.29235	0.503959	-2.56439	0.0103357	0.976132
chr4:105895492-105969316	1899.06	-1.11943	0.436959	-2.56188	0.0104109	0.976132
chr5:176865549-176880896	427.372	1.46055	0.570676	2.55934	0.0104872	0.976132
chr6_GL000255v2_alt:2803490-2813549	93.7938	1.06915	0.417778	2.55913	0.0104934	0.976132
chrX:49071596-49073835	138.724	0.960601	0.374876	2.56245	0.0103935	0.976132
chr19:46303598-46340100	268.985	-1.38348	0.542099	-2.55209	0.0107079	0.976669
chr19:55171198-55179390	45.7543	1.46385	0.573539	2.55232	0.010701	0.976669
chr3:158571193-158607252	1326.15	-1.1671	0.457481	-2.55115	0.0107368	0.977189
chr6_GL000252v2_alt:3243724-3246610	5593.54	1.4627	0.573276	2.55148	0.0107267	0.977189
chr1:20588947-20618908	57.107	1.26545	0.497055	2.54589	0.0108999	0.978313
chr1:209952708-210164291	669.49	1.45103	0.569803	2.54654	0.0108797	0.978313
chr11:64740865-64744859	266.647	1.13471	0.445359	2.54784	0.0108391	0.978313
chr14:71964791-72537713	6042.61	-1.01401	0.397624	-2.55018	0.0107667	0.978313
chr18:3496031-3845359	3677.51	-1.12514	0.441879	-2.54626	0.0108885	0.978313
chr19:23919080-23957930	1164.67	-1.21491	0.476738	-2.54839	0.0108223	0.978313
chr19:46298389-46339909	284.012	-1.38601	0.544067	-2.5475	0.0108498	0.978313
chr19:48061427-48064945	211.388	1.31063	0.513986	2.54994	0.0107742	0.978313
chr2:225408880-225627130	265.867	1.42948	0.560776	2.54911	0.0107998	0.978313
chr3:52536604-52541891	519.999	0.848672	0.333203	2.54701	0.0108651	0.978313
chr4:122888696-122892688	287.436	-1.33536	0.523931	-2.54874	0.0108114	0.978313
chr5:141223505-141226286	510.124	-1.21891	0.47877	-2.54593	0.0108988	0.978313
chr6_GL000252v2_alt:3253410-3256226	141.767	1.44124	0.565433	2.54892	0.0108057	0.978313
chr4:1801628-1803152	58.7817	-1.43984	0.56573	-2.5451	0.0109247	0.979493
chr11:125083138-125086397	353.718	1.38724	0.545567	2.54275	0.0109983	0.981556
chr19:896502-913231	1438.28	0.840937	0.330693	2.54295	0.0109921	0.981556
chr19:896553-913240	1438.1	0.840688	0.330687	2.54225	0.0110142	0.981556
chr2:10141381-10211725	504.899	1.354	0.532253	2.5439	0.0109622	0.981556
chr3:158571209-158605218	1262.82	-1.15938	0.455969	-2.54267	0.0110008	0.981556
chr6_GL000256v2_alt:3164421-3178893	456.476	1.3974	0.549692	2.54214	0.0110175	0.981556
chr17:3672453-3696214	519.98	1.34011	0.527386	2.54103	0.0110525	0.98364
chr15:68930499-68946811	282.872	1.44677	0.569614	2.53992	0.0110877	0.983661
chr3:196318329-196323673	205.697	1.43036	0.56308	2.54024	0.0110777	0.983661
chrX:37685758-37732130	285.349	-1.39941	0.550943	-2.54003	0.0110843	0.983661
chr1:206897464-206903150	73.9021	1.31718	0.518867	2.53858	0.0111304	0.985598
chr18:31058839-31059393	43.3249	-1.43637	0.565892	-2.53824	0.0111411	0.985598
chr22:50191723-50192402	39.8176	1.23546	0.486759	2.53813	0.0111446	0.985598
chr1:110192567-110194988	36.8204	1.45474	0.573379	2.53714	0.0111762	0.987353
chr4:69932544-69946251	630.079	-1.41055	0.556255	-2.5358	0.0112192	0.990116
chr11:64740865-64745333	268.122	1.13297	0.446945	2.53493	0.0112471	0.990816
chr16:1938209-1943326	330.351	0.988793	0.390084	2.53482	0.0112506	0.990816
chr11:64740867-64744589	263.927	1.12723	0.44483	2.53406	0.0112748	0.991912
chr18:12209335-12223539	17.8056	-1.44994	0.572509	-2.5326	0.0113219	0.993982
chr2:119244470-119265649	2683.31	1.11356	0.439628	2.53296	0.0113104	0.993982
chr1:62237543-62272791	984.046	-1.43483	0.566657	-2.5321	0.0113381	0.994369
chr5:177384433-177390513	11.1681	1.43506	0.567141	2.53033	0.0113954	0.998362
6kbHsap	3415.63	0.421702	0.492677	0.855942	0.39203	0.999726
ACRO1	4.37561	0.59506	0.453033	1.3135	0.189013	0.999726
ALINE	2.74685	-0.0369276	0.516255	-0.0715298	0.942976	0.999726
ALR	1771.58	0.284787	0.561747	0.506967	0.612178	0.999726
ALR_	8697.69	0.492399	0.519335	0.948134	0.343061	0.999726
ALR1	3746	0.756252	0.462271	1.63595	0.10185	0.999726
ALR2	622.169	0.592055	0.544284	1.08777	0.276698	0.999726
ALRa	641.881	0.360098	0.536204	0.671569	0.501858	0.999726
ALRa_	704.97	0.733698	0.542734	1.35186	0.176422	0.999726
ALRb	1117.33	0.420598	0.556863	0.755297	0.450071	0.999726
ALU	1.57256e+06	0.531875	0.441817	1.20383	0.228654	0.999726
AmnSINE1_HS	68.6469	0.987897	0.573352	1.72302	0.0848849	0.999726
BLACKJACK	57.593	-0.271612	0.503438	-0.539516	0.589531	0.999726
BSR	144.156	0.437909	0.571763	0.765893	0.44374	0.999726
BSRa	21.6479	-0.342226	0.519668	-0.658548	0.510186	0.999726
BSRb	2.89731	0.369104	0.437634	0.843409	0.399	0.999726
BSRf	79.3557	-0.235475	0.402184	-0.585491	0.558218	0.999726
CER	3715.69	-0.282941	0.503207	-0.562277	0.573928	0.999726
CHARLIE1	1675.35	-0.386354	0.472691	-0.81735	0.413729	0.999726
CHARLIE10	126.37	-0.44024	0.543095	-0.810613	0.417588	0.999726
Charlie11	30.8859	0.15258	0.570511	0.267445	0.789127	0.999726
Charlie12	2338.54	-0.117407	0.353967	-0.331689	0.740124	0.999726
Charlie13a	3.1594	-0.350889	0.550575	-0.637313	0.523921	0.999726
Charlie13b	12.4113	-0.0270794	0.564475	-0.0479728	0.961738	0.999726
Charlie18a	21.2135	-0.390153	0.573274	-0.680569	0.496144	0.999726
Charlie19a	24.3524	0.0861763	0.524231	0.164386	0.869427	0.999726
CHARLIE1A	1154.23	-0.3022	0.465361	-0.649389	0.516087	0.999726
CHARLIE1B	283.454	-0.448123	0.409845	-1.0934	0.27422	0.999726
CHARLIE2	20.5454	-0.002401	0.555727	-0.00432046	0.996553	0.999726
Charlie22a	12.2683	-0.434452	0.572108	-0.759388	0.44762	0.999726
Charlie24	29.3854	-0.845436	0.542705	-1.55782	0.119276	0.999726
Charlie25	16.1686	-0.120653	0.564047	-0.213905	0.830621	0.999726
CHARLIE2A	58.0141	0.0308848	0.548296	0.0563287	0.95508	0.999726
CHARLIE2B	51.9078	-0.271483	0.524289	-0.517811	0.60459	0.999726
CHARLIE3	5345.93	-0.127444	0.37104	-0.343479	0.731238	0.999726
CHARLIE4	139.164	-0.382203	0.449859	-0.849606	0.395544	0.999726
CHARLIE5	918.718	-0.307833	0.430709	-0.714713	0.474786	0.999726
CHARLIE6	178.344	-0.700056	0.494479	-1.41575	0.15685	0.999726
CHARLIE7	61.9901	-0.519078	0.513276	-1.0113	0.311871	0.999726
CHARLIE8	346.893	0.0158542	0.433633	0.0365614	0.970835	0.999726
CHARLIE8A	66.3584	0.299312	0.413261	0.724268	0.468901	0.999726
CHARLIE9	524.752	-0.433126	0.527728	-0.820737	0.411796	0.999726
CHESHIRE	582.402	-0.367246	0.445793	-0.823805	0.41005	0.999726
CHESHIRE_A	1555.92	-0.241347	0.374147	-0.645059	0.518889	0.999726
CHESHIRE_B	608.333	-0.433711	0.449116	-0.9657	0.334194	0.999726
chr1:11868-14409	86.066	-0.0825177	0.46091	-0.179032	0.857913	0.999726
chr1:34553-36081	3.45617	-0.0460815	0.495364	-0.0930255	0.925883	0.999726
chr1:89294-120932	918.964	-0.782354	0.419213	-1.86624	0.0620071	0.999726
chr1:89550-91105	50.6549	-0.415345	0.462212	-0.898603	0.368864	0.999726
chr1:134900-139379	477.152	0.788512	0.462749	1.70398	0.0883857	0.999726
chr1:139789-140339	29.4537	0.326499	0.564129	0.578766	0.562747	0.999726
chr1:141473-149707	543.431	0.266996	0.505849	0.527816	0.597627	0.999726
chr1:142807-146831	344.701	0.259218	0.509957	0.508313	0.611234	0.999726
chr1:157783-157887	16.4907	0.265588	0.561335	0.473137	0.636115	0.999726
chr1:160445-161525	44.08	-0.307084	0.517782	-0.593076	0.55313	0.999726
chr1:266360-297502	1019.69	-1.0698	0.438658	-2.43879	0.0147363	0.999726
chr1:357382-359681	21.7821	-0.413687	0.561819	-0.736335	0.461527	0.999726
chr1:358856-365704	42.4938	0.433728	0.572526	0.75757	0.448708	0.999726
chr1:450702-451697	26.5044	-0.361728	0.544893	-0.663852	0.506785	0.999726
chr1:490883-494581	598.959	0.732607	0.466514	1.57039	0.116325	0.999726
chr1:585988-588453	15.4017	-0.469178	0.558415	-0.840196	0.400799	0.999726
chr1:587628-594768	15.6503	0.350835	0.568637	0.616976	0.537251	0.999726
chr1:594458-597498	6.9931	0.59868	0.571376	1.04779	0.294737	0.999726
chr1:627376-629010	9.07433	-0.728739	0.547067	-1.33208	0.182833	0.999726
chr1:685678-686673	41.9858	-0.457508	0.508508	-0.899707	0.368276	0.999726
chr1:711341-720200	345.38	-0.590644	0.439943	-1.34255	0.179419	0.999726
chr1:741812-750016	1327.94	0.137856	0.45161	0.305254	0.760172	0.999726
chr1:759031-764925	295.899	-0.0746189	0.502369	-0.148534	0.881921	0.999726
chr1:760910-761989	19.7577	-0.588007	0.551186	-1.0668	0.28606	0.999726
chr1:764856-778626	902.943	-0.0603644	0.388522	-0.155369	0.87653	0.999726
chr1:785799-787672	110.929	-0.291669	0.456928	-0.638326	0.523261	0.999726
chr1:800878-810161	842.947	-0.26444	0.439415	-0.6018	0.547307	0.999726
chr1:803151-803757	12.085	0.386712	0.566876	0.68218	0.495125	0.999726
chr1:810108-817712	510.677	-0.304081	0.459395	-0.661916	0.508025	0.999726
chr1:817370-819834	127.992	-0.212571	0.425549	-0.499521	0.617413	0.999726
chr1:826205-827522	132.457	0.0311758	0.372556	0.0836807	0.93331	0.999726
chr1:827607-859446	1390.2	-0.134598	0.313894	-0.4288	0.668068	0.999726
chr1:868070-876903	25.1233	-0.737446	0.565435	-1.30421	0.192162	0.999726
chr1:904833-915976	152.82	0.881423	0.570217	1.54577	0.12216	0.999726
chr1:911434-914948	50.0605	1.01483	0.5731	1.77076	0.0765998	0.999726
chr1:914170-914971	6.92271	0.678297	0.512728	1.32292	0.185863	0.999726
chr1:916869-919692	59.1613	1.35456	0.561991	2.41029	0.01594	0.999726
chr1:925737-944575	1072.71	0.49141	0.472713	1.03955	0.298548	0.999726
chr1:940345-942173	23.9496	1.16913	0.567436	2.06038	0.0393623	0.999726
chr1:944203-959290	4131.89	0.331998	0.448106	0.740892	0.458759	0.999726
chr1:954425-959309	1120.41	0.204337	0.452079	0.451993	0.651274	0.999726
chr1:960586-965715	416.263	-0.0141908	0.453668	-0.0312802	0.975046	0.999726
chr1:966496-975108	400.39	0.653105	0.530298	1.23158	0.218106	0.999726
chr1:966501-975008	394.281	0.654645	0.52926	1.23691	0.216122	0.999726
chr1:975198-982117	68.2979	0.543392	0.55145	0.985388	0.324434	0.999726
chr1:975203-982093	67.9875	0.548645	0.551177	0.995406	0.319539	0.999726
chr1:995965-998051	106.743	0.231593	0.523207	0.442641	0.658026	0.999726
chr1:998961-1000172	749.253	0.278718	0.491034	0.567615	0.570296	0.999726
chr1:998963-1000111	745.431	0.279769	0.491788	0.568882	0.569436	0.999726
chr1:998969-999981	742.908	0.281353	0.491947	0.571917	0.567378	0.999726
chr1:1011996-1013193	13.3431	0.293896	0.56207	0.522881	0.601057	0.999726
chr1:1013422-1014540	3973.67	0.501092	0.573399	0.873897	0.382174	0.999726
chr1:1020122-1056116	10969.2	0.13754	0.487437	0.28217	0.777813	0.999726
chr1:1034105-1040725	495.349	0.0861142	0.474399	0.181523	0.855957	0.999726
chr1:1055032-1056116	2644.02	0.146002	0.484508	0.301341	0.763155	0.999726
chr1:1059733-1066456	123.267	0.0406782	0.412138	0.0987006	0.921376	0.999726
chr1:1062207-1063288	14.0908	-0.39165	0.555039	-0.705626	0.480421	0.999726
chr1:1070965-1074307	81.8271	0.176354	0.531974	0.331508	0.740261	0.999726
chr1:1081817-1116081	1632.18	0.0975543	0.389363	0.250548	0.802163	0.999726
chr1:1081817-1116356	1632.18	0.0975543	0.389363	0.250548	0.802163	0.999726
chr1:1081822-1116098	1632.18	0.0975543	0.389363	0.250548	0.802163	0.999726
chr1:1082234-1092174	883.25	0.104426	0.43878	0.237991	0.811888	0.999726
chr1:1082699-1106127	1065.78	0.0458197	0.390988	0.117189	0.90671	0.999726
chr1:1083925-1116243	1159.55	0.0815727	0.389987	0.209168	0.834317	0.999726
chr1:1084453-1116356	1062.84	0.0599509	0.397467	0.150832	0.880108	0.999726
chr1:1137016-1144056	37.0254	-0.410832	0.540072	-0.760699	0.446837	0.999726
chr1:1167103-1167198	58.5049	-0.126331	0.504987	-0.250168	0.802458	0.999726
chr1:1167862-1167952	10.2354	0.290967	0.573565	0.507296	0.611947	0.999726
chr1:1169004-1169087	24.6723	-0.211429	0.495264	-0.426901	0.669451	0.999726
chr1:1169356-1170343	181.461	0.0635074	0.406803	0.156113	0.875944	0.999726
chr1:1173055-1179555	31.484	0.0724317	0.564863	0.128229	0.897968	0.999726
chr1:1173883-1175034	8.91929	0.397106	0.571824	0.694454	0.487397	0.999726
chr1:1173902-1197935	104.569	-0.0699633	0.535318	-0.130695	0.896017	0.999726
chr1:1173905-1197933	104.569	-0.0699633	0.535318	-0.130695	0.896017	0.999726
chr1:1179696-1185864	28.8644	0.0625594	0.560684	0.111577	0.911159	0.999726
chr1:1203507-1206571	253.893	-0.599557	0.558489	-1.07353	0.283032	0.999726
chr1:1203510-1206691	255.612	-0.60392	0.557782	-1.08272	0.278935	0.999726
chr1:1203843-1205680	164.883	-0.586354	0.560244	-1.0466	0.295282	0.999726
chr1:1203843-1206571	217.246	-0.617579	0.559319	-1.10416	0.269522	0.999726
chr1:1211325-1214132	375.917	0.23768	0.537051	0.442565	0.65808	0.999726
chr1:1212018-1213498	173.388	0.403075	0.518204	0.77783	0.436669	0.999726
chr1:1216907-1232001	5391.54	0.281416	0.420986	0.668468	0.503835	0.999726
chr1:1216930-1232031	5391.19	0.281454	0.420966	0.66859	0.503757	0.999726
chr1:1220698-1231990	3185.39	0.191351	0.441002	0.4339	0.664361	0.999726
chr1:1227271-1231968	2308.58	0.206525	0.471722	0.437811	0.661524	0.999726
chr1:1232248-1235041	824.933	0.448882	0.407799	1.10074	0.271008	0.999726
chr1:1242452-1246722	49.0761	0.351836	0.47597	0.739198	0.459787	0.999726
chr1:1249776-1251334	29.0198	-0.268259	0.560851	-0.478306	0.632432	0.999726
chr1:1253913-1273854	1927.86	0.307422	0.397936	0.772543	0.439793	0.999726
chr1:1254469-1273885	1823.55	0.305813	0.397293	0.769742	0.441453	0.999726
chr1:1254904-1266123	1237.21	0.0926864	0.384284	0.241192	0.809406	0.999726
chr1:1254904-1273864	1777.61	0.301367	0.395443	0.7621	0.446	0.999726
chr1:1254984-1273855	1772.45	0.301169	0.395465	0.761556	0.446325	0.999726
chr1:1255163-1273726	1714.64	0.293455	0.396294	0.740497	0.458998	0.999726
chr1:1255177-1273833	1709.72	0.301209	0.397861	0.757069	0.449008	0.999726
chr1:1256048-1273790	1485.79	0.317729	0.400318	0.793691	0.427375	0.999726
chr1:1275236-1279393	53.5481	0.0715668	0.489401	0.146234	0.883737	0.999726
chr1:1280435-1292019	291.414	0.525167	0.481604	1.09045	0.275513	0.999726
chr1:1280587-1292024	289.963	0.529939	0.48148	1.10065	0.271051	0.999726
chr1:1282108-1292024	237.921	0.52284	0.501266	1.04304	0.29693	0.999726
chr1:1282163-1285597	70.4109	0.390463	0.508389	0.768038	0.442464	0.999726
chr1:1282195-1292029	233.309	0.510776	0.501188	1.01913	0.308142	0.999726
chr1:1292375-1308018	2377.51	0.754448	0.395746	1.90639	0.056599	0.999726
chr1:1292383-1307889	2376.92	0.754407	0.395737	1.90633	0.0566069	0.999726
chr1:1296435-1298265	235.876	0.589964	0.381881	1.54489	0.122373	0.999726
chr1:1308566-1311677	665.74	0.365227	0.505866	0.721984	0.470304	0.999726
chr1:1308610-1311028	470.339	0.43229	0.518589	0.833589	0.404513	0.999726
chr1:1311596-1324691	3568.78	0.284536	0.366436	0.776495	0.437457	0.999726
chr1:1311600-1324673	3568.78	0.284536	0.366436	0.776495	0.437457	0.999726
chr1:1311601-1317450	2263.44	0.316737	0.347595	0.911222	0.362178	0.999726
chr1:1311605-1324609	3568.47	0.284612	0.36642	0.776737	0.437314	0.999726
chr1:1311605-1324637	3568.78	0.284536	0.366436	0.776495	0.437457	0.999726
chr1:1311605-1324653	3568.78	0.284536	0.366436	0.776495	0.437457	0.999726
chr1:1311818-1324670	3495.26	0.281293	0.365559	0.769487	0.441604	0.999726
chr1:1311822-1324637	3492.45	0.281314	0.365498	0.769672	0.441494	0.999726
chr1:1317580-1318689	196.077	0.190755	0.442927	0.43067	0.666708	0.999726
chr1:1324755-1327994	755.292	0.255309	0.466895	0.546823	0.5845	0.999726
chr1:1324766-1328897	1166.29	0.242044	0.460752	0.525324	0.599358	0.999726
chr1:1331313-1335306	254.57	0.729932	0.463753	1.57397	0.115495	0.999726
chr1:1335275-1349112	3170.26	0.553905	0.401781	1.37862	0.168011	0.999726
chr1:1335275-1349350	3170.26	0.553905	0.401781	1.37862	0.168011	0.999726
chr1:1352690-1358535	7614.31	-0.287076	0.517327	-0.554921	0.578949	0.999726
chr1:1352691-1358540	7614.31	-0.287076	0.517327	-0.554921	0.578949	0.999726
chr1:1352691-1358543	7614.31	-0.287076	0.517327	-0.554921	0.578949	0.999726
chr1:1352691-1361777	7739.03	-0.269394	0.516047	-0.522033	0.601647	0.999726
chr1:1373729-1375157	1826.56	0.154448	0.493185	0.313165	0.754155	0.999726
chr1:1373729-1375495	1868.96	0.150566	0.493865	0.304872	0.760463	0.999726
chr1:1373731-1375169	1833.95	0.152805	0.49343	0.309678	0.756806	0.999726
chr1:1373736-1375173	1835.63	0.152355	0.493605	0.308657	0.757583	0.999726
chr1:1374243-1375144	929.341	0.186093	0.50538	0.368224	0.712706	0.999726
chr1:1386481-1398304	7093.03	0.129228	0.32198	0.401353	0.68816	0.999726
chr1:1386494-1399312	8269.45	0.134569	0.331161	0.406355	0.684482	0.999726
chr1:1387121-1391649	4311.95	0.0948388	0.313929	0.302102	0.762574	0.999726
chr1:1392287-1399317	2885.52	0.169446	0.363194	0.466544	0.640826	0.999726
chr1:1399521-1401087	515.61	0.230511	0.362263	0.63631	0.524575	0.999726
chr1:1399526-1402046	1024.06	0.255352	0.384385	0.664315	0.506489	0.999726
chr1:1399551-1400608	248.251	0.10098	0.416396	0.242509	0.808386	0.999726
chr1:1400418-1402046	868.484	0.244905	0.390129	0.627753	0.530166	0.999726
chr1:1401907-1407313	3141.58	-0.036582	0.456677	-0.0801049	0.936154	0.999726
chr1:1401912-1406307	1529.48	0.121568	0.392502	0.309726	0.75677	0.999726
chr1:1405108-1407290	2216.71	-0.0891217	0.477165	-0.186773	0.851838	0.999726
chr1:1405460-1405752	58.6083	0.240716	0.428368	0.561938	0.574158	0.999726
chr1:1409095-1410618	138.548	0.731461	0.389346	1.87869	0.0602867	0.999726
chr1:1418419-1421444	277.718	0.575063	0.496104	1.15916	0.246392	0.999726
chr1:1418419-1421769	280.483	0.579107	0.493746	1.17289	0.240842	0.999726
chr1:1418423-1421270	272.148	0.579861	0.494764	1.172	0.241198	0.999726
chr1:1418879-1420153	114.147	0.609448	0.519194	1.17383	0.240461	0.999726
chr1:1419137-1421260	125.53	0.513892	0.535947	0.958849	0.337635	0.999726
chr1:1420244-1422691	68.6074	0.335865	0.539861	0.622133	0.533854	0.999726
chr1:1430663-1434520	184.701	0.473967	0.44362	1.06841	0.285337	0.999726
chr1:1435522-1440765	3356.97	0.66462	0.508265	1.30762	0.191001	0.999726
chr1:1435522-1442882	3557.85	0.68867	0.502486	1.37053	0.170523	0.999726
chr1:1435670-1442882	3550.05	0.687675	0.502661	1.36807	0.17129	0.999726
chr1:1471762-1483106	1857.24	0.723212	0.503513	1.43633	0.150908	0.999726
chr1:1471768-1496202	3070.8	0.602437	0.46933	1.28361	0.199279	0.999726
chr1:1479048-1482662	403.296	0.700562	0.437059	1.6029	0.108957	0.999726
chr1:1512150-1534685	2297.43	0.473621	0.489988	0.966599	0.333745	0.999726
chr1:1512174-1534685	2297.43	0.473621	0.489988	0.966599	0.333745	0.999726
chr1:1512529-1534687	2260.45	0.464452	0.489332	0.949154	0.342542	0.999726
chr1:1535173-1540357	70.159	-0.498572	0.451535	-1.10417	0.269519	0.999726
chr1:1535206-1540453	70.159	-0.498572	0.451535	-1.10417	0.269519	0.999726
chr1:1541672-1574869	4718.72	0.0279527	0.385553	0.0725003	0.942204	0.999726
chr1:1562344-1574584	2278.86	0.0330551	0.347515	0.0951186	0.924221	0.999726
chr1:1574974-1575993	22.7272	-0.165081	0.543319	-0.303837	0.761252	0.999726
chr1:1598011-1600096	291.438	1.07326	0.486101	2.2079	0.0272515	0.999726
chr1:1613757-1615795	314.676	0.278895	0.408894	0.682072	0.495193	0.999726
chr1:1615414-1630605	2519.06	0.337569	0.382236	0.883142	0.37716	0.999726
chr1:1615414-1630610	2519.21	0.337709	0.382235	0.883512	0.37696	0.999726
chr1:1615420-1630610	2519.21	0.337709	0.382235	0.883512	0.37696	0.999726
chr1:1615436-1630605	2516.55	0.337395	0.382469	0.88215	0.377696	0.999726
chr1:1615442-1630605	2516.36	0.337631	0.382412	0.882898	0.377291	0.999726
chr1:1615904-1630604	2474.5	0.345312	0.383987	0.899281	0.368503	0.999726
chr1:1616309-1630604	2466.81	0.341328	0.384085	0.888679	0.374175	0.999726
chr1:1617559-1630604	2332.76	0.336844	0.386537	0.871439	0.383514	0.999726
chr1:1623121-1624859	394.591	0.191412	0.394795	0.484839	0.62779	0.999726
chr1:1632094-1634654	426.645	0.949374	0.512567	1.8522	0.0639978	0.999726
chr1:1632178-1634654	425.516	0.951166	0.513044	1.85397	0.0637441	0.999726
chr1:1635737-1657264	2232.47	0.160299	0.352357	0.454932	0.649158	0.999726
chr1:1635737-1657485	2258.81	0.156485	0.35283	0.443513	0.657395	0.999726
chr1:1659324-1662602	2595.94	0.204829	0.40763	0.502486	0.615325	0.999726
chr1:1661477-1692644	8414.56	0.314108	0.379575	0.827525	0.40794	0.999726
chr1:1661478-1692728	8448.15	0.311791	0.379513	0.821556	0.41133	0.999726
chr1:1671989-1673411	251.969	-0.00175148	0.470372	-0.00372361	0.997029	0.999726
chr1:1702729-1722831	2111.56	0.163657	0.359135	0.455698	0.648607	0.999726
chr1:1702735-1737688	6175.65	0.173294	0.341623	0.507266	0.611968	0.999726
chr1:1702880-1722831	2064.63	0.179139	0.363105	0.493352	0.621764	0.999726
chr1:1702880-1724324	2109.69	0.176994	0.36296	0.487642	0.625804	0.999726
chr1:1703867-1704585	103.481	0.244307	0.396813	0.615673	0.538111	0.999726
chr1:1705638-1724327	1316	0.130968	0.386909	0.338499	0.734987	0.999726
chr1:1724614-1731904	3191.72	0.223793	0.394932	0.566663	0.570943	0.999726
chr1:1724837-1745919	5817.79	0.216854	0.366591	0.591542	0.554158	0.999726
chr1:1725413-1745992	5832.69	0.21389	0.36879	0.579978	0.561929	0.999726
chr1:1732241-1745992	2648.8	0.197666	0.346294	0.570803	0.568133	0.999726
chr1:1732257-1735274	283.475	0.158008	0.408178	0.387105	0.698679	0.999726
chr1:1751231-1778470	4513.76	0.383026	0.421911	0.907834	0.363966	0.999726
chr1:1751231-1778790	4520.68	0.383071	0.422028	0.90769	0.364042	0.999726
chr1:1751231-1780069	4556.98	0.385638	0.422132	0.913549	0.360954	0.999726
chr1:1751238-1778470	4513.76	0.383026	0.421911	0.907834	0.363966	0.999726
chr1:1752470-1758642	2141.9	0.362403	0.444316	0.815641	0.414705	0.999726
chr1:1756587-1778419	1575.62	0.371247	0.429173	0.86503	0.387023	0.999726
chr1:1785289-1891056	11962.5	0.0581971	0.318606	0.182662	0.855063	0.999726
chr1:1824987-1890966	3786.99	0.0752104	0.391034	0.192337	0.847478	0.999726
chr1:1891470-1892658	33.884	-0.011817	0.509263	-0.0232041	0.981487	0.999726
chr1:1914826-1917294	36.3483	0.392873	0.572585	0.686139	0.492626	0.999726
chr1:1915408-1917071	23.0981	0.505932	0.571685	0.884983	0.376166	0.999726
chr1:1917589-1918797	20.8732	-0.367375	0.524483	-0.700451	0.483646	0.999726
chr1:1917590-1919273	25.1293	-0.334741	0.539239	-0.620766	0.534754	0.999726
chr1:1988123-2003714	8.43009	0.576867	0.572775	1.00714	0.313865	0.999726
chr1:2013212-2015530	6.04791	-0.288288	0.531409	-0.542498	0.587475	0.999726
chr1:2019340-2030753	90.2666	0.239148	0.572095	0.418021	0.675932	0.999726
chr1:2073461-2185390	2073.74	-0.06129	0.407138	-0.150539	0.88034	0.999726
chr1:2104715-2185393	1696.91	-0.0875613	0.42314	-0.206932	0.836063	0.999726
chr1:2141083-2145279	129.139	-0.133774	0.474846	-0.281721	0.778157	0.999726
chr1:2144450-2185395	1266.24	-0.166359	0.434051	-0.383271	0.701519	0.999726
chr1:2181793-2183875	65.133	0.307624	0.476285	0.645881	0.518356	0.999726
chr1:2181793-2184053	69.3445	0.25387	0.47692	0.532311	0.59451	0.999726
chr1:2182734-2184389	39.4614	0.272008	0.519284	0.523815	0.600407	0.999726
chr1:2184477-2194741	1217.52	0.235912	0.359476	0.656266	0.511653	0.999726
chr1:2189547-2194774	728.827	0.402655	0.372281	1.08159	0.279435	0.999726
chr1:2189547-2212720	994.557	0.337689	0.383533	0.880471	0.378604	0.999726
chr1:2189550-2198988	778.935	0.376506	0.372303	1.01129	0.311877	0.999726
chr1:2189797-2191740	188.819	0.439709	0.444766	0.988629	0.322845	0.999726
chr1:2211920-2214181	49.1444	0.186246	0.540294	0.344712	0.730311	0.999726
chr1:2212170-2212574	19.9745	-0.020049	0.572328	-0.0350306	0.972055	0.999726
chr1:2212522-2220738	66.8773	0.328151	0.525538	0.62441	0.532359	0.999726
chr1:2228694-2310119	7889.28	0.0906258	0.417329	0.217157	0.828086	0.999726
chr1:2247995-2303376	3681.78	0.124166	0.443907	0.279713	0.779698	0.999726
chr1:2321252-2391707	2294.86	0.301772	0.456209	0.661479	0.508305	0.999726
chr1:2332125-2391687	2162.58	0.33967	0.448787	0.756862	0.449133	0.999726
chr1:2350413-2352820	111.461	0.0862424	0.527847	0.163385	0.870215	0.999726
chr1:2355176-2391707	1799	0.394992	0.434448	0.90918	0.363255	0.999726
chr1:2363060-2363628	26.3945	0.11852	0.532084	0.222747	0.823733	0.999726
chr1:2374852-2375353	22.4428	-0.0261827	0.552222	-0.0474133	0.962184	0.999726
chr1:2377616-2378360	33.0757	0.594007	0.494739	1.20065	0.229888	0.999726
chr1:2391827-2402325	3407.86	0.0509987	0.41867	0.121811	0.903049	0.999726
chr1:2391832-2405444	6042.89	0.0921037	0.397598	0.23165	0.81681	0.999726
chr1:2391839-2403749	4460.34	0.0527741	0.421404	0.125234	0.900338	0.999726
chr1:2391889-2403751	4459.43	0.0529076	0.421405	0.125551	0.900088	0.999726
chr1:2394004-2403216	3132.89	0.0424682	0.422867	0.100429	0.920003	0.999726
chr1:2404796-2412530	1787.41	0.190926	0.346458	0.55108	0.581579	0.999726
chr1:2404818-2412571	1768.83	0.196745	0.346847	0.567237	0.570553	0.999726
chr1:2404837-2412540	1762.48	0.197716	0.346837	0.570055	0.56864	0.999726
chr1:2408582-2410004	138.633	0.2462	0.394203	0.62455	0.532266	0.999726
chr1:2467458-2505526	842.696	0.0228909	0.504192	0.0454011	0.963788	0.999726
chr1:2476314-2503086	616.489	0.0466594	0.515814	0.0904579	0.927923	0.999726
chr1:2476314-2505525	794.38	0.0404211	0.503267	0.0803174	0.935985	0.999726
chr1:2492299-2493258	16.1031	0.0556305	0.572933	0.0970977	0.922649	0.999726
chr1:2493436-2494479	12.7991	-0.119821	0.568867	-0.210631	0.833176	0.999726
chr1:2508532-2526600	1364.45	0.085744	0.403544	0.212477	0.831735	0.999726
chr1:2508536-2526596	1363.74	0.0864001	0.403826	0.213954	0.830583	0.999726
chr1:2521260-2526187	229.618	0.0856444	0.450389	0.190156	0.849187	0.999726
chr1:2528744-2530245	22.9866	0.818103	0.555709	1.47218	0.140973	0.999726
chr1:2546464-2547460	56.4748	0.381484	0.508526	0.750176	0.453149	0.999726
chr1:2549919-2557011	1632.57	0.197407	0.454873	0.433982	0.664302	0.999726
chr1:2554240-2557031	1410.9	0.198759	0.464433	0.427962	0.668679	0.999726
chr1:2556221-2561718	2517.54	0.257768	0.429397	0.600303	0.548304	0.999726
chr1:2556365-2563829	3433.87	0.248045	0.424904	0.583768	0.559376	0.999726
chr1:2556404-2559156	1728.47	0.20201	0.444951	0.454005	0.649826	0.999726
chr1:2566409-2569888	47.9472	0.0109137	0.477822	0.0228405	0.981778	0.999726
chr1:2581559-2584533	64.3054	0.0409544	0.44954	0.0911029	0.927411	0.999726
chr1:2586774-2591468	1025.96	0.621458	0.444295	1.39875	0.161888	0.999726
chr1:2586779-2591467	1025.96	0.621458	0.444295	1.39875	0.161888	0.999726
chr1:2586795-2589947	360.105	0.624254	0.435363	1.43387	0.151609	0.999726
chr1:2586809-2591463	1025.96	0.621458	0.444295	1.39875	0.161888	0.999726
chr1:2586818-2591467	1025.96	0.621458	0.444295	1.39875	0.161888	0.999726
chr1:2587077-2591469	1021.42	0.618945	0.444796	1.39153	0.164066	0.999726
chr1:2590641-2633042	458.574	0.443538	0.461889	0.96027	0.336919	0.999726
chr1:2590642-2632990	458.574	0.443538	0.461889	0.96027	0.336919	0.999726
chr1:2590925-2629494	392.931	0.396419	0.463969	0.854407	0.39288	0.999726
chr1:2632567-2636620	14.0928	0.301803	0.572822	0.52687	0.598284	0.999726
chr1:2635975-2801721	191.001	-0.0682663	0.535254	-0.12754	0.898513	0.999726
chr1:2641367-2789671	75.6513	-0.0693833	0.56062	-0.123762	0.901504	0.999726
chr1:3059614-3062531	11.9722	0.123611	0.566246	0.218299	0.827196	0.999726
chr1:3059614-3063786	16.2089	0.297093	0.569651	0.521535	0.601994	0.999726
chr1:3059616-3061751	8.33775	0.0245251	0.551942	0.0444343	0.964558	0.999726
chr1:3059616-3062032	8.70762	0.0234046	0.556464	0.0420596	0.966451	0.999726
chr1:3059616-3068437	52.2873	0.156202	0.571343	0.273394	0.78455	0.999726
chr1:3061288-3063682	11.4571	0.366465	0.573566	0.638924	0.522872	0.999726
chr1:3064071-3067769	28.0804	0.0550647	0.566348	0.0972277	0.922546	0.999726
chr1:3069167-3434342	766.039	-0.179075	0.534889	-0.334788	0.737785	0.999726
chr1:3069177-3438619	782.257	-0.182452	0.533575	-0.341942	0.732394	0.999726
chr1:3069196-3435421	772.474	-0.178717	0.534503	-0.334361	0.738107	0.999726
chr1:3069210-3434342	765.729	-0.179008	0.534836	-0.334696	0.737854	0.999726
chr1:3069210-3438621	782.135	-0.182801	0.533556	-0.342609	0.731892	0.999726
chr1:3132926-3133709	3.20306	-0.160626	0.551473	-0.291267	0.770847	0.999726
chr1:3237930-3433925	407.443	-0.102063	0.53413	-0.191082	0.848461	0.999726
chr1:3306635-3310096	11.3744	0.0222883	0.567018	0.039308	0.968645	0.999726
chr1:3454425-3481113	970.997	0.453414	0.40856	1.10978	0.267092	0.999726
chr1:3466004-3481113	634.598	0.440528	0.42318	1.04099	0.297879	0.999726
chr1:3466970-3481113	605.377	0.444302	0.421071	1.05517	0.291346	0.999726
chr1:3471623-3480815	459.684	0.424813	0.43385	0.979172	0.327495	0.999726
chr1:3487245-3487627	19.9368	-0.0485719	0.561167	-0.0865551	0.931025	0.999726
chr1:3489919-3531448	2243.35	0.503731	0.517684	0.973047	0.33053	0.999726
chr1:3489925-3611495	2413.26	0.514183	0.51378	1.00078	0.316931	0.999726
chr1:3623189-3624743	13.0047	-0.527587	0.571269	-0.923535	0.355728	0.999726
chr1:3625001-3630127	1260.75	-0.0908003	0.333441	-0.272313	0.785381	0.999726
chr1:3625049-3630127	1260.75	-0.0908003	0.333441	-0.272313	0.785381	0.999726
chr1:3630766-3650058	1048.87	0.0305111	0.418173	0.0729627	0.941836	0.999726
chr1:3630766-3650073	1048.87	0.0305111	0.418173	0.0729627	0.941836	0.999726
chr1:3652519-3736201	555.646	-0.244434	0.494886	-0.493919	0.621364	0.999726
chr1:3652564-3733292	388.295	-0.180866	0.524399	-0.344901	0.730169	0.999726
chr1:3652564-3733903	416.903	-0.213104	0.525522	-0.40551	0.685103	0.999726
chr1:3658937-3668772	33.4578	-0.173796	0.564328	-0.30797	0.758105	0.999726
chr1:3682365-3733079	295.3	-0.293811	0.520477	-0.564503	0.572412	0.999726
chr1:3690671-3733292	290.505	-0.275613	0.518602	-0.531453	0.595105	0.999726
chr1:3690671-3736201	456.396	-0.322209	0.483063	-0.667012	0.504764	0.999726
chr1:3698057-3733091	274.359	-0.319428	0.521096	-0.612993	0.539881	0.999726
chr1:3712199-3714298	16.9809	-0.280671	0.565047	-0.496722	0.619385	0.999726
chr1:3735983-3746776	1136.16	-0.0903825	0.333265	-0.271203	0.786235	0.999726
chr1:3735983-3747322	1328.39	-0.0587188	0.325095	-0.180621	0.856665	0.999726
chr1:3736174-3737875	211.675	0.0679513	0.363739	0.186813	0.851807	0.999726
chr1:3737148-3747336	1247.96	-0.0777082	0.329154	-0.236084	0.813367	0.999726
chr1:3738074-3742858	400.528	-0.105054	0.363411	-0.289078	0.772522	0.999726
chr1:3738446-3743370	399.523	-0.130558	0.342945	-0.380696	0.703429	0.999726
chr1:3743118-3746238	380.193	-0.193047	0.373123	-0.517382	0.60489	0.999726
chr1:3752397-3771644	56.0042	-0.276873	0.530073	-0.522329	0.601441	0.999726
chr1:3772787-3775982	381.245	0.335402	0.454537	0.737899	0.460576	0.999726
chr1:3773062-3775670	244.762	0.394457	0.452146	0.87241	0.382985	0.999726
chr1:3780219-3796504	2945.38	0.115834	0.365067	0.317294	0.75102	0.999726
chr1:3782814-3783109	11.8035	0.602992	0.540693	1.11522	0.264757	0.999726
chr1:3785007-3785538	203.962	0.204817	0.364556	0.561828	0.574233	0.999726
chr1:3812080-3857199	2463.76	0.0117405	0.327638	0.0358337	0.971415	0.999726
chr1:3831090-3837136	353.691	-0.297542	0.331604	-0.897281	0.369569	0.999726
chr1:3843108-3857214	601.69	-0.00471096	0.345907	-0.0136192	0.989134	0.999726
chr1:3857280-3860490	78.079	0.487755	0.392507	1.24267	0.21399	0.999726
chr1:3857280-3865752	210.653	0.247648	0.394954	0.627028	0.530641	0.999726
chr1:3857280-3873044	338.684	0.266258	0.378937	0.702643	0.482278	0.999726
chr1:3857280-3885429	654.753	0.272265	0.343758	0.792025	0.428346	0.999726
chr1:3884063-3884133	11.7981	0.320049	0.571526	0.55999	0.575486	0.999726
chr1:3889124-3900247	1083.25	-0.0168141	0.433263	-0.038808	0.969043	0.999726
chr1:3889124-3900285	1083.25	-0.0168141	0.433263	-0.038808	0.969043	0.999726
chr1:3900403-3917225	132.77	0.673346	0.417553	1.6126	0.106832	0.999726
chr1:4412050-4424687	3.27567	-0.247071	0.539725	-0.457771	0.647117	0.999726
chr1:4654731-4777794	137.097	0.222507	0.461011	0.482651	0.629344	0.999726
chr1:4655044-4792534	194.818	0.168271	0.469043	0.358755	0.719779	0.999726
chr1:4711154-4712165	2.75964	0.0224478	0.420348	0.0534029	0.957411	0.999726
chr1:5587367-5668295	61.7817	-0.449811	0.573162	-0.784788	0.432578	0.999726
chr1:5862810-5992424	2120.27	0.345624	0.348555	0.991592	0.321397	0.999726
chr1:5862817-5992471	2120.45	0.345817	0.348563	0.992121	0.321138	0.999726
chr1:5991465-6100175	2049.23	0.760672	0.447283	1.70065	0.0890088	0.999726
chr1:5992362-6101193	2231.3	0.746406	0.450054	1.65848	0.0972206	0.999726
chr1:5992700-6098574	1681.86	0.798776	0.44827	1.78191	0.0747644	0.999726
chr1:6026319-6098561	1488.47	0.805689	0.450112	1.78997	0.0734581	0.999726
chr1:6026319-6100018	1799.28	0.770677	0.452915	1.70159	0.088832	0.999726
chr1:6026319-6100463	1877.18	0.767833	0.454095	1.69091	0.0908541	0.999726
chr1:6034282-6101179	1976.2	0.740805	0.453568	1.63328	0.10241	0.999726
chr1:6035916-6041762	154.309	0.783065	0.498784	1.56995	0.116427	0.999726
chr1:6040569-6041339	96.7878	0.804141	0.500237	1.60752	0.10794	0.999726
chr1:6045920-6101179	1713.61	0.693104	0.449322	1.54256	0.122939	0.999726
chr1:6046113-6098855	1249.63	0.732524	0.447578	1.63664	0.101706	0.999726
chr1:6101792-6180123	154.182	1.33569	0.568429	2.34979	0.0187841	0.999726
chr1:6181268-6197757	18441.6	0.147954	0.446665	0.331242	0.740462	0.999726
chr1:6185019-6199612	18738	0.148823	0.445539	0.334029	0.738358	0.999726
chr1:6186614-6200842	14771.6	0.201978	0.428963	0.470852	0.637747	0.999726
chr1:6204839-6205780	54.5784	1.00616	0.547771	1.83683	0.0662353	0.999726
chr1:6206128-6221291	1610.79	0.566152	0.442306	1.28	0.200545	0.999726
chr1:6206175-6221299	1612.14	0.564423	0.442059	1.27681	0.201671	0.999726
chr1:6212737-6219343	427.217	0.495981	0.484266	1.02419	0.305745	0.999726
chr1:6221192-6235940	4819.49	0.300799	0.401194	0.749759	0.4534	0.999726
chr1:6221897-6223502	1035.31	0.525451	0.343592	1.52929	0.126193	0.999726
chr1:6234444-6235940	239.962	0.499349	0.491636	1.01569	0.309778	0.999726
chr1:6236239-6238940	6.86595	-0.066734	0.48644	-0.137189	0.890882	0.999726
chr1:6237770-6239444	6.78322	-0.157004	0.450997	-0.348126	0.727746	0.999726
chr1:6247345-6260975	1042.63	0.190583	0.482743	0.394793	0.692996	0.999726
chr1:6264268-6393361	1258.01	0.416303	0.467068	0.891311	0.372763	0.999726
chr1:6264272-6359344	1087.63	0.428081	0.473744	0.903613	0.366201	0.999726
chr1:6264272-6360707	1090.92	0.424705	0.47404	0.895926	0.370292	0.999726
chr1:6264272-6385813	1214.95	0.422894	0.470582	0.898661	0.368833	0.999726
chr1:6264272-6393378	1259.19	0.418244	0.466872	0.895842	0.370337	0.999726
chr1:6264272-6394391	1355.83	0.40067	0.46234	0.866614	0.386154	0.999726
chr1:6306114-6360706	492.281	0.500066	0.474451	1.05399	0.291889	0.999726
chr1:6393554-6394391	93.4386	0.071646	0.474491	0.150996	0.879979	0.999726
chr1:6412417-6424670	51.4219	0.291893	0.568692	0.513271	0.607762	0.999726
chr1:6412999-6419903	46.7061	0.331742	0.571014	0.580971	0.56126	0.999726
chr1:6413049-6416631	18.6767	0.509793	0.572609	0.890298	0.373306	0.999726
chr1:6415231-6419919	43.6569	0.298778	0.57079	0.523446	0.600664	0.999726
chr1:6418413-6419907	10.3062	0.276644	0.56174	0.492476	0.622383	0.999726
chr1:6418848-6419917	7.18677	0.445209	0.550656	0.808506	0.418799	0.999726
chr1:6424787-6460944	553.064	-0.39182	0.483614	-0.810191	0.41783	0.999726
chr1:6443033-6447006	102.431	-0.0525011	0.551396	-0.0952148	0.924144	0.999726
chr1:6448042-6460929	305.222	-0.596239	0.521917	-1.1424	0.253287	0.999726
chr1:6448466-6460052	187.345	-0.609714	0.525302	-1.16069	0.245767	0.999726
chr1:6448784-6460944	267.797	-0.649646	0.520138	-1.24899	0.21167	0.999726
chr1:6461150-6466175	808.977	0.327839	0.48799	0.671815	0.501701	0.999726
chr1:6461150-6466195	810.378	0.329229	0.487716	0.675044	0.499648	0.999726
chr1:6461203-6466175	807.831	0.327274	0.487901	0.670779	0.502361	0.999726
chr1:6461433-6466107	761.609	0.343248	0.487501	0.704096	0.481373	0.999726
chr1:6463535-6466107	338.133	0.310846	0.488864	0.635855	0.524871	0.999726
chr1:6466091-6485954	1858.97	0.233534	0.393161	0.59399	0.552519	0.999726
chr1:6466091-6490580	1912.5	0.242643	0.393338	0.616883	0.537312	0.999726
chr1:6466091-6520009	2137.5	0.244164	0.394231	0.619342	0.535691	0.999726
chr1:6467121-6490570	1751.21	0.219044	0.392079	0.558672	0.576386	0.999726
chr1:6467121-6491700	1767.57	0.219478	0.392507	0.559169	0.576046	0.999726
chr1:6467121-6496696	1874.35	0.220914	0.389956	0.566509	0.571048	0.999726
chr1:6467121-6497390	1900.11	0.232175	0.390447	0.594639	0.552085	0.999726
chr1:6467121-6520061	1976.51	0.223044	0.39427	0.565713	0.571589	0.999726
chr1:6467122-6485469	1695.32	0.207236	0.391463	0.529388	0.596537	0.999726
chr1:6467122-6520009	1975.9	0.222806	0.394296	0.565073	0.572024	0.999726
chr1:6467504-6497096	1710.7	0.214803	0.389512	0.551468	0.581313	0.999726
chr1:6467842-6497424	1667.8	0.218033	0.388948	0.56057	0.57509	0.999726
chr1:6521346-6554535	3063.25	0.115568	0.338819	0.34109	0.733036	0.999726
chr1:6555180-6579757	35.1191	0.39878	0.535471	0.744728	0.456436	0.999726
chr1:6555277-6579722	34.423	0.403976	0.539954	0.748168	0.454359	0.999726
chr1:6555308-6579626	34.2415	0.393472	0.541403	0.726762	0.467372	0.999726
chr1:6580047-6589280	1464.57	0.155342	0.350524	0.44317	0.657643	0.999726
chr1:6590723-6602869	3101.52	0.294157	0.364391	0.807256	0.419519	0.999726
chr1:6590723-6603001	3102.3	0.293843	0.36438	0.806421	0.42	0.999726
chr1:6593192-6614560	2233.86	0.179418	0.35834	0.500691	0.616588	0.999726
chr1:6594080-6614607	1819.42	0.166257	0.365208	0.45524	0.648936	0.999726
chr1:6613684-6624033	1042.29	-0.0541952	0.353775	-0.153191	0.878248	0.999726
chr1:6613761-6622645	704.551	-0.00750626	0.377639	-0.0198768	0.984142	0.999726
chr1:6624865-6633565	785.184	0.0530422	0.408056	0.129988	0.896576	0.999726
chr1:6625170-6628519	175.401	-0.180217	0.43434	-0.414922	0.678199	0.999726
chr1:6625180-6633368	761.366	0.0371199	0.406323	0.0913557	0.92721	0.999726
chr1:6625191-6635586	1626.74	0.05481	0.429433	0.127633	0.898439	0.999726
chr1:6634167-6645057	1533.96	0.101256	0.429613	0.235691	0.813672	0.999726
chr1:6634167-6681037	3460.43	0.144126	0.37414	0.385221	0.700074	0.999726
chr1:6634167-6701924	3786.47	0.138162	0.365181	0.378338	0.70518	0.999726
chr1:6635112-6701924	3351.97	0.108223	0.355369	0.304535	0.76072	0.999726
chr1:6635385-6681296	2883.33	0.127395	0.362081	0.351841	0.724958	0.999726
chr1:6635490-6701803	3103.89	0.142106	0.348867	0.407335	0.683762	0.999726
chr1:6783891-6784843	34.4491	0.601351	0.483212	1.24449	0.21332	0.999726
chr1:6785323-7769706	9244.73	-0.393343	0.323134	-1.21727	0.223501	0.999726
chr1:6785463-6888201	4507.01	-0.177498	0.360346	-0.492578	0.622311	0.999726
chr1:6785479-6872038	3486.86	-0.173836	0.361796	-0.480482	0.630885	0.999726
chr1:6785490-6887865	4397.37	-0.18098	0.363612	-0.497729	0.618675	0.999726
chr1:6785517-6872019	3485.94	-0.174024	0.36167	-0.481169	0.630397	0.999726
chr1:6785530-7766522	9050.51	-0.393606	0.323034	-1.21847	0.223046	0.999726
chr1:7008375-7014279	6.01157	0.295196	0.560085	0.527055	0.598155	0.999726
chr1:7368941-7370270	13.4349	-0.44527	0.573338	-0.776627	0.437379	0.999726
chr1:7382486-7389754	24.9086	-0.802973	0.536401	-1.49696	0.134402	0.999726
chr1:7388182-7389419	4.18041	-0.101716	0.543514	-0.187146	0.851546	0.999726
chr1:7441095-7441554	5.12911	0.224009	0.570665	0.39254	0.694659	0.999726
chr1:7693123-7694844	19.9652	-0.446419	0.570441	-0.782586	0.433871	0.999726
chr1:7698302-7698872	12.3663	-0.5554	0.572355	-0.970378	0.331858	0.999726
chr1:7700703-7700970	26.7047	-0.841475	0.557762	-1.50866	0.131385	0.999726
chr1:7744960-7766522	271.087	-0.3129	0.513392	-0.609476	0.542209	0.999726
chr1:7771268-7781432	3723.47	-0.0877427	0.378357	-0.231904	0.816612	0.999726
chr1:7772706-7779806	1213.67	0.00629376	0.366417	0.0171765	0.986296	0.999726
chr1:7776382-7776775	29.9755	-0.36504	0.548034	-0.666091	0.505353	0.999726
chr1:7784319-7803958	835.323	-0.158357	0.542753	-0.291767	0.770464	0.999726
chr1:7784653-7845177	3087.49	-0.11337	0.53293	-0.21273	0.831537	0.999726
chr1:7784702-7845177	3083.97	-0.113867	0.532818	-0.213708	0.830775	0.999726
chr1:7810241-7827342	985.395	-0.227725	0.547999	-0.415557	0.677734	0.999726
chr1:7843082-7853512	572.172	-0.213576	0.48495	-0.440408	0.659642	0.999726
chr1:7847621-7853035	78.1003	-0.692471	0.573216	-1.20805	0.227029	0.999726
chr1:7847765-7853431	103.141	-0.797089	0.573438	-1.39002	0.164523	0.999726
chr1:7919846-7940866	177.262	0.334818	0.568999	0.588434	0.556241	0.999726
chr1:7961662-7985279	5247.07	0.396199	0.415057	0.954565	0.339798	0.999726
chr1:7961691-7985505	5250.47	0.395655	0.415165	0.953007	0.340586	0.999726
chr1:7961700-7985281	5247.07	0.396199	0.415057	0.954565	0.339798	0.999726
chr1:7961893-7985250	5243.78	0.395746	0.415065	0.953457	0.340359	0.999726
chr1:7961968-7985111	5209.59	0.395164	0.413714	0.955161	0.339496	0.999726
chr1:7962766-7971957	3711.42	0.453948	0.410201	1.10665	0.268447	0.999726
chr1:7982880-7982983	4.48173	0.270122	0.551493	0.489801	0.624275	0.999726
chr1:8004403-8026283	6767.33	0.0720861	0.449189	0.16048	0.872503	0.999726
chr1:8011718-8026308	6427.42	0.0974768	0.448255	0.217458	0.827851	0.999726
chr1:8013426-8015633	2973.64	0.120748	0.435032	0.277562	0.781348	0.999726
chr1:8013738-8026296	4682.08	0.0597339	0.460618	0.129682	0.896818	0.999726
chr1:8026737-8122702	223.723	-0.463963	0.532369	-0.871506	0.383478	0.999726
chr1:8208671-8215210	7.15981	1.01215	0.530948	1.90631	0.0566102	0.999726
chr1:8317825-8344165	235.472	0.5539	0.502602	1.10207	0.270433	0.999726
chr1:8318108-8344167	235.472	0.5539	0.502602	1.10207	0.270433	0.999726
chr1:8324329-8344167	224.517	0.56409	0.504901	1.11723	0.263897	0.999726
chr1:8330427-8336109	60.9511	0.426576	0.535419	0.796715	0.425617	0.999726
chr1:8352396-8817465	31050.8	-0.240602	0.509962	-0.471804	0.637067	0.999726
chr1:8352405-8525939	15719.1	-0.198868	0.508947	-0.390745	0.695986	0.999726
chr1:8353942-8656371	23489.6	-0.22705	0.513166	-0.442449	0.658164	0.999726
chr1:8354092-8423666	9366.15	-0.221758	0.512582	-0.43263	0.665283	0.999726
chr1:8354625-8817643	28861.9	-0.250046	0.512407	-0.487983	0.625562	0.999726
chr1:8365854-8423419	6895.12	-0.263877	0.524245	-0.503347	0.61472	0.999726
chr1:8424644-8434838	594.548	-0.1579	0.498303	-0.316875	0.751338	0.999726
chr1:8425637-8430041	235.642	-0.145772	0.478884	-0.3044	0.760823	0.999726
chr1:8805859-8807051	82.3015	-0.502004	0.55822	-0.899293	0.368497	0.999726
chr1:8861001-8878690	26445.6	0.045077	0.509488	0.0884749	0.929499	0.999726
chr1:8875787-8878007	109.124	0.33063	0.458921	0.72045	0.471248	0.999726
chr1:8878834-8879894	31.7995	0.0460789	0.529979	0.0869447	0.930715	0.999726
chr1:8945867-8974874	153.104	0.0376504	0.560853	0.0671307	0.946478	0.999726
chr1:8945881-8952651	27.8206	0.183552	0.510631	0.35946	0.719251	0.999726
chr1:8945882-8975092	156.117	0.0496318	0.560606	0.0885325	0.929453	0.999726
chr1:8945886-8974444	136.59	0.0110637	0.562319	0.0196752	0.984302	0.999726
chr1:8945886-8974704	141.67	0.0178365	0.561972	0.0317391	0.97468	0.999726
chr1:9003299-9026345	4.15788	0.366593	0.489326	0.74918	0.453749	0.999726
chr1:9035106-9069716	402.777	-0.102394	0.533298	-0.192001	0.847742	0.999726
chr1:9037113-9049260	238.636	-0.109715	0.541747	-0.202521	0.839509	0.999726
chr1:9037397-9069545	354.816	-0.116919	0.537394	-0.217566	0.827767	0.999726
chr1:9040079-9069604	254.245	-0.15028	0.530799	-0.28312	0.777085	0.999726
chr1:9100304-9129170	1392.72	0.519562	0.450597	1.15305	0.248889	0.999726
chr1:9104330-9129124	638.442	0.550166	0.479356	1.14772	0.251085	0.999726
chr1:9151667-9151777	24.9477	0.108852	0.505877	0.215175	0.829631	0.999726
chr1:9182006-9202619	451.933	0.256062	0.386479	0.66255	0.507619	0.999726
chr1:9182203-9192089	349.058	0.304622	0.404675	0.752758	0.451595	0.999726
chr1:9234774-9271337	5972.29	0.384126	0.419251	0.916221	0.359551	0.999726
chr1:9239843-9267898	4159.19	0.393791	0.423802	0.929187	0.352792	0.999726
chr1:9265529-9271337	2732.91	0.348348	0.404342	0.86152	0.388952	0.999726
chr1:9292879-9369532	2694.38	0.187204	0.470485	0.397896	0.690706	0.999726
chr1:9351430-9367863	602.205	0.251694	0.481807	0.522395	0.601395	0.999726
chr1:9355706-9367575	456.109	0.250373	0.478666	0.523064	0.600929	0.999726
chr1:9539481-9585179	1358.66	0.201951	0.311086	0.649182	0.516221	0.999726
chr1:9588873-9614877	980.917	0.676932	0.371641	1.82147	0.0685358	0.999726
chr1:9588921-9604954	657.229	0.56	0.389095	1.43924	0.150084	0.999726
chr1:9588921-9614849	980.917	0.676932	0.371641	1.82147	0.0685358	0.999726
chr1:9606213-9607685	50.7364	0.671489	0.454613	1.47706	0.13966	0.999726
chr1:9651731-9729114	2800.22	0.413484	0.423082	0.977313	0.328414	0.999726
chr1:9651744-9728919	2675.6	0.403931	0.43372	0.931318	0.351689	0.999726
chr1:9652609-9654586	24.7142	0.899845	0.550841	1.63358	0.102346	0.999726
chr1:9672425-9687555	243.68	0.302624	0.439373	0.688763	0.490972	0.999726
chr1:9688175-9691946	74.0886	0.164634	0.499208	0.329791	0.741558	0.999726
chr1:9710197-9727232	1491.5	0.350289	0.443807	0.789282	0.429947	0.999726
chr1:9718068-9722134	368.975	0.254596	0.458408	0.555392	0.578626	0.999726
chr1:9729025-9824526	9045.61	0.322463	0.367881	0.876541	0.380736	0.999726
chr1:9729027-9733486	3163.35	0.446137	0.345794	1.29018	0.196988	0.999726
chr1:9729027-9823984	9043.17	0.322675	0.367891	0.877093	0.380436	0.999726
chr1:9729027-9824526	9045.61	0.322463	0.367881	0.876541	0.380736	0.999726
chr1:9848275-9910263	2778.61	0.193782	0.393711	0.492193	0.622583	0.999726
chr1:9848317-9850154	819.869	0.325676	0.368269	0.884344	0.376511	0.999726
chr1:9849538-9872092	1404.12	0.206058	0.368205	0.55963	0.575732	0.999726
chr1:9850108-9910336	2072.93	0.144126	0.407804	0.35342	0.723774	0.999726
chr1:9850449-9893237	1454.06	0.220171	0.41527	0.530186	0.595983	0.999726
chr1:9850658-9878176	1075.88	0.251455	0.396496	0.634191	0.525956	0.999726
chr1:9928938-9943329	1524.07	-0.29073	0.396493	-0.733254	0.463404	0.999726
chr1:9929719-9942768	1176.72	-0.324534	0.384695	-0.843615	0.398885	0.999726
chr1:9930136-9943364	973.728	-0.273738	0.38134	-0.717831	0.472862	0.999726
chr1:9930252-9943407	940.778	-0.253486	0.377794	-0.670964	0.502243	0.999726
chr1:9942922-9949974	249.082	0.318454	0.345044	0.922936	0.35604	0.999726
chr1:9943427-9981766	504.355	0.220196	0.39032	0.564141	0.572658	0.999726
chr1:9943427-9985498	779.279	0.272902	0.39684	0.687689	0.491649	0.999726
chr1:9943487-9972503	368.63	0.306477	0.397026	0.771933	0.440154	0.999726
chr1:9947317-9947636	14.8343	-0.290004	0.520061	-0.557634	0.577094	0.999726
chr1:9967380-9967458	2.91259	0.217923	0.421547	0.51696	0.605184	0.999726
chr1:9983140-9984568	118.588	0.83014	0.437725	1.89649	0.0578959	0.999726
chr1:9997215-10016020	618.992	-0.342834	0.555761	-0.616872	0.537319	0.999726
chr1:10032831-10180367	5733.67	-0.120358	0.44228	-0.272131	0.785522	0.999726
chr1:10032957-10181231	5850.73	-0.118457	0.440078	-0.269172	0.787797	0.999726
chr1:10033273-10073118	986.467	-0.0970748	0.429596	-0.225968	0.821226	0.999726
chr1:10033595-10181239	5629.4	-0.132351	0.442939	-0.298801	0.765092	0.999726
chr1:10107330-10132480	1282.15	-0.223294	0.453503	-0.492375	0.622454	0.999726
chr1:10163267-10163374	6.63574	-0.193288	0.569573	-0.339356	0.734341	0.999726
chr1:10210804-10308597	5476.2	-0.345572	0.42476	-0.813571	0.415891	0.999726
chr1:10210804-10377937	8119.16	-0.283107	0.403863	-0.700996	0.483305	0.999726
chr1:10211615-10381603	8984.11	-0.243133	0.399321	-0.608867	0.542613	0.999726
chr1:10230763-10306757	4978.51	-0.342527	0.424026	-0.807796	0.419208	0.999726
chr1:10232249-10381597	8838.47	-0.240092	0.397896	-0.603404	0.54624	0.999726
chr1:10298965-10299072	13.6548	0.299637	0.544784	0.55001	0.582312	0.999726
chr1:10306464-10306755	148.23	-0.111334	0.510608	-0.218041	0.827397	0.999726
chr1:10344774-10361825	634.349	-0.129091	0.424671	-0.303978	0.761144	0.999726
chr1:10399068-10419788	3459.47	0.508026	0.42343	1.19979	0.230222	0.999726
chr1:10399079-10420144	4049.1	0.491908	0.431485	1.14003	0.254272	0.999726
chr1:10399117-10420051	3974.96	0.49536	0.431512	1.14796	0.250984	0.999726
chr1:10415291-10419830	1812.06	0.495892	0.463541	1.06979	0.284713	0.999726
chr1:10429880-10430677	16.247	0.0162852	0.56744	0.0286995	0.977104	0.999726
chr1:10430101-10452153	456.033	0.301502	0.340372	0.885799	0.375726	0.999726
chr1:10430383-10451659	448.015	0.31632	0.34179	0.925481	0.354716	0.999726
chr1:10430442-10442809	329.825	0.127655	0.388102	0.328922	0.742214	0.999726
chr1:10431122-10442502	282.483	0.0708521	0.390867	0.181269	0.856156	0.999726
chr1:10431257-10451659	398.879	0.303202	0.338271	0.896329	0.370077	0.999726
chr1:10449718-10451902	76.4294	0.78153	0.427406	1.82854	0.0674683	0.999726
chr1:10449913-10451898	72.4226	0.715277	0.43108	1.65927	0.0970617	0.999726
chr1:10456521-10472526	2946.32	0.454511	0.364666	1.24638	0.212626	0.999726
chr1:10458554-10459338	208.476	0.645679	0.43368	1.48884	0.13653	0.999726
chr1:10462467-10472488	996.058	0.40678	0.376031	1.08177	0.279353	0.999726
chr1:10474886-10630758	3807.28	0.0525027	0.429386	0.122274	0.902682	0.999726
chr1:10474950-10630315	3695.88	0.0396075	0.432687	0.0915384	0.927065	0.999726
chr1:10535887-10536289	156.465	0.20691	0.432645	0.478245	0.632476	0.999726
chr1:10616835-10617113	5.46675	0.438188	0.57344	0.764139	0.444785	0.999726
chr1:10636603-10796648	6831.83	0.0755762	0.535065	0.141247	0.887675	0.999726
chr1:10639240-10654333	1287.6	0.267066	0.489428	0.54567	0.585293	0.999726
chr1:10647212-10796650	5834.67	0.0399609	0.539757	0.074035	0.940983	0.999726
chr1:10660736-10693912	1837.17	0.0571019	0.529816	0.107777	0.914173	0.999726
chr1:10946472-10982037	83.9553	1.07054	0.517568	2.06841	0.0386016	0.999726
chr1:11012641-11024043	2188.58	-0.00319662	0.36405	-0.00878072	0.992994	0.999726
chr1:11012683-11022858	1289.19	0.0465406	0.33744	0.137922	0.890302	0.999726
chr1:11013715-11024183	2164.61	0.00254925	0.370364	0.0068831	0.994508	0.999726
chr1:11024226-11025491	218.935	-0.0970993	0.475339	-0.204274	0.83814	0.999726
chr1:11026522-11047223	818.041	-0.269588	0.490875	-0.549198	0.582869	0.999726
chr1:11029658-11030528	320.783	-0.265101	0.454329	-0.583501	0.559556	0.999726
chr1:11054588-11060024	939.975	0.983899	0.394743	2.49251	0.0126845	0.999726
chr1:11066617-11099869	5743.46	-0.0851394	0.331233	-0.257038	0.797149	0.999726
chr1:11066617-11099881	5743.58	-0.0850816	0.331238	-0.25686	0.797287	0.999726
chr1:11066620-11099837	5743.46	-0.0851394	0.331233	-0.257038	0.797149	0.999726
chr1:11068470-11073097	1414.02	-0.024043	0.365301	-0.065817	0.947524	0.999726
chr1:11080700-11082623	581.623	-0.0347437	0.330486	-0.105129	0.916273	0.999726
chr1:11099674-11102051	241.666	0.749246	0.433375	1.72886	0.0838333	0.999726
chr1:11099674-11102100	241.855	0.747932	0.431881	1.7318	0.083309	0.999726
chr1:11106534-11131558	2467.96	0.346137	0.311958	1.10956	0.267188	0.999726
chr1:11106534-11262507	7849.48	0.331082	0.323358	1.02389	0.305889	0.999726
chr1:11131593-11145025	685.328	0.232211	0.363492	0.638835	0.52293	0.999726
chr1:11143897-11149537	278.089	0.360108	0.392763	0.916856	0.359218	0.999726
chr1:11144423-11149537	256.708	0.384144	0.394942	0.97266	0.330722	0.999726
chr1:11152349-11152452	3.99153	0.0270363	0.569218	0.0474972	0.962117	0.999726
chr1:11169506-11169613	7.3744	0.828393	0.564729	1.46689	0.142407	0.999726
chr1:11189340-11195981	248.022	-0.453579	0.498484	-0.909917	0.362866	0.999726
chr1:11193626-11195178	78.4363	-0.641738	0.527155	-1.21736	0.223467	0.999726
chr1:11273205-11288434	623.189	0.519497	0.357761	1.45208	0.14648	0.999726
chr1:11273527-11295164	678.758	0.446602	0.360356	1.23934	0.215221	0.999726
chr1:11479165-11481960	28.1473	0.301039	0.349867	0.860439	0.389547	0.999726
chr1:11648366-11654682	302.28	0.310621	0.43754	0.709926	0.47775	0.999726
chr1:11650736-11653529	45.4106	0.221123	0.44312	0.499014	0.617769	0.999726
chr1:11654374-11662289	905.08	0.304799	0.408504	0.746135	0.455586	0.999726
chr1:11654856-11663327	945.945	0.326601	0.410666	0.795295	0.426442	0.999726
chr1:11654880-11661391	615.804	0.293414	0.410619	0.714567	0.474877	0.999726
chr1:11654900-11663326	945.945	0.326601	0.410666	0.795295	0.426442	0.999726
chr1:11654909-11661349	609.293	0.291475	0.409872	0.711136	0.477	0.999726
chr1:11654909-11662291	874.803	0.295317	0.411296	0.718016	0.472747	0.999726
chr1:11664123-11674354	956.831	0.109198	0.527804	0.206891	0.836095	0.999726
chr1:11674479-11691650	1036.54	0.125394	0.49311	0.254292	0.79927	0.999726
chr1:11674480-11681214	992.378	0.13841	0.497208	0.278374	0.780725	0.999726
chr1:11674524-11691477	1034.45	0.126401	0.493705	0.256025	0.797932	0.999726
chr1:11674677-11681118	917.233	0.131522	0.497853	0.264178	0.791643	0.999726
chr1:11674747-11691609	881.477	0.101051	0.491218	0.205715	0.837013	0.999726
chr1:11691728-11725857	65.9601	0.0885754	0.570023	0.155389	0.876514	0.999726
chr1:11736083-11750710	1637.04	0.225463	0.420888	0.535686	0.592176	0.999726
chr1:11736123-11750316	1262.77	0.172668	0.40116	0.430422	0.666889	0.999726
chr1:11736141-11750488	1429.8	0.209404	0.41516	0.504393	0.613985	0.999726
chr1:11736146-11750769	1638.69	0.223785	0.421157	0.531357	0.595172	0.999726
chr1:11736152-11750578	1526.14	0.22403	0.416522	0.53786	0.590674	0.999726
chr1:11736154-11750765	1638.69	0.223785	0.421157	0.531357	0.595172	0.999726
chr1:11736172-11750409	1376.98	0.196614	0.41251	0.476629	0.633626	0.999726
chr1:11736174-11750633	1604.55	0.227882	0.419835	0.54279	0.587274	0.999726
chr1:11761786-11789584	975.037	0.787425	0.45674	1.72401	0.084706	0.999726
chr1:11766741-11778310	4.12758	0.183439	0.431413	0.425205	0.670687	0.999726
chr1:11785722-11803245	2470.81	0.722851	0.443519	1.62981	0.103142	0.999726
chr1:11785752-11803514	2494.48	0.721729	0.443128	1.62871	0.103374	0.999726
chr1:11786602-11806058	2621.26	0.701229	0.441636	1.5878	0.112332	0.999726
chr1:11788293-11805413	2119.37	0.659336	0.444378	1.48373	0.137881	0.999726
chr1:11806149-11843144	2039.53	0.159998	0.449691	0.355795	0.721994	0.999726
chr1:11806210-11843144	2038.96	0.159388	0.449721	0.354416	0.723027	0.999726
chr1:11806212-11820779	356.406	0.0715642	0.463988	0.154237	0.877423	0.999726
chr1:11806240-11840671	1597.91	0.189141	0.458423	0.412591	0.679906	0.999726
chr1:11806259-11839050	1514.7	0.179938	0.460414	0.390818	0.695932	0.999726
chr1:11806262-11829303	780.08	0.221594	0.454453	0.487606	0.625829	0.999726
chr1:11841016-11847684	465.559	0.109904	0.452306	0.242987	0.808016	0.999726
chr1:11843860-11848079	85.1124	0.251581	0.547047	0.45989	0.645595	0.999726
chr1:11845708-11847783	30.2346	0.00714422	0.560886	0.0127374	0.989837	0.999726
chr1:11845878-11848345	40.2472	0.140786	0.550362	0.255806	0.7981	0.999726
chr1:11909807-11909927	34.9299	0.34264	0.572546	0.59845	0.54954	0.999726
chr1:11919590-11926423	2598	0.38576	0.406186	0.949712	0.342259	0.999726
chr1:11922174-11926428	2235.34	0.412228	0.416915	0.988758	0.322782	0.999726
chr1:11934204-11958620	2372.52	0.0839448	0.411044	0.204223	0.838179	0.999726
chr1:11934734-11975093	5304.73	0.0602363	0.430805	0.139823	0.8888	0.999726
chr1:11934752-11975537	6041.56	0.0565469	0.432671	0.130693	0.896019	0.999726
chr1:11980180-12013514	5130.74	0.446783	0.334634	1.33514	0.181831	0.999726
chr1:11980311-12013508	5129.82	0.446546	0.334631	1.33444	0.182059	0.999726
chr1:11980434-11992640	1032.05	0.419958	0.345647	1.21499	0.224369	0.999726
chr1:12019465-12032045	1122.46	0.119373	0.438446	0.272264	0.785419	0.999726
chr1:12019532-12032038	1122.46	0.119373	0.438446	0.272264	0.785419	0.999726
chr1:12022221-12031975	950.55	0.164488	0.435427	0.377762	0.705607	0.999726
chr1:12024011-12024124	13.6823	-0.203084	0.55769	-0.364153	0.715744	0.999726
chr1:12063376-12144207	353.22	0.659695	0.53757	1.22718	0.219755	0.999726
chr1:12063469-12143117	284.892	0.698475	0.542556	1.28738	0.197962	0.999726
chr1:12125898-12144207	198.558	0.560217	0.53221	1.05262	0.292514	0.999726
chr1:12125933-12144207	198.069	0.555954	0.53246	1.04412	0.296428	0.999726
chr1:12167002-12192358	1186.4	0.809254	0.456119	1.77422	0.0760272	0.999726
chr1:12167002-12209228	3354.33	0.545557	0.446145	1.22282	0.221396	0.999726
chr1:12230066-12512047	19144	0.0810273	0.415412	0.195053	0.845352	0.999726
chr1:12367669-12512047	7713.66	0.130657	0.434674	0.300586	0.76373	0.999726
chr1:12409870-12510361	5220.77	0.145227	0.446102	0.325546	0.744768	0.999726
chr1:12464939-12512047	3223.37	0.282375	0.430906	0.655306	0.512271	0.999726
chr1:12478548-12509699	1843.29	0.369455	0.434222	0.850842	0.394857	0.999726
chr1:12527723-12528420	3.58604	0.363756	0.427408	0.851075	0.394728	0.999726
chr1:12567909-12617731	3544.31	0.448631	0.478961	0.936674	0.348926	0.999726
chr1:12569971-12570072	3.68471	0.137505	0.483444	0.284428	0.776083	0.999726
chr1:12579767-12616696	1745.2	0.249566	0.504366	0.494812	0.620733	0.999726
chr1:12618899-12619244	39.4292	0.45284	0.481614	0.940256	0.347086	0.999726
chr1:12644546-12667086	6.33073	0.292064	0.489557	0.596588	0.550782	0.999726
chr1:12746424-12761169	4.18951	0.0388576	0.378432	0.102681	0.918216	0.999726
chr1:13474976-13514048	13.9378	-0.300496	0.557384	-0.539119	0.589805	0.999726
chr1:13583464-13617957	1442.38	0.0400502	0.524942	0.0762946	0.939185	0.999726
chr1:13583761-13617957	1441.89	0.0393825	0.524902	0.0750283	0.940192	0.999726
chr1:13584092-13615964	744.339	0.0815461	0.534291	0.152625	0.878694	0.999726
chr1:13584266-13616782	993.001	-0.0259351	0.527419	-0.0491737	0.960781	0.999726
chr1:13584269-13616564	933.489	-0.0233903	0.527043	-0.0443803	0.964601	0.999726
chr1:13585460-13615917	689.567	0.0548211	0.534985	0.102472	0.918382	0.999726
chr1:13585471-13616247	764.854	0.055718	0.529877	0.105153	0.916255	0.999726
chr1:13657310-13659910	5.64971	-0.173225	0.571476	-0.303119	0.761799	0.999726
chr1:13700239-13825065	6900.43	-0.194776	0.436261	-0.446466	0.655261	0.999726
chr1:13704854-13788059	5401.44	-0.192229	0.43578	-0.441115	0.65913	0.999726
chr1:13704854-13825079	6779.22	-0.19633	0.436215	-0.450075	0.652656	0.999726
chr1:13738749-13773188	1878.01	-0.221501	0.415931	-0.532542	0.59435	0.999726
chr1:13749402-13788079	4372.16	-0.177905	0.430667	-0.413093	0.679538	0.999726
chr1:13749414-13787657	4304	-0.174231	0.431341	-0.40393	0.686264	0.999726
chr1:13749434-13823499	5579.94	-0.183744	0.433007	-0.424343	0.671316	0.999726
chr1:13749435-13823419	5567.18	-0.184371	0.432899	-0.425899	0.670181	0.999726
chr1:14124232-14124335	11.2074	0.0769788	0.547823	0.140518	0.888251	0.999726
chr1:14221890-14223118	101.955	0.673244	0.572554	1.17586	0.23965	0.999726
chr1:14348954-14351023	165.498	0.375378	0.568363	0.660454	0.508963	0.999726
chr1:14598703-15118043	16263.2	0.144662	0.48109	0.300696	0.763646	0.999726
chr1:14598716-15065797	15335.6	0.142985	0.49308	0.289983	0.771829	0.999726
chr1:14598716-15068155	15674.9	0.148708	0.489378	0.303871	0.761226	0.999726
chr1:14924129-15068152	3567.83	0.169376	0.373751	0.45318	0.650419	0.999726
chr1:14929799-15068155	3377.83	0.174597	0.375608	0.464838	0.642047	0.999726
chr1:14945918-15065797	2771.46	0.156525	0.388056	0.403357	0.686686	0.999726
chr1:15115952-15152464	384.487	0.283592	0.41358	0.685701	0.492902	0.999726
chr1:15152531-15220477	2426.26	0.293099	0.425633	0.688617	0.491064	0.999726
chr1:15152565-15220339	2425.06	0.292645	0.42569	0.687459	0.491794	0.999726
chr1:15153732-15220408	2369.39	0.288974	0.425215	0.679596	0.496761	0.999726
chr1:15153767-15220393	2367.13	0.288921	0.425056	0.679724	0.496679	0.999726
chr1:15153788-15220480	2367.5	0.288744	0.424878	0.679592	0.496763	0.999726
chr1:15164343-15171278	211.922	0.151966	0.418849	0.362819	0.71674	0.999726
chr1:15168473-15171317	98.1926	0.0601243	0.44942	0.133782	0.893575	0.999726
chr1:15247271-15388380	869.637	0.387638	0.363878	1.0653	0.286742	0.999726
chr1:15247271-15398126	898.953	0.384997	0.363963	1.05779	0.29015	0.999726
chr1:15251784-15397529	879.16	0.372901	0.36995	1.00798	0.313466	0.999726
chr1:15305779-15329598	336.959	0.577829	0.447022	1.29262	0.196142	0.999726
chr1:15305786-15329618	338.29	0.578977	0.447957	1.29249	0.196189	0.999726
chr1:15326679-15343876	185.145	0.412175	0.459749	0.896523	0.369974	0.999726
chr1:15327119-15397516	432.594	0.262785	0.414932	0.63332	0.526525	0.999726
chr1:15334165-15335464	11.9853	0.0910433	0.563878	0.161459	0.871732	0.999726
chr1:15345097-15397741	267.957	0.13018	0.405946	0.320684	0.74845	0.999726
chr1:15402978-15409433	14.3029	0.420493	0.57213	0.73496	0.462364	0.999726
chr1:15409894-15430343	1918.1	0.522895	0.468448	1.11623	0.264324	0.999726
chr1:15438438-15446654	8.08319	0.294829	0.57353	0.51406	0.60721	0.999726
chr1:15438441-15449242	8.69356	0.375742	0.573567	0.655097	0.512406	0.999726
chr1:15440349-15446654	4.37037	0.215528	0.565854	0.38089	0.703285	0.999726
chr1:15456728-15472091	17.3916	0.0122774	0.565844	0.0216975	0.982689	0.999726
chr1:15465908-15483368	46.5907	0.335435	0.520908	0.643944	0.519612	0.999726
chr1:15476100-15491400	153.996	0.0356648	0.492837	0.0723662	0.94231	0.999726
chr1:15490831-15524445	755.893	-0.0233763	0.377042	-0.0619992	0.950563	0.999726
chr1:15492269-15524295	690.605	-0.0178834	0.380485	-0.0470016	0.962512	0.999726
chr1:15492269-15524347	690.605	-0.0178834	0.380485	-0.0470016	0.962512	0.999726
chr1:15492854-15524726	603.917	0.0325509	0.3872	0.0840675	0.933003	0.999726
chr1:15518135-15526534	127.672	0.147352	0.376106	0.391782	0.695219	0.999726
chr1:15526812-15566595	1626.31	-0.0420444	0.386409	-0.108808	0.913355	0.999726
chr1:15526812-15571733	2665.39	-0.0154881	0.357934	-0.0432709	0.965486	0.999726
chr1:15526812-15576092	2805.13	-0.0381169	0.344689	-0.110583	0.911947	0.999726
chr1:15542164-15542304	10.8686	0.396852	0.561658	0.706571	0.479833	0.999726
chr1:15559607-15592379	1660.35	0.0145768	0.328501	0.0443738	0.964606	0.999726
chr1:15565610-15565956	73.2063	0.345554	0.455988	0.757813	0.448563	0.999726
chr1:15572352-15585110	179.606	-0.172727	0.479715	-0.360063	0.7188	0.999726
chr1:15586135-15603626	48.1221	-0.197812	0.479948	-0.412153	0.680227	0.999726
chr1:15617499-15669044	5582.48	-0.0501709	0.365285	-0.137347	0.890756	0.999726
chr1:15659868-15661722	1547.11	-0.180228	0.364185	-0.494881	0.620684	0.999726
chr1:15684331-15734769	3853.98	0.176695	0.397616	0.444386	0.656763	0.999726
chr1:15684389-15734769	3853.98	0.176695	0.397616	0.444386	0.656763	0.999726
chr1:15684471-15684558	6.2992	0.259099	0.571225	0.453585	0.650128	0.999726
chr1:15722718-15736896	2722.31	0.224501	0.41401	0.542259	0.58764	0.999726
chr1:15729844-15734115	1099.5	0.200018	0.413638	0.483559	0.628699	0.999726
chr1:15736404-15741396	132.037	-0.403365	0.430368	-0.937257	0.348626	0.999726
chr1:15737782-15739335	26.0894	-0.128615	0.511635	-0.251381	0.801519	0.999726
chr1:15740050-15749896	69.6656	-0.12094	0.506552	-0.238752	0.811298	0.999726
chr1:15742421-15747982	3.14512	0.0817219	0.472632	0.172908	0.862724	0.999726
chr1:15756658-15786594	2792.72	-0.122023	0.521292	-0.234079	0.814924	0.999726
chr1:15758418-15786594	2721.37	-0.111313	0.520956	-0.213671	0.830804	0.999726
chr1:15758759-15786589	2719.92	-0.110756	0.520961	-0.2126	0.831639	0.999726
chr1:15764498-15775242	906.061	-0.153351	0.529434	-0.28965	0.772084	0.999726
chr1:15764952-15785329	1538.1	-0.0931491	0.526066	-0.177067	0.859455	0.999726
chr1:15777072-15784838	595.511	-0.0658322	0.531208	-0.123929	0.901371	0.999726
chr1:15834064-15835860	203.817	0.153579	0.40799	0.376428	0.706599	0.999726
chr1:15834478-15848147	507.2	0.0342962	0.375664	0.091295	0.927258	0.999726
chr1:15847863-15940460	8050.14	-0.0945945	0.394662	-0.239685	0.810575	0.999726
chr1:15873501-15876711	769.644	-0.18312	0.323408	-0.56622	0.571244	0.999726
chr1:15910896-15910997	5.55834	0.0906097	0.543064	0.166849	0.867489	0.999726
chr1:15941868-15976126	2200.52	0.0168071	0.399753	0.0420436	0.966464	0.999726
chr1:15941870-15976079	2200.33	0.0166041	0.399757	0.0415354	0.966869	0.999726
chr1:15941870-15976132	2200.33	0.0166041	0.399757	0.0415354	0.966869	0.999726
chr1:15943826-15976089	1465.23	0.0503057	0.380975	0.132045	0.894949	0.999726
chr1:15945845-15976104	998.223	0.124559	0.35745	0.348465	0.727491	0.999726
chr1:16006159-16006671	55.8737	-1.18941	0.551847	-2.15533	0.0311358	0.999726
chr1:16014027-16018041	194.428	-0.0584598	0.529632	-0.110378	0.91211	0.999726
chr1:16014027-16018790	201.96	-0.110047	0.524423	-0.209843	0.83379	0.999726
chr1:16014027-16019594	206.883	-0.104476	0.524896	-0.199042	0.84223	0.999726
chr1:16015373-16018073	74.2201	-0.153379	0.545129	-0.281363	0.778432	0.999726
chr1:16015498-16018005	65.1653	-0.206405	0.54571	-0.378233	0.705258	0.999726
chr1:16017335-16018043	15.2034	0.0126774	0.557911	0.022723	0.981871	0.999726
chr1:16018874-16034050	44.0759	-0.568545	0.537541	-1.05768	0.290202	0.999726
chr1:16021870-16034050	24.9026	-0.477787	0.543122	-0.879705	0.379019	0.999726
chr1:16021990-16034047	23.9905	-0.450118	0.541187	-0.831724	0.405565	0.999726
chr1:16022013-16033663	23.1061	-0.438679	0.545516	-0.804154	0.421308	0.999726
chr1:16022051-16034050	23.4256	-0.416343	0.538858	-0.77264	0.439736	0.999726
chr1:16043776-16057308	42.6701	-1.19374	0.572657	-2.08457	0.0371082	0.999726
chr1:16048788-16057308	40.5394	-1.2355	0.572496	-2.1581	0.0309198	0.999726
chr1:16057768-16073626	77.0629	-0.610059	0.550908	-1.10737	0.268134	0.999726
chr1:16058278-16073632	59.4749	-0.576678	0.551652	-1.04537	0.295854	0.999726
chr1:16124336-16156087	2024.73	-0.196963	0.521197	-0.377905	0.705501	0.999726
chr1:16148377-16156052	511.106	-0.147578	0.523692	-0.281803	0.778095	0.999726
chr1:16155210-16157329	86.9709	-0.23391	0.543514	-0.430366	0.666929	0.999726
chr1:16159265-16161883	22.004	-0.424954	0.552782	-0.768755	0.442039	0.999726
chr1:16197853-16198357	107.061	-0.806385	0.56084	-1.43782	0.150486	0.999726
chr1:16197853-16207011	755.815	-0.752046	0.525431	-1.43129	0.152346	0.999726
chr1:16198103-16212609	1331.15	-0.867272	0.538566	-1.61034	0.107325	0.999726
chr1:16216456-16217328	34.6576	0.116584	0.551578	0.211364	0.832604	0.999726
chr1:16228872-16229543	78.8516	0.447127	0.443656	1.00782	0.313539	0.999726
chr1:16231699-16237162	176.662	-0.00840322	0.425863	-0.0197322	0.984257	0.999726
chr1:16246838-16352454	4395.5	-0.173469	0.313957	-0.552525	0.580588	0.999726
chr1:16292313-16315367	857.505	-0.203002	0.326987	-0.620826	0.534714	0.999726
chr1:16367082-16398142	4603.48	0.177744	0.342161	0.519475	0.603429	0.999726
chr1:16367087-16395406	2091.66	0.10137	0.334583	0.302975	0.761909	0.999726
chr1:16367224-16398145	4602.94	0.177884	0.342198	0.519826	0.603185	0.999726
chr1:16367242-16396112	2932.26	0.142402	0.334335	0.425928	0.67016	0.999726
chr1:16367264-16398142	4602.26	0.178159	0.342215	0.520606	0.602641	0.999726
chr1:16367710-16395273	1942.27	0.0774952	0.3329	0.232788	0.815926	0.999726
chr1:16395680-16437393	2543.54	0.228326	0.353889	0.645191	0.518803	0.999726
chr1:16398642-16437424	100.004	-0.0152534	0.486485	-0.0313543	0.974987	0.999726
chr1:16398666-16437190	99.5056	-0.00970857	0.485026	-0.0200166	0.98403	0.999726
chr1:16424903-16437416	5.20633	0.415102	0.545076	0.761549	0.446329	0.999726
chr1:16440671-16460078	4368.52	-0.102928	0.443971	-0.231834	0.816667	0.999726
chr1:16440720-16459008	2691.03	-0.0440693	0.429681	-0.102563	0.91831	0.999726
chr1:16440723-16459073	3012.14	-0.0271654	0.43796	-0.0620272	0.950541	0.999726
chr1:16440723-16460077	4368.52	-0.102928	0.443971	-0.231834	0.816667	0.999726
chr1:16440735-16441619	362.855	-0.128372	0.498775	-0.257374	0.79689	0.999726
chr1:16440735-16460077	4368.52	-0.102928	0.443971	-0.231834	0.816667	0.999726
chr1:16460947-16468481	588.071	-0.373306	0.433752	-0.860644	0.389434	0.999726
chr1:16467435-16492701	1869.36	-0.361545	0.433811	-0.833416	0.40461	0.999726
chr1:16514644-16515754	80.4496	-0.182475	0.511396	-0.356817	0.721229	0.999726
chr1:16562318-16613487	7748.19	-0.188469	0.37515	-0.502383	0.615398	0.999726
chr1:16566439-16574556	1154.91	0.0439736	0.422273	0.104136	0.917062	0.999726
chr1:16566439-16579367	2101.51	-0.0322535	0.40648	-0.0793484	0.936756	0.999726
chr1:16569087-16576480	906.83	-0.113076	0.398262	-0.283922	0.77647	0.999726
chr1:16599602-16603049	405.393	-0.599621	0.350786	-1.70937	0.0873833	0.999726
chr1:16617390-16617729	18.1891	-0.640586	0.557179	-1.14969	0.25027	0.999726
chr1:16618261-16634559	1685.03	0.220815	0.359155	0.614819	0.538674	0.999726
chr1:16666784-16666948	19074.4	1.0033	0.430497	2.33056	0.0197767	0.999726
chr1:16740515-16740679	8217.81	0.914128	0.470394	1.94332	0.0519773	0.999726
chr1:16754909-16758872	209.275	-0.00768875	0.450527	-0.0170661	0.986384	0.999726
chr1:16888537-16889373	101.7	0.32232	0.509993	0.632009	0.527381	0.999726
chr1:16895979-16896143	7580.04	0.853727	0.476104	1.79315	0.0729486	0.999726
chr1:16904338-16904776	17.0638	0.381385	0.559204	0.682014	0.49523	0.999726
chr1:16921949-16972979	2543.71	0.13757	0.331319	0.41522	0.677981	0.999726
chr1:16922766-16954362	1415.14	0.35649	0.369796	0.964016	0.335038	0.999726
chr1:16978925-17005091	3126.57	-0.00250923	0.531749	-0.00471882	0.996235	0.999726
chr1:16985957-17011772	2799.09	0.152665	0.512517	0.297874	0.765799	0.999726
chr1:16985957-17011915	2799.83	0.152624	0.512492	0.297808	0.76585	0.999726
chr1:16985957-17011928	2799.83	0.152624	0.512492	0.297808	0.76585	0.999726
chr1:16995858-17000291	477.219	0.122405	0.523536	0.233805	0.815137	0.999726
chr1:17018721-17054170	5327.89	-0.100545	0.489982	-0.205202	0.837414	0.999726
chr1:17032529-17054031	2849.76	-0.155874	0.50953	-0.305916	0.759668	0.999726
chr1:17066760-17119435	7720.14	-0.115307	0.562996	-0.20481	0.837721	0.999726
chr1:17067785-17083426	3298.24	-0.113315	0.566608	-0.199987	0.84149	0.999726
chr1:17068442-17119453	5505.28	-0.129662	0.560835	-0.231194	0.817164	0.999726
chr1:17079030-17119435	3538.51	-0.158151	0.557104	-0.283882	0.776501	0.999726
chr1:17205125-17246005	14.2313	0.941462	0.568288	1.65666	0.0975877	0.999726
chr1:17233280-17244345	4.91796	0.68942	0.516319	1.33526	0.181791	0.999726
chr1:17233282-17245010	6.1387	0.784033	0.521397	1.50371	0.132655	0.999726
chr1:17233354-17245108	6.50492	0.807738	0.522574	1.54569	0.122179	0.999726
chr1:17239631-17246004	5.58596	0.681439	0.479115	1.42229	0.154943	0.999726
chr1:17277888-17277975	2.68562	0.274645	0.324063	0.847506	0.396713	0.999726
chr1:17329011-17349575	9.80602	1.13518	0.548584	2.06929	0.0385188	0.999726
chr1:17347926-17356447	3.05214	0.648795	0.537635	1.20676	0.227526	0.999726
chr1:17372195-17401699	13.2543	0.96603	0.57144	1.69052	0.0909286	0.999726
chr1:17406759-17407382	1186.23	-0.0855799	0.511074	-0.167451	0.867015	0.999726
chr1:17406759-17439724	8867.67	-0.0355475	0.490773	-0.0724317	0.942258	0.999726
chr1:17407838-17409046	2153.84	-0.0978689	0.533307	-0.183513	0.854395	0.999726
chr1:17408675-17438561	4682.89	0.00354426	0.46432	0.00763321	0.99391	0.999726
chr1:17413630-17413694	149.782	-0.10361	0.518806	-0.199708	0.841709	0.999726
chr1:17539834-17691154	5713.92	-0.14378	0.350412	-0.410317	0.681573	0.999726
chr1:17539834-17697869	6280.03	-0.142553	0.344509	-0.413786	0.679031	0.999726
chr1:17539834-17697874	6280.03	-0.142553	0.344509	-0.413786	0.679031	0.999726
chr1:17580552-17697649	5511.03	-0.122218	0.334145	-0.365763	0.714542	0.999726
chr1:17588415-17639977	2851.44	-0.214075	0.331079	-0.646597	0.517893	0.999726
chr1:17615087-17697860	4154.62	-0.0945569	0.32882	-0.287565	0.77368	0.999726
chr1:17618315-17697868	4012.13	-0.087735	0.328351	-0.267198	0.789316	0.999726
chr1:17618353-17697874	4011.85	-0.0877192	0.328346	-0.267155	0.78935	0.999726
chr1:17717686-17749978	3.70675	-0.0733854	0.56645	-0.129553	0.89692	0.999726
chr1:18107745-18378482	2446	0.582943	0.572824	1.01766	0.308837	0.999726
chr1:18166928-18179346	103.108	0.372361	0.570547	0.652638	0.51399	0.999726
chr1:18375956-18376920	39.1202	0.299822	0.572273	0.523913	0.600339	0.999726
chr1:18480929-18485984	367.388	-0.0596441	0.571693	-0.104329	0.916908	0.999726
chr1:18839598-18859682	4.43883	0.289414	0.487957	0.593113	0.553106	0.999726
chr1:18849272-18921121	3540.94	-0.107861	0.428145	-0.251926	0.801098	0.999726
chr1:18871431-18890891	1204.16	0.183571	0.42949	0.427417	0.669076	0.999726
chr1:18871431-18902528	1290.4	0.176545	0.423312	0.417058	0.676636	0.999726
chr1:18871431-18902553	1293.98	0.175125	0.423269	0.413744	0.679061	0.999726
chr1:18871431-18902781	1302.95	0.176117	0.422936	0.416414	0.677107	0.999726
chr1:18882559-18885619	216.987	0.178542	0.456289	0.391292	0.695582	0.999726
chr1:18904280-18956686	3724.25	-0.270544	0.460871	-0.587026	0.557186	0.999726
chr1:19072109-19075511	433.941	0.381694	0.372666	1.02423	0.305729	0.999726
chr1:19074505-19210252	20675.7	0.130547	0.341723	0.382026	0.702442	0.999726
chr1:19074505-19210276	20675.7	0.130547	0.341723	0.382026	0.702442	0.999726
chr1:19074509-19082240	1012.55	0.282027	0.352303	0.800523	0.423408	0.999726
chr1:19074513-19099655	3071.58	0.200295	0.351358	0.57006	0.568637	0.999726
chr1:19074513-19104916	3688.09	0.199101	0.34693	0.573893	0.56604	0.999726
chr1:19074803-19101627	3335.22	0.175943	0.345057	0.509896	0.610124	0.999726
chr1:19083551-19083651	15.9792	0.245509	0.56112	0.437533	0.661725	0.999726
chr1:19093360-19100126	926.897	0.143929	0.350396	0.41076	0.681248	0.999726
chr1:19111639-19118849	1352.21	0.306993	0.366764	0.83703	0.402576	0.999726
chr1:19210500-19240704	5084.13	-0.142634	0.394888	-0.361202	0.717948	0.999726
chr1:19215663-19251552	5102.64	-0.116879	0.40756	-0.286776	0.774283	0.999726
chr1:19216873-19221916	1450.18	-0.133907	0.423215	-0.316403	0.751697	0.999726
chr1:19216873-19251509	4928.09	-0.136335	0.409815	-0.332674	0.73938	0.999726
chr1:19218147-19251522	4659.11	-0.149132	0.412067	-0.361911	0.717419	0.999726
chr1:19244788-19251527	343.324	-0.107779	0.438259	-0.245924	0.805741	0.999726
chr1:19251538-19260128	1871.51	0.181865	0.4683	0.388352	0.697756	0.999726
chr1:19251834-19256052	487.27	0.276076	0.455192	0.606504	0.54418	0.999726
chr1:19303964-19312146	2657.85	0.22817	0.47775	0.477593	0.63294	0.999726
chr1:19305075-19305182	13.6247	0.379811	0.552298	0.687692	0.491647	0.999726
chr1:19312325-19329300	774.094	0.460698	0.413742	1.11349	0.265497	0.999726
chr1:19312327-19329280	773.724	0.460998	0.413637	1.1145	0.265066	0.999726
chr1:19312340-19329300	774.094	0.460698	0.413742	1.11349	0.265497	0.999726
chr1:19338772-19485572	13101.5	0.314809	0.381284	0.825654	0.409	0.999726
chr1:19338775-19485513	13101.1	0.314793	0.381292	0.825597	0.409033	0.999726
chr1:19338778-19419751	8906.91	0.372249	0.366978	1.01436	0.31041	0.999726
chr1:19338822-19485485	13100.4	0.314807	0.381318	0.825577	0.409044	0.999726
chr1:19339358-19484664	12571.3	0.298193	0.381001	0.782657	0.433828	0.999726
chr1:19342761-19485487	10953.5	0.301769	0.392343	0.769146	0.441807	0.999726
chr1:19374174-19485488	7532.58	0.288233	0.408039	0.706387	0.479948	0.999726
chr1:19424383-19424669	14.9477	0.191996	0.566971	0.338635	0.734885	0.999726
chr1:19591801-19596832	4.96825	-0.115579	0.555724	-0.20798	0.835245	0.999726
chr1:19596978-19658056	6565.72	-0.128381	0.361177	-0.355453	0.72225	0.999726
chr1:19596982-19623790	1555.18	-0.0884768	0.370154	-0.239027	0.811085	0.999726
chr1:19596989-19629820	2285.69	-0.0720287	0.366572	-0.196493	0.844225	0.999726
chr1:19643231-19657129	2404.86	-0.020059	0.442367	-0.0453447	0.963833	0.999726
chr1:19644162-19658452	5387.56	-0.196324	0.404634	-0.48519	0.627541	0.999726
chr1:19644313-19658452	5387.56	-0.196324	0.404634	-0.48519	0.627541	0.999726
chr1:19665286-19679562	45.7712	0.16324	0.554864	0.294198	0.768607	0.999726
chr1:19682212-19799917	5070	-0.164641	0.429048	-0.383736	0.701174	0.999726
chr1:19682239-19799344	5043.48	-0.166915	0.429372	-0.388741	0.697468	0.999726
chr1:19682241-19738419	1971.93	-0.131456	0.447319	-0.293876	0.768853	0.999726
chr1:19682260-19799917	5069.51	-0.164743	0.429062	-0.38396	0.701008	0.999726
chr1:19882512-19912945	1988.7	-0.661624	0.393714	-1.68047	0.0928662	0.999726
chr1:19890457-19897815	270.057	-0.783548	0.399283	-1.96239	0.0497174	0.999726
chr1:19975431-19980439	40.0481	0.629397	0.513183	1.22646	0.220026	0.999726
chr1:19975437-19979614	39.8039	0.627393	0.51321	1.22249	0.221523	0.999726
chr1:19975437-19980416	40.0481	0.629397	0.513183	1.22646	0.220026	0.999726
chr1:20028178-20091190	74.2788	-0.326058	0.545615	-0.597597	0.550109	0.999726
chr1:20070207-20091168	66.9798	-0.484895	0.542987	-0.893014	0.37185	0.999726
chr1:20111938-20119557	185.966	0.042807	0.565348	0.0757178	0.939644	0.999726
chr1:20139325-20150386	6.08073	-0.290131	0.551888	-0.525706	0.599092	0.999726
chr1:20157691-20160566	7.87847	-0.303709	0.564141	-0.538357	0.590331	0.999726
chr1:20161252-20177424	81.2546	0.347788	0.565165	0.615374	0.538308	0.999726
chr1:20163091-20175169	68.0369	0.367409	0.564573	0.650773	0.515193	0.999726
chr1:20163990-20175194	58.3388	0.251045	0.565859	0.443653	0.657293	0.999726
chr1:20184241-20186486	76.6069	0.290163	0.571862	0.507401	0.611873	0.999726
chr1:20186084-20196048	834.083	0.334571	0.57323	0.58366	0.559449	0.999726
chr1:20290918-20338034	20.5715	0.548675	0.566091	0.969235	0.332428	0.999726
chr1:20290918-20349273	24.2363	0.405211	0.566891	0.714796	0.474735	0.999726
chr1:20290918-20354263	25.1012	0.395723	0.567606	0.697179	0.485691	0.999726
chr1:20290918-20354894	25.1012	0.395723	0.567606	0.697179	0.485691	0.999726
chr1:20294210-20323187	14.2227	0.494584	0.567037	0.872225	0.383086	0.999726
chr1:20332917-20354222	6.92143	0.156826	0.547351	0.286518	0.774481	0.999726
chr1:20360578-20428782	26.2421	0.641357	0.564342	1.13647	0.25576	0.999726
chr1:20482390-20486220	611.304	-0.19052	0.497497	-0.382958	0.701751	0.999726
chr1:20483186-20484645	225.381	0.231039	0.499234	0.462786	0.643518	0.999726
chr1:20499449-20508161	1115.09	-0.0155759	0.426262	-0.0365407	0.970851	0.999726
chr1:20552438-20555019	52.1426	0.605743	0.545975	1.10947	0.267227	0.999726
chr1:20589085-20618903	55.9561	1.25123	0.499134	2.50679	0.0121832	0.999726
chr1:20633454-20651511	3107.96	0.194907	0.312575	0.623552	0.532922	0.999726
chr1:20638128-20651316	2670.86	0.179163	0.315069	0.568646	0.569597	0.999726
chr1:20642656-20652193	3139.92	0.280136	0.302919	0.92479	0.355075	0.999726
chr1:20651776-20661391	10138.3	0.104944	0.480408	0.218448	0.82708	0.999726
chr1:20651776-20661507	10142.5	0.104704	0.480447	0.217929	0.827484	0.999726
chr1:20652053-20661405	9889.02	0.0956006	0.481538	0.198532	0.842629	0.999726
chr1:20660398-20661369	3149.65	0.123625	0.506935	0.243868	0.807333	0.999726
chr1:20664013-20698439	127.596	-0.28688	0.462142	-0.620761	0.534757	0.999726
chr1:20664013-20717491	149.819	-0.380064	0.460722	-0.824931	0.409411	0.999726
chr1:20664013-20717780	149.819	-0.380064	0.460722	-0.824931	0.409411	0.999726
chr1:20664015-20718017	149.819	-0.380064	0.460722	-0.824931	0.409411	0.999726
chr1:20719731-20732640	24.3232	-0.517277	0.565974	-0.91396	0.360738	0.999726
chr1:20719731-20732837	24.7565	-0.502189	0.565662	-0.88779	0.374654	0.999726
chr1:20721527-20732536	13.8555	-0.31269	0.565921	-0.552533	0.580583	0.999726
chr1:20732879-20733952	3.35953	-0.173343	0.563514	-0.30761	0.758379	0.999726
chr1:20742660-20786688	13807.4	-0.439992	0.364294	-1.20779	0.227126	0.999726
chr1:20742681-20775005	9514.17	-0.445104	0.361675	-1.23068	0.218444	0.999726
chr1:20742986-20743962	1391.31	-0.0541335	0.424242	-0.127601	0.898465	0.999726
chr1:20775449-20780541	3996.57	-0.480314	0.376848	-1.27456	0.202467	0.999726
chr1:20775654-20786640	4188.12	-0.432411	0.370332	-1.16763	0.242955	0.999726
chr1:20806469-21050994	11069.7	0.243852	0.383456	0.635934	0.52482	0.999726
chr1:20806482-21176847	16284.1	0.229571	0.400909	0.572626	0.566898	0.999726
chr1:20806482-21176850	16284.1	0.229571	0.400909	0.572626	0.566898	0.999726
chr1:20806664-21050902	10988.9	0.242426	0.384381	0.630691	0.528242	0.999726
chr1:20806703-20899913	4884.86	0.269185	0.348717	0.771932	0.440155	0.999726
chr1:20807209-21050960	10983.3	0.242613	0.384644	0.630748	0.528205	0.999726
chr1:20807247-20973036	7806.58	0.220208	0.375754	0.586042	0.557847	0.999726
chr1:20893110-20941398	2076.56	0.0915202	0.431039	0.212325	0.831854	0.999726
chr1:20893486-20941618	2148.27	0.106057	0.42833	0.247606	0.804439	0.999726
chr1:20941241-21174737	9806.15	0.225734	0.424622	0.531611	0.594995	0.999726
chr1:20941246-21089208	5621.85	0.264504	0.409586	0.645785	0.518419	0.999726
chr1:20988313-20988432	3.09292	-0.338685	0.557961	-0.607005	0.543848	0.999726
chr1:21217246-21345504	14782.6	-0.129913	0.431796	-0.300867	0.763516	0.999726
chr1:21218583-21279549	9820.5	-0.088735	0.39977	-0.221965	0.824341	0.999726
chr1:21219858-21290489	8413.5	-0.136592	0.411297	-0.332102	0.739812	0.999726
chr1:21219893-21290464	8347	-0.138088	0.411626	-0.335469	0.737271	0.999726
chr1:21219936-21290257	8265.56	-0.140789	0.411799	-0.341888	0.732435	0.999726
chr1:21238148-21256717	2506.84	-0.185268	0.403425	-0.459237	0.646064	0.999726
chr1:21266081-21267251	139.948	-0.352092	0.541163	-0.65062	0.515292	0.999726
chr1:21293289-21299774	260.273	-0.252018	0.532203	-0.473537	0.63583	0.999726
chr1:21440127-21483467	2119.91	-0.395136	0.36878	-1.07147	0.283959	0.999726
chr1:21440136-21485005	2281.21	-0.386174	0.369544	-1.045	0.296022	0.999726
chr1:21440137-21454306	451.546	-0.445607	0.354261	-1.25785	0.208446	0.999726
chr1:21440137-21484899	2281.05	-0.386392	0.369518	-1.04566	0.295717	0.999726
chr1:21440163-21484900	2281.05	-0.386392	0.369518	-1.04566	0.295717	0.999726
chr1:21509364-21578409	1868.45	0.106527	0.52112	0.204419	0.838026	0.999726
chr1:21509371-21578412	1868.45	0.106527	0.52112	0.204419	0.838026	0.999726
chr1:21509396-21564211	813.602	0.254538	0.490621	0.518807	0.603895	0.999726
chr1:21551278-21578012	1410.21	0.0369667	0.528387	0.0699615	0.944224	0.999726
chr1:21554081-21578409	1513.04	0.0234134	0.540393	0.0433267	0.965441	0.999726
chr1:21570302-21577731	604.403	-0.136325	0.538063	-0.253363	0.799988	0.999726
chr1:21574477-21578399	826.9	-0.091952	0.548175	-0.167742	0.866786	0.999726
chr1:21586471-21591187	7.51213	0.098304	0.573379	0.171447	0.863873	0.999726
chr1:21596214-21622413	1199.44	0.864546	0.490992	1.76081	0.0782699	0.999726
chr1:21596214-21651855	1318.49	0.796136	0.485979	1.63821	0.101378	0.999726
chr1:21596220-21620041	1183.72	0.878394	0.491535	1.78704	0.0739304	0.999726
[truncated: 95,375 more rows]

## Sheet: RS_only
GeneID	Base mean	log2(FC)	StdErr	Wald-Stats	P-value	P-adj
D20S16	8.351	1.24942	0.550803	2.26836	0.0233071	0.999726
GSATX	7.24513	1.19966	0.557927	2.1502	0.0315393	0.999726
ZAPHOD	160.717	-0.859318	0.414438	-2.07345	0.03813	0.999726
HSATII	6250.25	1.1001	0.560752	1.96184	0.0497812	0.999726
LTR38C	96.6672	-0.816262	0.445548	-1.83204	0.0669455	0.999726
MER99	50.433	-0.882341	0.508736	-1.73438	0.0828508	0.999726
AmnSINE1_HS	68.6469	0.987897	0.573352	1.72302	0.0848849	0.999726
GGAAT	22923.8	0.931354	0.563009	1.65424	0.0980778	0.999726
HERVK	7450.61	-0.572819	0.346511	-1.6531	0.0983097	0.999726
MER46C	32.0786	-0.887743	0.540998	-1.64094	0.100811	0.999726
ALR1	3746	0.756252	0.462271	1.63595	0.10185	0.999726
LTR1B0	533.126	0.89811	0.553748	1.62187	0.10483	0.999726
MER4BI	1934.99	-0.577882	0.364031	-1.58745	0.11241	0.999726
HERVKC4	1130.78	0.876978	0.555416	1.57896	0.114346	0.999726
Charlie24	29.3854	-0.845436	0.542705	-1.55782	0.119276	0.999726
HERVI	524.436	0.752121	0.490278	1.53407	0.125012	0.999726
HERV9	19236.6	-0.819299	0.535361	-1.53037	0.125926	0.999726
Kanga1	185.752	-0.766198	0.505265	-1.51643	0.129411	0.999726
MER72B	642.205	-0.814966	0.543835	-1.49855	0.133989	0.999726
SAR	185.453	0.832972	0.569437	1.4628	0.143522	0.999726
L3b_3end	32.5737	-0.76662	0.529547	-1.44769	0.147704	0.999726
CHARLIE6	178.344	-0.700056	0.494479	-1.41575	0.15685	0.999726
LTR40C	175.927	-0.659583	0.46664	-1.41347	0.157517	0.999726
LTR41B	135.517	-0.723822	0.513968	-1.4083	0.159042	0.999726
MER73	88.704	-0.583977	0.416144	-1.40331	0.160525	0.999726
EUTREP7	9.11474	-0.793422	0.571205	-1.38903	0.164823	0.999726
MamRep1527	1.75494	-0.608077	0.437947	-1.38847	0.164994	NA
MER106	41.9422	-0.594384	0.430583	-1.38042	0.167458	0.999726
THER1	249.704	0.589127	0.427127	1.37928	0.167809	0.999726
LTR14	779.088	0.643478	0.474914	1.35494	0.175438	0.999726
ALRa_	704.97	0.733698	0.542734	1.35186	0.176422	0.999726
LTR12D	6871.18	-0.687465	0.510748	-1.346	0.178303	0.999726
PRIMAX_I	26.8929	-0.750558	0.562738	-1.33376	0.182282	0.999726
ACRO1	4.37561	0.59506	0.453033	1.3135	0.189013	0.999726
MER75B	126.247	-0.601022	0.458786	-1.31003	0.190186	0.999726
HERVK11DI	221.507	-0.530685	0.40646	-1.30563	0.19168	0.999726
MER41C	1073.92	0.666265	0.51823	1.28566	0.198563	0.999726
LTR22B	396.411	-0.49198	0.385927	-1.2748	0.202379	0.999726
MER97d	30.5138	-0.700841	0.552068	-1.26948	0.204269	0.999726
MER57F	324.687	-0.568893	0.453932	-1.25326	0.210113	0.999726
MER34A1	220.843	-0.547555	0.437039	-1.25287	0.210252	0.999726
LTR70	772.391	-0.472162	0.382838	-1.23332	0.217456	0.999726
MER57E3	326.441	-0.43491	0.360768	-1.20551	0.228007	0.999726
ALU	1.57256e+06	0.531875	0.441817	1.20383	0.228654	0.999726
MER117	16.8422	0.667337	0.555831	1.20061	0.229902	0.999726
HERVFH21I	2458.14	0.477552	0.397767	1.20058	0.229913	0.999726
LTR3	381.842	0.575489	0.490985	1.17211	0.241152	0.999726
HSTC2	38.1091	-0.599902	0.514485	-1.16603	0.243604	0.999726
HERV15I	607.291	-0.478632	0.412702	-1.15975	0.246149	0.999726
MER81	21.0442	0.617752	0.532761	1.15953	0.246241	0.999726
L1MCB_5	280.822	-0.501379	0.433294	-1.15713	0.247218	0.999726
REP522	23.5169	0.66127	0.572964	1.15412	0.24845	0.999726
PRIMA41	1936.19	0.534575	0.465625	1.14808	0.250936	0.999726
MER90a_LTR	169.253	-0.474334	0.413832	-1.1462	0.251713	0.999726
MER105	57.5323	-0.555557	0.485117	-1.1452	0.252125	0.999726
L1M2B_5	489.241	-0.49009	0.428188	-1.14457	0.252389	0.999726
MER65B	86.9653	-0.498765	0.436088	-1.14372	0.252738	0.999726
LTR16A1	66.7345	-0.512853	0.449442	-1.14109	0.253832	0.999726
LTR16	15.8831	0.609372	0.540051	1.12836	0.259168	0.999726
TIGGER6A	290.021	-0.520481	0.462105	-1.12633	0.260027	0.999726
PABL_BI	126.461	0.464173	0.413439	1.12271	0.26156	0.999726
MER89I	15.9517	-0.623043	0.56104	-1.11051	0.266778	0.999726
L1ME4A	207.213	-0.50146	0.456641	-1.09815	0.27214	0.999726
MARE9	1.65989	-0.501654	0.457616	-1.09623	0.272977	NA
CHARLIE1B	283.454	-0.448123	0.409845	-1.0934	0.27422	0.999726
MER34C2	296.723	-0.502684	0.461958	-1.08816	0.276525	0.999726
ALR2	622.169	0.592055	0.544284	1.08777	0.276698	0.999726
HSAT5	19.6836	-0.619275	0.570731	-1.08505	0.277897	0.999726
Tigger12	14.7507	-0.607763	0.560763	-1.08381	0.278447	0.999726
Merlin1_HS	33.0883	-0.550495	0.516426	-1.06597	0.286437	0.999726
LTR54	593.207	-0.472914	0.445121	-1.06244	0.288036	0.999726
LTR38	71.2125	-0.48552	0.459589	-1.05642	0.290776	0.999726
MER67C	238.694	-0.467461	0.444326	-1.05207	0.292769	0.999726
X1_DNA	10.6418	-0.587818	0.563817	-1.04257	0.297148	0.999726
LTR16E2	3.00642	-0.566902	0.543884	-1.04232	0.297262	0.999726
L1M2C_5	2468.61	-0.471814	0.455631	-1.03552	0.300427	0.999726
LTR26	416.709	-0.442166	0.427245	-1.03492	0.300705	0.999726
LSAU	159.532	0.564764	0.546855	1.03275	0.301721	0.999726
LTR22B2	417.981	-0.375075	0.366968	-1.02209	0.306737	0.999726
HERVK13I	267.069	-0.412102	0.405076	-1.01734	0.30899	0.999726
CHARLIE7	61.9901	-0.519078	0.513276	-1.0113	0.311871	0.999726
LTR22E	821.295	0.537337	0.53283	1.00846	0.313235	0.999726
MER2	4362.76	-0.451711	0.452763	-0.997677	0.318436	0.999726
MER69C	47.3118	-0.516553	0.518308	-0.996613	0.318953	0.999726
LTR69	50.062	0.544522	0.547178	0.995147	0.319665	0.999726
MER50C	65.5617	0.473537	0.476682	0.993403	0.320513	0.999726
LTR34	115.275	-0.469325	0.472765	-0.992724	0.320845	0.999726
SVA2	1290.68	0.386062	0.389585	0.990955	0.321707	0.999726
L1M3D_5	120.158	-0.503332	0.509062	-0.988745	0.322788	0.999726
LTR73	159.134	-0.355535	0.360336	-0.986677	0.323801	0.999726
MER66_I	780.582	-0.417513	0.425102	-0.982148	0.326027	0.999726
Helitron1Nb_Mam	13.4573	-0.55477	0.565146	-0.981639	0.326278	0.999726
L1MEf_5end	629.122	-0.472009	0.481788	-0.979704	0.327232	0.999726
L1PREC1	129784	-0.457775	0.468712	-0.976665	0.328735	0.999726
MER92C	22.9919	-0.504156	0.517368	-0.974463	0.329827	0.999726
KANGA2_A	29.1267	-0.532939	0.549786	-0.969357	0.332367	0.999726
CHESHIRE_B	608.333	-0.433711	0.449116	-0.9657	0.334194	0.999726
EUTREP15	16.8817	-0.549267	0.571696	-0.960768	0.336669	0.999726
MER96B	67.5182	-0.443589	0.464222	-0.955555	0.339297	0.999726
L1ME5	175.489	-0.480909	0.504227	-0.953756	0.340207	0.999726
HUERS-P3B	5745.84	-0.442192	0.464755	-0.951452	0.341375	0.999726
L1MA4A	6142.35	-0.440281	0.463059	-0.95081	0.341701	0.999726
ALR_	8697.69	0.492399	0.519335	0.948134	0.343061	0.999726
Tigger12A	11.9824	-0.53189	0.568256	-0.936004	0.349271	0.999726
MER33	478.551	-0.406114	0.435073	-0.933439	0.350593	0.999726
L1M4B	3451.19	-0.42948	0.46171	-0.930193	0.352271	0.999726
L1M3C_5	153.59	-0.412883	0.45081	-0.915869	0.359735	0.999726
MLT1J	76.3213	0.388531	0.425369	0.913399	0.361033	0.999726
LTR80A	4.49292	0.521464	0.57135	0.912689	0.361406	0.999726
MER41D	202.944	-0.381061	0.417599	-0.912504	0.361503	0.999726
MER58D	158.417	-0.382322	0.420986	-0.908159	0.363794	0.999726
LTR16B2	5.36204	0.515698	0.569227	0.905963	0.364955	0.999726
Tigger9b	192.033	-0.39282	0.433711	-0.905718	0.365085	0.999726
PrimLTR79	83.5865	-0.436324	0.482213	-0.904836	0.365552	0.999726
Tigger3d	144.124	-0.437566	0.483895	-0.904258	0.365859	0.999726
HSAT4	73.0964	-0.409558	0.456761	-0.896657	0.369902	0.999726
LTR41	138.015	-0.428527	0.478462	-0.895635	0.370448	0.999726
ZOMBI	5369.01	-0.399078	0.446476	-0.893839	0.371408	0.999726
TIGGER5_A	427.871	-0.425353	0.477153	-0.891438	0.372694	0.999726
MER104C	16.0982	-0.492576	0.553291	-0.890265	0.373324	0.999726
LTR22C2	293.13	-0.452381	0.509072	-0.88864	0.374197	0.999726
UCON104	1.32249	-0.295983	0.333597	-0.887247	0.374946	NA
TIGGER2	9442.28	-0.34316	0.389051	-0.882044	0.377753	0.999726
MER61A	503.016	0.360143	0.408429	0.881774	0.377899	0.999726
TIGGER6B	216.012	-0.411879	0.467237	-0.881521	0.378036	0.999726
L1MCA_5	3049.71	-0.400074	0.45493	-0.87942	0.379174	0.999726
MER41G	95.8377	-0.356821	0.406026	-0.878814	0.379502	0.999726
MER30B	1662.49	-0.304094	0.346352	-0.87799	0.379949	0.999726
HERVG25	104.013	-0.413979	0.47179	-0.877464	0.380235	0.999726
L1M2_5	2982.13	-0.382904	0.437596	-0.875016	0.381565	0.999726
MER121	59.2774	-0.464271	0.530624	-0.874953	0.381599	0.999726
LTR14C	515.917	-0.435907	0.499095	-0.873393	0.382449	0.999726
L1MA9	7499.56	-0.39912	0.457701	-0.872009	0.383204	0.999726
MER34	170.092	-0.413928	0.478035	-0.865895	0.386548	0.999726
MER5C	72.6461	-0.386274	0.44828	-0.861679	0.388864	0.999726
UCON107	81.8987	-0.488601	0.56872	-0.859124	0.390272	0.999726
L1MEC_5	1730.66	-0.394687	0.460238	-0.857572	0.391129	0.999726
6kbHsap	3415.63	0.421702	0.492677	0.855942	0.39203	0.999726
LTR56	465.278	-0.376735	0.441256	-0.853778	0.393228	0.999726
L1MC5	450.47	-0.378141	0.444553	-0.85061	0.394986	0.999726
CHARLIE4	139.164	-0.382203	0.449859	-0.849606	0.395544	0.999726
SN5	101.63	-0.458073	0.539752	-0.848673	0.396063	0.999726
HERVFH19I	681.86	0.335076	0.395412	0.847409	0.396767	0.999726
GOLEM_B	3256.97	-0.375917	0.443704	-0.847224	0.39687	0.999726
LTR1	518.987	0.343576	0.406214	0.845801	0.397664	0.999726
MLT1L	10.8401	-0.477009	0.563995	-0.845768	0.397682	0.999726
L1MB8	9527.37	-0.377136	0.446745	-0.844185	0.398566	0.999726
BSRb	2.89731	0.369104	0.437634	0.843409	0.399	0.999726
MER34B	264.465	-0.367508	0.436292	-0.842344	0.399596	0.999726
MER107	944.714	-0.387	0.4599	-0.841488	0.400075	0.999726
HERV57I	202.418	-0.374192	0.446521	-0.838018	0.402021	0.999726
Tigger13a	26.5895	-0.449021	0.536811	-0.836459	0.402897	0.999726
L1PB4	5680.48	-0.394015	0.472248	-0.834339	0.40409	0.999726
MER63C	184.069	-0.369966	0.444165	-0.832948	0.404874	0.999726
MER44A	1202.45	-0.368604	0.446134	-0.826218	0.40868	0.999726
LTR16D	5.53057	0.47348	0.573567	0.8255	0.409088	0.999726
CHESHIRE	582.402	-0.367246	0.445793	-0.823805	0.41005	0.999726
L1MC4_5end	87.9795	-0.430253	0.522522	-0.823417	0.410271	0.999726
L1MB6_5	794.258	-0.360298	0.438428	-0.821795	0.411193	0.999726
CHARLIE9	524.752	-0.433126	0.527728	-0.820737	0.411796	0.999726
L1PA15	11915.7	-0.354375	0.432305	-0.819733	0.412369	0.999726
LTR1F2	363.057	0.375476	0.458168	0.819516	0.412492	0.999726
CHARLIE1	1675.35	-0.386354	0.472691	-0.81735	0.413729	0.999726
LTR85c	1.5289	0.324991	0.397673	0.817231	0.413796	NA
L1ME1	3610.04	-0.380397	0.465563	-0.81707	0.413889	0.999726
L1MC3	3134.62	-0.361132	0.442076	-0.8169	0.413986	0.999726
RICKSHA_0	349.606	-0.392857	0.481333	-0.816185	0.414394	0.999726
EUTREP11	4.72882	-0.46579	0.571313	-0.815297	0.414902	0.999726
GOLEM	6932.46	-0.347568	0.426401	-0.815121	0.415003	0.999726
L1M6_5end	2.25294	-0.436868	0.536102	-0.814897	0.415131	NA
CHARLIE10	126.37	-0.44024	0.543095	-0.810613	0.417588	0.999726
LTR33B	20.3737	0.463717	0.573504	0.808569	0.418763	0.999726
MER4I	5347.05	-0.367525	0.45567	-0.80656	0.41992	0.999726
HSATI	62.0046	-0.441539	0.547883	-0.805901	0.4203	0.999726
LTR83	16.4244	-0.421048	0.523056	-0.804978	0.420833	0.999726
L1	225537	-0.368166	0.457785	-0.804234	0.421262	0.999726
LTR54B	155.255	-0.326906	0.407029	-0.803152	0.421887	0.999726
GSATII	182.928	0.335063	0.418165	0.801269	0.422976	0.999726
UCON42	6.08289	-0.457477	0.572529	-0.799046	0.424263	0.999726
X13_LINE	0.99998	-0.246793	0.309225	-0.798103	0.424811	NA
L1MEg_5end	320.848	-0.371872	0.466956	-0.796375	0.425814	0.999726
L1P4c_5end	49.8733	0.419326	0.526658	0.796202	0.425915	0.999726
L1PREC2	66641.2	-0.363791	0.458263	-0.793849	0.427283	0.999726
MER5A1	828.789	-0.284234	0.358662	-0.792486	0.428078	0.999726
LTR11	30.1894	-0.407447	0.515983	-0.789651	0.429732	0.999726
L1MA7	5405.23	-0.363915	0.462267	-0.78724	0.431141	0.999726
MLT1M	11.3812	-0.44392	0.565248	-0.785356	0.432245	0.999726
MER94B	0.621372	0.24881	0.317118	0.784598	0.43269	NA
L1MA5	4886.54	-0.368561	0.469787	-0.784529	0.43273	0.999726
FORDPREFECT	31.4465	-0.422518	0.539458	-0.783227	0.433494	0.999726
LTR37A	78.0092	-0.413465	0.527983	-0.783102	0.433567	0.999726
L1PB1	15786	-0.348498	0.446725	-0.780117	0.435322	0.999726
L1P4a_5end	1491.9	-0.352731	0.452468	-0.77957	0.435644	0.999726
L1MA1	8468.64	-0.363405	0.466211	-0.779487	0.435693	0.999726
DNA1_Mam	25.1562	-0.434454	0.55771	-0.778996	0.435982	0.999726
Tigger4a	1224.68	-0.377201	0.484943	-0.777825	0.436672	0.999726
HERV46I	143.692	0.356873	0.45898	0.777535	0.436843	0.999726
MER75	496.667	-0.368723	0.475061	-0.776159	0.437655	0.999726
UCON77	1.34326	-0.340823	0.439484	-0.775509	0.438039	NA
L1MC1	12979.3	-0.339077	0.437743	-0.774603	0.438574	0.999726
L1P_MA2	36661.2	-0.369254	0.477329	-0.773584	0.439177	0.999726
LTR87	52.4262	-0.392031	0.507161	-0.77299	0.439528	0.999726
L1MC2	5079.93	-0.340227	0.440436	-0.772478	0.439832	0.999726
LTR1B1	270.964	0.338274	0.43903	0.770503	0.441001	0.999726
MER106B	82.2084	-0.362586	0.470662	-0.770373	0.441079	0.999726
L1MEB_5	43.8275	-0.370373	0.480772	-0.770371	0.44108	0.999726
KER	0.732443	0.235027	0.305162	0.77017	0.441199	NA
L1MB3_5	2513.92	-0.346257	0.451053	-0.767664	0.442687	0.999726
MER22	1654.33	-0.281337	0.367092	-0.766394	0.443442	0.999726
BSR	144.156	0.437909	0.571763	0.765893	0.44374	0.999726
LTR9A1	1187.38	-0.305771	0.400436	-0.763595	0.445109	0.999726
LTR61	293.263	-0.314018	0.411307	-0.763465	0.445186	0.999726
MER2B	1809.96	-0.323194	0.424246	-0.761806	0.446176	0.999726
MER45B	145.71	-0.317838	0.417347	-0.761567	0.446319	0.999726
LTR86A2	1.69043	-0.373392	0.490589	-0.761109	0.446592	NA
LTR29	226.612	-0.354306	0.465674	-0.760847	0.446748	0.999726
MER39	1218.5	-0.2974	0.390936	-0.760738	0.446813	0.999726
HERV49I	1245.29	-0.35897	0.472545	-0.759653	0.447462	0.999726
Charlie22a	12.2683	-0.434452	0.572108	-0.759388	0.44762	0.999726
HSMAR1	5712.47	-0.236096	0.311006	-0.759137	0.447771	0.999726
Tigger3b	7587.77	-0.334138	0.440613	-0.758347	0.448243	0.999726
LTR10C	3246.96	-0.306375	0.404758	-0.756933	0.44909	0.999726
L1MEe_5end	72.6265	-0.406528	0.537123	-0.756863	0.449132	0.999726
ALRb	1117.33	0.420598	0.556863	0.755297	0.450071	0.999726
L1ME2	1723.83	-0.364251	0.482503	-0.75492	0.450297	0.999726
MER82	1298.16	-0.34645	0.461404	-0.75086	0.452737	0.999726
MER69A	37.1084	-0.417676	0.558037	-0.748473	0.454175	0.999726
L1PB2c	66132	-0.351554	0.472176	-0.744541	0.45655	0.999726
Tigger2b_Pri	1815.4	-0.323875	0.436428	-0.742103	0.458025	0.999726
TIGGER9	5.80642	0.423057	0.571619	0.740104	0.459237	0.999726
X12_LINE	3.77261	0.314531	0.427061	0.736501	0.461426	0.999726
TIGGER7	2503.5	-0.306267	0.415871	-0.736448	0.461458	0.999726
LTR60	43.2838	0.340848	0.464332	0.734061	0.462911	0.999726
LTR10B1	197.249	0.315142	0.429545	0.733665	0.463153	0.999726
Tigger3c	3035.8	-0.329868	0.449812	-0.733346	0.463347	0.999726
LTR35	151.424	-0.275572	0.376462	-0.732004	0.464166	0.999726
L1PA6	32111.5	-0.324795	0.443726	-0.731972	0.464186	0.999726
L1MA4	8496.47	-0.353801	0.483458	-0.731812	0.464283	0.999726
L1MEE_5	18.1913	-0.388866	0.531374	-0.731812	0.464283	0.999726
L1MB7	11781.8	-0.333208	0.455883	-0.730906	0.464836	0.999726
L1PA3	31615.3	-0.339596	0.465816	-0.729036	0.465979	0.999726
L1ME_ORF2	10655.1	-0.348494	0.478335	-0.728556	0.466274	0.999726
LTR67B	46.4082	0.354754	0.48828	0.726538	0.467509	0.999726
CHARLIE8A	66.3584	0.299312	0.413261	0.724268	0.468901	0.999726
MER76	75.0319	0.372658	0.514832	0.723844	0.469162	0.999726
MER61B	330.772	0.345315	0.477402	0.72332	0.469484	0.999726
MER44B	1684.44	-0.303671	0.420568	-0.722051	0.470263	0.999726
MER122	11.3904	-0.409517	0.567634	-0.721445	0.470636	0.999726
MSR1	199.752	0.33847	0.469582	0.720789	0.471039	0.999726
MLT1G1	65.3579	-0.311643	0.432449	-0.720645	0.471128	0.999726
ERVL-E	297.456	-0.280107	0.388691	-0.720642	0.47113	0.999726
HSMAR2	6386.82	-0.334075	0.464812	-0.718731	0.472307	0.999726
HARLEQUIN	8075.45	-0.270515	0.377555	-0.716492	0.473687	0.999726
LTR39	1185.9	-0.260621	0.364263	-0.715473	0.474317	0.999726
CHARLIE5	918.718	-0.307833	0.430709	-0.714713	0.474786	0.999726
L1MB1	3824.09	-0.337039	0.472273	-0.713653	0.475442	0.999726
MER6	1226.19	-0.31075	0.436443	-0.712006	0.476461	0.999726
L1MD3	2448.01	-0.311109	0.437502	-0.711103	0.477021	0.999726
MER57E2	49.2293	-0.363368	0.511023	-0.71106	0.477047	0.999726
EuthAT-2B	12.3558	-0.401786	0.565173	-0.710908	0.477141	0.999726
L1PA7	48154	-0.313844	0.442822	-0.708736	0.478488	0.999726
L1MD1	1259.29	-0.311747	0.440473	-0.707756	0.479097	0.999726
LTR85a	1.0179	0.291466	0.412277	0.706966	0.479587	NA
L1MD2	4180.12	-0.318656	0.450809	-0.706853	0.479658	0.999726
L1P4e_5end	408.511	-0.290917	0.411745	-0.706546	0.479849	0.999726
MER11B	10721.3	-0.313182	0.444511	-0.704553	0.481088	0.999726
ZOMBI_A	1030.43	-0.342824	0.488244	-0.702156	0.482582	0.999726
L1MDA_5	2132.33	-0.324533	0.463787	-0.699745	0.484087	0.999726
GOLEM_A	2321.31	-0.335979	0.481174	-0.698249	0.485022	0.999726
MER11C	4258.52	-0.287309	0.411583	-0.698058	0.485141	0.999726
LTR81A	0.467526	-0.208944	0.299804	-0.696936	0.485843	NA
Charlie15a	1.93112	-0.288773	0.41473	-0.69629	0.486247	NA
LTR22B1	512.19	-0.339759	0.488512	-0.695498	0.486743	0.999726
L1MB4	8289.45	-0.321115	0.463243	-0.693188	0.488191	0.999726
LTR68	22.3393	0.365608	0.527676	0.692864	0.488395	0.999726
MER4A1	6556.47	-0.241777	0.350213	-0.690371	0.489961	0.999726
L1MA8	5361.97	-0.329196	0.478297	-0.688267	0.491285	0.999726
TIGGER5	528.384	-0.291821	0.424399	-0.687609	0.491699	0.999726
LTR6A	437.354	-0.288575	0.420902	-0.685611	0.492959	0.999726
HAL1	250.695	-0.307809	0.45073	-0.682912	0.494662	0.999726
L1MB2	7845.43	-0.300773	0.440923	-0.682145	0.495147	0.999726
L1ME4	97.8258	-0.348543	0.511679	-0.681175	0.49576	0.999726
Charlie18a	21.2135	-0.390153	0.573274	-0.680569	0.496144	0.999726
TIGGER1	63549.8	-0.30313	0.445739	-0.680061	0.496466	0.999726
LTR24B	332.003	-0.288287	0.424233	-0.67955	0.49679	0.999726
L1ME3	892.653	-0.319313	0.471028	-0.677907	0.497831	0.999726
L1MA6	4195.66	-0.316987	0.468486	-0.67662	0.498647	0.999726
MamRep38	1.2096	0.254525	0.376509	0.676012	0.499033	NA
L1MCC_5	67.2595	-0.326233	0.484433	-0.673434	0.500671	0.999726
LTR71B	662.602	0.318778	0.474018	0.672503	0.501264	0.999726
ALRa	641.881	0.360098	0.536204	0.671569	0.501858	0.999726
MER4C	760.229	-0.283302	0.42296	-0.669807	0.502981	0.999726
MER28	1882.26	-0.260528	0.388962	-0.669802	0.502984	0.999726
L1MB3	14400	-0.290407	0.436215	-0.665744	0.505575	0.999726
X9c_DNA	1.1869	0.247988	0.373781	0.663457	0.507038	NA
L1PA16_5	5370.23	-0.326324	0.491927	-0.663359	0.5071	0.999726
Helitron3Na_Mam	9.79755	-0.377241	0.569937	-0.661901	0.508035	0.999726
Kanga11a	1.06793	-0.239237	0.361717	-0.661395	0.508359	NA
LTR48	449.131	-0.282815	0.42817	-0.66052	0.50892	0.999726
LTR25	396.46	0.222455	0.337225	0.659663	0.50947	0.999726
MER57A1	1879.12	-0.305088	0.462632	-0.659463	0.509599	0.999726
Ricksha_a	232.739	-0.333625	0.506136	-0.65916	0.509793	0.999726
BSRa	21.6479	-0.342226	0.519668	-0.658548	0.510186	0.999726
MER61I	3915.93	-0.264065	0.401088	-0.658372	0.510299	0.999726
X4b_DNA	4.11831	0.364173	0.555831	0.655187	0.512348	0.999726
LTR23	371.205	-0.267103	0.410069	-0.651359	0.514815	0.999726
MLT1F_I	214.061	-0.279865	0.430241	-0.650484	0.515379	0.999726
MER113	33.1399	-0.33573	0.516174	-0.650421	0.51542	0.999726
LTR33C	16.4681	0.34572	0.531733	0.650176	0.515578	0.999726
CHARLIE1A	1154.23	-0.3022	0.465361	-0.649389	0.516087	0.999726
MER104	26.7214	-0.347337	0.535017	-0.649208	0.516204	0.999726
L1M3A_5	536.523	-0.305816	0.47107	-0.649193	0.516214	0.999726
X2_LR	6.71966	0.371386	0.572848	0.648314	0.516782	0.999726
MER57B2	413.035	-0.283693	0.439384	-0.645662	0.518498	0.999726
CHESHIRE_A	1555.92	-0.241347	0.374147	-0.645059	0.518889	0.999726
LTR82B	12.6192	-0.366719	0.568519	-0.645043	0.518899	0.999726
MER77	514.796	0.289327	0.448689	0.644827	0.519039	0.999726
MER119	163.852	-0.311055	0.483736	-0.643027	0.520206	0.999726
HERVE	6865.07	-0.264103	0.412463	-0.640307	0.521973	0.999726
MER65I	164.232	-0.311197	0.487571	-0.638261	0.523304	0.999726
Charlie13a	3.1594	-0.350889	0.550575	-0.637313	0.523921	0.999726
MER44C	1615.19	-0.257489	0.405908	-0.634353	0.525851	0.999726
L1PA14	8830.02	-0.293608	0.463487	-0.633476	0.526423	0.999726
HERVL	27681.4	-0.271305	0.428607	-0.632993	0.526738	0.999726
L1PA13_5	1939.87	-0.252531	0.40042	-0.630664	0.52826	0.999726
HERVH	4973.6	0.312347	0.496451	0.629159	0.529245	0.999726
HERV3	1441.18	0.292969	0.467015	0.627323	0.530447	0.999726
MER21I	398.24	-0.261804	0.418394	-0.625736	0.531488	0.999726
L1MB5	5722.83	-0.27106	0.43366	-0.625052	0.531937	0.999726
UCON89	14.6142	0.357082	0.572981	0.623201	0.533153	0.999726
L1ME3A	720.803	-0.277733	0.44625	-0.622371	0.533698	0.999726
L1HS	141493	-0.276821	0.444986	-0.622089	0.533884	0.999726
L1M2A1_5	273.927	-0.250186	0.402459	-0.621644	0.534176	0.999726
LTR27E	190.11	-0.290786	0.470013	-0.618677	0.536129	0.999726
L1PA14_5	666.982	-0.283538	0.458515	-0.618382	0.536323	0.999726
THER2	39.6335	0.307677	0.497945	0.617893	0.536646	0.999726
MER4E1	1928.8	-0.256268	0.414899	-0.617663	0.536798	0.999726
TIGGER5A	1308.56	-0.302451	0.489786	-0.617516	0.536895	0.999726
L1PA4	41852	-0.281524	0.456093	-0.617252	0.537068	0.999726
EUTREP10	1.40534	-0.265657	0.430437	-0.617179	0.537117	NA
L1PA12	8855.52	-0.271323	0.44067	-0.615705	0.538089	0.999726
HERVL66I	1100.17	-0.317136	0.515081	-0.615702	0.538091	0.999726
X6a_DNA	2.20403	-0.314661	0.511568	-0.615092	0.538494	NA
LTR75_1	38.1264	0.303713	0.493903	0.614925	0.538604	0.999726
L1MED_5	47.5791	-0.319149	0.52006	-0.613678	0.539428	0.999726
L1PA10	20644.2	-0.266026	0.433583	-0.613552	0.539511	0.999726
L1PA13	18251.1	-0.270017	0.440235	-0.613348	0.539647	0.999726
L1PA17_5	118.1	-0.251171	0.40967	-0.613106	0.539806	0.999726
LTR71A	540.497	-0.273462	0.446322	-0.612702	0.540074	0.999726
HERV-K14I	1418.3	-0.239136	0.391281	-0.611162	0.541092	0.999726
L1PA5	38715.7	-0.271721	0.445906	-0.609369	0.54228	0.999726
HSFAU	7967.6	0.23431	0.384983	0.608624	0.542774	0.999726
MamGypLTR2c	1.81337	-0.300111	0.495368	-0.605835	0.544624	NA
L1PA8	26893.7	-0.264786	0.439559	-0.60239	0.546915	0.999726
L1MDB_5	240.595	-0.273342	0.454701	-0.601147	0.547742	0.999726
LTR15	600.989	-0.225359	0.374988	-0.600976	0.547856	0.999726
MER83	668.865	-0.230724	0.384605	-0.5999	0.548573	0.999726
L1ME3E_3end	152.302	-0.281196	0.468965	-0.59961	0.548766	0.999726
MLT1K	37.553	0.30818	0.514678	0.598781	0.549319	0.999726
MLT1O	14.1263	0.322797	0.541134	0.59652	0.550828	0.999726
MER9B	575.002	-0.222631	0.373369	-0.596275	0.550991	0.999726
MARNA	50.4973	-0.288975	0.484732	-0.596154	0.551072	0.999726
MER1A	8562.56	-0.241126	0.405881	-0.594081	0.552458	0.999726
L1MA5A	4554.79	-0.287285	0.484541	-0.592901	0.553247	0.999726
L2C	3.95748	-0.293875	0.496738	-0.591611	0.554111	0.999726
MER54	160.118	-0.284356	0.482479	-0.589365	0.555617	0.999726
LTR2C	811.002	0.255303	0.433855	0.588452	0.556229	0.999726
L1PB2	7777.83	-0.274192	0.467327	-0.586724	0.557389	0.999726
MLT1G	33.3381	-0.312339	0.532505	-0.586547	0.557508	0.999726
BSRf	79.3557	-0.235475	0.402184	-0.585491	0.558218	0.999726
L1MA3	11892.6	-0.278195	0.476442	-0.583901	0.559287	0.999726
MLT-int	1128.34	-0.248995	0.427875	-0.581934	0.560611	0.999726
L1M2A_5	579.23	0.249778	0.43033	0.580435	0.561622	0.999726
HERV52I	96.2353	0.325511	0.562505	0.57868	0.562805	0.999726
LTR78	1.73155	-0.263499	0.455364	-0.578655	0.562822	NA
L1PBA_5	8738.9	-0.231383	0.40003	-0.578415	0.562984	0.999726
MER4CL34	324.426	-0.270722	0.469052	-0.577168	0.563826	0.999726
MER44D	1413.44	-0.2362	0.409558	-0.57672	0.564129	0.999726
MER58B	995.602	-0.24236	0.421462	-0.575047	0.56526	0.999726
MER112	162.503	-0.215602	0.375234	-0.574581	0.565575	0.999726
MLT1H1	91.8952	-0.257038	0.448442	-0.573179	0.566523	0.999726
MER53	458.303	-0.271828	0.474354	-0.573049	0.566611	0.999726
MER6A	1049.29	-0.226983	0.396316	-0.572732	0.566826	0.999726
MER4D1	4065.39	-0.234129	0.409689	-0.571481	0.567674	0.999726
LTR16E1	33.3413	-0.289769	0.509887	-0.568301	0.569831	0.999726
Tigger15a	12.1988	-0.309664	0.548997	-0.564053	0.572718	0.999726
L1PB3	4674.86	-0.267145	0.474772	-0.562681	0.573652	0.999726
CER	3715.69	-0.282941	0.503207	-0.562277	0.573928	0.999726
MER80	141.896	-0.269143	0.478693	-0.562247	0.573948	0.999726
TIGGER5_B	280.661	-0.278499	0.496341	-0.561104	0.574727	0.999726
MARE8	0.879627	-0.193339	0.345231	-0.560028	0.57546	NA
MER104B	7.19327	-0.30889	0.552407	-0.55917	0.576045	0.999726
MER52D	1060.68	0.229375	0.41021	0.559165	0.576049	0.999726
L1M1_5	16450.8	-0.235608	0.421742	-0.558655	0.576397	0.999726
L1ME3C_3end	175.705	-0.27674	0.499149	-0.554424	0.579289	0.999726
L1PA2	15117.3	-0.257914	0.466904	-0.552393	0.580679	0.999726
MER74B	84.7829	-0.250823	0.454258	-0.552159	0.580839	0.999726
L1PA16	22995.5	-0.261671	0.474117	-0.551912	0.581009	0.999726
MER83BI	487.292	-0.232562	0.422022	-0.551067	0.581588	0.999726
LOOPER	150.05	-0.278573	0.506711	-0.549766	0.58248	0.999726
PABL_AI	3069.52	-0.267837	0.490708	-0.545818	0.585191	0.999726
LTR18C	151.331	-0.244796	0.449487	-0.544612	0.58602	0.999726
MLT2B4	2135.94	-0.238942	0.439755	-0.543354	0.586886	0.999726
HERVIP10F	1906.53	-0.18912	0.348069	-0.54334	0.586896	0.999726
LTR1F	280.045	0.239825	0.443364	0.540921	0.588562	0.999726
BLACKJACK	57.593	-0.271612	0.503438	-0.539516	0.589531	0.999726
LTR44	110.444	-0.263415	0.48904	-0.538637	0.590137	0.999726
MLT1H_I	42.56	0.26286	0.491152	0.535191	0.592518	0.999726
LTR1C	81.3489	0.248654	0.465823	0.533795	0.593483	0.999726
MER91A	1.00257	-0.23773	0.446365	-0.53259	0.594317	NA
L1MC4	2367.12	-0.231608	0.437426	-0.52948	0.596473	0.999726
MLT1_I	647.631	-0.22337	0.422377	-0.528841	0.596916	0.999726
MLT2B2	1020.06	-0.224592	0.42524	-0.528154	0.597392	0.999726
MER39B	1723.07	-0.242366	0.460729	-0.526049	0.598854	0.999726
Eutr14	0.378349	-0.156922	0.298866	-0.525059	0.599542	NA
EUTREP12	0.311684	-0.156922	0.298866	-0.525059	0.599542	NA
LTR81C	0.376612	-0.156922	0.298866	-0.525059	0.599542	NA
SUBTEL2_sat	0.376612	-0.156922	0.298866	-0.525059	0.599542	NA
UCON132b	0.376612	-0.156922	0.298866	-0.525059	0.599542	NA
UCON47	0.311684	-0.156922	0.298866	-0.525059	0.599542	NA
X31_DNA	0.376612	-0.156922	0.298866	-0.525059	0.599542	NA
LTR43B	50.6957	-0.2225	0.424379	-0.524296	0.600073	0.999726
MERX	2.69651	0.271275	0.518021	0.523676	0.600504	0.999726
L1MC4B	358.198	-0.21489	0.410881	-0.522997	0.600976	0.999726
LTR5A	3855.11	-0.226574	0.433856	-0.522232	0.601509	0.999726
SATR2	519.027	-0.26887	0.515984	-0.521081	0.60231	0.999726
MER63D	189.195	-0.23912	0.459414	-0.520489	0.602723	0.999726
LTR24C	238.984	-0.253095	0.48704	-0.51966	0.603301	0.999726
MER68C	7.9952	-0.295433	0.568925	-0.519284	0.603563	0.999726
PABL_A	1717.53	-0.195577	0.377214	-0.518477	0.604125	0.999726
CHARLIE2B	51.9078	-0.271483	0.524289	-0.517811	0.60459	0.999726
MER92B	54.3849	-0.226649	0.439071	-0.5162	0.605714	0.999726
X29b_DNA	1.31945	-0.196455	0.381079	-0.515524	0.606187	NA
MSTC	4615.63	-0.187671	0.364905	-0.514302	0.607041	0.999726
MER45R	90.9482	-0.263099	0.513017	-0.512847	0.608058	0.999726
LTR7C	451.464	0.192187	0.375619	0.511653	0.608894	0.999726
L4	7.93829	-0.286864	0.562329	-0.510135	0.609957	0.999726
MLT1J2	82.6661	-0.224457	0.440158	-0.509945	0.61009	0.999726
LTR38B	117.912	-0.240577	0.474231	-0.5073	0.611945	0.999726
ALR	1771.58	0.284787	0.561747	0.506967	0.612178	0.999726
X17_LINE	3.63558	-0.28322	0.561179	-0.504688	0.613778	0.999726
ZOMBI_B	4463.17	-0.2234	0.443809	-0.50337	0.614704	0.999726
LTR72	196.508	-0.192153	0.38179	-0.503295	0.614757	0.999726
LTR90B	12.0409	-0.258522	0.513885	-0.503074	0.614912	0.999726
LTR14A	573.749	0.227464	0.452807	0.502343	0.615427	0.999726
LTR55	56.2324	-0.248806	0.496696	-0.500922	0.616426	0.999726
LTR2752	415.009	0.207764	0.416508	0.498825	0.617903	0.999726
X26_DNA	5.36298	-0.282178	0.565729	-0.498787	0.61793	0.999726
HERV38I	69.3498	0.228627	0.459189	0.497893	0.618559	0.999726
X34_DNA	0.837397	-0.170483	0.342511	-0.497744	0.618665	NA
UCON32	1.67245	-0.192521	0.387298	-0.497086	0.619128	NA
MER97B	35.1733	-0.257306	0.518359	-0.496386	0.619622	0.999726
L1MD1_5	219.005	-0.188495	0.379843	-0.496243	0.619723	0.999726
MER66D	131.493	-0.228141	0.460757	-0.495144	0.620499	0.999726
LTR9D	560.262	-0.189793	0.383851	-0.494446	0.620992	0.999726
MER30	5663.33	-0.20928	0.424065	-0.493508	0.621654	0.999726
LTR51	172.061	-0.214771	0.437125	-0.491327	0.623195	0.999726
LTR43	421.824	-0.197115	0.401262	-0.491239	0.623257	0.999726
MER57D	251.765	-0.219802	0.447447	-0.491236	0.62326	0.999726
LTR30	304.768	0.242483	0.494459	0.4904	0.623851	0.999726
LOR1	868.614	-0.195354	0.400105	-0.488257	0.625368	0.999726
LTR3A	1128.75	0.206995	0.425431	0.486554	0.626575	0.999726
LTR38A1	39.7624	0.233696	0.480967	0.485887	0.627047	0.999726
LTR75	19.1567	-0.250545	0.516912	-0.484696	0.627892	0.999726
LTR10G	269.958	0.222101	0.458525	0.484381	0.628115	0.999726
LOR1a_LTR	623.007	-0.20169	0.418207	-0.482273	0.629612	0.999726
MER6B	91.39	-0.257283	0.535232	-0.480695	0.630734	0.999726
EUTREP13	3.59024	0.27295	0.568228	0.480352	0.630977	0.999726
MER47B	406.444	-0.186064	0.38846	-0.478979	0.631953	0.999726
LTR47A2	526.909	-0.178531	0.372817	-0.47887	0.632031	0.999726
Eutr10	3.26867	0.26755	0.558798	0.478796	0.632084	0.999726
L1M1B_5	638.801	-0.198528	0.415209	-0.478139	0.632551	0.999726
UCON98	1.11029	0.218742	0.458068	0.477531	0.632984	NA
MER87	42.7729	-0.257833	0.540523	-0.477006	0.633358	0.999726
L1MA2	11144.5	-0.229084	0.481846	-0.47543	0.634481	0.999726
MamRep137	6.3664	0.271443	0.572685	0.473982	0.635512	0.999726
L1ME3D_3end	193.732	-0.226108	0.4771	-0.473922	0.635556	0.999726
LTR66	2185.26	-0.214257	0.45262	-0.47337	0.63595	0.999726
MER101	239.954	-0.20027	0.423661	-0.472714	0.636417	0.999726
HERV35I	793.208	-0.208429	0.443763	-0.469685	0.63858	0.999726
MamRep564	4.57344	0.26653	0.567482	0.469672	0.638589	0.999726
LTR50	27.2358	0.241071	0.514187	0.46884	0.639184	0.999726
PTR5	240.522	-0.251152	0.536781	-0.467886	0.639866	0.999726
MER51A	2347.99	-0.16428	0.352823	-0.465615	0.641491	0.999726
MER57C1	95.5893	-0.217316	0.46975	-0.46262	0.643637	0.999726
LTR10B	54.351	-0.210589	0.457834	-0.459969	0.645539	0.999726
LTR82A	16.4084	-0.260016	0.567801	-0.457934	0.647	0.999726
MER135	17.9008	0.232236	0.508658	0.456566	0.647983	0.999726
MLT2B3	496.936	0.176856	0.38862	0.455088	0.649046	0.999726
L1PA11	13152.2	-0.186309	0.409596	-0.45486	0.64921	0.999726
Tigger14a	17.3594	-0.260652	0.573529	-0.45447	0.649491	0.999726
MER31B	317.347	-0.199002	0.4384	-0.453928	0.649881	0.999726
MER31	376.41	-0.195705	0.432975	-0.452	0.651269	0.999726
MER85	1783.07	-0.207774	0.46399	-0.447799	0.654298	0.999726
MER11A	7149.19	-0.19008	0.426418	-0.44576	0.65577	0.999726
X27_DNA	5.54858	-0.245394	0.55137	-0.445062	0.656275	0.999726
MER52A	1212.59	0.167279	0.382534	0.437292	0.6619	0.999726
L1MEA_5	20.9981	-0.237584	0.545119	-0.435839	0.662954	0.999726
MER45C	40.1442	-0.198653	0.456253	-0.435402	0.663271	0.999726
MER90	60.2117	0.203069	0.467512	0.43436	0.664027	0.999726
MER4E	3627.68	-0.190072	0.437673	-0.434279	0.664086	0.999726
MER70C	37.4409	-0.228601	0.527735	-0.433175	0.664888	0.999726
LTR9	983.608	0.18606	0.43103	0.431663	0.665986	0.999726
Charlie21a	1.16187	-0.159294	0.370176	-0.430319	0.666964	NA
HERV4_LTR	0.589599	-0.129418	0.30218	-0.428279	0.668448	NA
MER58A	1028.92	-0.175011	0.412166	-0.424614	0.671118	0.999726
L1MA9_5	279.212	0.158291	0.373411	0.423907	0.671634	0.999726
MER4B	960.113	-0.145582	0.34405	-0.423142	0.672191	0.999726
L1P4b_5end	120.85	0.193763	0.458156	0.422918	0.672355	0.999726
FORDPREFECT_A	2.12546	0.195564	0.462667	0.422688	0.672523	NA
LTR1D	920.14	0.180225	0.428316	0.420774	0.67392	0.999726
MLT1E1	270.836	-0.176164	0.419124	-0.420314	0.674256	0.999726
LTR72B	245.594	0.222281	0.530286	0.419171	0.675091	0.999726
Eutr18	0.317733	0.125057	0.298891	0.418403	0.675652	NA
EUTREP8	0.36313	0.125057	0.298891	0.418403	0.675652	NA
UCON46	0.317733	0.125057	0.298891	0.418403	0.675652	NA
HERVS71	974.345	-0.182826	0.438172	-0.417248	0.676497	0.999726
UCON53	0.28094	0.124699	0.298884	0.417216	0.67652	NA
UCON81	0.28094	0.124699	0.298884	0.417216	0.67652	NA
EUTREP6	0.244148	0.124489	0.29888	0.416517	0.677032	NA
UCON54	0.244148	0.124489	0.29888	0.416517	0.677032	NA
UCON82	0.244148	0.124489	0.29888	0.416517	0.677032	NA
MER11D	1570.68	-0.160645	0.386479	-0.415663	0.677657	0.999726
LTR60B	54.8133	-0.189459	0.455871	-0.415599	0.677704	0.999726
MER94	9.32341	0.237619	0.572666	0.414935	0.67819	0.999726
MLT1F2	237.936	-0.147966	0.356677	-0.414847	0.678254	0.999726
L1MA10	1112.16	-0.186499	0.449615	-0.414796	0.678291	0.999726
MER34D	133.805	-0.204624	0.496621	-0.412034	0.680315	0.999726
MER74C	27.8004	-0.211743	0.518623	-0.40828	0.683068	0.999726
LTR53B	59.0137	0.170894	0.420409	0.406495	0.684379	0.999726
MamRep434	14.3922	0.230666	0.573487	0.402217	0.687525	0.999726
ERV3-16A3_LTR	6.2646	-0.230614	0.573519	-0.402104	0.687607	0.999726
GOLEM_C	705.65	-0.18924	0.471404	-0.401439	0.688097	0.999726
LTR42	284.468	-0.15598	0.390432	-0.399506	0.68952	0.999726
LTR10D	561.799	-0.164499	0.412058	-0.399214	0.689736	0.999726
MER65D	181.898	-0.159572	0.400602	-0.39833	0.690387	0.999726
MER68A	1385.68	-0.152582	0.383439	-0.39793	0.690682	0.999726
L1ME3F_3end	128.597	-0.198928	0.500592	-0.397386	0.691083	0.999726
MLT2D	428.554	-0.175641	0.445161	-0.394557	0.69317	0.999726
X29a_DNA	1.02336	-0.122003	0.310338	-0.39313	0.694224	NA
LTR21C	23.8936	0.224461	0.572054	0.392378	0.694779	0.999726
MLT2F	92.2459	-0.17309	0.441326	-0.392205	0.694906	0.999726
ORSL	75.6	-0.184577	0.471445	-0.391513	0.695418	0.999726
LTR06	11.9432	-0.224052	0.573556	-0.390637	0.696065	0.999726
LTR25-int	661.183	-0.17912	0.462562	-0.387235	0.698583	0.999726
LTR47B	105.782	-0.183282	0.474556	-0.386218	0.699335	0.999726
EutTc1-N1	0.746484	-0.117652	0.305754	-0.384792	0.700392	NA
LTR59	97.7063	0.176252	0.459474	0.383596	0.701278	0.999726
LTR5_Hs	8393.48	-0.135654	0.354866	-0.382269	0.702262	0.999726
LTR6B	852.392	-0.164689	0.431375	-0.381778	0.702626	0.999726
THE1A	15886.9	-0.157066	0.413206	-0.380116	0.703859	0.999726
MER52C	840.711	0.150632	0.398792	0.377722	0.705637	0.999726
LTR22C	193.054	-0.183605	0.486306	-0.377551	0.705764	0.999726
LTR76	1063.5	-0.136677	0.365664	-0.373778	0.70857	0.999726
LTR35B	34.1671	-0.19615	0.525424	-0.373317	0.708913	0.999726
MIRc	769.922	-0.134382	0.360379	-0.372891	0.70923	0.999726
LOR1I	2758.76	-0.165434	0.44401	-0.372591	0.709453	0.999726
LTR3B	852.861	0.137082	0.368671	0.371827	0.710021	0.999726
MER8	212.615	0.158842	0.427839	0.371266	0.71044	0.999726
L2	1434.03	-0.121275	0.326995	-0.370877	0.710729	0.999726
MER80B	2.97108	0.202864	0.548504	0.369849	0.711495	0.999726
HUERS-P2	453.937	0.16847	0.457889	0.367928	0.712927	0.999726
HERVK22I	6653.56	-0.161219	0.439103	-0.367156	0.713503	0.999726
MST_I	7196.37	-0.148705	0.40844	-0.364081	0.715797	0.999726
MamRep4096	7.26587	0.208037	0.573565	0.362708	0.716823	0.999726
MER31_I	228.229	-0.162798	0.449582	-0.362111	0.717269	0.999726
L1MB4_5	270.967	-0.158252	0.439798	-0.359829	0.718975	0.999726
MER49	1515	-0.123019	0.342044	-0.359659	0.719102	0.999726
MLT1C2	3224.18	-0.138175	0.3846	-0.35927	0.719393	0.999726
ERVL-B4	2959.53	-0.145472	0.407027	-0.357401	0.720791	0.999726
HERVK3I	3604.72	-0.163406	0.463116	-0.35284	0.724209	0.999726
MER9	6879.46	0.156407	0.444479	0.351888	0.724922	0.999726
Charlie28	2.00081	-0.158627	0.451955	-0.350979	0.725604	NA
UCON63	1.4417	-0.147983	0.424468	-0.348633	0.727365	NA
LTR33A	9.93739	0.196705	0.566187	0.347421	0.728275	0.999726
MER51C	417.717	-0.14193	0.40929	-0.346771	0.728763	0.999726
MER41E	343.064	-0.144569	0.41715	-0.346563	0.72892	0.999726
UCON78	1.05229	-0.140424	0.406555	-0.3454	0.729793	NA
MER97C	29.1146	0.181697	0.527035	0.344753	0.73028	0.999726
CHARLIE3	5345.93	-0.127444	0.37104	-0.343479	0.731238	0.999726
LTR16D1	3.8206	-0.191417	0.558537	-0.342712	0.731815	0.999726
ZOMBI_C	21.9211	-0.189571	0.55425	-0.342032	0.732327	0.999726
LTR1C1	121.646	0.160531	0.470724	0.34103	0.733081	0.999726
SATR1	457.494	-0.159521	0.469314	-0.339902	0.73393	0.999726
SVA_A	51491.2	0.148903	0.44018	0.338277	0.735155	0.999726
EUTREP2	0.649091	-0.101724	0.303809	-0.334829	0.737754	NA
LTR46	211.473	0.14648	0.438858	0.333776	0.738549	0.999726
Charlie12	2338.54	-0.117407	0.353967	-0.331689	0.740124	0.999726
LTR27D	80.6851	-0.141513	0.427957	-0.330671	0.740893	0.999726
L2B	160.069	0.161455	0.489611	0.329761	0.741581	0.999726
LTR16A2	19.9891	-0.179776	0.545598	-0.329503	0.741775	0.999726
LTR10E	885.076	-0.124735	0.379488	-0.328693	0.742388	0.999726
MER3	1030.57	-0.144498	0.441201	-0.32751	0.743282	0.999726
MER93	30.4178	-0.171443	0.524036	-0.327158	0.743548	0.999726
L1PBA1_5	1411.53	0.128171	0.392864	0.326247	0.744238	0.999726
MER104A	8.55871	-0.18069	0.557648	-0.324021	0.745922	0.999726
LTR1B	418.245	0.135547	0.419255	0.323303	0.746466	0.999726
L2D	6.5269	-0.184192	0.573561	-0.321138	0.748106	0.999726
UCON45	1.09694	-0.099782	0.31113	-0.320709	0.748431	NA
LTR53	143.381	-0.155993	0.491819	-0.317175	0.751111	0.999726
MER66A	212.217	0.129012	0.40746	0.316624	0.751529	0.999726
HERVH48I	1008.56	0.133256	0.422001	0.315772	0.752176	0.999726
MER97A	27.6643	-0.163303	0.518082	-0.315208	0.752604	0.999726
MamGypLTR1b	0.500423	-0.0943337	0.299885	-0.314566	0.753091	NA
Eutr7	7.93459	-0.176659	0.563002	-0.313781	0.753687	0.999726
LTR45C	290.755	-0.136225	0.435154	-0.313049	0.754243	0.999726
MER52B	1149.38	0.132235	0.423555	0.312203	0.754886	0.999726
HERV19I	1253.58	-0.140138	0.452203	-0.309901	0.756636	0.999726
MER84	418.38	0.119752	0.386575	0.309778	0.75673	0.999726
LTR86C	2.73962	-0.140689	0.45908	-0.306458	0.759256	0.999726
MER20B	147.029	-0.124085	0.405093	-0.306313	0.759366	0.999726
MLT1E2	863.454	-0.124373	0.408674	-0.304334	0.760873	0.999726
MER51D	89.5606	0.122025	0.403012	0.302783	0.762056	0.999726
MER4A1_LTR	2251.55	-0.132748	0.44175	-0.300505	0.763792	0.999726
MER57I	5485.91	-0.141593	0.4735	-0.299036	0.764913	0.999726
RICKSHA	906.494	-0.124893	0.419916	-0.297424	0.766143	0.999726
MER34B_I	117.765	-0.131929	0.444174	-0.297021	0.76645	0.999726
MER61F	199.45	-0.120887	0.407975	-0.296311	0.766993	0.999726
MER58C	199.028	-0.120945	0.413274	-0.292652	0.769788	0.999726
MLT2A1	8352.9	-0.132262	0.452104	-0.292548	0.769868	0.999726
MLT1A1	3780.01	-0.112565	0.385168	-0.29225	0.770096	0.999726
Charlie27	0.155842	-0.086479	0.298866	-0.289357	0.772308	NA
Eutr4	0.155842	-0.086479	0.298866	-0.289357	0.772308	NA
LTR81B	0.188306	-0.086479	0.298866	-0.289357	0.772308	NA
LTR84b	0.188306	-0.086479	0.298866	-0.289357	0.772308	NA
LTR89	0.155842	-0.086479	0.298866	-0.289357	0.772308	NA
LTR90A	0.188306	-0.086479	0.298866	-0.289357	0.772308	NA
MamGypLTR2	0.155842	-0.086479	0.298866	-0.289357	0.772308	NA
UCON87	0.155842	-0.086479	0.298866	-0.289357	0.772308	NA
X24_DNA	0.155842	-0.086479	0.298866	-0.289357	0.772308	NA
X4_LR	0.189175	-0.086479	0.298866	-0.289357	0.772308	NA
X5b_DNA	0.189175	-0.086479	0.298866	-0.289357	0.772308	NA
X6b_DNA	0.189175	-0.086479	0.298866	-0.289357	0.772308	NA
MER113B	10.8432	-0.163922	0.566807	-0.289203	0.772426	0.999726
UCON70	2.17092	-0.117995	0.409276	-0.288301	0.773116	NA
GSAT	103.402	-0.16348	0.567806	-0.287916	0.773411	0.999726
LTR17	3310.46	0.116749	0.407317	0.286628	0.774397	0.999726
MLT1N2	50.323	-0.138508	0.483528	-0.286453	0.774531	0.999726
MLT2C2	904.901	-0.126132	0.440591	-0.286279	0.774665	0.999726
Eutr8	2.08688	0.146254	0.511364	0.286009	0.774871	NA
LTR5B	4207.67	-0.102241	0.358002	-0.285587	0.775194	0.999726
MER1B	13408.5	0.118216	0.420488	0.281141	0.778602	0.999726
LTR16E	2.30828	0.128457	0.462162	0.277948	0.781053	NA
MLT1D	2869.33	-0.105853	0.381462	-0.277494	0.781401	0.999726
MLT1C	3072.79	-0.107152	0.386655	-0.277124	0.781685	0.999726
MER45	81.956	0.116606	0.422186	0.276196	0.782398	0.999726
HERVK9I	16595.5	0.140769	0.510683	0.275649	0.782817	0.999726
MER6C	70.1157	-0.144433	0.526766	-0.274189	0.78394	0.999726
LTR79	0.942821	0.108171	0.396481	0.272828	0.784985	NA
LTR45B	395.88	-0.109791	0.405331	-0.270867	0.786493	0.999726
LTR40B	218.672	-0.111566	0.412538	-0.270438	0.786823	0.999726
X18_DNA	2.16215	0.14341	0.533363	0.268879	0.788023	NA
MER5B	238.984	0.109463	0.407365	0.26871	0.788153	0.999726
LTR1D1	485.857	0.120737	0.450111	0.26824	0.788515	0.999726
LTR27C	278.214	0.115272	0.430943	0.267488	0.789093	0.999726
Charlie11	30.8859	0.15258	0.570511	0.267445	0.789127	0.999726
EUTREP1	1.41758	0.112633	0.422652	0.26649	0.789862	NA
LTR7Y	1192.05	0.12363	0.464437	0.266193	0.790091	0.999726
MER68B	196.717	0.108521	0.408411	0.265714	0.79046	0.999726
L3	32.2047	-0.134034	0.510506	-0.262551	0.792897	0.999726
L1ME5_3end	60.318	-0.130992	0.499536	-0.262227	0.793146	0.999726
MLT1H2	108.959	0.126511	0.482733	0.262074	0.793265	0.999726
LTR81AB	3.77335	-0.144331	0.553366	-0.260823	0.794229	0.999726
UCON105	5.00115	-0.140273	0.541667	-0.258966	0.795661	0.999726
L1PA7_5	26289.6	-0.114631	0.443238	-0.258621	0.795928	0.999726
MER67D	86.966	-0.126229	0.488224	-0.258546	0.795985	0.999726
MER61C	470.273	0.118454	0.460071	0.257469	0.796817	0.999726
MER124	5.87447	-0.146538	0.569895	-0.257133	0.797076	0.999726
LTR16D2	6.16765	0.146576	0.570885	0.256753	0.797369	0.999726
MLT2E	11.7312	0.140713	0.551751	0.25503	0.7987	0.999726
HERVP71A_I	2086.88	-0.111063	0.436733	-0.254304	0.799261	0.999726
ORSL-2b	4.66999	0.120082	0.472355	0.254221	0.799325	0.999726
PABL_B	397.814	-0.102934	0.405129	-0.254077	0.799436	0.999726
LTR47A	455.358	-0.109562	0.435275	-0.251708	0.801267	0.999726
LTR16C	95.7259	0.106121	0.425593	0.249348	0.803092	0.999726
MER65A	737.926	-0.102717	0.412862	-0.248794	0.80352	0.999726
MER95	90.2216	-0.133521	0.539698	-0.247399	0.804599	0.999726
X33a_DNA	6.94616	-0.134728	0.546604	-0.246482	0.805309	0.999726
LTR7B	2305.84	0.109487	0.447904	0.244443	0.806887	0.999726
MER65C	338.825	-0.101529	0.416682	-0.243661	0.807494	0.999726
LTR88c	1.45376	-0.0910378	0.374888	-0.24284	0.808129	NA
LTR41C	83.9771	0.112665	0.465094	0.242241	0.808594	0.999726
HERVK11I	3444.38	-0.118939	0.491603	-0.24194	0.808826	0.999726
MER74A	350.423	-0.114685	0.475105	-0.24139	0.809253	0.999726
PRIMA4_I	11077.9	-0.0828995	0.344416	-0.240696	0.809791	0.999726
MLT1G2	66.3106	0.108904	0.453504	0.240139	0.810223	0.999726
X30_DNA	0.47055	-0.0717064	0.300072	-0.238964	0.811134	NA
MER91B	0.518972	0.0716521	0.300719	0.238269	0.811672	NA
MER61D	383.377	-0.0993975	0.419482	-0.236953	0.812693	0.999726
PRIMA4_LTR	815.593	-0.108851	0.460886	-0.236178	0.813295	0.999726
MER54A	316.744	-0.114012	0.485991	-0.234597	0.814521	0.999726
EUTREP3	11.2077	-0.128324	0.550434	-0.233132	0.815659	0.999726
L5	1.64466	0.0899517	0.391295	0.229882	0.818183	NA
LTR13	8500.44	0.0955018	0.420328	0.227208	0.820262	0.999726
MER76-int	13.902	0.124189	0.547367	0.226884	0.820514	0.999726
LTR9B	1492.77	0.103409	0.45856	0.225508	0.821584	0.999726
LTR1C3	39.3242	0.108857	0.484008	0.224907	0.822052	0.999726
MER110A	16.3865	0.127691	0.572102	0.223196	0.823383	0.999726
HERV23	31.0324	-0.121404	0.545211	-0.222673	0.82379	0.999726
MER41B	5887.38	0.103895	0.466619	0.222655	0.823804	0.999726
LTR47B2	168.804	-0.0901813	0.406923	-0.221618	0.824612	0.999726
HERV-K14CI	235.79	0.113646	0.514131	0.221044	0.825058	0.999726
LTR27B	334.23	0.0967666	0.440748	0.219551	0.826221	0.999726
MER34A	303.136	-0.101218	0.461273	-0.219433	0.826313	0.999726
MER75A	9.7364	-0.122147	0.561535	-0.217524	0.8278	0.999726
MER70A	131.59	0.0879931	0.407115	0.216138	0.82888	0.999726
MER83AI	50.3267	-0.103536	0.481392	-0.215076	0.829708	0.999726
MSTD	2857.09	-0.084667	0.394671	-0.214526	0.830137	0.999726
Charlie25	16.1686	-0.120653	0.564047	-0.213905	0.830621	0.999726
MER92A	1.09564	-0.087806	0.410523	-0.213888	0.830634	NA
X3_LINE	0.496273	0.0642089	0.300447	0.213712	0.830772	NA
LTR2	172.01	-0.0902358	0.422384	-0.213634	0.830832	0.999726
MER57A_I	2106.34	-0.107437	0.502997	-0.213594	0.830863	0.999726
THE1B	33576.2	-0.0909475	0.426679	-0.213152	0.831208	0.999726
MIR	2554.25	-0.0776001	0.365686	-0.212204	0.831948	0.999726
ERVL	1686.4	-0.0886491	0.418577	-0.211787	0.832273	0.999726
MER21C	1624.86	-0.0794607	0.376745	-0.210914	0.832954	0.999726
LTR37B	115.584	-0.108498	0.515416	-0.210505	0.833274	0.999726
HUERS-P3	2379.14	-0.0895026	0.429417	-0.208428	0.834895	0.999726
MER50B	555.444	-0.0860989	0.414348	-0.207794	0.83539	0.999726
ERV3-16A3_I	131.074	-0.0776207	0.376275	-0.206287	0.836567	0.999726
LTR16B	28.3393	-0.111104	0.546556	-0.203281	0.838916	0.999726
MER48	314.419	0.0841091	0.415583	0.202388	0.839613	0.999726
MER115	28.7004	-0.0945719	0.467628	-0.202237	0.839731	0.999726
LTR33	40.9323	-0.0940952	0.465292	-0.202228	0.839738	0.999726
LTR10B2	44.7053	0.0956672	0.47344	0.202068	0.839863	0.999726
MLT1B	7012.49	-0.0807452	0.400358	-0.201682	0.840165	0.999726
LTR1E	358.838	0.0852942	0.423939	0.201195	0.840546	0.999726
MER41A	6775.05	-0.0791863	0.393675	-0.201147	0.840584	0.999726
LTR1A2	2304.16	0.0818512	0.407771	0.200728	0.840911	0.999726
MER50I	2059.53	0.0898022	0.447488	0.200681	0.840948	0.999726
Zaphod3	57.7344	-0.100695	0.503994	-0.199793	0.841642	0.999726
MER63A	16.4103	-0.105565	0.530254	-0.199083	0.842198	0.999726
Eutr13	4.87079	-0.097525	0.4951	-0.19698	0.843843	0.999726
MER74	118.089	-0.104672	0.532435	-0.196591	0.844148	0.999726
X28_DNA	4.13452	0.104505	0.532982	0.196076	0.844551	0.999726
X12_DNA	1.01208	0.0591353	0.310196	0.190639	0.848809	NA
LTR12	3730	-0.0812502	0.426816	-0.190363	0.849024	0.999726
LTR14B	1297.32	-0.07863	0.416473	-0.1888	0.85025	0.999726
LTR86B2	0.817723	-0.0630191	0.336331	-0.187372	0.851369	NA
LTR86A1	5.8268	-0.105601	0.569245	-0.185511	0.852829	0.999726
THE1_I	58519.7	-0.0752305	0.40681	-0.184928	0.853286	0.999726
MLT1A0	5149.21	-0.0687669	0.376414	-0.182689	0.855042	0.999726
Charlie26a	0.181565	0.0544077	0.298866	0.182047	0.855546	NA
EUTREP5	0.181565	0.0544077	0.298866	0.182047	0.855546	NA
LTR85b	0.158866	0.0544077	0.298866	0.182047	0.855546	NA
MamGypLTR2b	0.122074	0.0544077	0.298866	0.182047	0.855546	NA
MARE7	0.158866	0.0544077	0.298866	0.182047	0.855546	NA
UCON102	0.181565	0.0544077	0.298866	0.182047	0.855546	NA
UCON40	0.158866	0.0544077	0.298866	0.182047	0.855546	NA
UCON72	0.158866	0.0544077	0.298866	0.182047	0.855546	NA
X10b_DNA	0.181565	0.0544077	0.298866	0.182047	0.855546	NA
X11_LINE	0.122074	0.0544077	0.298866	0.182047	0.855546	NA
MER103C	4.68348	0.0953476	0.524334	0.181845	0.855704	0.999726
HERV30I	917.311	0.0955274	0.534121	0.17885	0.858056	0.999726
IN25	153.265	0.0809734	0.457973	0.176808	0.859659	0.999726
LTR52	52.3298	-0.0890219	0.503865	-0.176678	0.859761	0.999726
HERV39	21471	-0.0663402	0.382754	-0.173324	0.862397	0.999726
LTR22	168.649	-0.0659959	0.38232	-0.17262	0.86295	0.999726
MARE4	1.60404	-0.0651246	0.379692	-0.171519	0.863815	NA
MER21A	2166.14	0.0670058	0.3945	0.16985	0.865128	0.999726
LTR28	641.21	-0.0652718	0.39156	-0.166697	0.867609	0.999726
LTR21B	12.7314	0.0932633	0.563865	0.1654	0.868629	0.999726
Charlie19a	24.3524	0.0861763	0.524231	0.164386	0.869427	0.999726
X17_DNA	0.799979	0.0503989	0.307469	0.163916	0.869798	NA
MER4D	1449.67	0.0780769	0.477632	0.163467	0.870151	0.999726
X32_DNA	3.27433	0.0766613	0.475301	0.16129	0.871865	0.999726
LTR36	272.384	0.0799137	0.498127	0.160428	0.872544	0.999726
Tigger16a	1.63155	-0.0747883	0.488288	-0.153164	0.878269	NA
THE1D	18032.5	-0.0648823	0.425729	-0.152403	0.878869	0.999726
LTR26E	149.961	-0.0708261	0.464826	-0.152371	0.878894	0.999726
MER5C1	8.95244	0.0867667	0.57339	0.151322	0.879722	0.999726
LTR8A	927.031	-0.0577341	0.383329	-0.150612	0.880282	0.999726
LTR16B1	18.9583	0.0833859	0.556679	0.149792	0.880929	0.999726
LTR12F	2016.14	0.0594653	0.397388	0.14964	0.881048	0.999726
MLT1I	104.497	-0.0727751	0.487724	-0.149214	0.881385	0.999726
HERV17	8265.62	-0.061419	0.411686	-0.149189	0.881404	0.999726
MER67A	136.426	-0.0630485	0.42405	-0.148682	0.881805	0.999726
MLT1F1	675.893	0.0561894	0.379826	0.147934	0.882394	0.999726
LTR12B	1955.96	0.0640949	0.436265	0.146917	0.883197	0.999726
HERV18	1292.02	0.0581484	0.395907	0.146874	0.883231	0.999726
L1M7_5end	21.8192	0.0828069	0.565618	0.146401	0.883605	0.999726
LTR48B	444	-0.0624995	0.427623	-0.146156	0.883798	0.999726
HERV1_LTR	136.134	-0.0705972	0.483327	-0.146065	0.88387	0.999726
MER110I	15.4058	0.0826174	0.569306	0.145119	0.884617	0.999726
TIGGER8	2.37042	-0.0773125	0.534256	-0.14471	0.884939	NA
MER50	1721.37	0.0566342	0.391671	0.144597	0.885029	0.999726
MSTA2	2147.69	-0.0565711	0.394879	-0.143262	0.886083	0.999726
LOR1b_LTR	272	-0.058461	0.4145	-0.14104	0.887838	0.999726
MER87B	416.795	-0.0653696	0.464074	-0.14086	0.88798	0.999726
MamSINE1	9.28532	0.0793632	0.564471	0.140597	0.888188	0.999726
LTR64	101.444	-0.0522741	0.378512	-0.138104	0.890158	0.999726
L1PA12_5	3784.63	0.0560363	0.408005	0.137342	0.89076	0.999726
UCON106	1.67695	-0.0707511	0.519193	-0.136271	0.891607	NA
MER5A	1402.77	0.0520362	0.382843	0.135921	0.891884	0.999726
X21_LINE	12.415	0.077062	0.572894	0.134514	0.892996	0.999726
LTR40A	156.541	0.0652169	0.486947	0.13393	0.893458	0.999726
LTR8B	1009.8	-0.0511659	0.387365	-0.132087	0.894915	0.999726
LTR12C	25808.6	0.0559863	0.426378	0.131307	0.895533	0.999726
X2b_DNA	0.898609	0.0447626	0.341189	0.131196	0.89562	NA
Eutr15	0.935468	-0.0521505	0.39884	-0.130755	0.895969	NA
X18_LINE	0.900346	0.0442469	0.341284	0.129648	0.896845	NA
MER21	363.441	-0.0530636	0.41489	-0.127898	0.89823	0.999726
HERVL74	129.835	0.0604656	0.474268	0.127493	0.89855	0.999726
Tigger16b	0.820747	0.0423147	0.33299	0.127075	0.898881	NA
MER57E1	129.759	0.064729	0.522368	0.123915	0.901383	0.999726
MLT1E	329.418	-0.0480723	0.389567	-0.123399	0.901791	0.999726
UCON76	5.2128	-0.0608738	0.503829	-0.120823	0.903832	0.999726
MER51I	916.471	-0.0515768	0.432939	-0.119132	0.905171	0.999726
MamRep605	40.0447	0.0626265	0.526763	0.118889	0.905363	0.999726
MER63B	43.5615	0.0557002	0.469326	0.118681	0.905528	0.999726
HERVL68	44.1861	0.0583831	0.493058	0.11841	0.905743	0.999726
MLT1C1	1998.41	-0.0468205	0.39596	-0.118245	0.905873	0.999726
MamGypLTR1c	0.737397	0.0388857	0.329545	0.117998	0.906069	NA
MER110	9.26883	0.0675033	0.573533	0.117697	0.906308	0.999726
MER101B	44.1712	-0.0551136	0.470261	-0.117198	0.906703	0.999726
HERVIP10FH	4402.97	0.0470979	0.411372	0.11449	0.908849	0.999726
LTR5	3922.8	-0.0450157	0.399818	-0.11259	0.910355	0.999726
LTR1F1	557.793	0.0462832	0.416441	0.11114	0.911505	0.999726
LTR45	59.2754	-0.0524136	0.475986	-0.110116	0.912318	0.999726
LTR16A	16.5922	0.0591394	0.543546	0.108803	0.913359	0.999726
Charlie16a	2.60853	-0.0511225	0.470795	-0.108588	0.91353	NA
MARE11	3.23652	0.0566596	0.525499	0.107821	0.914138	0.999726
MER21B	3389.57	-0.0417233	0.391133	-0.106673	0.915048	0.999726
MER89	170.043	0.0470125	0.441214	0.106553	0.915144	0.999726
LTR18A	156.502	-0.0470203	0.442261	-0.106318	0.91533	0.999726
THE1C	22744.7	-0.0445239	0.419676	-0.106091	0.91551	0.999726
MADE1	1082.63	-0.0463115	0.44481	-0.104115	0.917078	0.999726
LTR62	290.676	0.0409646	0.395859	0.103483	0.91758	0.999726
HERVL_40	69.2572	0.045894	0.446479	0.102791	0.918129	0.999726
LTR8	3793.02	0.0347136	0.340275	0.102016	0.918744	0.999726
MER41F	252.688	-0.0456711	0.453043	-0.10081	0.919702	0.999726
LTR32	638.644	0.0424033	0.420972	0.100727	0.919767	0.999726
MER66C	585.85	0.0434277	0.432108	0.100502	0.919946	0.999726
EuthAT-N1	31.7418	0.0546737	0.544626	0.100388	0.920037	0.999726
LTR77	117.536	0.0473564	0.477877	0.0990975	0.921061	0.999726
LTR65	100.906	0.045232	0.457916	0.0987778	0.921315	0.999726
TAR1	170.335	0.0429657	0.437575	0.0981905	0.921781	0.999726
LTR75B	13.478	0.054656	0.55997	0.0976053	0.922246	0.999726
LTR12E	4049.18	0.0433574	0.449915	0.096368	0.923228	0.999726
MER66B	402.168	-0.043361	0.460498	-0.094161	0.924981	0.999726
LTR19B	383.726	-0.03295	0.352884	-0.0933734	0.925607	0.999726
LTR31	149.67	-0.0451377	0.483478	-0.0933603	0.925617	0.999726
HARLEQUINLTR	3086.53	-0.0350834	0.383218	-0.0915495	0.927056	0.999726
MER4A	1533.28	-0.0361764	0.399492	-0.0905561	0.927845	0.999726
MLT1J-int	27.8041	0.0480683	0.533332	0.0901282	0.928185	0.999726
MIRb	891.141	-0.0305466	0.351338	-0.0869436	0.930716	0.999726
MER54B	139.924	0.0347533	0.407724	0.0852373	0.932073	0.999726
LTR27	269.73	-0.0388939	0.457861	-0.0849469	0.932304	0.999726
L1PBB_5	475.014	-0.0314355	0.371619	-0.0845906	0.932587	0.999726
MER69B	47.2268	0.0457583	0.547865	0.0835212	0.933437	0.999726
L1M3B_5	26.2054	-0.0455069	0.54593	-0.0833567	0.933568	0.999726
LTR28C	634.318	0.0357741	0.434607	0.0823136	0.934397	0.999726
LTR4	403.095	-0.0399243	0.48995	-0.0814865	0.935055	0.999726
EuthAT-2	7.13555	-0.042176	0.553506	-0.0761979	0.939262	0.999726
MER41I	1479.38	0.0375771	0.520958	0.0721307	0.942498	0.999726
LTR80B	6.58965	-0.036362	0.5079	-0.0715928	0.942926	0.999726
ALINE	2.74685	-0.0369276	0.516255	-0.0715298	0.942976	0.999726
LTR2B	1567.58	-0.021852	0.306227	-0.0713587	0.943112	0.999726
MER83B	329.107	-0.0322585	0.452816	-0.0712397	0.943207	0.999726
MER31A	850.866	-0.0276764	0.388873	-0.071171	0.943262	0.999726
LTR7A	1731.41	0.0325165	0.456958	0.0711587	0.943271	0.999726
HERV4_I	1248.5	-0.0266156	0.384232	-0.0692696	0.944775	0.999726
L1P4d_5end	113.72	-0.0309729	0.460184	-0.0673053	0.946339	0.999726
CR1_Mam	25.2167	0.0371591	0.563463	0.0659478	0.947419	0.999726
MSTA	21864.6	-0.0285775	0.4357	-0.0655899	0.947704	0.999726
MER116	61.7593	0.0324038	0.516358	0.0627546	0.949962	0.999726
LTR28B	432.853	0.0295705	0.471611	0.062701	0.950005	0.999726
UCON36	0.696082	-0.0187479	0.30502	-0.0614643	0.950989	NA
MSTB1	6380.83	-0.025492	0.42819	-0.0595343	0.952527	0.999726
MLT1F	487.784	0.024304	0.412667	0.058895	0.953036	0.999726
MER101_I	978.833	0.0291978	0.499701	0.0584304	0.953406	0.999726
MER51B	986.274	-0.0229185	0.393722	-0.05821	0.953581	0.999726
MER103	131.559	-0.0213712	0.375702	-0.0568832	0.954638	0.999726
CHARLIE2A	58.0141	0.0308848	0.548296	0.0563287	0.95508	0.999726
LTR49	848.38	-0.0264436	0.469877	-0.0562777	0.955121	0.999726
MLT2A2	12513.7	-0.0234161	0.422068	-0.0554794	0.955757	0.999726
X20_LINE	11.8097	-0.030896	0.564621	-0.05472	0.956362	0.999726
LTR19C	207.57	-0.022319	0.408114	-0.0546881	0.956387	0.999726
MER84I	48.3259	-0.0293062	0.544447	-0.0538275	0.957073	0.999726
LTR84a	0.277916	-0.0160356	0.298866	-0.053655	0.95721	NA
UCON85	0.314708	-0.0160356	0.298866	-0.053655	0.95721	NA
X3_LR	0.31038	-0.0160356	0.298866	-0.053655	0.95721	NA
HUERS-P1	3213.52	0.026343	0.497383	0.0529631	0.957761	0.999726
MLT1J1	33.9986	0.02496	0.474992	0.0525483	0.958092	0.999726
HERV16	31.8249	-0.0280885	0.551177	-0.0509609	0.959357	0.999726
LTR1C2	21.5737	0.0251813	0.522661	0.048179	0.961574	0.999726
MARE1	4.65948	0.0261129	0.54358	0.0480388	0.961685	0.999726
Charlie13b	12.4113	-0.0270794	0.564475	-0.0479728	0.961738	0.999726
LTR13A	2105.27	-0.017826	0.378241	-0.0471288	0.962411	0.999726
MER72	668.807	0.019448	0.416784	0.0466622	0.962782	0.999726
MER57C2	291.222	0.0206951	0.448693	0.046123	0.963212	0.999726
MamRep1894	2.0036	0.0194414	0.44545	0.0436444	0.965188	NA
MLT1E1A	316.337	-0.0185655	0.425449	-0.0436374	0.965193	0.999726
L1M3DE_5	103.808	0.0177885	0.433762	0.0410099	0.967288	0.999726
LTR22A	466.285	-0.016278	0.401885	-0.0405042	0.967691	0.999726
MER96	8.27588	0.0214571	0.56203	0.0381778	0.969546	0.999726
LTR10F	889.042	-0.0162245	0.437254	-0.0371055	0.970401	0.999726
MER83C	155.556	-0.014951	0.406117	-0.0368145	0.970633	0.999726
CHARLIE8	346.893	0.0158542	0.433633	0.0365614	0.970835	0.999726
LTR40A1	12.1923	-0.0203195	0.566262	-0.0358836	0.971375	0.999726
MLT1G3	78.407	-0.0148572	0.440688	-0.0337135	0.973106	0.999726
X9a_DNA	5.22404	-0.0190329	0.566038	-0.0336248	0.973176	0.999726
MER57B1	1000.44	0.0152185	0.461237	0.0329949	0.973679	0.999726
LTR19A	423.21	-0.0139627	0.425153	-0.0328416	0.973801	0.999726
MLT1H	129.79	0.0127418	0.409198	0.0311385	0.975159	0.999726
LTR57	479.22	0.0115563	0.395566	0.0292146	0.976693	0.999726
LTR26B	186.463	0.0107611	0.413148	0.0260467	0.97922	0.999726
X11_DNA	54.6039	0.014042	0.542655	0.0258765	0.979356	0.999726
LTR43_I	52.3607	-0.0109223	0.422692	-0.0258399	0.979385	0.999726
MER4D_LTR	1463.71	0.0112683	0.440914	0.0255566	0.979611	0.999726
MER21C_BT	819.822	0.00926566	0.380825	0.0243305	0.980589	0.999726
MSTA1	1357.88	-0.00950391	0.406105	-0.0234026	0.981329	0.999726
MER20	4600.76	-0.0089122	0.384007	-0.0232084	0.981484	0.999726
MER34-int	59.5713	0.0113797	0.518765	0.0219362	0.982499	0.999726
MER52AI	693.434	-0.00886528	0.408521	-0.0217009	0.982687	0.999726
MER67B	145.55	-0.0087046	0.417418	-0.0208534	0.983363	0.999726
Eutr11	0.652115	0.00645885	0.315795	0.0204527	0.983682	NA
LTR77B	248.96	-0.0090915	0.451905	-0.0201182	0.983949	0.999726
MER88	130.068	-0.0100305	0.505343	-0.019849	0.984164	0.999726
UCON38	0.741479	-0.00588444	0.305911	-0.0192358	0.984653	NA
LTR10A	719.571	0.00818478	0.445449	0.0183742	0.98534	0.999726
MSTB	6939.69	-0.00700126	0.421983	-0.0165913	0.986763	0.999726
MER34C	266.526	0.00707205	0.462127	0.0153033	0.98779	0.999726
UHG	2609.8	-0.0073015	0.48896	-0.0149327	0.988086	0.999726
MER70B	86.5625	-0.00484876	0.37487	-0.0129345	0.98968	0.999726
MIR3	167.472	-0.00467676	0.396225	-0.0118033	0.990583	0.999726
MER70_I	94.167	-0.00466058	0.418248	-0.0111431	0.991109	0.999726
MER51E	184.392	0.00415427	0.380424	0.0109201	0.991287	0.999726
LTR24	226.431	-0.00462257	0.489835	-0.00943698	0.99247	0.999726
MamGypLTR1a	1.12854	0.00324625	0.41507	0.00782097	0.99376	NA
MER61E	343.048	-0.00310186	0.433097	-0.00716204	0.994286	0.999726
MER68_I	162.173	0.00271145	0.405415	0.00668809	0.994664	0.999726
LTR21A	399.398	0.00301895	0.457649	0.00659666	0.994737	0.999726
EuthAT-1	1.44151	0.00250495	0.432849	0.00578712	0.995383	NA
Charlie17a	1.02199	0.0022903	0.402142	0.00569524	0.995456	NA
LTR9C	219.01	-0.00230756	0.419878	-0.00549578	0.995615	0.999726
LTR18B	569.46	-0.00202409	0.37325	-0.00542288	0.995673	0.999726
Eutr6	2.39375	-0.00244506	0.47029	-0.00519905	0.995852	NA
CHARLIE2	20.5454	-0.002401	0.555727	-0.00432046	0.996553	0.999726
LTR58	66.5265	0.00182058	0.478442	0.00380522	0.996964	0.999726
LTR35A	316.44	0.00132399	0.396569	0.0033386	0.997336	0.999726
MER47C	0.629416	-0.00031039	0.303562	-0.00102249	0.999184	NA
BSRd	0	NA	NA	NA	NA	NA
CR1_HS	0	NA	NA	NA	NA	NA
Eutr1	0	NA	NA	NA	NA	NA
Eutr12	0	NA	NA	NA	NA	NA
Eutr16	0	NA	NA	NA	NA	NA
Eutr17	0	NA	NA	NA	NA	NA
Eutr2	0	NA	NA	NA	NA	NA
Eutr3	0	NA	NA	NA	NA	NA
Eutr5	0	NA	NA	NA	NA	NA
Eutr9	0	NA	NA	NA	NA	NA
EUTREP14	0	NA	NA	NA	NA	NA
EUTREP16	0	NA	NA	NA	NA	NA
EUTREP4	0	NA	NA	NA	NA	NA
HAL1B	97.3202	0.503938	0.566718	0.889222	NA	NA
HERVR	0	NA	NA	NA	NA	NA
HSAT6	0	NA	NA	NA	NA	NA
L1M6B_5end	0	NA	NA	NA	NA	NA
LTR78B	0	NA	NA	NA	NA	NA
LTR86B1	0	NA	NA	NA	NA	NA
LTR88a	0	NA	NA	NA	NA	NA
LTR88b	0	NA	NA	NA	NA	NA
LTR91	0	NA	NA	NA	NA	NA
MamGypLTR1d	0	NA	NA	NA	NA	NA
MamGypLTR3	0	NA	NA	NA	NA	NA
MamRep488	0	NA	NA	NA	NA	NA
MARE10	0	NA	NA	NA	NA	NA
MARE3	0	NA	NA	NA	NA	NA
MARE5	0	NA	NA	NA	NA	NA
MARE6	0	NA	NA	NA	NA	NA
MER103B	0	NA	NA	NA	NA	NA
MER35	0	NA	NA	NA	NA	NA
MER91C	0	NA	NA	NA	NA	NA
ORSL-2a	0	NA	NA	NA	NA	NA
SUBTEL_sat	0	NA	NA	NA	NA	NA
Tigger10	0	NA	NA	NA	NA	NA
UCON100	0	NA	NA	NA	NA	NA
UCON101	0	NA	NA	NA	NA	NA
UCON103	0	NA	NA	NA	NA	NA
UCON132a	0	NA	NA	NA	NA	NA
UCON33	0	NA	NA	NA	NA	NA
UCON34	0	NA	NA	NA	NA	NA
UCON35	0	NA	NA	NA	NA	NA
UCON37	0	NA	NA	NA	NA	NA
UCON39	0	NA	NA	NA	NA	NA
UCON41	0	NA	NA	NA	NA	NA
UCON43	0	NA	NA	NA	NA	NA
UCON44	0	NA	NA	NA	NA	NA
UCON48	0	NA	NA	NA	NA	NA
UCON49	0	NA	NA	NA	NA	NA
UCON50	0	NA	NA	NA	NA	NA
UCON51	0	NA	NA	NA	NA	NA
UCON52	0	NA	NA	NA	NA	NA
UCON55	0	NA	NA	NA	NA	NA
UCON56	0	NA	NA	NA	NA	NA
UCON57	0	NA	NA	NA	NA	NA
UCON58	0	NA	NA	NA	NA	NA
UCON59	0	NA	NA	NA	NA	NA
UCON60	0	NA	NA	NA	NA	NA
UCON61	0	NA	NA	NA	NA	NA
UCON62	0	NA	NA	NA	NA	NA
UCON64	0	NA	NA	NA	NA	NA
UCON65	0	NA	NA	NA	NA	NA
UCON66	0	NA	NA	NA	NA	NA
UCON67	0	NA	NA	NA	NA	NA
UCON68	0	NA	NA	NA	NA	NA
UCON69	0	NA	NA	NA	NA	NA
UCON71	0	NA	NA	NA	NA	NA
UCON73	0	NA	NA	NA	NA	NA
UCON74	0	NA	NA	NA	NA	NA
UCON75	0	NA	NA	NA	NA	NA
UCON79	0	NA	NA	NA	NA	NA
UCON80	0	NA	NA	NA	NA	NA
UCON83	0	NA	NA	NA	NA	NA
UCON84	0	NA	NA	NA	NA	NA
UCON86	0	NA	NA	NA	NA	NA
UCON88	0	NA	NA	NA	NA	NA
UCON90	0	NA	NA	NA	NA	NA
UCON91	0	NA	NA	NA	NA	NA
UCON92	0	NA	NA	NA	NA	NA
UCON93	0	NA	NA	NA	NA	NA
UCON94	0	NA	NA	NA	NA	NA
UCON95	0	NA	NA	NA	NA	NA
UCON96	0	NA	NA	NA	NA	NA
UCON97	0	NA	NA	NA	NA	NA
UCON99	0	NA	NA	NA	NA	NA
X1_LR	0	NA	NA	NA	NA	NA
X10a_DNA	0	NA	NA	NA	NA	NA
X13_DNA	0	NA	NA	NA	NA	NA
X15_DNA	0	NA	NA	NA	NA	NA
X15_LINE	0	NA	NA	NA	NA	NA
X19_LINE	0	NA	NA	NA	NA	NA
X20_DNA	0	NA	NA	NA	NA	NA
X21_DNA	0	NA	NA	NA	NA	NA
X22_DNA	0	NA	NA	NA	NA	NA
X23_DNA	0	NA	NA	NA	NA	NA
X24_LINE	0	NA	NA	NA	NA	NA
X25_DNA	0	NA	NA	NA	NA	NA
X2a_DNA	0	NA	NA	NA	NA	NA
X4a_DNA	0	NA	NA	NA	NA	NA
X5a_DNA	0	NA	NA	NA	NA	NA
X7_DNA	0	NA	NA	NA	NA	NA
X9b_DNA	0	NA	NA	NA	NA	NA
