# Supplementary material for: Repetitive Sequence Transcription in Breast Cancer
Source: Cells. 2022 Aug 14;11(16):2522. doi: 10.3390/cells11162522 (PMC9406339; doi:10.3390/cells11162522)
Supplement: Supplementary file 1 [file cells-11-02522-s001.zip › supplementary/Table_S6_LumA_vs_ant.xlsx]

## Sheet: Table S6_LumA_vs_ant
GeneID	Base mean	log2(FC)	StdErr	Wald-Stats	P-value	P-adj
chr14:49834091-49844834	17537.9	-2.7218	0.416636	-6.53282	6.45444e-11	5.9153e-06
chr1:234646288-234660924	186.889	-2.06152	0.448328	-4.59824	4.26073e-06	0.135093
chr1:234660270-234667104	92.5557	-2.05371	0.447384	-4.59048	4.42218e-06	0.135093
chr15:92580828-92600545	690.946	1.38401	0.320528	4.3179	1.57521e-05	0.214521
chr6:25652235-25701783	132.367	1.9483	0.444003	4.38804	1.14375e-05	0.214521
chr7:107765467-107803225	597.133	1.92954	0.447774	4.30919	1.63851e-05	0.214521
chr7:107765471-107803207	597.133	1.92954	0.447774	4.30919	1.63851e-05	0.214521
chr7:8690286-8751987	583.556	1.81279	0.441866	4.10258	4.08564e-05	0.468046
chr1:26043438-26045451	22.7943	1.80681	0.44438	4.06591	4.78446e-05	0.485224
chr19:16957549-17026815	496.366	-1.49188	0.379464	-3.93153	8.44067e-05	0.485224
chr22:50546414-50547652	215.272	-1.77229	0.441842	-4.01114	6.04254e-05	0.485224
chr7:101362819-101559024	88.0556	-1.61898	0.411235	-3.93687	8.25504e-05	0.485224
chr7:101362840-101559022	88.0556	-1.61898	0.411235	-3.93687	8.25504e-05	0.485224
chr7:101362876-101559024	87.9045	-1.61663	0.411287	-3.93066	8.47118e-05	0.485224
chr8:103483422-103501676	48.2562	1.78052	0.447931	3.97498	7.0384e-05	0.485224
chrX:106201735-106208955	228.42	1.46286	0.368213	3.97286	7.10153e-05	0.485224
chr1:26037251-26046113	76.2526	1.64226	0.429327	3.82518	0.000130674	0.4965
chr1:26038021-26046133	72.5833	1.66408	0.428708	3.88161	0.000103769	0.4965
chr17:27237858-27241661	25.7631	1.66032	0.428706	3.87286	0.000107566	0.4965
chr19:21483714-21503238	215.587	-1.65576	0.433152	-3.82259	0.000132055	0.4965
chr19:50870614-50876557	31.1478	1.68974	0.441262	3.82934	0.000128486	0.4965
chr19:50873438-50878790	106.011	1.65362	0.437516	3.77956	0.000157108	0.4965
chr4:154583125-154590766	13.0037	-1.65113	0.435876	-3.78807	0.000151824	0.4965
chr6:72212810-72400905	2408.16	1.70171	0.447353	3.80396	0.000142402	0.4965
chr6:72212892-72401127	2415.72	1.70319	0.44733	3.80746	0.000140399	0.4965
chr6:72216441-72400890	2394.23	1.7017	0.447369	3.8038	0.000142492	0.4965
chr6:72216759-72400869	2381.53	1.70139	0.447349	3.80327	0.000142796	0.4965
chr6:72365773-72401651	247.912	1.71469	0.447382	3.83271	0.000126738	0.4965
chr6:72366729-72401651	241.843	1.69258	0.447599	3.78147	0.000155904	0.4965
chr4:154562955-154571086	137.724	-1.63071	0.435356	-3.74569	0.000179899	0.512584
chr4:154563025-154570721	136.136	-1.62833	0.435323	-3.74051	0.000183644	0.512584
chr4:154563037-154570799	136.476	-1.62765	0.435288	-3.73925	0.00018457	0.512584
chr8:103500886-104251820	2601.4	1.67588	0.447778	3.74266	0.000182085	0.512584
chr6:72252790-72401167	1975.67	1.66504	0.446779	3.72676	0.000193954	0.522802
chr5:147824567-147831786	72.7616	-1.61422	0.437374	-3.69072	0.000223622	0.58555
chr10:116427866-116477957	285.237	1.5882	0.432861	3.66908	0.000243423	0.619694
chr19:5830609-5839692	32.6111	-1.51378	0.417247	-3.62802	0.000285601	0.688803
chr19:5830625-5839731	32.6111	-1.51378	0.417247	-3.62802	0.000285601	0.688803
chr19:5830773-5839717	32.46	-1.50951	0.417077	-3.61926	0.000295444	0.694271
chr4:154585259-154590766	12.3215	-1.55889	0.432371	-3.60544	0.000311626	0.695493
chr6:25652403-25701335	118.417	1.55639	0.431421	3.6076	0.000309043	0.695493
chr6_GL000251v2_alt:1158955-1167618	53.3288	1.59587	0.44335	3.59958	0.000318731	0.695493
chr22:36800683-36817035	51.7748	1.59405	0.447576	3.56151	0.000368729	0.753745
chr22:36800683-36819479	52.9611	1.59765	0.447761	3.56809	0.000359595	0.753745
chr5:147827085-147831635	67.8576	-1.54283	0.433315	-3.56054	0.000370099	0.753745
chr22:36800766-36815391	50.9902	1.58825	0.447836	3.54648	0.000390407	0.777818
chr3:167478686-167575231	225.294	1.49786	0.423257	3.5389	0.000401802	0.783487
chr14:95329583-95335504	11.602	1.58357	0.448293	3.53246	0.000411719	0.7861
chr19:5830625-5838760	31.9493	-1.49558	0.425595	-3.51409	0.000441261	0.797683
chr4:154604575-154612648	188.608	-1.50315	0.427942	-3.51251	0.000443897	0.797683
chr4:154604609-154612635	188.608	-1.50315	0.427942	-3.51251	0.000443897	0.797683
chr14:105863813-105863862	6210.32	-1.54007	0.441402	-3.48903	0.000484776	0.822746
chr4:47431959-47438959	41.7727	1.56426	0.447669	3.49423	0.000475424	0.822746
chr6:53651597-53655272	94.4838	1.29174	0.370151	3.48978	0.000483425	0.822746
chr1:18480929-18485984	636.216	1.55086	0.445861	3.47835	0.000504509	0.836048
chr1:234669522-234696153	123.946	-1.54469	0.448123	-3.44703	0.000566786	0.836048
chr11:60757002-60776731	175.066	1.49243	0.439929	3.39244	0.000692732	0.836048
chr11:60757007-60776731	175.066	1.49243	0.439929	3.39244	0.000692732	0.836048
chr19:50873248-50880567	144.405	1.49994	0.432508	3.46802	0.000524307	0.836048
chr19:50873457-50880567	144.405	1.49994	0.432508	3.46802	0.000524307	0.836048
chr19:55891698-55932336	24.3409	1.52274	0.44419	3.42813	0.000607749	0.836048
chr19:55895944-55932311	24.0203	1.51381	0.444092	3.40879	0.000652524	0.836048
chr19:55999725-56061813	92.9491	1.52215	0.444303	3.42593	0.000612705	0.836048
chr22:50603132-50611548	693.925	-1.51567	0.44754	-3.38666	0.000707486	0.836048
chr22:50603132-50613981	721.77	-1.51783	0.447261	-3.39362	0.000689753	0.836048
chr6_GL000251v2_alt:1158864-1163654	36.3208	1.52749	0.444875	3.43353	0.000595777	0.836048
chr6_GL000251v2_alt:2749674-2753012	1729.45	1.51328	0.446991	3.38549	0.000710518	0.836048
chr6_GL000251v2_alt:2749674-2753019	1729.45	1.51328	0.446991	3.38549	0.000710518	0.836048
chr6_GL000251v2_alt:2749674-2753056	1729.45	1.51328	0.446991	3.38549	0.000710518	0.836048
chr7:8433954-8752963	8956.06	1.44931	0.424424	3.41476	0.000638382	0.836048
chr7:8434594-8751871	8869.94	1.45014	0.42447	3.41636	0.000634654	0.836048
chr8:103483397-103499220	30.8392	1.5535	0.448363	3.46482	0.000530596	0.836048
chr8:123179046-123209762	1278.21	-1.46864	0.430455	-3.41184	0.000645252	0.836048
chr8:123180158-123209496	1196.06	-1.48078	0.431287	-3.4334	0.000596061	0.836048
chr8:123180158-123209535	1210.19	-1.47727	0.4311	-3.42674	0.000610863	0.836048
chr8:123182511-123208963	1095.27	-1.4562	0.43018	-3.38509	0.000711554	0.836048
chr8:123182680-123210074	1332.31	-1.48705	0.430909	-3.45097	0.000558578	0.836048
chr9:35673855-35681159	78.9759	-1.47732	0.432674	-3.41439	0.000639247	0.836048
chr11:120256475-120265932	105.619	-1.50482	0.445351	-3.37896	0.000727602	0.844083
chr22:41976809-41998221	218.729	-1.33231	0.39666	-3.35883	0.000782736	0.855359
chr22:41976926-41998221	218.729	-1.33231	0.39666	-3.35883	0.000782736	0.855359
chr22:41976933-41998221	218.729	-1.33231	0.39666	-3.35883	0.000782736	0.855359
chr4:154604133-154612849	200.194	-1.42536	0.424417	-3.35839	0.000783989	0.855359
chr4:154604172-154612643	199.854	-1.42598	0.424453	-3.35958	0.000780598	0.855359
chr18:12094059-12129747	17.8242	1.49412	0.447737	3.33706	0.000846698	0.903061
chr19:21554639-21569237	390.55	-1.47243	0.441267	-3.33682	0.000847417	0.903061
chr6_GL000252v2_alt:937937-942702	38.2975	1.49116	0.447395	3.33299	0.000859175	0.905067
chr22:41976844-41997728	207.852	-1.32427	0.39799	-3.32738	0.000876658	0.91299
chr16:1153737-1221084	2918.06	1.45423	0.437704	3.32241	0.000892441	0.918983
chr22:50600684-50611551	761.761	-1.48025	0.44766	-3.30664	0.000944217	0.95093
chr22:50600701-50611548	761.761	-1.48025	0.44766	-3.30664	0.000944217	0.95093
chr16:1153240-1221768	3081.5	1.43988	0.437959	3.2877	0.00101011	0.983149
chr16:1153240-1221771	3081.5	1.43988	0.437959	3.2877	0.00101011	0.983149
chr18:12093852-12127939	16.8624	1.47185	0.447418	3.28965	0.0010031	0.983149
chr20:35617023-35618852	245.317	-1.35146	0.411378	-3.28519	0.00101912	0.983149
chr1:11479237-11537582	75.4183	-1.24715	0.384544	-3.24318	0.00118205	0.984632
chr1:11479237-11537584	75.4183	-1.24715	0.384544	-3.24318	0.00118205	0.984632
chr1:153390031-153390976	3415.55	-1.39346	0.429795	-3.24215	0.00118634	0.984632
chr1:153390031-153391188	3417.54	-1.39642	0.429937	-3.24796	0.00116234	0.984632
chr1:153390203-153391071	2753.64	-1.39322	0.430596	-3.23556	0.00121404	0.984632
chr12:40393394-40570760	614.767	1.45383	0.448029	3.24494	0.00117475	0.984632
chr2:108247194-108260680	2567.82	1.37043	0.422186	3.24602	0.00117029	0.984632
chr2:108247194-108265351	3525.37	1.36798	0.422175	3.24031	0.00119398	0.984632
chr20:35615891-35621049	555.416	-1.32977	0.409816	-3.24479	0.00117538	0.984632
chr22:43923738-43947568	578.658	-1.4616	0.447549	-3.26579	0.0010916	0.984632
chr22:43923802-43947061	534.241	-1.44908	0.447677	-3.23689	0.00120839	0.984632
chr6_GL000250v2_alt:2218190-2218933	230.186	-1.44513	0.441049	-3.27657	0.00105076	0.984632
chr6_GL000252v2_alt:938028-946648	40.0704	1.45761	0.447356	3.25829	0.00112086	0.984632
chr8:103819259-104251859	1609.84	1.44614	0.443649	3.25965	0.00111552	0.984632
chr8:103819271-104256094	1626.54	1.4569	0.44419	3.27991	0.00103841	0.984632
chr8:103880416-104251859	1511.48	1.44143	0.443733	3.24842	0.0011605	0.984632
chrX:106168304-106208955	554.373	1.30323	0.398903	3.26704	0.00108677	0.984632
chrX:106168304-106208956	554.373	1.30323	0.398903	3.26704	0.00108677	0.984632
chr17:62706332-62736534	157.197	-1.43192	0.443558	-3.22826	0.00124547	0.992554
chr22:50548032-50551022	597.463	-1.42753	0.442053	-3.22933	0.00124082	0.992554
6kbHsap	3091.7	0.0892107	0.392562	0.227253	0.820227	0.999968
ACRO1	2.6457	0.0149767	0.368348	0.0406592	0.967568	0.999968
ALINE	2.53508	0.0434415	0.327316	0.132721	0.894414	0.999968
ALR	5513.55	1.11158	0.440543	2.52321	0.011629	0.999968
ALR_	13688.4	-0.367829	0.441719	-0.832722	0.405002	0.999968
ALR1	9006.38	0.715776	0.44257	1.61732	0.10581	0.999968
ALR2	567.246	0.0294964	0.448127	0.0658214	0.94752	0.999968
ALRa	830.062	0.0706073	0.444492	0.15885	0.873787	0.999968
ALRa_	578.792	0.0243589	0.44176	0.0551405	0.956027	0.999968
ALU	1.7571e+06	-0.11759	0.355154	-0.331094	0.740573	0.999968
AmnSINE1_HS	48.2427	0.162703	0.426445	0.381533	0.702808	0.999968
BLACKJACK	70.8706	0.209463	0.414155	0.505759	0.613026	0.999968
BSRa	34.047	-0.631137	0.429403	-1.4698	0.141616	0.999968
BSRb	5.80264	-0.157784	0.425198	-0.371085	0.710574	0.999968
BSRf	102.723	-0.666991	0.408548	-1.63259	0.102556	0.999968
CER	6653.99	-0.0146412	0.379914	-0.0385381	0.969259	0.999968
CHARLIE1	2087.48	0.178774	0.417609	0.42809	0.668586	0.999968
CHARLIE10	151.187	0.330942	0.425534	0.777709	0.43674	0.999968
Charlie11	22.466	-0.0325691	0.443647	-0.0734124	0.941478	0.999968
Charlie12	2663.47	0.160746	0.350611	0.458473	0.646613	0.999968
Charlie13a	5.06478	0.0608534	0.424724	0.143278	0.886071	0.999968
Charlie13b	17.4302	0.485411	0.446334	1.08755	0.276793	0.999968
Charlie15a	3.02306	0.0407326	0.375138	0.10858	0.913535	0.999968
Charlie16a	2.89127	0.182115	0.399467	0.455894	0.648466	0.999968
Charlie18a	17.1254	-0.279161	0.447827	-0.623368	0.533043	0.999968
Charlie19a	30.2713	0.236207	0.425959	0.554529	0.579217	0.999968
CHARLIE1A	1424.95	0.153204	0.407571	0.375894	0.706996	0.999968
CHARLIE1B	378.578	0.0926686	0.401669	0.230709	0.817541	0.999968
CHARLIE2	22.9588	0.313922	0.44645	0.703152	0.481961	0.999968
Charlie21a	0.982494	0.0477143	0.201209	0.237138	0.81255	0.999968
Charlie22a	15.0094	0.188495	0.425129	0.443383	0.657489	0.999968
Charlie24	48.4237	0.41454	0.432435	0.958617	0.337752	0.999968
Charlie25	22.5623	-0.180614	0.437478	-0.412853	0.679714	0.999968
Charlie26a	0.916092	-0.0673464	0.232841	-0.289238	0.772399	0.999968
Charlie27	1.92893	0.0940793	0.278799	0.337445	0.735782	0.999968
Charlie28	2.51229	-0.0718107	0.332405	-0.216034	0.828961	0.999968
CHARLIE2A	59.1827	-0.135607	0.438177	-0.30948	0.756956	0.999968
CHARLIE2B	61.0488	-0.0186596	0.423351	-0.0440758	0.964844	0.999968
CHARLIE3	6348.94	0.00441127	0.355743	0.0124002	0.990106	0.999968
CHARLIE4	164.539	0.0801485	0.395405	0.2027	0.83937	0.999968
CHARLIE5	1059.96	0.126857	0.40144	0.316006	0.751998	0.999968
CHARLIE6	185.078	0.397114	0.415693	0.955306	0.339423	0.999968
CHARLIE7	76.3634	0.176941	0.429681	0.411797	0.680488	0.999968
CHARLIE8	324.559	0.376101	0.377646	0.995908	0.319295	0.999968
CHARLIE8A	68.5596	-0.22544	0.377243	-0.597599	0.550108	0.999968
CHARLIE9	365.794	0.536943	0.368549	1.45691	0.145141	0.999968
CHESHIRE	667.734	0.20709	0.414539	0.499567	0.61738	0.999968
CHESHIRE_A	1796.14	0.170936	0.386105	0.442717	0.65797	0.999968
CHESHIRE_B	719.071	0.111382	0.405727	0.274524	0.783682	0.999968
chr1:11868-14409	100.272	-0.114626	0.356555	-0.321481	0.747846	0.999968
chr1:30365-30503	0.643866	-0.00691844	0.191293	-0.0361667	0.971149	0.999968
chr1:34553-36081	1.78799	0.0154029	0.271636	0.0567042	0.954781	0.999968
chr1:69090-70008	1.32491	-0.21768	0.229985	-0.946495	0.343896	0.999968
chr1:89294-120932	619.647	-0.171754	0.389932	-0.440472	0.659595	0.999968
chr1:89550-91105	53.4293	-0.18126	0.409335	-0.442815	0.6579	0.999968
chr1:134900-139379	481.741	-0.259849	0.350104	-0.742204	0.457964	0.999968
chr1:139789-140339	20.0921	-0.147923	0.44689	-0.331006	0.74064	0.999968
chr1:141473-149707	497.989	-0.0143945	0.380337	-0.0378466	0.96981	0.999968
chr1:142807-146831	320.985	-0.0132949	0.38134	-0.0348636	0.972189	0.999968
chr1:157783-157887	16.1399	0.130756	0.428559	0.305105	0.760286	0.999968
chr1:160445-161525	42.2501	-0.188286	0.447047	-0.421176	0.673626	0.999968
chr1:266360-297502	633.816	-0.34089	0.398847	-0.854687	0.392725	0.999968
chr1:357382-359681	16.8813	0.084484	0.448365	0.188427	0.850542	0.999968
chr1:358856-365704	28.4595	-0.0451342	0.439536	-0.102686	0.918212	0.999968
chr1:450702-451697	9.2112	0.112069	0.445804	0.251387	0.801515	0.999968
chr1:490883-494581	702.342	-0.0370279	0.335498	-0.110367	0.912118	0.999968
chr1:585988-588453	14.9907	0.140071	0.446667	0.313592	0.753831	0.999968
chr1:587628-594768	14.6404	0.0504073	0.443329	0.113702	0.909474	0.999968
chr1:594458-597498	6.77403	-0.365547	0.399974	-0.913926	0.360756	0.999968
chr1:627376-629010	4.11277	0.0150772	0.302017	0.0499218	0.960185	0.999968
chr1:685678-686673	15.6913	-0.0122947	0.448251	-0.0274281	0.978118	0.999968
chr1:711341-720200	258.588	-0.294542	0.398754	-0.738656	0.460116	0.999968
chr1:741812-750016	1453.73	-0.100123	0.377839	-0.264989	0.791018	0.999968
chr1:758232-758336	3.43045	0.0885262	0.39626	0.223404	0.823221	0.999968
chr1:759031-764925	346.585	-0.180185	0.382404	-0.471189	0.637506	0.999968
chr1:760910-761989	30.9403	-0.0188397	0.424947	-0.0443342	0.964638	0.999968
chr1:764856-778626	868.514	-0.311365	0.341531	-0.911676	0.361939	0.999968
chr1:785799-787672	140.354	0.047958	0.414726	0.115638	0.907939	0.999968
chr1:800878-810161	870.683	0.237055	0.383281	0.618489	0.536253	0.999968
chr1:803151-803757	8.26665	-0.354596	0.443037	-0.800376	0.423493	0.999968
chr1:810108-817712	542.192	0.232466	0.410437	0.566387	0.571131	0.999968
chr1:817370-819834	157.938	0.379657	0.379464	1.00051	0.317065	0.999968
chr1:826205-827522	106.215	0.146921	0.393633	0.373244	0.708967	0.999968
chr1:827607-859446	1457.37	-0.0577469	0.331615	-0.174138	0.861757	0.999968
chr1:868070-876903	32.2984	-0.22281	0.447067	-0.498381	0.618215	0.999968
chr1:882662-884603	0.473216	0.0410983	0.188388	0.218157	0.827307	0.999968
chr1:904833-915976	153.848	-0.0916515	0.444964	-0.205975	0.83681	0.999968
chr1:911434-914948	50.1916	-0.168487	0.429988	-0.391842	0.695175	0.999968
chr1:914170-914971	5.86149	-0.254942	0.373815	-0.682001	0.495238	0.999968
chr1:916869-919692	245.469	0.654531	0.448299	1.46003	0.144281	0.999968
chr1:925737-944575	1270.99	-0.0991331	0.42734	-0.231977	0.816556	0.999968
chr1:925883-931065	158.329	0.0634067	0.437804	0.144829	0.884846	0.999968
chr1:940345-942173	67.1146	-0.172991	0.447167	-0.38686	0.69886	0.999968
chr1:944203-959290	3040.21	-0.306884	0.39396	-0.778973	0.435996	0.999968
chr1:954425-959309	757.237	-0.295756	0.388532	-0.761214	0.446529	0.999968
chr1:960586-965715	456.201	-0.437558	0.429026	-1.01989	0.307782	0.999968
chr1:966496-975108	337.616	-0.210538	0.438611	-0.48001	0.63122	0.999968
chr1:966501-975008	334.016	-0.213407	0.438943	-0.486183	0.626837	0.999968
chr1:975198-982117	64.1007	-0.26438	0.445574	-0.593346	0.55295	0.999968
chr1:975203-982093	63.9496	-0.259683	0.445874	-0.582413	0.560289	0.999968
chr1:995965-998051	139.705	-0.869424	0.421489	-2.06274	0.0391371	0.999968
chr1:998961-1000172	646.75	-0.670842	0.413257	-1.62331	0.104524	0.999968
chr1:998963-1000111	643.939	-0.665865	0.413473	-1.61042	0.107306	0.999968
chr1:998969-999981	641.478	-0.660451	0.413328	-1.59789	0.110068	0.999968
chr1:1011996-1013193	13.1881	-0.343658	0.44837	-0.76646	0.443402	0.999968
chr1:1013422-1014540	3270.63	-0.705462	0.439913	-1.60364	0.108794	0.999968
chr1:1020122-1056116	10117.1	-0.418461	0.407512	-1.02687	0.304483	0.999968
chr1:1034105-1040725	507.028	-0.33966	0.382857	-0.887172	0.374986	0.999968
chr1:1055032-1056116	2275.34	-0.296415	0.40331	-0.734956	0.462366	0.999968
chr1:1059733-1066456	144.015	0.464625	0.340243	1.36557	0.172075	0.999968
chr1:1062207-1063288	14.502	0.381701	0.443614	0.860435	0.389549	0.999968
chr1:1070965-1074307	134.002	-0.322725	0.37934	-0.850755	0.394906	0.999968
chr1:1081817-1116081	1999.67	-0.260495	0.331142	-0.786658	0.431482	0.999968
chr1:1081817-1116356	1999.67	-0.260495	0.331142	-0.786658	0.431482	0.999968
chr1:1081822-1116098	1999.67	-0.260495	0.331142	-0.786658	0.431482	0.999968
chr1:1082234-1092174	888.426	-0.215816	0.361413	-0.597145	0.55041	0.999968
chr1:1082699-1106127	1334.47	-0.275365	0.331568	-0.830494	0.40626	0.999968
chr1:1083925-1116243	1543.59	-0.264712	0.33694	-0.785635	0.432081	0.999968
chr1:1084453-1116356	1450.25	-0.263841	0.3423	-0.77079	0.440831	0.999968
chr1:1137016-1144056	30.9101	0.433576	0.448209	0.967352	0.333368	0.999968
chr1:1167103-1167198	30.4413	0.225299	0.43395	0.519183	0.603633	0.999968
chr1:1167862-1167952	11.4316	0.172107	0.448343	0.383874	0.701072	0.999968
chr1:1169004-1169087	25.3616	0.106371	0.446583	0.238188	0.811735	0.999968
chr1:1169356-1170343	124.73	0.190156	0.400639	0.474632	0.635049	0.999968
chr1:1173055-1179555	30.5301	0.0801249	0.447021	0.179242	0.857748	0.999968
chr1:1173883-1175034	6.7773	0.23856	0.432346	0.55178	0.581099	0.999968
chr1:1173902-1197935	107.513	0.170483	0.430018	0.396456	0.691769	0.999968
chr1:1173905-1197933	107.513	0.170483	0.430018	0.396456	0.691769	0.999968
chr1:1179696-1185864	28.8944	-0.188488	0.441837	-0.4266	0.669671	0.999968
chr1:1203507-1206571	228.581	-0.281613	0.448083	-0.628485	0.529686	0.999968
chr1:1203510-1206691	230.417	-0.29126	0.448103	-0.649984	0.515703	0.999968
chr1:1203843-1205680	152.958	-0.205993	0.448369	-0.459428	0.645927	0.999968
chr1:1203843-1206571	204.407	-0.253591	0.448308	-0.565663	0.571623	0.999968
chr1:1211325-1214132	392.256	-0.58478	0.448301	-1.30444	0.192085	0.999968
chr1:1212018-1213498	185.458	-0.506437	0.448345	-1.12957	0.258658	0.999968
chr1:1216907-1232001	4266.74	-0.0749084	0.425272	-0.176142	0.860182	0.999968
chr1:1216930-1232031	4266.89	-0.0748388	0.425271	-0.175979	0.86031	0.999968
chr1:1220698-1231990	2340.61	-0.0643518	0.429784	-0.149731	0.880977	0.999968
chr1:1227271-1231968	1581	-0.0522753	0.438319	-0.119263	0.905067	0.999968
chr1:1232248-1235041	715.4	-0.161148	0.399332	-0.403543	0.686549	0.999968
chr1:1242452-1246722	39.0128	-0.39212	0.424904	-0.922844	0.356089	0.999968
chr1:1249776-1251334	34.6295	0.243008	0.441496	0.550418	0.582033	0.999968
chr1:1253913-1273854	1755.77	-0.116967	0.363548	-0.321737	0.747652	0.999968
chr1:1254469-1273885	1658.27	-0.130198	0.362688	-0.358981	0.719609	0.999968
chr1:1254904-1266123	1136.25	-0.138329	0.357389	-0.387054	0.698716	0.999968
chr1:1254904-1273864	1616.68	-0.121493	0.360028	-0.337455	0.735774	0.999968
chr1:1254984-1273855	1611.33	-0.12127	0.360013	-0.336848	0.736231	0.999968
chr1:1255163-1273726	1561.15	-0.115355	0.358444	-0.321821	0.747588	0.999968
chr1:1255177-1273833	1552.63	-0.116536	0.358183	-0.325354	0.744913	0.999968
chr1:1256048-1273790	1361.06	-0.114283	0.352492	-0.324214	0.745776	0.999968
chr1:1275236-1279393	64.8012	0.103664	0.427593	0.242436	0.808442	0.999968
chr1:1280435-1292019	311.821	0.59291	0.346908	1.70913	0.0874271	0.999968
chr1:1280587-1292024	311.51	0.590922	0.347003	1.70293	0.0885808	0.999968
chr1:1282108-1292024	252.113	0.633518	0.359836	1.76058	0.0783102	0.999968
chr1:1282163-1285597	62.6583	0.738584	0.395324	1.8683	0.0617204	0.999968
chr1:1282195-1292029	247.865	0.634011	0.358492	1.76855	0.0769686	0.999968
chr1:1292375-1308018	2471.17	-0.229448	0.409432	-0.560406	0.575202	0.999968
chr1:1292383-1307889	2471	-0.229306	0.409451	-0.560032	0.575457	0.999968
chr1:1296435-1298265	247.488	-0.281335	0.427781	-0.657661	0.510756	0.999968
chr1:1308566-1311677	491.078	-0.521017	0.418373	-1.24534	0.213006	0.999968
chr1:1308610-1311028	341.042	-0.643957	0.416267	-1.54698	0.121868	0.999968
chr1:1311596-1324691	3350.61	-0.214828	0.34955	-0.614585	0.538829	0.999968
chr1:1311600-1324673	3350.61	-0.214828	0.34955	-0.614585	0.538829	0.999968
chr1:1311601-1317450	2220.73	-0.23471	0.350423	-0.669789	0.502992	0.999968
chr1:1311605-1324609	3349.44	-0.214799	0.349541	-0.614516	0.538874	0.999968
chr1:1311605-1324637	3349.59	-0.214685	0.349532	-0.614208	0.539078	0.999968
chr1:1311605-1324653	3349.59	-0.214685	0.349532	-0.614208	0.539078	0.999968
chr1:1311818-1324670	3272.54	-0.205379	0.348308	-0.589649	0.555426	0.999968
chr1:1311822-1324637	3270.23	-0.205315	0.348196	-0.589654	0.555423	0.999968
chr1:1317580-1318689	204.036	-0.230181	0.340349	-0.676308	0.498845	0.999968
chr1:1324755-1327994	582.77	-0.330881	0.403227	-0.820583	0.411884	0.999968
chr1:1324766-1328897	879.382	-0.395865	0.406142	-0.974696	0.329711	0.999968
chr1:1331313-1335306	308.675	-0.837231	0.431535	-1.94012	0.052365	0.999968
chr1:1335275-1349112	2503.42	-0.315069	0.408928	-0.770476	0.441018	0.999968
chr1:1335275-1349350	2503.42	-0.315069	0.408928	-0.770476	0.441018	0.999968
chr1:1352690-1358535	8845.88	0.121293	0.445866	0.272038	0.785592	0.999968
chr1:1352691-1358540	8846.42	0.121255	0.445868	0.271952	0.785659	0.999968
chr1:1352691-1358543	8846.42	0.121255	0.445868	0.271952	0.785659	0.999968
chr1:1352691-1361777	8923.04	0.124285	0.44566	0.278878	0.780338	0.999968
chr1:1373729-1375157	1281.67	-0.355221	0.411354	-0.86354	0.38784	0.999968
chr1:1373729-1375495	1304.95	-0.357494	0.411865	-0.867988	0.385401	0.999968
chr1:1373731-1375169	1285.72	-0.358335	0.411242	-0.871346	0.383565	0.999968
chr1:1373736-1375173	1286.37	-0.357642	0.411199	-0.869754	0.384435	0.999968
chr1:1374243-1375144	643.621	-0.415976	0.405343	-1.02623	0.304783	0.999968
chr1:1386481-1398304	6711.88	-0.155995	0.366962	-0.425098	0.670765	0.999968
chr1:1386494-1399312	7683.31	-0.164507	0.369555	-0.445149	0.656212	0.999968
chr1:1387121-1391649	4161.93	-0.172256	0.368989	-0.466831	0.640621	0.999968
chr1:1392287-1399317	2574.01	-0.166477	0.378002	-0.440413	0.659638	0.999968
chr1:1399521-1401087	471.67	-0.294647	0.367538	-0.801678	0.422739	0.999968
chr1:1399526-1402046	862.762	-0.213579	0.362867	-0.588587	0.556138	0.999968
chr1:1399551-1400608	217.875	-0.306931	0.39105	-0.784889	0.432519	0.999968
chr1:1400418-1402046	734.791	-0.184315	0.35927	-0.513027	0.607933	0.999968
chr1:1401907-1407313	2198.19	-0.11937	0.368759	-0.323707	0.74616	0.999968
chr1:1401912-1406307	1267.34	-0.164876	0.360157	-0.457789	0.647104	0.999968
chr1:1405108-1407290	1450.43	-0.0525772	0.378903	-0.138762	0.889638	0.999968
chr1:1405460-1405752	61.6723	-0.126731	0.419194	-0.302321	0.762408	0.999968
chr1:1409095-1410618	115.396	-0.0482168	0.3641	-0.132427	0.894646	0.999968
chr1:1418419-1421444	309.072	0.386317	0.435201	0.887674	0.374716	0.999968
chr1:1418419-1421769	312.854	0.387597	0.434132	0.892809	0.37196	0.999968
chr1:1418423-1421270	303.645	0.390174	0.43485	0.897261	0.36958	0.999968
chr1:1418879-1420153	142.212	0.399432	0.432428	0.923696	0.355645	0.999968
chr1:1419137-1421260	162.666	0.385387	0.443824	0.868333	0.385212	0.999968
chr1:1420244-1422691	81.9877	0.320708	0.446964	0.717525	0.47305	0.999968
chr1:1426127-1427787	5.67221	0.252597	0.401197	0.629609	0.528951	0.999968
chr1:1430663-1434520	326.846	-0.361462	0.377674	-0.957074	0.33853	0.999968
chr1:1435522-1440765	3372.61	-0.415588	0.432696	-0.960462	0.336823	0.999968
chr1:1435522-1442882	3631.4	-0.412268	0.429998	-0.958768	0.337676	0.999968
chr1:1435670-1442882	3623.96	-0.41175	0.430119	-0.957292	0.33842	0.999968
chr1:1449688-1470158	329.738	0.290896	0.357513	0.813664	0.415838	0.999968
chr1:1471762-1483106	1309.93	-0.250848	0.41739	-0.600991	0.547846	0.999968
chr1:1471768-1496202	2660.78	-0.255048	0.401952	-0.634524	0.525739	0.999968
chr1:1479048-1482662	331.187	-0.173379	0.413993	-0.418798	0.675364	0.999968
chr1:1512150-1534685	1908.63	-0.409443	0.40059	-1.0221	0.306734	0.999968
chr1:1512174-1534685	1908.63	-0.409443	0.40059	-1.0221	0.306734	0.999968
chr1:1512529-1534687	1876.6	-0.418994	0.400917	-1.04509	0.295982	0.999968
chr1:1535173-1540357	74.5255	0.0407615	0.426724	0.0955219	0.9239	0.999968
chr1:1535206-1540453	74.5255	0.0407615	0.426724	0.0955219	0.9239	0.999968
chr1:1541672-1574869	4229.66	-0.167072	0.330615	-0.505337	0.613322	0.999968
chr1:1562344-1574584	2154.8	-0.0259494	0.340849	-0.0761317	0.939314	0.999968
chr1:1574974-1575993	24.293	-0.0776053	0.440703	-0.176094	0.86022	0.999968
chr1:1598011-1600096	239.205	-0.597202	0.436955	-1.36673	0.171708	0.999968
chr1:1613757-1615795	241.097	-0.0175061	0.38581	-0.0453748	0.963809	0.999968
chr1:1615414-1630605	2494.03	0.14629	0.370677	0.394656	0.693097	0.999968
chr1:1615414-1630610	2494.2	0.146116	0.370707	0.394155	0.693467	0.999968
chr1:1615420-1630610	2493.85	0.146085	0.370737	0.394039	0.693552	0.999968
chr1:1615436-1630605	2492.08	0.146336	0.370827	0.394619	0.693124	0.999968
chr1:1615442-1630605	2491.43	0.146401	0.370827	0.394796	0.692993	0.999968
chr1:1615904-1630604	2451.73	0.149968	0.370725	0.404526	0.685826	0.999968
chr1:1616309-1630604	2439.01	0.148295	0.370855	0.399873	0.68925	0.999968
chr1:1617559-1630604	2331.49	0.157846	0.374039	0.422004	0.673022	0.999968
chr1:1623121-1624859	351.477	0.0147962	0.375801	0.0393724	0.968593	0.999968
chr1:1632094-1634654	535.123	0.161256	0.448114	0.359855	0.718956	0.999968
chr1:1632178-1634654	534.451	0.162478	0.448112	0.362583	0.716917	0.999968
chr1:1635737-1657264	2506.44	-0.295211	0.336798	-0.87652	0.380747	0.999968
chr1:1635737-1657485	2537.91	-0.284205	0.336327	-0.845023	0.398098	0.999968
chr1:1659324-1662602	2226.73	-0.0862989	0.301774	-0.285971	0.7749	0.999968
chr1:1661477-1692644	7628.79	-0.174808	0.297921	-0.586759	0.557366	0.999968
chr1:1661478-1692728	7659.29	-0.174074	0.298083	-0.583979	0.559235	0.999968
chr1:1671989-1673411	438.801	-0.643166	0.38137	-1.68646	0.0917067	0.999968
chr1:1702729-1722831	2334.41	-0.218852	0.334838	-0.653605	0.513366	0.999968
chr1:1702735-1737688	6626.02	-0.202929	0.330861	-0.613335	0.539655	0.999968
chr1:1702880-1722831	2278.25	-0.211847	0.336572	-0.629425	0.529071	0.999968
chr1:1702880-1724324	2336.59	-0.21184	0.33413	-0.634005	0.526078	0.999968
chr1:1703867-1704585	130.028	-0.411838	0.369915	-1.11333	0.265567	0.999968
chr1:1705638-1724327	1513.75	-0.111272	0.326795	-0.340495	0.733484	0.999968
chr1:1724614-1731904	3301.41	-0.231812	0.33479	-0.69241	0.48868	0.999968
chr1:1724837-1745919	5817.53	-0.173399	0.323933	-0.535294	0.592446	0.999968
chr1:1725413-1745992	5811.6	-0.170081	0.322962	-0.526627	0.598453	0.999968
chr1:1732241-1745992	2528.49	-0.0951161	0.320456	-0.296815	0.766608	0.999968
chr1:1732257-1735274	296.302	-0.239445	0.345552	-0.692934	0.488351	0.999968
chr1:1751231-1778470	4110.76	-0.365384	0.40048	-0.912365	0.361576	0.999968
chr1:1751231-1778790	4118.66	-0.364489	0.400576	-0.909912	0.362869	0.999968
chr1:1751231-1780069	4162.46	-0.365372	0.400895	-0.911391	0.362089	0.999968
chr1:1751238-1778470	4110.76	-0.365384	0.40048	-0.912365	0.361576	0.999968
chr1:1752470-1758642	1874.08	-0.448957	0.410806	-1.09287	0.274451	0.999968
chr1:1756587-1778419	1557.74	-0.277928	0.390344	-0.712008	0.47646	0.999968
chr1:1785289-1891056	14673.7	0.0138769	0.339231	0.0409069	0.96737	0.999968
chr1:1824987-1890966	5432.21	0.0246378	0.333549	0.0738658	0.941117	0.999968
chr1:1891470-1892658	24.2755	0.00746351	0.44396	0.0168112	0.986587	0.999968
chr1:1914826-1917294	40.255	0.160582	0.396914	0.404576	0.685789	0.999968
chr1:1915408-1917071	28.7056	0.144975	0.422131	0.343436	0.731271	0.999968
chr1:1917589-1918797	12.2405	-0.420494	0.447371	-0.939923	0.347257	0.999968
chr1:1917590-1919273	13.9518	-0.393663	0.446723	-0.881224	0.378197	0.999968
chr1:1988123-2003714	17.2643	-0.237271	0.42354	-0.56021	0.575336	0.999968
chr1:2013212-2015530	5.60755	0.111807	0.40791	0.274096	0.784011	0.999968
chr1:2019340-2030753	113.513	-0.454824	0.446554	-1.01852	0.308431	0.999968
chr1:2049303-2050070	0.462865	0.128921	0.188318	0.684591	0.493602	0.999968
chr1:2073461-2185390	2227.6	-0.197971	0.353892	-0.559409	0.575882	0.999968
chr1:2104715-2185393	1676.8	-0.211298	0.354818	-0.595511	0.551502	0.999968
chr1:2141083-2145279	108.092	-0.21799	0.396805	-0.549363	0.582757	0.999968
chr1:2144450-2185395	1135.43	-0.216352	0.358327	-0.603783	0.545988	0.999968
chr1:2181793-2183875	67.3878	-0.131178	0.418385	-0.313534	0.753875	0.999968
chr1:2181793-2184053	73.955	-0.111393	0.412995	-0.26972	0.787376	0.999968
chr1:2182734-2184389	48.7826	-0.00185237	0.422034	-0.00438914	0.996498	0.999968
chr1:2184477-2194741	1077.97	-0.156696	0.375496	-0.417305	0.676455	0.999968
chr1:2189547-2194774	693.259	-0.140622	0.383193	-0.366974	0.713639	0.999968
chr1:2189547-2212720	968.429	-0.131554	0.366715	-0.358736	0.719793	0.999968
chr1:2189550-2198988	731.341	-0.141871	0.378098	-0.375222	0.707495	0.999968
chr1:2189797-2191740	197.684	-0.043458	0.380751	-0.114138	0.909129	0.999968
chr1:2211920-2214181	64.9667	0.153533	0.43303	0.354557	0.722922	0.999968
chr1:2212170-2212574	18.4848	0.11984	0.430318	0.278492	0.780635	0.999968
chr1:2212522-2220738	86.8719	-0.0359627	0.438691	-0.0819774	0.934665	0.999968
chr1:2228694-2310119	10746.8	-0.134524	0.347277	-0.387369	0.698483	0.999968
chr1:2247995-2303376	5337.92	-0.155014	0.350143	-0.442718	0.65797	0.999968
chr1:2321252-2391707	2261.68	-0.00776265	0.353569	-0.0219551	0.982484	0.999968
chr1:2326200-2326693	8.83235	0.0395099	0.43782	0.0902424	0.928095	0.999968
chr1:2327141-2327603	1.32086	0.211858	0.304626	0.69547	0.486761	0.999968
chr1:2332125-2391687	2116.04	-0.0276128	0.347488	-0.0794642	0.936663	0.999968
chr1:2350413-2352820	106.961	0.354198	0.421729	0.83987	0.400982	0.999968
chr1:2355176-2391707	1761.88	-0.119229	0.329171	-0.362209	0.717196	0.999968
chr1:2363060-2363628	11.8988	-0.193092	0.448137	-0.430878	0.666557	0.999968
chr1:2374852-2375353	19.6075	0.347768	0.436355	0.796985	0.42546	0.999968
chr1:2377616-2378360	49.108	-0.48501	0.39761	-1.21982	0.222535	0.999968
chr1:2391827-2402325	2997.11	-0.157735	0.394243	-0.400095	0.689086	0.999968
chr1:2391832-2405444	5211.71	-0.141843	0.383588	-0.369779	0.711547	0.999968
chr1:2391839-2403749	3908.6	-0.138398	0.392323	-0.352765	0.724265	0.999968
chr1:2391889-2403751	3907.93	-0.138282	0.392291	-0.352499	0.724464	0.999968
chr1:2394004-2403216	2724.8	-0.172098	0.399904	-0.430348	0.666942	0.999968
chr1:2404796-2412530	1559.71	-0.170451	0.385766	-0.441849	0.658598	0.999968
chr1:2404818-2412571	1540.29	-0.171144	0.386823	-0.442435	0.658175	0.999968
chr1:2404837-2412540	1534.27	-0.171366	0.387235	-0.442537	0.658101	0.999968
chr1:2408582-2410004	135.63	-0.00104717	0.426496	-0.00245528	0.998041	0.999968
chr1:2467458-2505526	881.229	0.167988	0.448288	0.374733	0.707859	0.999968
chr1:2476314-2503086	651.452	0.175313	0.448298	0.391064	0.69575	0.999968
chr1:2476314-2505525	828.007	0.164837	0.448199	0.367776	0.71304	0.999968
chr1:2492299-2493258	18.3072	0.0057516	0.442985	0.0129837	0.989641	0.999968
chr1:2493436-2494479	13.0608	0.536819	0.447603	1.19932	0.230404	0.999968
chr1:2508532-2526600	1247.36	-0.169767	0.382389	-0.443965	0.657068	0.999968
chr1:2508536-2526596	1246.59	-0.17123	0.382429	-0.447744	0.654338	0.999968
chr1:2521260-2526187	204.648	-0.0687033	0.387849	-0.177139	0.859399	0.999968
chr1:2528744-2530245	20.8556	-0.00740961	0.446336	-0.016601	0.986755	0.999968
chr1:2546464-2547460	60.7279	-0.37325	0.442767	-0.842994	0.399232	0.999968
chr1:2549919-2557011	1418.43	-0.0707194	0.42871	-0.164959	0.868977	0.999968
chr1:2554240-2557031	1232.24	-0.0986367	0.432454	-0.228086	0.819579	0.999968
chr1:2556221-2561718	2453.85	-0.0665291	0.42414	-0.156857	0.875358	0.999968
chr1:2556365-2563829	3375.48	-0.1087	0.422827	-0.257079	0.797118	0.999968
chr1:2556404-2559156	1606.19	-0.122074	0.429224	-0.284407	0.776099	0.999968
chr1:2566409-2569888	54.7476	0.135714	0.435143	0.311883	0.755129	0.999968
chr1:2581559-2584533	74.3284	-0.0599424	0.404881	-0.14805	0.882304	0.999968
chr1:2586774-2591468	804.29	-0.268274	0.356665	-0.752174	0.451947	0.999968
chr1:2586779-2591467	804.29	-0.268274	0.356665	-0.752174	0.451947	0.999968
chr1:2586795-2589947	320.254	-0.432126	0.375256	-1.15155	0.249506	0.999968
chr1:2586809-2591463	804.29	-0.268274	0.356665	-0.752174	0.451947	0.999968
chr1:2586818-2591467	804.29	-0.268274	0.356665	-0.752174	0.451947	0.999968
chr1:2587077-2591469	800.744	-0.266459	0.355924	-0.748641	0.454074	0.999968
chr1:2590641-2633042	332.431	0.0344793	0.349093	0.0987683	0.921322	0.999968
chr1:2590642-2632990	332.28	0.0355678	0.349047	0.1019	0.918836	0.999968
chr1:2590925-2629494	278.309	0.0353595	0.351451	0.10061	0.91986	0.999968
chr1:2629757-2632979	2.34954	-0.288807	0.299389	-0.964652	0.334719	0.999968
chr1:2632567-2636620	17.4544	-0.343445	0.437125	-0.78569	0.432049	0.999968
chr1:2635975-2801721	223.867	0.279296	0.430576	0.648658	0.51656	0.999968
chr1:2641367-2789671	86.2885	0.421485	0.440605	0.956605	0.338767	0.999968
chr1:2814431-2814998	0.681772	-0.143646	0.191353	-0.750688	0.452841	0.999968
chr1:3059614-3062531	39.0767	0.267252	0.447838	0.596761	0.550667	0.999968
chr1:3059614-3063786	50.9972	0.332526	0.448352	0.741662	0.458292	0.999968
chr1:3059616-3061751	28.1061	0.409629	0.447936	0.914482	0.360464	0.999968
chr1:3059616-3062032	30.3125	0.285322	0.447712	0.637288	0.523937	0.999968
chr1:3059616-3068437	115.282	0.16086	0.447575	0.359404	0.719293	0.999968
chr1:3061288-3063682	28.5803	0.327142	0.440302	0.742995	0.457485	0.999968
chr1:3064071-3067769	54.4547	0.0595598	0.425105	0.140106	0.888576	0.999968
chr1:3069167-3434342	1511.21	0.0787554	0.438781	0.179487	0.857556	0.999968
chr1:3069177-3438619	1545.65	0.0780542	0.438854	0.177859	0.858833	0.999968
chr1:3069196-3435421	1520.62	0.0763994	0.438675	0.17416	0.86174	0.999968
chr1:3069210-3434342	1510.84	0.078745	0.438779	0.179464	0.857573	0.999968
chr1:3069210-3438621	1545.28	0.0780438	0.438852	0.177836	0.858851	0.999968
chr1:3132926-3133709	2.1299	-0.341949	0.36114	-0.946859	0.34371	0.999968
chr1:3237930-3433925	871.16	0.0627418	0.440256	0.142512	0.886676	0.999968
chr1:3306635-3310096	27.238	-0.294514	0.443424	-0.664181	0.506574	0.999968
chr1:3454425-3481113	834.588	-0.136989	0.405587	-0.337754	0.735549	0.999968
chr1:3466004-3481113	541.119	-0.203213	0.4064	-0.500032	0.617052	0.999968
chr1:3466970-3481113	518.902	-0.196473	0.406982	-0.482755	0.62927	0.999968
chr1:3471623-3480815	387.685	-0.158841	0.407609	-0.389689	0.696766	0.999968
chr1:3487245-3487627	14.3605	-0.0442578	0.446324	-0.0991608	0.921011	0.999968
chr1:3489919-3531448	4500.71	-0.228817	0.444106	-0.51523	0.606392	0.999968
chr1:3489925-3611495	4657.69	-0.223596	0.44345	-0.504219	0.614108	0.999968
chr1:3560694-3560790	0.17065	-0.0423841	0.187989	-0.22546	0.821621	0.999968
chr1:3623189-3624743	9.24666	0.323012	0.429367	0.752299	0.451871	0.999968
chr1:3625001-3630127	1482.25	-0.0365173	0.368767	-0.0990254	0.921118	0.999968
chr1:3625049-3630127	1482.25	-0.0365173	0.368767	-0.0990254	0.921118	0.999968
chr1:3630766-3650058	991.424	-0.308146	0.354723	-0.868694	0.385015	0.999968
chr1:3630766-3650073	991.424	-0.308146	0.354723	-0.868694	0.385015	0.999968
chr1:3652519-3736201	531.301	-0.204491	0.421212	-0.485483	0.627334	0.999968
chr1:3652564-3733292	380.759	-0.2038	0.438813	-0.464434	0.642337	0.999968
chr1:3652564-3733903	400.807	-0.199978	0.43696	-0.457656	0.647199	0.999968
chr1:3658937-3668772	34.6323	-0.220997	0.447249	-0.494125	0.621218	0.999968
chr1:3682365-3733079	269.858	-0.178177	0.434584	-0.409994	0.681811	0.999968
chr1:3690671-3733292	249.953	-0.156622	0.430698	-0.363647	0.716121	0.999968
chr1:3690671-3736201	400.154	-0.166269	0.405828	-0.409704	0.682023	0.999968
chr1:3698057-3733091	232.69	-0.131142	0.431592	-0.303858	0.761236	0.999968
chr1:3712199-3714298	16.6077	0.29763	0.421024	0.706919	0.479617	0.999968
chr1:3735983-3746776	974.437	-0.013768	0.328111	-0.0419614	0.966529	0.999968
chr1:3735983-3747322	1140.7	-0.00412541	0.333991	-0.0123519	0.990145	0.999968
chr1:3736174-3737875	180	-0.10078	0.349452	-0.288394	0.773045	0.999968
chr1:3737148-3747336	1073.91	0.00856522	0.334181	0.0256305	0.979552	0.999968
chr1:3738074-3742858	349.259	-0.0234619	0.352043	-0.066645	0.946864	0.999968
chr1:3738446-3743370	340.535	-0.0309411	0.344085	-0.0899229	0.928348	0.999968
chr1:3743118-3746238	331.336	0.0476913	0.350157	0.1362	0.891663	0.999968
chr1:3752397-3771644	56.576	0.152507	0.440488	0.346223	0.729175	0.999968
chr1:3772787-3775982	206.536	-0.256752	0.394243	-0.651253	0.514883	0.999968
chr1:3773062-3775670	142.613	-0.223292	0.40858	-0.546508	0.584717	0.999968
chr1:3780219-3796504	2269.79	-0.0764292	0.360479	-0.212021	0.83209	0.999968
chr1:3782814-3783109	12.317	0.525957	0.442664	1.18816	0.23477	0.999968
chr1:3785007-3785538	172.229	-0.0856844	0.37435	-0.228888	0.818956	0.999968
chr1:3812080-3857199	2414.46	-0.0654249	0.316489	-0.206721	0.836228	0.999968
chr1:3831090-3837136	319.698	-0.139629	0.323723	-0.431323	0.666233	0.999968
chr1:3843108-3857214	630.297	0.144702	0.313687	0.461293	0.644588	0.999968
chr1:3857280-3860490	70.841	-0.119627	0.435033	-0.274983	0.783329	0.999968
chr1:3857280-3865752	215.251	0.0966314	0.351272	0.27509	0.783247	0.999968
chr1:3857280-3873044	339.067	-0.0773382	0.356993	-0.216638	0.828491	0.999968
chr1:3857280-3885429	591.855	-0.0862463	0.344119	-0.25063	0.802101	0.999968
chr1:3884063-3884133	10.0003	-0.393274	0.446933	-0.879938	0.378893	0.999968
chr1:3889124-3900247	923.257	-0.0154456	0.3883	-0.0397775	0.968271	0.999968
chr1:3889124-3900285	923.257	-0.0154456	0.3883	-0.0397775	0.968271	0.999968
chr1:3900403-3917225	127.702	-0.59042	0.418666	-1.41024	0.158468	0.999968
chr1:3940616-3955262	0.341299	-0.0866936	0.187989	-0.461162	0.644682	0.999968
chr1:4571547-4583421	0.302255	-0.0866936	0.187989	-0.461162	0.644682	0.999968
chr1:4654731-4777794	237.638	-0.245643	0.43444	-0.565425	0.571785	0.999968
chr1:4655044-4792534	335.074	-0.212843	0.432534	-0.492085	0.622659	0.999968
chr1:4711154-4712165	7.15534	-0.220679	0.356727	-0.618621	0.536166	0.999968
chr1:5086458-5090899	0.151283	0.0462349	0.187989	0.245945	0.805725	0.999968
chr1:5564070-5564143	0.395441	0.0905444	0.187989	0.481647	0.630057	0.999968
chr1:5587367-5668295	17.6538	0.286619	0.447901	0.639917	0.522227	0.999968
chr1:5862671-5862741	2.94854	-0.376492	0.382592	-0.984055	0.325088	0.999968
chr1:5862810-5992424	2392.1	-0.138504	0.320066	-0.432735	0.665208	0.999968
chr1:5862817-5992471	2392.46	-0.138864	0.320008	-0.43394	0.664332	0.999968
chr1:5893838-5893924	1.97186	0.163634	0.340684	0.48031	0.631007	0.999968
chr1:5991465-6100175	3112.24	-0.0305556	0.43945	-0.0695314	0.944567	0.999968
chr1:5992362-6101193	3371.75	-0.0367842	0.441061	-0.0833995	0.933534	0.999968
chr1:5992700-6098574	2630.33	-0.0130469	0.440159	-0.0296412	0.976353	0.999968
chr1:6026319-6098561	2342.97	-0.000547965	0.441359	-0.00124154	0.999009	0.999968
chr1:6026319-6100018	2749.36	-0.0208884	0.441849	-0.0472749	0.962294	0.999968
chr1:6026319-6100463	2868.73	-0.0218983	0.442016	-0.0495419	0.960487	0.999968
chr1:6034282-6101179	2963.09	-0.0183466	0.442207	-0.0414887	0.966906	0.999968
chr1:6035916-6041762	204.5	-0.0371672	0.443216	-0.083858	0.933169	0.999968
chr1:6040569-6041339	120.928	-0.0078938	0.442573	-0.0178362	0.98577	0.999968
chr1:6045920-6101179	2563.75	-0.0131574	0.442098	-0.0297614	0.976257	0.999968
chr1:6046113-6098855	1920.49	0.00728408	0.441328	0.0165049	0.986832	0.999968
chr1:6101792-6180123	86.959	-1.21427	0.447739	-2.712	0.00668776	0.999968
chr1:6181268-6197757	11610.2	0.178255	0.38616	0.461609	0.644362	0.999968
chr1:6185019-6199612	11855.9	0.179044	0.384488	0.465668	0.641453	0.999968
chr1:6186614-6200842	9729.63	0.130558	0.396857	0.32898	0.742171	0.999968
chr1:6204839-6205780	23.6129	0.351883	0.441312	0.797357	0.425244	0.999968
chr1:6206128-6221291	1442.34	-0.0612872	0.371665	-0.164899	0.869023	0.999968
chr1:6206175-6221299	1442.78	-0.0621203	0.371683	-0.167132	0.867266	0.999968
chr1:6212737-6219343	373.989	0.00813721	0.356162	0.0228469	0.981772	0.999968
chr1:6221192-6235940	4186.89	-0.066948	0.402723	-0.166239	0.867969	0.999968
chr1:6221897-6223502	956.263	-0.0144007	0.401039	-0.0359086	0.971355	0.999968
chr1:6234444-6235940	212.561	-0.304394	0.44393	-0.68568	0.492915	0.999968
chr1:6236239-6238940	7.59161	-0.00790373	0.417927	-0.0189118	0.984912	0.999968
chr1:6237770-6239444	6.85548	-0.1359	0.427008	-0.318262	0.750286	0.999968
chr1:6247345-6260975	1089.72	-0.172469	0.436164	-0.395422	0.692532	0.999968
chr1:6264268-6393361	1300.4	-0.597843	0.412064	-1.45085	0.146822	0.999968
chr1:6264272-6359344	1077.32	-0.609112	0.412416	-1.47694	0.139692	0.999968
chr1:6264272-6360707	1083.26	-0.611335	0.412467	-1.48214	0.138302	0.999968
chr1:6264272-6385813	1245.27	-0.597808	0.412983	-1.44754	0.147746	0.999968
chr1:6264272-6393378	1301.71	-0.595786	0.411977	-1.44616	0.148131	0.999968
chr1:6264272-6394391	1367.09	-0.559657	0.405116	-1.38148	0.167133	0.999968
chr1:6306114-6360706	529.01	-0.650608	0.40712	-1.59807	0.110026	0.999968
chr1:6393554-6394391	63.6158	0.342602	0.434032	0.789347	0.429909	0.999968
chr1:6424787-6460944	2013.23	0.242728	0.447615	0.542269	0.587633	0.999968
chr1:6429833-6429896	2.06351	0.0380323	0.234678	0.162062	0.871257	0.999968
chr1:6443033-6447006	471.883	0.409612	0.44493	0.920619	0.357249	0.999968
chr1:6448042-6460929	828.363	0.181781	0.448172	0.405606	0.685032	0.999968
chr1:6448466-6460052	512.928	0.0672605	0.448333	0.150023	0.880746	0.999968
chr1:6448784-6460944	696.388	0.149086	0.448245	0.332599	0.739437	0.999968
chr1:6461150-6466175	1093.88	-0.346429	0.438233	-0.790513	0.429228	0.999968
chr1:6461150-6466195	1095.87	-0.345921	0.438221	-0.789376	0.429892	0.999968
chr1:6461203-6466175	1091.21	-0.348758	0.438326	-0.79566	0.42623	0.999968
chr1:6461433-6466107	1020.25	-0.360231	0.439603	-0.819447	0.412531	0.999968
chr1:6463535-6466107	431.016	-0.341329	0.443564	-0.769515	0.441587	0.999968
chr1:6466091-6485954	2031.89	-0.324997	0.407575	-0.797392	0.425223	0.999968
chr1:6466091-6490580	2090.75	-0.336374	0.406944	-0.826587	0.408471	0.999968
chr1:6466091-6520009	2377.86	-0.371564	0.399391	-0.930326	0.352202	0.999968
chr1:6467121-6490570	1916.86	-0.339066	0.406724	-0.83365	0.404478	0.999968
chr1:6467121-6491700	1928.73	-0.341013	0.40648	-0.838941	0.401502	0.999968
chr1:6467121-6496696	2047.91	-0.342158	0.405266	-0.84428	0.398513	0.999968
chr1:6467121-6497390	2075.8	-0.340949	0.40517	-0.841496	0.40007	0.999968
chr1:6467121-6520061	2204.85	-0.377287	0.398426	-0.946943	0.343668	0.999968
chr1:6467122-6485469	1856.87	-0.326747	0.407312	-0.802204	0.422435	0.999968
chr1:6467122-6520009	2203.8	-0.376883	0.398375	-0.946051	0.344123	0.999968
chr1:6467504-6497096	1890.76	-0.352626	0.407422	-0.865504	0.386762	0.999968
chr1:6467842-6497424	1847.73	-0.35401	0.408476	-0.866659	0.386129	0.999968
chr1:6521346-6554535	2725.14	0.0724164	0.304315	0.237965	0.811908	0.999968
chr1:6555180-6579757	27.1133	-0.306454	0.448372	-0.683482	0.494302	0.999968
chr1:6555277-6579722	26.8107	-0.325478	0.448366	-0.725921	0.467888	0.999968
chr1:6555308-6579626	26.1488	-0.336613	0.448362	-0.750762	0.452796	0.999968
chr1:6580047-6589280	1337.66	-0.1375	0.3562	-0.386018	0.699483	0.999968
chr1:6590723-6602869	2373.77	-0.325349	0.330159	-0.985433	0.324412	0.999968
chr1:6590723-6603001	2374.22	-0.324831	0.330125	-0.983965	0.325133	0.999968
chr1:6593192-6614560	1902.42	-0.2286	0.34481	-0.662973	0.507348	0.999968
chr1:6594080-6614607	1589.36	-0.173256	0.35114	-0.49341	0.621723	0.999968
chr1:6613684-6624033	1138.91	-0.151432	0.344776	-0.43922	0.660502	0.999968
chr1:6613761-6622645	793.941	-0.159393	0.348713	-0.457089	0.647607	0.999968
chr1:6624865-6633565	567.262	-0.196295	0.403947	-0.485942	0.627008	0.999968
chr1:6625170-6628519	127.897	-0.185217	0.405461	-0.456806	0.647811	0.999968
chr1:6625180-6633368	548.892	-0.200523	0.40499	-0.495131	0.620508	0.999968
chr1:6625191-6635586	1180.93	-0.404657	0.379606	-1.06599	0.286428	0.999968
chr1:6634167-6645057	1229.9	-0.459743	0.363088	-1.2662	0.205441	0.999968
chr1:6634167-6681037	3131.73	-0.331658	0.328229	-1.01045	0.312281	0.999968
chr1:6634167-6701924	3508.41	-0.293676	0.318898	-0.920909	0.357098	0.999968
chr1:6635112-6701924	3145.31	-0.248642	0.312609	-0.795377	0.426394	0.999968
chr1:6635385-6681296	2681.94	-0.280587	0.320855	-0.874498	0.381847	0.999968
chr1:6635490-6701803	2990.43	-0.231705	0.311068	-0.744869	0.456351	0.999968
chr1:6783891-6784843	27.5252	-0.0883793	0.422658	-0.209104	0.834367	0.999968
chr1:6785323-7769706	9063.45	0.19775	0.408845	0.483681	0.628613	0.999968
chr1:6785463-6888201	4792.19	0.204638	0.398207	0.513897	0.607324	0.999968
chr1:6785479-6872038	3597.13	0.217898	0.392199	0.555579	0.578499	0.999968
chr1:6785490-6887865	4715.14	0.207228	0.399538	0.51867	0.603991	0.999968
chr1:6785517-6872019	3596.6	0.217825	0.392185	0.555414	0.578611	0.999968
chr1:6785530-7766522	8823.22	0.187848	0.40914	0.459128	0.646143	0.999968
chr1:7008375-7014279	7.70489	0.155774	0.436827	0.356604	0.721388	0.999968
chr1:7219359-7219524	0.341299	-0.0866936	0.187989	-0.461162	0.644682	0.999968
chr1:7368941-7370270	6.59346	-0.0818843	0.439081	-0.18649	0.85206	0.999968
chr1:7382486-7389754	18.6375	-0.133132	0.447191	-0.297707	0.765927	0.999968
chr1:7388182-7389419	4.87793	-0.0821262	0.357256	-0.22988	0.818185	0.999968
chr1:7441095-7441554	3.26673	0.0773524	0.334284	0.231397	0.817006	0.999968
chr1:7693123-7694844	7.86698	-0.0170094	0.426055	-0.0399231	0.968154	0.999968
chr1:7698302-7698872	8.33657	-0.258779	0.44406	-0.582757	0.560057	0.999968
chr1:7700703-7700970	16.9979	-0.876791	0.444599	-1.97209	0.048599	0.999968
chr1:7744960-7766522	407.425	0.238319	0.425512	0.560075	0.575428	0.999968
chr1:7771268-7781432	3968.32	0.155881	0.356971	0.436676	0.662346	0.999968
chr1:7772706-7779806	1291.95	0.0431928	0.383963	0.112492	0.910433	0.999968
chr1:7776382-7776775	24.3759	-0.0515673	0.418542	-0.123207	0.901943	0.999968
chr1:7784319-7803958	1098.69	-0.404462	0.428636	-0.943602	0.345373	0.999968
chr1:7784653-7845177	4079.71	-0.272241	0.430055	-0.633037	0.52671	0.999968
chr1:7784702-7845177	4076.53	-0.272328	0.430103	-0.633168	0.526624	0.999968
chr1:7810241-7827342	1292.83	-0.385263	0.437114	-0.881379	0.378113	0.999968
chr1:7843082-7853512	805.701	0.166392	0.410803	0.40504	0.685448	0.999968
chr1:7847621-7853035	141.649	0.393515	0.446977	0.880393	0.378646	0.999968
chr1:7847765-7853431	184.899	0.399931	0.448112	0.89248	0.372136	0.999968
chr1:7919846-7940866	206.069	-0.250082	0.433069	-0.577463	0.563627	0.999968
chr1:7961662-7985279	3657.92	-0.121173	0.384419	-0.31521	0.752602	0.999968
chr1:7961691-7985505	3658.94	-0.121722	0.384516	-0.316559	0.751578	0.999968
chr1:7961700-7985281	3657.92	-0.121173	0.384419	-0.31521	0.752602	0.999968
chr1:7961893-7985250	3656.26	-0.121216	0.38436	-0.31537	0.752481	0.999968
chr1:7961968-7985111	3643.46	-0.120738	0.384379	-0.314112	0.753436	0.999968
chr1:7962766-7971957	2521.12	-0.0873156	0.390885	-0.223379	0.82324	0.999968
chr1:7982880-7982983	2.82434	0.213426	0.383124	0.557068	0.577481	0.999968
chr1:8004403-8026283	6338.66	0.565836	0.437887	1.2922	0.196289	0.999968
chr1:8011718-8026308	5917.51	0.567618	0.438634	1.29406	0.195645	0.999968
chr1:8013426-8015633	2344.5	0.319975	0.440239	0.726822	0.467335	0.999968
chr1:8013738-8026296	4539.46	0.585914	0.440049	1.33148	0.183033	0.999968
chr1:8026737-8122702	275.009	0.575034	0.440283	1.30605	0.191534	0.999968
chr1:8208671-8215210	4.46214	-0.149099	0.377574	-0.394886	0.692927	0.999968
chr1:8218189-8220529	1.29086	0.095004	0.216071	0.439689	0.660162	0.999968
chr1:8275123-8275378	1.55469	0.161907	0.227764	0.710853	0.477175	0.999968
chr1:8292156-8292263	0.395441	0.0905444	0.187989	0.481647	0.630057	0.999968
chr1:8317825-8344165	179.288	0.247171	0.440698	0.560862	0.574892	0.999968
chr1:8318108-8344167	179.486	0.248828	0.440691	0.564632	0.572324	0.999968
chr1:8324329-8344167	170.387	0.222756	0.44	0.506264	0.612671	0.999968
chr1:8328066-8328179	1.43768	0.0813902	0.262743	0.309771	0.756735	0.999968
chr1:8330427-8336109	47.1975	0.206338	0.438374	0.470689	0.637863	0.999968
chr1:8352396-8817465	33275.6	0.105156	0.378256	0.278003	0.78101	0.999968
chr1:8352405-8525939	18072.6	0.140833	0.372537	0.378038	0.705403	0.999968
chr1:8353942-8656371	25496.2	0.122597	0.378276	0.324095	0.745866	0.999968
chr1:8354092-8423666	11346.1	0.170408	0.38214	0.445932	0.655646	0.999968
chr1:8354625-8817643	31060	0.108713	0.382215	0.284428	0.776082	0.999968
chr1:8365854-8423419	8502.99	0.21285	0.390438	0.545156	0.585646	0.999968
chr1:8424644-8434838	676.479	0.126739	0.366134	0.346155	0.729226	0.999968
chr1:8425637-8430041	261.723	0.116237	0.379814	0.306035	0.759578	0.999968
chr1:8511794-8511919	1.60539	0.193702	0.274181	0.706474	0.479893	0.999968
chr1:8796573-8796672	0.17065	-0.0423841	0.187989	-0.22546	0.821621	0.999968
chr1:8805859-8807051	80.0261	0.11554	0.440249	0.262443	0.79298	0.999968
chr1:8861001-8878690	20266	-0.655184	0.422136	-1.55207	0.120646	0.999968
chr1:8875787-8878007	119.495	-0.147481	0.365848	-0.403122	0.686859	0.999968
chr1:8878834-8879894	29.3692	-0.0419319	0.420397	-0.0997436	0.920548	0.999968
chr1:8883426-8883533	0.341299	-0.0866936	0.187989	-0.461162	0.644682	0.999968
chr1:8945867-8974874	58.4178	-0.191796	0.445458	-0.430559	0.666789	0.999968
chr1:8945881-8952651	11.0596	-0.332294	0.425867	-0.780277	0.435228	0.999968
chr1:8945882-8975092	58.7293	-0.190769	0.445506	-0.428206	0.668501	0.999968
chr1:8945886-8974444	54.1661	-0.235123	0.446672	-0.52639	0.598618	0.999968
chr1:8945886-8974704	56.3121	-0.219951	0.446022	-0.49314	0.621914	0.999968
chr1:8979577-8979874	0.17065	-0.0423841	0.187989	-0.22546	0.821621	0.999968
chr1:9003299-9026345	2.08	-0.133777	0.316911	-0.422128	0.672932	0.999968
chr1:9035106-9069716	625.203	-0.508812	0.445259	-1.14273	0.25315	0.999968
chr1:9037113-9049260	412.144	-0.577478	0.443051	-1.30341	0.192434	0.999968
chr1:9037397-9069545	555.797	-0.511458	0.444483	-1.15068	0.249863	0.999968
chr1:9040079-9069604	394.67	-0.46143	0.444479	-1.03814	0.299207	0.999968
chr1:9082695-9082879	0.341299	-0.0866936	0.187989	-0.461162	0.644682	0.999968
chr1:9100304-9129170	1514.29	-0.602338	0.403859	-1.49145	0.135842	0.999968
chr1:9104330-9129124	749.686	-0.493688	0.379285	-1.30163	0.193043	0.999968
chr1:9151667-9151777	18.1493	0.316759	0.448347	0.706503	0.479875	0.999968
chr1:9182006-9202619	510.661	0.0172466	0.402914	0.0428047	0.965857	0.999968
chr1:9182203-9192089	402.148	0.016889	0.401847	0.0420285	0.966476	0.999968
chr1:9234774-9271337	8302.71	-0.068169	0.385724	-0.17673	0.85972	0.999968
chr1:9239843-9267898	5758.33	-0.0809084	0.386273	-0.209459	0.83409	0.999968
chr1:9265529-9271337	3901.55	-0.05973	0.396333	-0.150707	0.880207	0.999968
chr1:9278390-9278533	0.480896	0.13104	0.188468	0.695294	0.486871	0.999968
chr1:9292879-9369532	5081.93	-0.124843	0.42533	-0.293521	0.769124	0.999968
chr1:9351430-9367863	1018.93	-0.282762	0.443364	-0.637764	0.523627	0.999968
chr1:9355706-9367575	752.124	-0.306868	0.442355	-0.693714	0.487862	0.999968
chr1:9501091-9503471	0.480896	0.13104	0.188468	0.695294	0.486871	0.999968
chr1:9539481-9585179	1298.08	-0.243214	0.375282	-0.648084	0.516931	0.999968
chr1:9588873-9614877	800.642	-0.45727	0.335957	-1.3611	0.173483	0.999968
chr1:9588921-9604954	514.155	-0.405779	0.330428	-1.22804	0.219432	0.999968
chr1:9588921-9614849	800.642	-0.45727	0.335957	-1.3611	0.173483	0.999968
chr1:9606213-9607685	41.6977	-0.597375	0.41033	-1.45584	0.145437	0.999968
chr1:9651731-9729114	3467.6	-0.0366063	0.441649	-0.0828854	0.933943	0.999968
chr1:9651744-9728919	3356.62	-0.0310614	0.442966	-0.0701214	0.944097	0.999968
chr1:9652609-9654586	49.7991	-0.160365	0.424129	-0.378104	0.705353	0.999968
chr1:9672425-9687555	239.524	0.156943	0.447018	0.351089	0.725522	0.999968
chr1:9688175-9691946	89.3364	-0.104201	0.448246	-0.232463	0.816178	0.999968
chr1:9710197-9727232	1832.11	-0.0695558	0.442873	-0.157056	0.875201	0.999968
chr1:9718068-9722134	441.07	0.00259756	0.441938	0.00587766	0.99531	0.999968
chr1:9729025-9824526	9669.13	-0.312866	0.395671	-0.790722	0.429106	0.999968
chr1:9729027-9733486	3186.68	-0.298354	0.415651	-0.717799	0.472881	0.999968
chr1:9729027-9823984	9665.47	-0.313055	0.395696	-0.791151	0.428856	0.999968
chr1:9729027-9824526	9668.81	-0.312951	0.395668	-0.790944	0.428977	0.999968
chr1:9848275-9910263	3009.91	-0.174448	0.343125	-0.508409	0.611166	0.999968
chr1:9848317-9850154	733.215	-0.225637	0.363723	-0.620354	0.535025	0.999968
chr1:9849538-9872092	1423.89	-0.251904	0.371232	-0.678561	0.497416	0.999968
chr1:9850108-9910336	2372.18	-0.145293	0.339831	-0.427545	0.668982	0.999968
chr1:9850449-9893237	1660.59	-0.251363	0.35242	-0.713249	0.475692	0.999968
chr1:9850658-9878176	1169.9	-0.294545	0.365958	-0.804862	0.4209	0.999968
chr1:9928938-9943329	1265.03	0.292656	0.321682	0.909768	0.362945	0.999968
chr1:9929719-9942768	995.985	0.281726	0.326528	0.862791	0.388252	0.999968
chr1:9930136-9943364	830.283	0.285702	0.328947	0.868536	0.385101	0.999968
chr1:9930252-9943407	802.066	0.272782	0.329184	0.828661	0.407296	0.999968
chr1:9942922-9949974	253.897	0.0133044	0.333703	0.0398689	0.968198	0.999968
chr1:9943427-9981766	564.552	-0.029405	0.327435	-0.089804	0.928443	0.999968
chr1:9943427-9985498	843.661	0.140938	0.34157	0.412619	0.679886	0.999968
chr1:9943487-9972503	439.074	-0.142212	0.329008	-0.432245	0.665563	0.999968
chr1:9947317-9947636	18.5959	-0.489293	0.435226	-1.12423	0.260917	0.999968
chr1:9967380-9967458	1.59238	0.253486	0.24509	1.03426	0.301016	0.999968
chr1:9983140-9984568	109.035	0.278392	0.415705	0.669687	0.503057	0.999968
chr1:9997215-10016020	471.389	0.631213	0.440441	1.43314	0.151819	0.999968
chr1:10032831-10180367	6520.75	-0.049108	0.325639	-0.150805	0.88013	0.999968
chr1:10032957-10181231	6614.53	-0.0452572	0.325327	-0.139113	0.889361	0.999968
chr1:10033273-10073118	1091.21	-0.200164	0.31314	-0.639216	0.522682	0.999968
chr1:10033595-10181239	6404.56	-0.0377749	0.327869	-0.115213	0.908276	0.999968
chr1:10107330-10132480	1518.39	0.00124764	0.344591	0.00362064	0.997111	0.999968
chr1:10163267-10163374	9.55385	-0.0691388	0.448341	-0.15421	0.877444	0.999968
chr1:10210804-10308597	5673.81	0.140945	0.38103	0.369906	0.711452	0.999968
chr1:10210804-10377937	8667.91	0.122157	0.365484	0.334233	0.738204	0.999968
chr1:10211615-10381603	9460.59	0.100364	0.357961	0.280377	0.779188	0.999968
chr1:10227717-10227803	0.802853	0.150106	0.194785	0.770625	0.440929	0.999968
chr1:10230763-10306757	5211.24	0.152305	0.383001	0.397661	0.69088	0.999968
chr1:10232249-10381597	9256.88	0.107534	0.357717	0.300612	0.76371	0.999968
chr1:10298965-10299072	9.84775	0.277646	0.445561	0.623137	0.533194	0.999968
chr1:10306464-10306755	157.847	0.168255	0.422006	0.398703	0.690112	0.999968
chr1:10344774-10361825	717.509	0.113759	0.352189	0.323005	0.746692	0.999968
chr1:10390001-10390296	2.98711	-0.0171092	0.351614	-0.0486589	0.961191	0.999968
chr1:10399068-10419788	2552.41	-0.311183	0.42754	-0.727846	0.466708	0.999968
chr1:10399079-10420144	2975.09	-0.303471	0.429281	-0.706927	0.479612	0.999968
chr1:10399117-10420051	2925.56	-0.309949	0.429414	-0.721795	0.470421	0.999968
chr1:10415291-10419830	1202.47	-0.36558	0.433624	-0.843081	0.399183	0.999968
chr1:10429880-10430677	8.48207	-0.493356	0.37682	-1.30926	0.190446	0.999968
chr1:10430101-10452153	392.264	-0.141676	0.37919	-0.373629	0.70868	0.999968
chr1:10430383-10451659	384.923	-0.136158	0.378937	-0.359314	0.71936	0.999968
chr1:10430442-10442809	293.345	-0.153844	0.401079	-0.383576	0.701293	0.999968
chr1:10431122-10442502	248.149	-0.194972	0.396206	-0.492097	0.622651	0.999968
chr1:10431257-10451659	339.722	-0.174287	0.378292	-0.460719	0.645	0.999968
chr1:10449718-10451902	61.4524	-0.14129	0.39875	-0.354332	0.72309	0.999968
chr1:10449913-10451898	59.3074	-0.12969	0.40213	-0.322508	0.747068	0.999968
chr1:10456521-10472526	2174	0.0509161	0.376331	0.135296	0.892378	0.999968
chr1:10458554-10459338	171.678	0.0455578	0.429863	0.105982	0.915597	0.999968
chr1:10462467-10472488	783.193	-0.0809799	0.382921	-0.211479	0.832513	0.999968
chr1:10474886-10630758	4811.64	0.0113324	0.345398	0.0328097	0.973826	0.999968
chr1:10474950-10630315	4708.01	0.0118031	0.348293	0.0338884	0.972966	0.999968
chr1:10535887-10536289	147.4	0.0170999	0.376814	0.0453802	0.963804	0.999968
chr1:10616835-10617113	4.73321	-0.230317	0.387329	-0.594628	0.552092	0.999968
chr1:10636603-10796648	6742.84	0.138487	0.424938	0.325899	0.7445	0.999968
chr1:10639240-10654333	1228.76	0.152651	0.399146	0.382444	0.702132	0.999968
chr1:10647212-10796650	5849.67	0.130144	0.428147	0.30397	0.761151	0.999968
chr1:10660736-10693912	1794.81	0.220817	0.422526	0.522613	0.601244	0.999968
chr1:10946472-10982037	70.6056	-0.0210953	0.442522	-0.0476705	0.961979	0.999968
chr1:10998175-10998263	0.341299	-0.0866936	0.187989	-0.461162	0.644682	0.999968
chr1:10999861-10999945	0.395441	0.0905444	0.187989	0.481647	0.630057	0.999968
chr1:11012641-11024043	2454.21	0.0238666	0.320484	0.0744704	0.940636	0.999968
chr1:11012683-11022858	1498.69	-0.0752963	0.303538	-0.248063	0.804086	0.999968
chr1:11013715-11024183	2416.59	0.0361377	0.327002	0.110512	0.912003	0.999968
chr1:11024226-11025491	246.061	0.278238	0.439648	0.632866	0.526821	0.999968
chr1:11026522-11047223	836.627	0.240788	0.436865	0.551173	0.581515	0.999968
chr1:11029658-11030528	291.202	0.202507	0.440707	0.459505	0.645871	0.999968
chr1:11044797-11047233	0.842484	-0.132357	0.233401	-0.567081	0.570659	0.999968
chr1:11054588-11060024	833.921	-0.324716	0.378834	-0.857147	0.391364	0.999968
chr1:11066617-11099869	5549.03	-0.128966	0.355778	-0.362489	0.716987	0.999968
chr1:11066617-11099881	5549.03	-0.128966	0.355778	-0.362489	0.716987	0.999968
chr1:11066620-11099837	5549.03	-0.128966	0.355778	-0.362489	0.716987	0.999968
chr1:11068470-11073097	1229.25	-0.0767813	0.359999	-0.213282	0.831107	0.999968
chr1:11080700-11082623	572.403	-0.193301	0.365111	-0.52943	0.596507	0.999968
chr1:11099674-11102051	165.816	-0.25546	0.384016	-0.665234	0.505901	0.999968
chr1:11099674-11102100	165.987	-0.257835	0.383434	-0.672436	0.501306	0.999968
chr1:11106534-11131558	2612.68	-0.12126	0.348868	-0.347582	0.728154	0.999968
chr1:11106534-11262507	8890.28	-0.106492	0.328023	-0.324647	0.745448	0.999968
chr1:11131593-11145025	800.922	-0.0850738	0.3274	-0.259847	0.794982	0.999968
chr1:11143897-11149537	326.44	-0.157964	0.326645	-0.483595	0.628673	0.999968
chr1:11144423-11149537	306.111	-0.183956	0.330066	-0.557329	0.577302	0.999968
chr1:11152349-11152452	7.97484	0.293048	0.446597	0.656179	0.511709	0.999968
chr1:11169506-11169613	6.78517	-0.283629	0.4366	-0.649632	0.51593	0.999968
chr1:11189340-11195981	389.834	-0.323589	0.405973	-0.797069	0.425411	0.999968
chr1:11193626-11195178	125.17	-0.590417	0.422663	-1.3969	0.162444	0.999968
chr1:11226253-11226360	1.31392	-0.219766	0.325971	-0.674188	0.500192	0.999968
chr1:11273205-11288434	576.142	-0.0440668	0.329658	-0.133674	0.89366	0.999968
chr1:11273527-11295164	661.76	-0.0425784	0.327179	-0.130138	0.896457	0.999968
chr1:11479165-11481960	2.85	-0.615606	0.365418	-1.68466	0.0920534	0.999968
chr1:11533675-11537225	9.24334	-0.65266	0.427884	-1.52532	0.127179	0.999968
chr1:11609530-11613355	0.755638	-0.145867	0.19262	-0.757278	0.448883	0.999968
chr1:11648366-11654682	224.453	0.103213	0.448369	0.230196	0.81794	0.999968
chr1:11650736-11653529	36.9338	-0.183288	0.448031	-0.409097	0.682469	0.999968
chr1:11654374-11662289	753.472	-0.0103008	0.399334	-0.0257949	0.979421	0.999968
chr1:11654856-11663327	783.3	0.00122241	0.395177	0.00309333	0.997532	0.999968
chr1:11654880-11661391	518.406	-0.0195498	0.387781	-0.0504145	0.959792	0.999968
chr1:11654900-11663326	783.3	0.00122241	0.395177	0.00309333	0.997532	0.999968
chr1:11654909-11661349	512.672	-0.0238364	0.387415	-0.0615268	0.95094	0.999968
chr1:11654909-11662291	726.638	-0.00758044	0.397598	-0.0190656	0.984789	0.999968
chr1:11664123-11674354	723.889	-0.444738	0.426422	-1.04295	0.29697	0.999968
chr1:11674479-11691650	950.674	-0.37891	0.422268	-0.897322	0.369547	0.999968
chr1:11674480-11681214	885.312	-0.386771	0.421842	-0.916862	0.359215	0.999968
chr1:11674524-11691477	949.559	-0.38013	0.422352	-0.900031	0.368104	0.999968
chr1:11674677-11681118	813.478	-0.38662	0.421369	-0.917535	0.358863	0.999968
chr1:11674747-11691609	804.039	-0.388937	0.420589	-0.924742	0.3551	0.999968
chr1:11691728-11725857	67.8875	-0.373491	0.434921	-0.858755	0.390476	0.999968
chr1:11736083-11750710	1711.71	-0.534224	0.403557	-1.32379	0.185573	0.999968
chr1:11736123-11750316	1328.99	-0.475458	0.392993	-1.20984	0.226341	0.999968
chr1:11736141-11750488	1491	-0.495469	0.398043	-1.24476	0.21322	0.999968
chr1:11736146-11750769	1712.03	-0.534211	0.403517	-1.32389	0.18554	0.999968
chr1:11736152-11750578	1591.65	-0.512087	0.401299	-1.27607	0.201929	0.999968
chr1:11736154-11750765	1711.69	-0.533839	0.403542	-1.32288	0.185875	0.999968
chr1:11736172-11750409	1434.69	-0.496033	0.397452	-1.24803	0.212019	0.999968
chr1:11736174-11750633	1674.16	-0.521838	0.403152	-1.29439	0.195529	0.999968
chr1:11761786-11789584	924.898	-0.0261949	0.389509	-0.0672511	0.946382	0.999968
chr1:11764404-11766744	1.2283	0.21024	0.226234	0.929302	0.352732	0.999968
chr1:11766741-11778310	2.81535	0.209494	0.294589	0.71114	0.476998	0.999968
chr1:11777076-11779619	0.604821	0.000373905	0.19066	0.00196111	0.998435	0.999968
chr1:11785722-11803245	2549.11	-0.0423852	0.376929	-0.112449	0.910468	0.999968
chr1:11785752-11803514	2576.25	-0.0445006	0.37734	-0.117932	0.906121	0.999968
chr1:11786602-11806058	2734.16	-0.0592227	0.374273	-0.158234	0.874272	0.999968
chr1:11788293-11805413	2230.43	-0.055953	0.372979	-0.150016	0.880752	0.999968
chr1:11806149-11843144	2262.27	-0.0897495	0.332586	-0.269854	0.787273	0.999968
chr1:11806210-11843144	2261.93	-0.0894069	0.332528	-0.26887	0.78803	0.999968
chr1:11806212-11820779	442.667	-0.0810057	0.326885	-0.247811	0.804281	0.999968
chr1:11806240-11840671	1837.04	-0.0979811	0.327605	-0.299083	0.764876	0.999968
chr1:11806259-11839050	1732.59	-0.0898597	0.326391	-0.275313	0.783075	0.999968
chr1:11806262-11829303	929.584	-0.0782312	0.320502	-0.244089	0.807162	0.999968
chr1:11841016-11847684	474.485	-0.151872	0.364095	-0.417123	0.676589	0.999968
chr1:11843860-11848079	99.884	-0.274943	0.40728	-0.675071	0.49963	0.999968
chr1:11845708-11847783	40.4502	-0.363539	0.429458	-0.846507	0.39727	0.999968
chr1:11845878-11848345	50.839	-0.27624	0.43184	-0.639681	0.52238	0.999968
chr1:11857463-11858931	0.661897	-0.00346627	0.191572	-0.0180938	0.985564	0.999968
chr1:11908151-11908271	47.15	0.548837	0.44759	1.2262	0.220122	0.999968
chr1:11909807-11909927	15.4347	0.274303	0.447123	0.613486	0.539555	0.999968
chr1:11919590-11926423	2164.7	-0.359145	0.402113	-0.893144	0.37178	0.999968
chr1:11922174-11926428	1883.88	-0.370516	0.401474	-0.92289	0.356065	0.999968
chr1:11934204-11958620	1962.45	-0.155572	0.404331	-0.384765	0.700412	0.999968
chr1:11934734-11975093	4321.78	-0.100149	0.425206	-0.235531	0.813797	0.999968
chr1:11934752-11975537	4936.64	-0.100101	0.42623	-0.234852	0.814324	0.999968
chr1:11980180-12013514	4789.32	-0.0493479	0.352603	-0.139953	0.888697	0.999968
chr1:11980311-12013508	4788.67	-0.049354	0.352604	-0.13997	0.888684	0.999968
chr1:11980434-11992640	964.422	0.0248231	0.351173	0.0706863	0.943647	0.999968
chr1:12019465-12032045	1083.01	-0.468607	0.417803	-1.1216	0.262033	0.999968
chr1:12019532-12032038	1083.01	-0.468607	0.417803	-1.1216	0.262033	0.999968
chr1:12022221-12031975	911.316	-0.472608	0.418365	-1.12965	0.258622	0.999968
chr1:12024011-12024124	13.6127	-0.104764	0.448368	-0.233657	0.815251	0.999968
chr1:12036741-12037014	1.07804	-0.0434649	0.204767	-0.212265	0.8319	0.999968
chr1:12063376-12144207	281.612	-0.436404	0.448351	-0.973353	0.330378	0.999968
chr1:12063469-12143117	229.572	-0.426495	0.448356	-0.951242	0.341481	0.999968
chr1:12125898-12144207	165.986	-0.328514	0.448358	-0.732706	0.463738	0.999968
chr1:12125933-12144207	165.789	-0.330828	0.448357	-0.737869	0.460594	0.999968
chr1:12167002-12192358	1642.4	0.125714	0.430147	0.292257	0.77009	0.999968
chr1:12167002-12209228	4356.74	-0.0157342	0.436547	-0.0360424	0.971249	0.999968
chr1:12191712-12191773	2.97714	0.098956	0.335517	0.294936	0.768043	0.999968
chr1:12230066-12512047	22776.5	0.162205	0.331936	0.488662	0.625081	0.999968
chr1:12367669-12512047	9115.91	0.168851	0.338534	0.49877	0.617941	0.999968
chr1:12409870-12510361	6114.37	0.201742	0.343315	0.587628	0.556782	0.999968
chr1:12464939-12512047	3553.03	0.192614	0.327849	0.587508	0.556863	0.999968
chr1:12478548-12509699	2003.26	0.174666	0.321282	0.543651	0.586681	0.999968
chr1:12507245-12507397	81.7596	0.0561548	0.389809	0.144057	0.885455	0.999968
chr1:12527723-12528420	3.47	-0.163168	0.388944	-0.419515	0.67484	0.999968
chr1:12567909-12617731	4350.42	-0.282055	0.410033	-0.687882	0.491527	0.999968
chr1:12569971-12570072	5.99504	-0.00263369	0.426421	-0.00617625	0.995072	0.999968
chr1:12579767-12616696	2468.3	-0.284107	0.429813	-0.661003	0.508611	0.999968
chr1:12618899-12619244	42.1508	0.0783288	0.439288	0.178308	0.858481	0.999968
chr1:12644546-12667086	2.84805	-0.160257	0.297197	-0.539228	0.58973	0.999968
chr1:12716114-12728759	0.643554	-0.142437	0.190786	-0.746577	0.455319	0.999968
chr1:12746386-12753926	0.395441	0.0905444	0.187989	0.481647	0.630057	0.999968
chr1:12746424-12761169	0.566091	0.0489123	0.189008	0.258785	0.795801	0.999968
chr1:12824609-12831410	0.340886	-0.0866936	0.187989	-0.461162	0.644682	0.999968
chr1:12847407-12848725	0.160299	0.0462349	0.187989	0.245945	0.805725	0.999968
chr1:12892895-12898270	0.302566	0.0905444	0.187989	0.481647	0.630057	0.999968
chr1:13095379-13096996	3.08126	0.612829	0.344065	1.78114	0.0748895	0.999968
chr1:13148904-13152130	1.02266	-0.150635	0.195289	-0.771344	0.440503	0.999968
chr1:13315580-13322596	0.160299	0.0462349	0.187989	0.245945	0.805725	0.999968
chr1:13341891-13347134	0.358019	0.0905444	0.187989	0.481647	0.630057	0.999968
chr1:13342033-13343840	0.160299	0.0462349	0.187989	0.245945	0.805725	0.999968
chr1:13342365-13347134	0.358019	0.0905444	0.187989	0.481647	0.630057	0.999968
chr1:13410449-13421328	0.302566	0.0905444	0.187989	0.481647	0.630057	0.999968
chr1:13416350-13421328	0.151283	0.0462349	0.187989	0.245945	0.805725	0.999968
chr1:13416354-13421258	0.151283	0.0462349	0.187989	0.245945	0.805725	0.999968
chr1:13474976-13514048	16.7335	0.698285	0.429371	1.6263	0.103887	0.999968
chr1:13513219-13516270	1.67783	0.255129	0.245721	1.03829	0.299136	0.999968
chr1:13583464-13617957	1800.45	-0.0372892	0.443142	-0.0841473	0.932939	0.999968
chr1:13583761-13617957	1799.57	-0.0368706	0.44312	-0.0832069	0.933687	0.999968
chr1:13584092-13615964	1018.06	-0.0765724	0.441066	-0.173607	0.862174	0.999968
chr1:13584266-13616782	1310.33	-0.0496422	0.441432	-0.112457	0.910461	0.999968
chr1:13584269-13616564	1222.71	-0.0394568	0.440204	-0.0896331	0.928579	0.999968
chr1:13585460-13615917	953.199	-0.0733706	0.441113	-0.166331	0.867897	0.999968
chr1:13585471-13616247	1057.93	-0.0547475	0.441895	-0.123893	0.9014	0.999968
chr1:13623901-13624002	0.302566	0.0905444	0.187989	0.481647	0.630057	0.999968
chr1:13657310-13659910	10.6482	0.174665	0.448355	0.389569	0.696855	0.999968
chr1:13696069-13696199	1.17302	-0.110696	0.2494	-0.44385	0.657151	0.999968
chr1:13700239-13825065	9233.67	0.220122	0.340556	0.646361	0.518046	0.999968
chr1:13704854-13788059	7299.32	0.244511	0.340743	0.717582	0.473015	0.999968
chr1:13704854-13825079	9081.78	0.223364	0.34054	0.655911	0.511882	0.999968
chr1:13738749-13773188	2538.55	0.325184	0.331507	0.980924	0.32663	0.999968
chr1:13749402-13788079	6104.82	0.223141	0.331168	0.673801	0.500438	0.999968
chr1:13749414-13787657	6016.56	0.216004	0.329921	0.654714	0.512652	0.999968
chr1:13749434-13823499	7709.77	0.203672	0.334369	0.609125	0.542442	0.999968
chr1:13749435-13823419	7694.23	0.204119	0.33441	0.610385	0.541607	0.999968
chr1:14124232-14124335	4.9577	-0.0596786	0.367382	-0.162443	0.870957	0.999968
chr1:14221890-14223118	30.9746	0.145932	0.44718	0.326339	0.744168	0.999968
chr1:14348954-14351023	65.735	0.166828	0.448115	0.372288	0.709678	0.999968
chr1:14598703-15118043	12468.8	-0.253742	0.427837	-0.593082	0.553126	0.999968
chr1:14598716-15065797	11653.9	-0.246257	0.430997	-0.571367	0.567751	0.999968
chr1:14598716-15068155	11899.7	-0.247466	0.430076	-0.575401	0.56502	0.999968
chr1:14924129-15068152	3270.77	-0.308527	0.401266	-0.768884	0.441962	0.999968
chr1:14929799-15068155	3111.34	-0.304682	0.401912	-0.75808	0.448403	0.999968
chr1:14945918-15065797	2608.15	-0.281609	0.405179	-0.695024	0.48704	0.999968
chr1:15115952-15152464	562.764	-0.62613	0.384358	-1.62903	0.103307	0.999968
chr1:15152531-15220477	4381.71	-0.475765	0.366584	-1.29783	0.194345	0.999968
chr1:15152565-15220339	4380.82	-0.47579	0.366607	-1.29782	0.19435	0.999968
chr1:15153732-15220408	4278.31	-0.469384	0.365639	-1.28373	0.199235	0.999968
chr1:15153767-15220393	4277.49	-0.46902	0.365643	-1.28273	0.199587	0.999968
chr1:15153788-15220480	4276.04	-0.468559	0.365626	-1.28152	0.200009	0.999968
chr1:15164343-15171278	442.587	-0.238662	0.377934	-0.631491	0.527719	0.999968
chr1:15168473-15171317	191.784	-0.358708	0.394008	-0.910409	0.362607	0.999968
chr1:15247271-15388380	1268.89	-0.755233	0.339949	-2.2216	0.0263101	0.999968
chr1:15247271-15398126	1316.57	-0.745066	0.341718	-2.18035	0.0292315	0.999968
chr1:15251784-15397529	1288.16	-0.751727	0.34254	-2.19457	0.0281947	0.999968
chr1:15305779-15329598	446.262	-0.743476	0.392918	-1.89219	0.0584652	0.999968
chr1:15305786-15329618	446.828	-0.740744	0.393168	-1.88404	0.0595594	0.999968
chr1:15326679-15343876	210.027	-0.621155	0.404061	-1.53728	0.124224	0.999968
chr1:15327119-15397516	567.021	-0.700078	0.383581	-1.82511	0.0679845	0.999968
chr1:15334165-15335464	11.0415	-0.387797	0.448365	-0.864914	0.387086	0.999968
chr1:15345097-15397741	379.231	-0.724889	0.379638	-1.90942	0.0562081	0.999968
chr1:15402978-15409433	19.3036	-0.837058	0.440583	-1.89989	0.0574482	0.999968
chr1:15409894-15430343	2386.35	-0.423017	0.406444	-1.04077	0.29798	0.999968
chr1:15438438-15446654	11.8329	-0.139858	0.448295	-0.311977	0.755058	0.999968
chr1:15438441-15449242	13.3832	-0.294114	0.448361	-0.655977	0.511839	0.999968
chr1:15440349-15446654	4.78475	-0.211084	0.350088	-0.602946	0.546545	0.999968
chr1:15456728-15472091	27.7467	0.36926	0.448338	0.823619	0.410156	0.999968
chr1:15456746-15457623	0.716038	0.145084	0.191833	0.756302	0.449468	0.999968
chr1:15465908-15483368	60.3582	0.284602	0.437182	0.650993	0.515051	0.999968
chr1:15476100-15491400	191.422	0.0383931	0.398313	0.0963892	0.923211	0.999968
chr1:15490831-15524445	866.421	-0.191391	0.348704	-0.548865	0.583098	0.999968
chr1:15492269-15524295	781.149	-0.185623	0.348742	-0.532265	0.594542	0.999968
chr1:15492269-15524347	781.149	-0.185623	0.348742	-0.532265	0.594542	0.999968
chr1:15492854-15524726	675.919	-0.153664	0.348897	-0.440427	0.659628	0.999968
chr1:15518135-15526534	110.377	-0.0711405	0.36993	-0.192308	0.847501	0.999968
chr1:15526812-15566595	1722.85	0.080144	0.309503	0.258944	0.795678	0.999968
chr1:15526812-15571733	2695.58	0.124906	0.300394	0.415807	0.677552	0.999968
chr1:15526812-15576092	2809.81	0.122234	0.298375	0.409665	0.682052	0.999968
chr1:15542164-15542304	6.57743	-0.122753	0.447004	-0.274613	0.783614	0.999968
chr1:15559607-15592379	1535.59	0.110229	0.298924	0.368752	0.712313	0.999968
chr1:15565610-15565956	74.2331	0.139076	0.366057	0.37993	0.703997	0.999968
chr1:15572352-15585110	164.865	-0.104666	0.382874	-0.273368	0.78457	0.999968
chr1:15586135-15603626	41.6319	-0.31856	0.427592	-0.745009	0.456266	0.999968
chr1:15617499-15669044	6041.89	0.0983515	0.315989	0.31125	0.75561	0.999968
chr1:15659868-15661722	1659.27	0.14764	0.336245	0.439086	0.660599	0.999968
chr1:15684331-15734769	4492.06	-0.144489	0.409463	-0.352875	0.724182	0.999968
chr1:15684389-15734769	4492.06	-0.144489	0.409463	-0.352875	0.724182	0.999968
chr1:15684471-15684558	6.5434	-0.14081	0.432416	-0.325636	0.7447	0.999968
chr1:15722718-15736896	3143.32	-0.165019	0.419134	-0.393713	0.693793	0.999968
chr1:15729844-15734115	1359.24	-0.170361	0.422543	-0.40318	0.686815	0.999968
chr1:15736404-15741396	185.165	-0.00304771	0.396159	-0.00769315	0.993862	0.999968
chr1:15737782-15739335	39.9414	0.180131	0.426739	0.422111	0.672944	0.999968
chr1:15740050-15749896	82.4288	0.0358754	0.416945	0.0860435	0.931432	0.999968
chr1:15742421-15747982	4.92627	0.262123	0.381485	0.687113	0.492012	0.999968
chr1:15742546-15744580	1.25375	0.313933	0.268433	1.16951	0.2422	0.999968
chr1:15756658-15786594	2351.69	-0.204848	0.398512	-0.514032	0.60723	0.999968
chr1:15758418-15786594	2307.58	-0.20452	0.400986	-0.510043	0.610021	0.999968
chr1:15758759-15786589	2304.75	-0.20514	0.401054	-0.511503	0.608999	0.999968
chr1:15764498-15775242	772.965	-0.208368	0.398194	-0.523283	0.600778	0.999968
chr1:15764952-15785329	1317.89	-0.157894	0.393447	-0.401308	0.688193	0.999968
chr1:15777072-15784838	474.849	-0.127619	0.410892	-0.31059	0.756112	0.999968
chr1:15834064-15835860	194.871	-0.130412	0.373171	-0.34947	0.726736	0.999968
chr1:15834478-15848147	534.223	-0.10935	0.351433	-0.311156	0.755682	0.999968
chr1:15847863-15940460	9487.35	-0.0516615	0.346696	-0.149011	0.881545	0.999968
chr1:15873501-15876711	844.187	0.0248438	0.353199	0.0703395	0.943923	0.999968
chr1:15910896-15910997	2.10902	-0.316973	0.324324	-0.977333	0.328404	0.999968
chr1:15941868-15976126	2172.28	-0.0959387	0.351367	-0.273045	0.784819	0.999968
chr1:15941870-15976079	2172.13	-0.096107	0.351376	-0.273516	0.784457	0.999968
chr1:15941870-15976132	2172.13	-0.096107	0.351376	-0.273516	0.784457	0.999968
chr1:15943826-15976089	1591.03	-0.0392093	0.335768	-0.116775	0.907038	0.999968
chr1:15945845-15976104	1143.61	0.00654032	0.317626	0.0205912	0.983572	0.999968
chr1:16004235-16008807	282.914	0.491219	0.414506	1.18507	0.235989	0.999968
chr1:16006159-16006671	118.347	0.538937	0.421147	1.27969	0.200655	0.999968
chr1:16014027-16018041	243.189	-0.278344	0.444006	-0.626893	0.53073	0.999968
chr1:16014027-16018790	254.168	-0.266726	0.441804	-0.603722	0.546029	0.999968
chr1:16014027-16019594	263.411	-0.248944	0.440986	-0.564516	0.572403	0.999968
chr1:16015373-16018073	95.2187	-0.0469287	0.439671	-0.106736	0.914998	0.999968
chr1:16015498-16018005	80.6159	0.0112654	0.436434	0.0258125	0.979407	0.999968
chr1:16017335-16018043	19.007	0.0992431	0.443234	0.223907	0.82283	0.999968
chr1:16018874-16034050	87.6994	0.2298	0.418634	0.548928	0.583055	0.999968
chr1:16021870-16034050	51.8157	0.189845	0.426702	0.444912	0.656383	0.999968
chr1:16021990-16034047	50.2187	0.218381	0.426907	0.511542	0.608972	0.999968
chr1:16022013-16033663	46.7622	0.233524	0.432173	0.540349	0.588956	0.999968
chr1:16022051-16034050	49.4432	0.213737	0.429402	0.497756	0.618656	0.999968
chr1:16043776-16057308	13.6398	0.100222	0.442109	0.226691	0.820664	0.999968
chr1:16048788-16057308	12.0157	0.137257	0.446976	0.307079	0.758783	0.999968
chr1:16057768-16073626	7.71033	0.0119124	0.444343	0.026809	0.978612	0.999968
chr1:16058278-16073632	7.36924	0.0650729	0.440282	0.147798	0.882502	0.999968
chr1:16124336-16156087	1496.12	-0.0921019	0.43868	-0.209952	0.833705	0.999968
chr1:16148377-16156052	358.014	-0.0248899	0.437521	-0.0568884	0.954634	0.999968
chr1:16155210-16157329	59.6983	0.0196254	0.443099	0.0442911	0.964672	0.999968
chr1:16159265-16161883	22.5884	-0.218762	0.447351	-0.489016	0.62483	0.999968
chr1:16197853-16198357	58.9525	-0.164857	0.447318	-0.368545	0.712467	0.999968
chr1:16197853-16207011	563.134	-0.121513	0.416862	-0.291494	0.770673	0.999968
chr1:16198103-16212609	938.124	-0.049947	0.39816	-0.125445	0.900172	0.999968
chr1:16216456-16217328	46.5707	-0.021739	0.448019	-0.0485226	0.9613	0.999968
chr1:16228872-16229543	75.0604	-0.129327	0.382261	-0.338321	0.735122	0.999968
chr1:16231699-16237162	152.956	-0.135223	0.375538	-0.360079	0.718788	0.999968
chr1:16246838-16352454	5080.43	-0.0702868	0.310843	-0.226116	0.821111	0.999968
chr1:16292313-16315367	931.104	-0.0490132	0.342995	-0.142897	0.886371	0.999968
chr1:16367082-16398142	4681.08	-0.186033	0.303924	-0.612104	0.540469	0.999968
chr1:16367087-16395406	2119.16	-0.163427	0.308337	-0.530029	0.596092	0.999968
chr1:16367224-16398145	4680.42	-0.186041	0.303959	-0.612059	0.540499	0.999968
chr1:16367242-16396112	2937.21	-0.223067	0.302658	-0.737028	0.461105	0.999968
chr1:16367264-16398142	4679.56	-0.185999	0.303908	-0.612023	0.540523	0.999968
chr1:16367710-16395273	1944.51	-0.159895	0.307515	-0.519957	0.603094	0.999968
chr1:16395680-16437393	2628.69	-0.211837	0.309184	-0.685147	0.493251	0.999968
chr1:16398642-16437424	126.269	-0.214272	0.414566	-0.516858	0.605255	0.999968
chr1:16398666-16437190	126.269	-0.214272	0.414566	-0.516858	0.605255	0.999968
chr1:16424903-16437416	3.77154	0.0116232	0.404742	0.0287177	0.97709	0.999968
chr1:16440671-16460078	4234.68	-0.264297	0.419602	-0.629875	0.528776	0.999968
chr1:16440720-16459008	2692.01	-0.356177	0.421441	-0.845139	0.398033	0.999968
chr1:16440723-16459073	2957.57	-0.343202	0.423383	-0.81062	0.417584	0.999968
chr1:16440723-16460077	4234.68	-0.264297	0.419602	-0.629875	0.528776	0.999968
chr1:16440735-16441619	281.381	-0.246306	0.442484	-0.556644	0.577771	0.999968
chr1:16440735-16460077	4234.68	-0.264297	0.419602	-0.629875	0.528776	0.999968
chr1:16460947-16468481	694.286	-0.00357801	0.395425	-0.00904852	0.99278	0.999968
chr1:16467435-16492701	2126.11	0.119601	0.384045	0.311423	0.755479	0.999968
chr1:16514121-16514285	16639.2	0.31586	0.389901	0.810103	0.417881	0.999968
chr1:16514644-16515754	43.9499	0.488459	0.43419	1.12499	0.260594	0.999968
chr1:16520693-16521796	2.28686	-0.0577408	0.327583	-0.176263	0.860087	0.999968
chr1:16562318-16613487	7743.94	0.243061	0.342587	0.709486	0.478023	0.999968
chr1:16566439-16574556	916.873	0.102032	0.368127	0.277165	0.781653	0.999968
chr1:16566439-16579367	1813.72	0.133046	0.343426	0.387408	0.698454	0.999968
chr1:16569087-16576480	819.87	-0.0161088	0.367166	-0.0438732	0.965005	0.999968
chr1:16599602-16603049	458.544	0.423822	0.367428	1.15348	0.248712	0.999968
chr1:16617390-16617729	17.2415	-0.257413	0.429608	-0.599182	0.549052	0.999968
chr1:16618261-16634559	1391.83	0.0870566	0.404325	0.215313	0.829523	0.999968
chr1:16666784-16666948	14189.1	0.260245	0.38389	0.677915	0.497826	0.999968
chr1:16673002-16673512	0.320597	0.0905444	0.187989	0.481647	0.630057	0.999968
chr1:16691217-16720157	174.794	0.858856	0.445706	1.92696	0.0539851	0.999968
chr1:16733951-16734461	0.320597	0.0905444	0.187989	0.481647	0.630057	0.999968
chr1:16740515-16740679	6577.38	0.245641	0.440794	0.55727	0.577343	0.999968
chr1:16754909-16758872	162.551	0.0245973	0.441656	0.0556933	0.955586	0.999968
chr1:16851320-16853129	1.23436	0.211235	0.226693	0.93181	0.351435	0.999968
chr1:16855406-16859284	2.54787	0.348295	0.279048	1.24816	0.211974	0.999968
chr1:16888537-16889373	104.603	0.273809	0.388362	0.705033	0.480789	0.999968
chr1:16895979-16896143	6346.99	0.251407	0.442122	0.568637	0.569602	0.999968
chr1:16904338-16904776	17.6837	0.170511	0.444479	0.38362	0.70126	0.999968
chr1:16921949-16972979	2480.3	-0.0789172	0.383264	-0.205908	0.836863	0.999968
chr1:16922766-16954362	1370.17	-0.061816	0.37301	-0.165722	0.868376	0.999968
chr1:16974501-16978276	1467.31	0.0889226	0.435099	0.204373	0.838062	0.999968
chr1:16978925-17005091	2275.94	-0.297176	0.409695	-0.72536	0.468231	0.999968
chr1:16985957-17011772	2130.98	-0.339568	0.397542	-0.854168	0.393012	0.999968
chr1:16985957-17011915	2131.28	-0.339202	0.397551	-0.853229	0.393532	0.999968
chr1:16985957-17011928	2131.28	-0.339202	0.397551	-0.853229	0.393532	0.999968
chr1:16995858-17000291	378.549	-0.339337	0.409215	-0.82924	0.406969	0.999968
chr1:17018721-17054170	3518.35	-0.259757	0.376686	-0.689585	0.490455	0.999968
chr1:17032529-17054031	1690.93	-0.175189	0.378653	-0.462663	0.643606	0.999968
chr1:17066760-17119435	3504.17	-0.491455	0.431111	-1.13997	0.254297	0.999968
chr1:17067785-17083426	1428.58	-0.461104	0.440877	-1.04588	0.295618	0.999968
chr1:17068442-17119453	2672.13	-0.534021	0.426768	-1.25131	0.21082	0.999968
chr1:17079030-17119435	1799.92	-0.560275	0.418325	-1.33933	0.180464	0.999968
chr1:17189782-17197617	3.17821	-0.595972	0.376082	-1.58469	0.113037	0.999968
chr1:17205125-17246005	30.6594	-0.645377	0.426079	-1.51469	0.129852	0.999968
chr1:17233280-17244345	7.31975	-0.457306	0.397299	-1.15104	0.249717	0.999968
chr1:17233282-17245010	12.6971	-0.756714	0.413322	-1.83081	0.067129	0.999968
chr1:17233354-17245108	12.7162	-0.773941	0.411058	-1.8828	0.0597272	0.999968
chr1:17239631-17246004	11.2815	-0.895302	0.39613	-2.26012	0.0238137	0.999968
chr1:17249097-17284233	127.805	-1.13727	0.419458	-2.71129	0.00670226	0.999968
chr1:17277888-17277975	0.906765	-0.148961	0.19436	-0.766418	0.443427	0.999968
chr1:17308194-17334796	8.78509	-0.889747	0.427671	-2.08045	0.0374846	0.999968
chr1:17308196-17364004	30.4411	-0.671258	0.441974	-1.51877	0.12882	0.999968
chr1:17329011-17349575	16.1824	-0.596551	0.433808	-1.37515	0.169085	0.999968
chr1:17347926-17356447	9.35138	-0.43654	0.416252	-1.04874	0.294298	0.999968
chr1:17372195-17401699	8.85855	-0.463528	0.443165	-1.04595	0.295585	0.999968
chr1:17406759-17407382	940.416	-0.280229	0.415574	-0.674317	0.50011	0.999968
chr1:17406759-17439724	7193.4	-0.280973	0.406828	-0.690643	0.48979	0.999968
chr1:17407838-17409046	1412.34	-0.361471	0.438504	-0.824327	0.409754	0.999968
chr1:17408675-17438561	4249.33	-0.290675	0.396931	-0.732306	0.463982	0.999968
chr1:17413630-17413694	123.423	-0.355841	0.42172	-0.843786	0.398789	0.999968
chr1:17539834-17691154	6493.69	-0.112336	0.302058	-0.371901	0.709967	0.999968
chr1:17539834-17697869	7076	-0.12313	0.304903	-0.403832	0.686336	0.999968
chr1:17539834-17697874	7076.19	-0.123056	0.304909	-0.403582	0.68652	0.999968
chr1:17580552-17697649	6115.41	-0.13575	0.313547	-0.432949	0.665052	0.999968
chr1:17588415-17639977	3075.77	-0.169688	0.318791	-0.532285	0.594528	0.999968
chr1:17615087-17697860	4701.23	-0.14503	0.341419	-0.424787	0.670992	0.999968
chr1:17618315-17697868	4560.78	-0.141491	0.343459	-0.411959	0.680369	0.999968
chr1:17618353-17697874	4560.33	-0.141224	0.343461	-0.411178	0.680942	0.999968
chr1:17717686-17749978	2.68451	0.183668	0.296397	0.619671	0.535475	0.999968
chr1:17755312-17827063	16.9024	-0.740384	0.425968	-1.73812	0.0821894	0.999968
chr1:18065656-18074412	0.643554	-0.142437	0.190786	-0.746577	0.455319	0.999968
chr1:18107745-18378482	1742.79	0.794955	0.429565	1.85061	0.0642264	0.999968
chr1:18166928-18179346	108.478	1.02646	0.440642	2.32946	0.0198347	0.999968
chr1:18375956-18376920	27.9657	0.255099	0.447172	0.570473	0.568357	0.999968
chr1:18631005-18736138	110.067	-0.59075	0.408182	-1.44727	0.147821	0.999968
chr1:18631520-18748866	140.212	-0.609136	0.40603	-1.50022	0.133556	0.999968
chr1:18631523-18736102	107.006	-0.611191	0.409448	-1.49272	0.135511	0.999968
chr1:18839598-18859682	1.37988	-0.169812	0.302792	-0.560821	0.57492	0.999968
chr1:18849272-18921121	3941.1	-0.105402	0.409311	-0.25751	0.796785	0.999968
chr1:18871431-18890891	1503.27	-0.440757	0.416425	-1.05843	0.289859	0.999968
chr1:18871431-18902528	1674.68	-0.442885	0.409783	-1.08078	0.279795	0.999968
chr1:18871431-18902553	1679.23	-0.442068	0.409807	-1.07872	0.280712	0.999968
chr1:18871431-18902781	1692.35	-0.442738	0.409927	-1.08004	0.280123	0.999968
chr1:18882559-18885619	242.241	-0.438106	0.426032	-1.02834	0.30379	0.999968
chr1:18883201-18883275	2.59292	-0.276313	0.341002	-0.810297	0.41777	0.999968
chr1:18897070-18897148	0.302255	-0.0866936	0.187989	-0.461162	0.644682	0.999968
chr1:18904280-18956686	3932.72	0.0555965	0.436827	0.127274	0.898724	0.999968
chr1:19072109-19075511	421.802	-0.18038	0.361131	-0.499487	0.617436	0.999968
chr1:19074505-19210252	24363.4	-0.0427716	0.316326	-0.135214	0.892443	0.999968
chr1:19074505-19210276	24363.6	-0.0427511	0.316328	-0.135148	0.892495	0.999968
chr1:19074509-19082240	1078.72	-0.0449252	0.33812	-0.132867	0.894298	0.999968
chr1:19074513-19099655	3558.51	0.0216075	0.327795	0.0659179	0.947443	0.999968
chr1:19074513-19104916	4379.53	-0.00845154	0.327355	-0.0258176	0.979403	0.999968
chr1:19074803-19101627	3949.72	0.00268754	0.325462	0.00825761	0.993411	0.999968
chr1:19083551-19083651	23.7313	0.15348	0.438967	0.34964	0.726609	0.999968
chr1:19093360-19100126	1133.67	0.120908	0.31796	0.380263	0.70375	0.999968
chr1:19111639-19118849	1668.23	-0.055548	0.321587	-0.172731	0.862863	0.999968
chr1:19210500-19240704	3996.76	-0.0878505	0.315501	-0.278448	0.780668	0.999968
chr1:19215663-19251552	4044.29	-0.0938257	0.327908	-0.286134	0.774775	0.999968
chr1:19216873-19221916	1123.35	0.0709303	0.307663	0.230545	0.817668	0.999968
chr1:19216873-19251509	3898.53	-0.101061	0.327937	-0.308172	0.757951	0.999968
chr1:19218147-19251522	3675.62	-0.122325	0.333915	-0.366335	0.714115	0.999968
chr1:19244788-19251527	265.39	0.0922242	0.370209	0.249114	0.803273	0.999968
chr1:19251538-19260128	1195.94	-0.202607	0.366407	-0.552955	0.580294	0.999968
chr1:19251834-19256052	316.411	-0.128705	0.358026	-0.359485	0.719233	0.999968
chr1:19265983-19274074	149.705	0.237436	0.417778	0.56833	0.569811	0.999968
chr1:19267102-19274194	124.476	0.278461	0.416841	0.668027	0.504116	0.999968
chr1:19282557-19289250	403.177	0.840134	0.416327	2.01796	0.043595	0.999968
chr1:19303964-19312146	1717.83	-0.0250297	0.366334	-0.0683248	0.945527	0.999968
chr1:19305075-19305182	17.248	-0.0667136	0.437096	-0.152629	0.878691	0.999968
chr1:19312325-19329300	760.593	-0.259241	0.371781	-0.697294	0.485619	0.999968
chr1:19312327-19329280	759.308	-0.261279	0.372168	-0.702046	0.48265	0.999968
chr1:19312340-19329300	760.593	-0.259241	0.371781	-0.697294	0.485619	0.999968
chr1:19319804-19320060	1.31934	0.202211	0.257662	0.784793	0.432575	0.999968
chr1:19338772-19485572	19133.7	0.119401	0.366244	0.326016	0.744413	0.999968
chr1:19338775-19485513	19133.4	0.119401	0.366241	0.326019	0.74441	0.999968
chr1:19338778-19419751	12679.7	0.129695	0.382746	0.338853	0.734721	0.999968
chr1:19338822-19485485	19130.9	0.119283	0.366227	0.325708	0.744645	0.999968
chr1:19339358-19484664	18437	0.116702	0.363727	0.320849	0.748325	0.999968
chr1:19342761-19485487	16592.8	0.136873	0.359126	0.381127	0.703109	0.999968
chr1:19374174-19485488	11677.4	0.147458	0.357508	0.412462	0.680001	0.999968
chr1:19424383-19424669	23.8824	0.51218	0.442492	1.15749	0.247072	0.999968
chr1:19510592-19510733	0.774447	0.150672	0.19513	0.77216	0.440019	0.999968
chr1:19532169-19532274	0.876337	0.163353	0.202365	0.80722	0.41954	0.999968
chr1:19591801-19596832	7.34854	0.0333139	0.440548	0.0756192	0.939722	0.999968
chr1:19596978-19658056	10774.9	0.0856937	0.443123	0.193386	0.846657	0.999968
chr1:19596982-19623790	1781.88	0.151239	0.335279	0.451084	0.651929	0.999968
chr1:19596989-19629820	2427.24	0.201246	0.331791	0.606545	0.544153	0.999968
chr1:19643231-19657129	4678.72	0.100929	0.447908	0.225333	0.82172	0.999968
chr1:19644162-19658452	10616.2	0.0769353	0.447594	0.171886	0.863527	0.999968
chr1:19644313-19658452	10616.2	0.0769353	0.447594	0.171886	0.863527	0.999968
chr1:19665286-19679562	52.2244	0.0107622	0.446208	0.0241193	0.980757	0.999968
chr1:19682212-19799917	4585.48	0.133151	0.400137	0.332762	0.739314	0.999968
chr1:19682239-19799344	4563.2	0.133349	0.400463	0.332987	0.739144	0.999968
chr1:19682241-19738419	1761.79	0.160252	0.408192	0.39259	0.694622	0.999968
chr1:19682260-19799917	4584.83	0.132997	0.40017	0.332351	0.739625	0.999968
chr1:19814029-19815278	11.9894	0.157967	0.391474	0.403518	0.686567	0.999968
chr1:19814366-19819502	12.6495	0.211808	0.418301	0.506353	0.612609	0.999968
chr1:19882512-19912945	1764.44	0.0498463	0.355109	0.140369	0.888368	0.999968
chr1:19890457-19897815	223.228	0.0829233	0.366446	0.226291	0.820975	0.999968
chr1:19920008-19923617	0.790882	0.146705	0.192776	0.761016	0.446647	0.999968
chr1:19970968-19971267	0.341299	-0.0866936	0.187989	-0.461162	0.644682	0.999968
chr1:19975431-19980439	356.782	-0.845149	0.430619	-1.96264	0.0496884	0.999968
chr1:19975437-19979614	354.307	-0.831298	0.428959	-1.93794	0.05263	0.999968
chr1:19975437-19980416	356.782	-0.845149	0.430619	-1.96264	0.0496884	0.999968
chr1:20028178-20091190	201.43	-0.341615	0.397894	-0.858559	0.390584	0.999968
chr1:20070207-20091168	150.286	-0.0708867	0.425017	-0.166785	0.867539	0.999968
chr1:20139325-20150386	3.63021	-0.418166	0.417102	-1.00255	0.316078	0.999968
chr1:20157691-20160566	35.0737	-1.18941	0.443824	-2.67991	0.00736428	0.999968
chr1:20161252-20177424	54.0643	-0.364001	0.381294	-0.954646	0.339757	0.999968
chr1:20163091-20175169	45.0232	-0.39139	0.3814	-1.02619	0.304801	0.999968
chr1:20163990-20175194	40.7518	-0.375309	0.386865	-0.970129	0.331982	0.999968
chr1:20184241-20186486	33.9012	-0.144613	0.41466	-0.348751	0.727276	0.999968
chr1:20186084-20196048	509.134	0.248353	0.385861	0.643635	0.519812	0.999968
chr1:20290918-20338034	38.3141	-0.0161804	0.448164	-0.0361037	0.9712	0.999968
chr1:20290918-20349273	42.7156	-0.124713	0.444774	-0.280397	0.779173	0.999968
chr1:20290918-20354263	44.6257	-0.0992814	0.44472	-0.223245	0.823345	0.999968
chr1:20290918-20354894	44.6257	-0.0992814	0.44472	-0.223245	0.823345	0.999968
chr1:20294210-20323187	31.8087	0.0376349	0.447788	0.0840464	0.93302	0.999968
chr1:20332917-20354222	7.65345	-0.206172	0.421725	-0.488878	0.624928	0.999968
chr1:20360578-20428782	41.9834	0.200985	0.441484	0.455249	0.64893	0.999968
chr1:20482390-20486220	965.338	0.480601	0.355105	1.3534	0.175927	0.999968
chr1:20483186-20484645	396.256	0.411666	0.397359	1.036	0.3002	0.999968
chr1:20499449-20508161	1022.79	-0.267811	0.398372	-0.672264	0.501416	0.999968
chr1:20552438-20555019	39.2531	-0.113772	0.448137	-0.253877	0.799591	0.999968
chr1:20588947-20618908	57.0197	-0.0376881	0.44391	-0.0849003	0.932341	0.999968
chr1:20589085-20618903	56.8594	-0.0423572	0.444077	-0.0953825	0.924011	0.999968
chr1:20633454-20651511	3004.2	-0.0876963	0.413123	-0.212276	0.831891	0.999968
chr1:20638128-20651316	2525.45	-0.0797388	0.412239	-0.193428	0.846624	0.999968
chr1:20642656-20652193	2782.07	-0.0829907	0.411253	-0.201799	0.840074	0.999968
chr1:20651776-20661391	7586.37	-0.325979	0.418581	-0.778773	0.436114	0.999968
chr1:20651776-20661507	7586.74	-0.325966	0.418574	-0.778755	0.436124	0.999968
chr1:20652053-20661405	7420.06	-0.327605	0.418892	-0.782074	0.434171	0.999968
chr1:20660398-20661369	2183.25	-0.332869	0.429737	-0.774587	0.438584	0.999968
chr1:20664013-20698439	129.119	-0.0251405	0.42543	-0.0590943	0.952877	0.999968
chr1:20664013-20717491	139.236	-0.019795	0.418091	-0.0473462	0.962237	0.999968
chr1:20664013-20717780	139.407	-0.0221675	0.418174	-0.0530101	0.957724	0.999968
chr1:20664015-20718017	139.407	-0.0221675	0.418174	-0.0530101	0.957724	0.999968
chr1:20719731-20732640	16.0443	0.00299861	0.440145	0.00681277	0.994564	0.999968
chr1:20719731-20732837	16.7436	0.00405989	0.442154	0.00918206	0.992674	0.999968
chr1:20721527-20732536	9.17584	0.113672	0.444823	0.255544	0.798303	0.999968
chr1:20732879-20733952	2.34157	0.199561	0.329305	0.606006	0.544511	0.999968
chr1:20742660-20786688	12375.9	-0.0161952	0.298384	-0.0542764	0.956715	0.999968
chr1:20742681-20775005	8546.53	0.0102674	0.300841	0.034129	0.972774	0.999968
chr1:20742986-20743962	1195.31	0.0366243	0.336741	0.108761	0.913392	0.999968
chr1:20775449-20780541	3448.84	-0.0399632	0.299344	-0.133502	0.893796	0.999968
chr1:20775654-20786640	3648.56	-0.106037	0.306731	-0.345699	0.729569	0.999968
chr1:20806469-21050994	12319.2	0.319554	0.333572	0.957976	0.338075	0.999968
chr1:20806482-21176847	19239.7	0.320538	0.344442	0.930602	0.35206	0.999968
chr1:20806482-21176850	19239.7	0.320538	0.344442	0.930602	0.35206	0.999968
chr1:20806664-21050902	12242	0.320342	0.334232	0.958441	0.337841	0.999968
chr1:20806703-20899913	5259.58	0.296055	0.323778	0.914375	0.36052	0.999968
chr1:20807209-21050960	12240.9	0.317315	0.333827	0.950539	0.341839	0.999968
chr1:20807247-20973036	8768.75	0.292488	0.327757	0.892393	0.372182	0.999968
chr1:20893110-20941398	2489.05	0.282102	0.369896	0.762652	0.445671	0.999968
chr1:20893486-20941618	2586.23	0.287484	0.368397	0.780363	0.435177	0.999968
chr1:20941241-21174737	11985.9	0.333757	0.357449	0.933719	0.350449	0.999968
chr1:20941246-21089208	6356.09	0.35266	0.346636	1.01738	0.308974	0.999968
chr1:20988313-20988432	4.39911	0.0985754	0.391418	0.251842	0.801164	0.999968
chr1:21176565-21176629	0.92411	0.139482	0.236371	0.590096	0.555126	0.999968
chr1:21217246-21345504	15887.8	-0.323628	0.344952	-0.938183	0.34815	0.999968
chr1:21218583-21279549	10412.1	-0.296728	0.348804	-0.850702	0.394935	0.999968
chr1:21219858-21290489	9071.24	-0.287361	0.34928	-0.822724	0.410665	0.999968
chr1:21219893-21290464	8992.76	-0.28708	0.349439	-0.821545	0.411336	0.999968
chr1:21219936-21290257	8895.77	-0.28629	0.349364	-0.81946	0.412524	0.999968
chr1:21238148-21256717	2780.37	-0.273236	0.35193	-0.776395	0.437516	0.999968
chr1:21266081-21267251	148.52	-0.204891	0.413531	-0.495466	0.620271	0.999968
chr1:21293289-21299774	316.553	-0.342277	0.369773	-0.925642	0.354632	0.999968
chr1:21415897-21417492	0.395441	0.0905444	0.187989	0.481647	0.630057	0.999968
chr1:21440127-21483467	1968.63	0.179663	0.344736	0.52116	0.602255	0.999968
chr1:21440136-21485005	2208.3	0.230514	0.347339	0.663656	0.50691	0.999968
chr1:21440137-21454306	433.347	-0.0107248	0.345201	-0.0310684	0.975215	0.999968
chr1:21440137-21484899	2207.96	0.230936	0.347291	0.664963	0.506074	0.999968
chr1:21440163-21484900	2207.96	0.230936	0.347291	0.664963	0.506074	0.999968
chr1:21509364-21578409	1383.92	0.083461	0.43478	0.191961	0.847772	0.999968
chr1:21509371-21578412	1383.92	0.083461	0.43478	0.191961	0.847772	0.999968
chr1:21509396-21564211	658.925	0.115535	0.437429	0.264123	0.791685	0.999968
chr1:21551278-21578012	970.037	0.106962	0.433817	0.24656	0.805249	0.999968
chr1:21554081-21578409	1033	0.0969168	0.436362	0.222102	0.824235	0.999968
chr1:21570302-21577731	423.536	0.0662694	0.439204	0.150885	0.880066	0.999968
chr1:21574477-21578399	505.402	0.106406	0.443069	0.240157	0.810208	0.999968
chr1:21586471-21591187	9.62755	-0.307672	0.437246	-0.703658	0.481646	0.999968
chr1:21596214-21622413	588.955	0.107185	0.359762	0.297934	0.765753	0.999968
chr1:21596214-21651855	669.552	0.185227	0.351265	0.527313	0.597976	0.999968
chr1:21596220-21620041	579.674	0.118288	0.36011	0.328478	0.74255	0.999968
chr1:21596220-21669306	710.053	0.2293	0.346467	0.661823	0.508084	0.999968
chr1:21596221-21669301	710.053	0.2293	0.346467	0.661823	0.508084	0.999968
chr1:21613035-21651903	244.965	0.299137	0.34608	0.86436	0.38739	0.999968
chr1:21678297-21783195	7130.13	0.202685	0.340641	0.595011	0.551836	0.999968
chr1:21678578-21783606	7135.48	0.204116	0.340325	0.59977	0.54866	0.999968
chr1:21678902-21725119	3851.96	0.242402	0.348632	0.695294	0.486871	0.999968
chr1:21679198-21681252	237.79	0.255815	0.341855	0.748313	0.454272	0.999968
chr1:21679366-21782991	7030.63	0.203572	0.341319	0.596426	0.550891	0.999968
chr1:21727850-21783606	2868.45	0.127908	0.32978	0.38786	0.69812	0.999968
chr1:21812264-21825221	5034.22	0.120661	0.442134	0.272907	0.784925	0.999968
chr1:21812362-21823963	4214.46	0.144856	0.441313	0.328239	0.742731	0.999968
chr1:21821496-21822548	901.382	0.0750965	0.445662	0.168505	0.866186	0.999968
chr1:21822244-21830713	6895.66	0.129763	0.443487	0.292597	0.76983	0.999968
chr1:21822244-21937297	39515.4	0.142406	0.442381	0.321907	0.747523	0.999968
chr1:21846222-21855396	5585.37	0.159124	0.443745	0.358594	0.719899	0.999968
chr1:21977020-21989344	0.795149	0.0211757	0.193534	0.109416	0.912873	0.999968
chr1:21984265-21989354	0.473216	0.0410983	0.188388	0.218157	0.827307	0.999968
chr1:22001655-22012522	0.879492	-0.0819554	0.196368	-0.417356	0.676418	0.999968
chr1:22023993-22024968	1.24838	-0.138424	0.259349	-0.533737	0.593523	0.999968
chr1:22025533-22031223	589.445	0.0234619	0.367316	0.0638739	0.949071	0.999968
chr1:22052626-22092923	14135.8	0.232339	0.363588	0.639016	0.522812	0.999968
chr1:22052667-22092944	14137.5	0.23222	0.363545	0.638765	0.522976	0.999968
chr1:22052688-22090804	7971.21	0.244874	0.337306	0.725969	0.467858	0.999968
chr1:22052706-22090010	7920.56	0.245007	0.337826	0.725246	0.468301	0.999968
chr1:22052710-22091789	10181.1	0.199365	0.360012	0.553775	0.579733	0.999968
chr1:22059196-22064199	426.299	0.318423	0.382097	0.833355	0.404644	0.999968
chr1:22100612-22101360	105.224	0.355602	0.388234	0.915947	0.359695	0.999968
chr1:22117304-22142966	797.844	0.308898	0.407831	0.757417	0.4488	0.999968
chr1:22120027-22143892	697.536	0.337145	0.415584	0.811256	0.417219	0.999968
chr1:22451850-22531157	5588.41	-0.137493	0.297677	-0.461886	0.644163	0.999968
chr1:22451866-22531154	5588.41	-0.137493	0.297677	-0.461886	0.644163	0.999968
chr1:22451978-22527362	4577.27	-0.135907	0.294597	-0.461332	0.644561	0.999968
chr1:22517473-22519708	181.383	-0.0234819	0.373849	-0.0628113	0.949917	0.999968
chr1:22563563-22589621	7.73556	-0.152635	0.404733	-0.377125	0.706081	0.999968
chr1:22563563-22603594	9.03808	-0.125361	0.40763	-0.307537	0.758435	0.999968
chr1:22563576-22589610	7.73556	-0.152635	0.404733	-0.377125	0.706081	0.999968
chr1:22636505-22639608	9907.11	-0.289455	0.448189	-0.645833	0.518388	0.999968
chr1:22637579-22639608	9850.77	-0.289965	0.44818	-0.646984	0.517642	0.999968
chr1:22643629-22648110	5871.64	-0.154596	0.447155	-0.345733	0.729543	0.999968
chr1:22643632-22648110	5871.64	-0.154596	0.447155	-0.345733	0.729543	0.999968
chr1:22643652-22647887	5853.62	-0.154609	0.447115	-0.345792	0.729499	0.999968
chr1:22652980-22661538	10925.1	-0.257659	0.448239	-0.574824	0.565411	0.999968
chr1:22653188-22661536	10925.1	-0.257659	0.448239	-0.574824	0.565411	0.999968
chr1:22710838-22891265	1671.28	-0.36034	0.445829	-0.808247	0.418949	0.999968
chr1:22710964-22913743	2213.77	-0.35424	0.447413	-0.791751	0.428506	0.999968
chr1:22710964-22915325	2473.25	-0.329153	0.448012	-0.734697	0.462524	0.999968
chr1:22710969-22914270	2373.46	-0.336634	0.447939	-0.751518	0.452341	0.999968
chr1:22719516-22719598	1.25562	-0.015767	0.248636	-0.0634141	0.949437	0.999968
chr1:22775177-22913752	1776.29	-0.359513	0.448158	-0.802202	0.422436	0.999968
chr1:22800239-22896478	985.697	-0.374955	0.446996	-0.838833	0.401563	0.999968
chr1:22835712-22836849	7.63288	-0.200209	0.428056	-0.467716	0.639988	0.999968
chr1:22863158-22863226	52.8626	-0.433267	0.435074	-0.995845	0.319325	0.999968
chr1:22916681-22921500	32.4919	-0.214092	0.448145	-0.477729	0.632843	0.999968
chr1:22953042-22965338	0.321777	-0.0866936	0.187989	-0.461162	0.644682	0.999968
chr1:23010833-23015850	6.13545	0.15604	0.405463	0.384844	0.700353	0.999968
chr1:23019447-23083689	7559.88	-0.0262023	0.297121	-0.0881874	0.929728	0.999968
chr1:23019492-23083688	7559.56	-0.0262064	0.297122	-0.0882008	0.929717	0.999968
chr1:23019494-23083689	7559.56	-0.0262064	0.297122	-0.0882008	0.929717	0.999968
chr1:23020146-23088058	8456.39	-0.00270407	0.304636	-0.00887639	0.992918	0.999968
chr1:23044304-23044372	9.6599	-0.299355	0.448016	-0.66818	0.504019	0.999968
chr1:23057857-23057934	5.16329	0.28942	0.421257	0.687038	0.492059	0.999968
chr1:23084022-23109130	3515.92	0.0412203	0.373742	0.110291	0.912179	0.999968
chr1:23084022-23168858	5476.01	0.0595789	0.366955	0.16236	0.871022	0.999968
chr1:23084029-23177808	5538.46	0.0582141	0.367552	0.158383	0.874155	0.999968
chr1:23090426-23168817	3984.57	0.0722637	0.371545	0.194495	0.845788	0.999968
chr1:23162703-23162810	7.60208	0.226285	0.441603	0.512418	0.608358	0.999968
chr1:23163952-23164053	10.6676	0.29276	0.445361	0.657355	0.510953	0.999968
chr1:23190499-23194262	7.05063	-0.430356	0.43028	-1.00018	0.317225	0.999968
chr1:23191894-23194729	7.5428	-0.443776	0.4334	-1.02394	0.305863	0.999968
chr1:23281308-23286752	1296.82	0.312134	0.387776	0.804932	0.420859	0.999968
chr1:23304687-23344336	8773.26	0.0921523	0.311971	0.295388	0.767698	0.999968
chr1:23309782-23344310	7799.31	0.0444375	0.29962	0.148313	0.882096	0.999968
chr1:23309783-23311893	2830.94	0.0113871	0.305742	0.0372442	0.97029	0.999968
chr1:23309785-23344322	7799.31	0.0444375	0.29962	0.148313	0.882096	0.999968
chr1:23309787-23344262	7797.86	0.0446092	0.299658	0.148867	0.881659	0.999968
chr1:23310214-23344281	7754.07	0.0453383	0.2993	0.151481	0.879596	0.999968
chr1:23310332-23344295	7284.63	0.0190559	0.296466	0.0642769	0.94875	0.999968
chr1:23310392-23344280	7053.33	0.00143987	0.296181	0.00486145	0.996121	0.999968
chr1:23359447-23369442	3308.95	0.409223	0.391328	1.04573	0.295687	0.999968
chr1:23359974-23368386	3004.55	0.436764	0.388776	1.12343	0.261253	0.999968
chr1:23368996-23371783	410.822	0.167115	0.413792	0.403862	0.686314	0.999968
chr1:23369217-23371839	396.188	0.17103	0.411563	0.415563	0.67773	0.999968
chr1:23369235-23371782	392.637	0.174945	0.412806	0.423795	0.671715	0.999968
chr1:23369237-23371512	367.346	0.153697	0.416086	0.369387	0.71184	0.999968
chr1:23369249-23371783	389.803	0.171676	0.413202	0.415478	0.677792	0.999968
chr1:23370253-23370346	36.1937	0.45814	0.419235	1.0928	0.274481	0.999968
chr1:23378379-23379029	11.7712	-0.345923	0.448286	-0.771657	0.440318	0.999968
chr1:23381060-23424740	2472.99	-0.0296185	0.378605	-0.0782306	0.937645	0.999968
chr1:23403480-23424707	1328.75	-0.0199896	0.391142	-0.0511058	0.959241	0.999968
chr1:23404068-23419386	858.973	0.00626103	0.384694	0.0162753	0.987015	0.999968
chr1:23428562-23436677	1914.71	0.018287	0.422647	0.0432678	0.965488	0.999968
chr1:23428562-23484178	4217.11	0.00402782	0.406177	0.00991641	0.992088	0.999968
chr1:23429721-23484179	3497.85	-0.0172108	0.405014	-0.0424944	0.966105	0.999968
chr1:23455990-23480179	788.731	0.0947935	0.364145	0.260318	0.794618	0.999968
chr1:23506429-23531220	490.653	-0.732633	0.446825	-1.63964	0.101079	0.999968
chr1:23516358-23519396	60.7311	-0.434097	0.447631	-0.969765	0.332164	0.999968
chr1:23549138-23550915	8.46218	0.57321	0.438134	1.3083	0.190772	0.999968
chr1:23557917-23559794	2147.51	-0.190194	0.446478	-0.425988	0.670117	0.999968
chr1:23558444-23559443	1579.01	-0.208977	0.44624	-0.468306	0.639566	0.999968
chr1:23581494-23640568	65.9268	0.222643	0.447235	0.497821	0.61861	0.999968
chr1:23627333-23640568	18.8455	0.0690535	0.420629	0.164167	0.869599	0.999968
chr1:23691778-23696425	24012.2	-0.142832	0.399173	-0.35782	0.720478	0.999968
chr1:23692305-23696418	23984.8	-0.142628	0.399218	-0.35727	0.72089	0.999968
chr1:23736609-23736890	8.61634	-0.017098	0.404416	-0.0422783	0.966277	0.999968
chr1:23743154-23762059	3039.44	-0.191526	0.329945	-0.580478	0.561593	0.999968
chr1:23743471-23759893	2174.37	-0.263859	0.341164	-0.773408	0.439281	0.999968
chr1:23744033-23750944	464.184	-0.0444418	0.33545	-0.132484	0.894601	0.999968
chr1:23760381-23778287	1270.05	0.0524099	0.306981	0.170727	0.864438	0.999968
chr1:23771610-23772397	36.0343	0.402925	0.419984	0.959383	0.337366	0.999968
chr1:23778404-23788232	1465.38	0.0990412	0.350859	0.282282	0.777727	0.999968
chr1:23785191-23788232	1023.04	0.0979237	0.362583	0.270072	0.787105	0.999968
chr1:23790969-23795539	1693.42	-0.503189	0.432556	-1.16329	0.244711	0.999968
chr1:23791155-23795537	1692.11	-0.503953	0.432546	-1.16509	0.243984	0.999968
chr1:23791186-23794745	1013.75	-0.459717	0.430048	-1.06899	0.285074	0.999968
chr1:23791202-23794875	1135.96	-0.447753	0.430445	-1.04021	0.298243	0.999968
chr1:23791202-23794955	1254.37	-0.461074	0.431173	-1.06935	0.284913	0.999968
chr1:23791220-23794870	1125.88	-0.453426	0.430549	-1.05314	0.292279	0.999968
chr1:23793652-23795277	1223.03	-0.535437	0.431178	-1.2418	0.21431	0.999968
chr1:23795599-23800402	1101.27	-0.636838	0.437077	-1.45704	0.145106	0.999968
chr1:23798326-23800752	297.874	-0.643829	0.437287	-1.47233	0.140933	0.999968
chr1:23801884-23825459	1366.03	0.107272	0.357135	0.300368	0.763897	0.999968
chr1:23801886-23825428	1365.87	0.107008	0.357157	0.299611	0.764474	0.999968
chr1:23801886-23838620	1384.08	0.0977822	0.354741	0.275644	0.782822	0.999968
chr1:23803587-23825427	969.114	0.133284	0.350043	0.380765	0.703378	0.999968
chr1:23845076-23868294	2463.51	0.253759	0.427007	0.594274	0.552329	0.999968
chr1:23870525-23913362	474.071	0.216005	0.429274	0.503187	0.614833	0.999968
chr1:23870526-23959059	492.641	0.220196	0.43665	0.504286	0.614061	0.999968
chr1:23881793-23882085	1.62903	-0.0492462	0.225125	-0.21875	0.826844	0.999968
chr1:23882254-23882352	2.2901	-0.0841131	0.328041	-0.256411	0.797634	0.999968
chr1:23907110-23907885	1.45797	-0.0436982	0.261606	-0.167038	0.86734	0.999968
chr1:23959811-23963462	5185.38	0.33294	0.315616	1.05489	0.291476	0.999968
chr1:23959827-23961880	2908.01	0.162561	0.325887	0.498828	0.617901	0.999968
chr1:23959827-23963438	5182.09	0.332714	0.315538	1.05443	0.291685	0.999968
chr1:23960967-23961443	869.132	0.00925301	0.344278	0.0268766	0.978558	0.999968
chr1:23964803-23980331	5191.95	0.14162	0.363885	0.38919	0.697136	0.999968
chr1:23966444-23980296	5012.09	0.134957	0.362224	0.372577	0.709463	0.999968
chr1:23966444-23980927	5015.04	0.134579	0.361955	0.37181	0.710034	0.999968
chr1:23966450-23980463	5013.84	0.134638	0.36214	0.371786	0.710052	0.999968
chr1:23967172-23980356	4708.77	0.114836	0.358723	0.320125	0.748874	0.999968
chr1:23967306-23980308	4487.2	0.101055	0.356391	0.283551	0.776755	0.999968
chr1:23967617-23980294	4289.96	0.0826464	0.353847	0.233566	0.815322	0.999968
chr1:23969082-23980327	3945.07	0.0852969	0.348511	0.244747	0.806652	0.999968
chr1:23969082-23980463	3945.44	0.085304	0.348518	0.244762	0.806641	0.999968
chr1:23970363-23980319	3590.56	0.0530073	0.344216	0.153995	0.877614	0.999968
chr1:24040834-24086799	102.595	-0.125665	0.435952	-0.288255	0.773152	0.999968
chr1:24056034-24066579	43.8335	-0.205813	0.439404	-0.468391	0.639505	0.999968
chr1:24056036-24112175	177.508	0.0202444	0.430577	0.0470169	0.9625	0.999968
chr1:24056040-24112175	177.508	0.0202444	0.430577	0.0470169	0.9625	0.999968
chr1:24065785-24112175	141.484	0.112308	0.432419	0.259721	0.795079	0.999968
chr1:24066773-24083565	45.3661	-0.147995	0.438928	-0.337173	0.735986	0.999968
chr1:24081548-24108439	91.4287	0.121463	0.435779	0.278727	0.780455	0.999968
chr1:24119770-24143121	63.9761	-0.154894	0.445589	-0.347616	0.728128	0.999968
chr1:24154156-24187261	714.472	-0.478108	0.383753	-1.24588	0.21281	0.999968
chr1:24157098-24187261	482.242	-0.435514	0.387109	-1.12504	0.260571	0.999968
chr1:24157129-24187248	480.276	-0.434561	0.386716	-1.12372	0.261131	0.999968
chr1:24158999-24187959	393.863	-0.406363	0.390972	-1.03937	0.298634	0.999968
chr1:24161377-24187248	323.213	-0.415016	0.383223	-1.08296	0.278825	0.999968
chr1:24200239-24211693	2.69211	0.0449196	0.367467	0.122241	0.902708	0.999968
chr1:24307555-24321901	68.7845	0.229076	0.396276	0.578071	0.563216	0.999968
chr1:24319321-24355318	187.023	0.215878	0.392941	0.549389	0.582739	0.999968
chr1:24319390-24355317	186.852	0.218014	0.392992	0.554755	0.579062	0.999968
chr1:24319424-24364482	367.794	0.177848	0.3516	0.505825	0.612979	0.999968
chr1:24319455-24336742	129.001	0.216463	0.40465	0.534938	0.592693	0.999968
chr1:24319565-24355318	185.416	0.218215	0.394128	0.553665	0.579808	0.999968
chr1:24323039-24354488	116.12	0.270218	0.412682	0.654783	0.512607	0.999968
chr1:24356998-24415097	808.773	0.0233953	0.35191	0.0664807	0.946995	0.999968
chr1:24356999-24401459	672.113	0.00462521	0.359225	0.0128755	0.989727	0.999968
chr1:24357004-24413725	804.904	0.0292782	0.352522	0.0830533	0.933809	0.999968
chr1:24357004-24416934	875.767	-0.00198414	0.346917	-0.00571935	0.995437	0.999968
chr1:24357036-24413740	805.075	0.028784	0.352399	0.0816802	0.934901	0.999968
chr1:24415793-24469307	1967.78	-0.0933383	0.34537	-0.270256	0.786963	0.999968
chr1:24415802-24472976	2773.41	-0.0221628	0.338675	-0.0654397	0.947824	0.999968
chr1:24415811-24420128	265.706	-0.177451	0.318194	-0.557683	0.577061	0.999968
chr1:24415812-24454824	1443.95	-0.106893	0.33822	-0.316044	0.751969	0.999968
chr1:24415813-24466310	1826.68	-0.0923293	0.344667	-0.26788	0.788792	0.999968
chr1:24419547-24454097	1251.01	-0.0737093	0.343637	-0.214497	0.830159	0.999968
chr1:24502896-24537014	1527.56	0.254604	0.401253	0.634521	0.525741	0.999968
chr1:24502896-24541040	2233.15	0.290289	0.393216	0.738244	0.460366	0.999968
chr1:24514319-24535337	713.165	0.243631	0.424848	0.573455	0.566337	0.999968
chr1:24514346-24535357	704.758	0.246012	0.424539	0.579479	0.562266	0.999968
chr1:24514372-24535279	679.562	0.256878	0.424259	0.605475	0.544863	0.999968
chr1:24529454-24529714	5.15911	0.0943541	0.427788	0.220563	0.825433	0.999968
chr1:24538801-24556024	492.71	0.343665	0.382772	0.897832	0.369275	0.999968
chr1:24556110-24609325	470.176	0.133798	0.436526	0.306507	0.759218	0.999968
chr1:24589463-24609328	271.294	0.183082	0.43698	0.41897	0.675238	0.999968
chr1:24643011-24673267	4679.18	0.127461	0.367746	0.346602	0.728891	0.999968
chr1:24643283-24672667	4410.51	0.100495	0.365818	0.274712	0.783538	0.999968
chr1:24643298-24672626	4320.63	0.0943467	0.365316	0.258261	0.796206	0.999968
chr1:24643307-24671595	3857.76	0.0539239	0.363926	0.148173	0.882207	0.999968
chr1:24648925-24666897	2225.21	0.0176003	0.353131	0.0498406	0.960249	0.999968
chr1:24666982-24667087	7.64073	0.14784	0.441978	0.334496	0.738005	0.999968
chr1:24745356-24844324	15381.2	0.278689	0.394304	0.706787	0.479699	0.999968
chr1:24745381-24839907	7573.46	-0.00569532	0.399518	-0.0142555	0.988626	0.999968
chr1:24777872-24777979	8.55863	0.0713153	0.427503	0.166818	0.867513	0.999968
chr1:24899510-24965010	2695.15	0.0125097	0.442072	0.028298	0.977425	0.999968
chr1:24899517-24929877	1992.79	0.0235348	0.441828	0.0532669	0.957519	0.999968
chr1:24901028-24964984	2350.49	0.0291534	0.442257	0.0659197	0.947442	0.999968
chr1:24901777-24929121	1503.83	0.0470421	0.441456	0.106561	0.915137	0.999968
chr1:24902571-24928798	1382.25	0.0649332	0.441404	0.147106	0.883048	0.999968
chr1:24961344-24963097	48.667	-0.275051	0.44806	-0.613871	0.539301	0.999968
chr1:24968422-24970865	0.511536	-0.130281	0.188635	-0.690652	0.489785	0.999968
chr1:25208138-25208869	0.302566	0.0905444	0.187989	0.481647	0.630057	0.999968
chr1:25222678-25232493	1607.9	0.292262	0.323042	0.904719	0.365614	0.999968
chr1:25222964-25232486	1576.52	0.294836	0.323707	0.91081	0.362396	0.999968
chr1:25230308-25232502	418.77	0.0429426	0.383795	0.111889	0.910911	0.999968
chr1:25242236-25247519	4803.16	0.1877	0.348163	0.539116	0.589807	0.999968
chr1:25242255-25247454	4802.68	0.187646	0.348176	0.53894	0.589928	0.999968
chr1:25244489-25247454	2658.57	-0.14478	0.399558	-0.36235	0.717091	0.999968
chr1:25247836-25248321	11.1667	-0.318837	0.446781	-0.713631	0.475455	0.999968
chr1:25253113-25267885	1804.74	0.0214036	0.395947	0.0540566	0.95689	0.999968
chr1:25272392-25330445	1871.62	-0.18792	0.412216	-0.455878	0.648478	0.999968
chr1:25272497-25329211	1820.58	-0.189281	0.411318	-0.460182	0.645386	0.999968
chr1:25272547-25321900	1408.76	-0.207895	0.411598	-0.505093	0.613494	0.999968
chr1:25272547-25329211	1820.26	-0.188915	0.411375	-0.459228	0.64607	0.999968
chr1:25337916-25362361	4644.07	0.0509248	0.359198	0.141774	0.887259	0.999968
chr1:25338322-25361279	3414.74	0.0799665	0.356262	0.22446	0.822399	0.999968
chr1:25340970-25341034	9.68136	0.361201	0.4314	0.837277	0.402437	0.999968
chr1:25346273-25346377	9.92544	0.0275681	0.44759	0.0615924	0.950887	0.999968
chr1:25362248-25420845	678.991	-0.177893	0.375891	-0.473257	0.63603	0.999968
chr1:25362249-25411439	664.255	-0.159352	0.381091	-0.418146	0.675841	0.999968
chr1:25362249-25420872	677.574	-0.176454	0.376517	-0.468649	0.639321	0.999968
chr1:25362307-25420795	635.911	-0.198305	0.384665	-0.515526	0.606186	0.999968
chr1:25362311-25430192	672.862	-0.235903	0.376285	-0.626928	0.530707	0.999968
chr1:25362362-25420792	634.996	-0.200502	0.384823	-0.521024	0.60235	0.999968
chr1:25362430-25420805	633.918	-0.202514	0.384505	-0.526687	0.598411	0.999968
chr1:25402595-25420848	31.7114	-0.38367	0.432348	-0.887411	0.374858	0.999968
chr1:25430896-25500209	4555.66	0.0699419	0.303965	0.230099	0.818015	0.999968
chr1:25430919-25500209	4555.66	0.0699419	0.303965	0.230099	0.818015	0.999968
chr1:25448892-25458783	1087.64	0.259832	0.306807	0.846891	0.397056	0.999968
chr1:25543579-25568886	2717.29	-0.177708	0.397382	-0.447195	0.654734	0.999968
chr1:25553363-25568884	2112.68	-0.18039	0.402149	-0.448564	0.653746	0.999968
chr1:25581477-25590356	84.3704	-0.170132	0.440566	-0.386166	0.699374	0.999968
chr1:25617467-25786207	3980.59	0.175574	0.393823	0.445819	0.655728	0.999968
chr1:25617849-25784450	3777.33	0.168787	0.393748	0.428668	0.668165	0.999968
chr1:25644543-25659111	262.823	0.0971647	0.415304	0.23396	0.815016	0.999968
chr1:25686501-25761684	1477.86	0.0690508	0.411029	0.167995	0.866587	0.999968
chr1:25709601-25784450	2010.23	0.18164	0.40181	0.452054	0.65123	0.999968
chr1:25800175-25818222	4622.36	-0.0596145	0.354234	-0.168291	0.866354	0.999968
chr1:25800192-25818221	4622.36	-0.0596145	0.354234	-0.168291	0.866354	0.999968
chr1:25812727-25815990	972.087	-0.065112	0.355788	-0.183008	0.854792	0.999968
chr1:25813972-25823744	3502.47	-0.0623536	0.343099	-0.181736	0.85579	0.999968
chr1:25816748-25819772	1461.17	-0.0590945	0.335648	-0.176061	0.860246	0.999968
chr1:25818720-25820797	153.579	-0.048762	0.372832	-0.130788	0.895943	0.999968
chr1:25819905-25832941	1635.13	-0.0213696	0.343492	-0.0622128	0.950393	0.999968
chr1:25819928-25832938	1634.27	-0.0217469	0.34352	-0.0633062	0.949523	0.999968
chr1:25819977-25832334	1204.08	-0.0290082	0.342438	-0.0847108	0.932491	0.999968
chr1:25819978-25829831	1054.03	-0.0275733	0.352229	-0.0782823	0.937603	0.999968
chr1:25819985-25832211	1153.14	-0.0319574	0.343598	-0.093008	0.925897	0.999968
chr1:25820002-25832938	1633.95	-0.0212818	0.343595	-0.0619385	0.950612	0.999968
chr1:25820192-25832938	1626.61	-0.0206091	0.343501	-0.0599971	0.952158	0.999968
chr1:25820827-25832938	1592.17	-0.00684296	0.343133	-0.0199426	0.984089	0.999968
chr1:25821522-25832936	1554.97	-0.0130985	0.34317	-0.0381692	0.969553	0.999968
chr1:25831912-25832134	93.9359	0.148188	0.359097	0.412668	0.67985	0.999968
chr1:25831922-25859412	798.332	-0.103636	0.34455	-0.300786	0.763578	0.999968
chr1:25834005-25837547	135.71	-0.482956	0.423377	-1.14073	0.253984	0.999968
chr1:25834005-25859412	190.169	-0.486934	0.421083	-1.15638	0.247524	0.999968
chr1:25859612-25863420	376.288	0.17626	0.379549	0.464392	0.642367	0.999968
chr1:25861209-25871253	660.047	0.191334	0.388902	0.491986	0.622729	0.999968
chr1:25877495-25877605	0.60451	-0.139709	0.190328	-0.734045	0.462921	0.999968
chr1:25885439-25906466	2865.31	-0.397829	0.437655	-0.909001	0.363349	0.999968
chr1:25900101-25906466	2744.25	-0.392822	0.439448	-0.893899	0.371376	0.999968
chr1:25900117-25906153	2743.75	-0.392865	0.439438	-0.894017	0.371313	0.999968
chr1:25900567-25906417	2652.19	-0.393876	0.439541	-0.896107	0.370196	0.999968
chr1:25900594-25906991	2625.9	-0.391369	0.439873	-0.889732	0.37361	0.999968
chr1:25900740-25905128	2529.98	-0.390938	0.44004	-0.888415	0.374318	0.999968
chr1:25906361-25906454	390.807	-0.569185	0.448207	-1.26992	0.204115	0.999968
chr1:25959766-25998157	1269.91	-0.0578333	0.352029	-0.164286	0.869506	0.999968
chr1:25960769-25998044	1143.45	-0.0918828	0.355447	-0.258499	0.796022	0.999968
chr1:25964196-25964300	0.499975	-0.0369482	0.188309	-0.19621	0.844446	0.999968
chr1:25982363-25998056	481.931	-0.147272	0.36144	-0.40746	0.68367	0.999968
chr1:26006005-26006130	0.491247	0.0437455	0.188575	0.23198	0.816554	0.999968
chr1:26021779-26036464	150.817	-0.0888991	0.427633	-0.207886	0.835318	0.999968
chr1:26023188-26031555	58.4152	0.0628554	0.43276	0.145243	0.884519	0.999968
chr1:26051303-26067633	27.3613	0.241658	0.44688	0.540767	0.588668	0.999968
chr1:26061243-26068436	11.281	0.187576	0.427615	0.438657	0.66091	0.999968
chr1:26111836-26125543	968.913	-0.0792275	0.326492	-0.242663	0.808267	0.999968
chr1:26111848-26124033	769.291	-0.181959	0.31469	-0.578217	0.563118	0.999968
chr1:26159019-26162628	311.712	0.287639	0.433736	0.663166	0.507224	0.999968
chr1:26169870-26172060	398.707	-0.285527	0.407232	-0.701141	0.483215	0.999968
chr1:26169941-26172060	398.707	-0.285527	0.407232	-0.701141	0.483215	0.999968
chr1:26169946-26171665	386.942	-0.290669	0.40899	-0.7107	0.47727	0.999968
chr1:26170179-26170813	192.129	-0.454501	0.416917	-1.09015	0.275648	0.999968
chr1:26170179-26171738	212.944	-0.417725	0.412782	-1.01198	0.31155	0.999968
chr1:26170193-26171373	201.173	-0.46139	0.414867	-1.11214	0.266078	0.999968
chr1:26170491-26171821	141.867	-0.367441	0.421705	-0.871323	0.383578	0.999968
chr1:26177402-26189886	679.727	-0.172978	0.418417	-0.413411	0.679306	0.999968
chr1:26177489-26183218	240.48	-0.186746	0.427751	-0.436577	0.662418	0.999968
chr1:26177508-26189884	679.216	-0.17139	0.418734	-0.409305	0.682316	0.999968
chr1:26180167-26189846	641.755	-0.155717	0.416325	-0.374029	0.708383	0.999968
chr1:26190560-26202968	7.42906	0.593221	0.446401	1.3289	0.183882	0.999968
chr1:26225319-26229840	16.7561	0.139023	0.447314	0.310795	0.755956	0.999968
chr1:26234199-26277687	1427.16	-0.466021	0.402234	-1.15858	0.246627	0.999968
chr1:26234201-26278808	1669.11	-0.460771	0.402855	-1.14376	0.252721	0.999968
chr1:26269289-26278807	767.424	-0.486571	0.403776	-1.20505	0.228184	0.999968
chr1:26279175-26281516	2980.53	-0.0829754	0.442614	-0.187467	0.851295	0.999968
chr1:26280121-26281450	2940.37	-0.077687	0.443253	-0.175266	0.860871	0.999968
chr1:26281327-26306636	2383.25	-0.100885	0.397317	-0.253915	0.799561	0.999968
chr1:26282281-26306620	1346.73	-0.118735	0.327987	-0.362011	0.717343	0.999968
chr1:26282283-26306632	1347.08	-0.118069	0.328022	-0.359942	0.718891	0.999968
chr1:26282283-26306645	1347.08	-0.118069	0.328022	-0.359942	0.718891	0.999968
chr1:26282283-26318265	2105.76	-0.129661	0.414373	-0.312908	0.754351	0.999968
chr1:26282283-26318363	2109	-0.130122	0.414595	-0.313854	0.753632	0.999968
chr1:26284993-26306635	802.513	-0.135917	0.311759	-0.435968	0.66286	0.999968
chr1:26285136-26306636	749.295	-0.140997	0.312677	-0.450936	0.652035	0.999968
chr1:26317956-26320523	1606.5	-0.25888	0.443815	-0.583307	0.559687	0.999968
chr1:26317957-26318994	801.424	-0.125712	0.4433	-0.283583	0.77673	0.999968
chr1:26321858-26343952	87.618	-0.163346	0.446089	-0.366174	0.714236	0.999968
chr1:26321858-26344085	88.6957	-0.168589	0.446146	-0.377878	0.705521	0.999968
chr1:26336465-26338439	6.7325	-0.21428	0.386719	-0.554097	0.579512	0.999968
chr1:26348464-26348719	0.302255	-0.0866936	0.187989	-0.461162	0.644682	0.999968
chr1:26361633-26372735	123.679	-0.379162	0.44834	-0.845701	0.39772	0.999968
chr1:26361634-26372775	123.679	-0.379162	0.44834	-0.845701	0.39772	0.999968
chr1:26361636-26372735	123.679	-0.379162	0.44834	-0.845701	0.39772	0.999968
chr1:26410777-26429722	14.2306	-0.0995368	0.441346	-0.22553	0.821567	0.999968
chr1:26410816-26429719	14.2306	-0.0995368	0.441346	-0.22553	0.821567	0.999968
chr1:26432315-26448565	1044.94	-0.131004	0.341287	-0.383854	0.701087	0.999968
chr1:26432338-26469373	2541.54	-0.0904255	0.324529	-0.278636	0.780524	0.999968
chr1:26432338-26469439	2565.13	-0.0873177	0.323916	-0.269569	0.787492	0.999968
chr1:26432339-26469226	2432.58	-0.102362	0.32642	-0.313589	0.753833	0.999968
chr1:26432341-26448176	1028.75	-0.129365	0.341529	-0.378782	0.70485	0.999968
chr1:26432354-26471294	3300.55	-0.0961315	0.328886	-0.292295	0.770061	0.999968
chr1:26432725-26442889	640.575	-0.0574548	0.344423	-0.166815	0.867516	0.999968
chr1:26462755-26467282	292.784	-0.0794615	0.367582	-0.216174	0.828852	0.999968
chr1:26472518-26475972	6090.08	-0.089286	0.373189	-0.239252	0.81091	0.999968
chr1:26473428-26475360	3517.56	-0.198865	0.367442	-0.541213	0.588361	0.999968
chr1:26529766-26575025	3458.31	-0.408667	0.427288	-0.95642	0.33886	0.999968
chr1:26529777-26575014	3458.31	-0.408667	0.427288	-0.95642	0.33886	0.999968
chr1:26531217-26574431	3116.2	-0.383993	0.42755	-0.898126	0.369119	0.999968
chr1:26531327-26574431	3115.44	-0.383945	0.427573	-0.897964	0.369205	0.999968
chr1:26543111-26575014	3163.01	-0.416	0.430559	-0.966184	0.333952	0.999968
chr1:26545851-26574276	2697.59	-0.389439	0.431714	-0.902078	0.367016	0.999968
chr1:26554541-26554593	4.70597	0.117841	0.406225	0.290088	0.771749	0.999968
chr1:26555198-26557036	449.306	-0.488208	0.443269	-1.10138	0.270731	0.999968
chr1:26642285-26642389	0.17065	-0.0423841	0.187989	-0.22546	0.821621	0.999968
chr1:26692131-26694131	47.9799	-0.251295	0.380744	-0.660009	0.509248	0.999968
chr1:26696032-26782104	11501.1	0.111598	0.316437	0.352671	0.724335	0.999968
chr1:26696403-26780817	11192	0.107775	0.31805	0.338864	0.734712	0.999968
chr1:26729379-26780756	6773.02	0.00535604	0.312844	0.0171205	0.986341	0.999968
chr1:26763623-26763902	17.8	0.398263	0.446011	0.892944	0.371887	0.999968
chr1:26772963-26781159	2387.93	-0.069153	0.312147	-0.221539	0.824672	0.999968
chr1:26787994-26798398	858.233	0.0059101	0.357663	0.0165242	0.986816	0.999968
chr1:26788187-26798158	821.822	-0.0207433	0.358616	-0.0578427	0.953874	0.999968
chr1:26788194-26798393	842.265	0.000101523	0.35774	0.000283789	0.999774	0.999968
chr1:26814821-26815110	1.13449	0.0257619	0.248128	0.103825	0.917308	0.999968
chr1:26826709-26857601	1784.78	-0.233977	0.401586	-0.582632	0.560141	0.999968
chr1:26851128-26853211	282.832	-0.280212	0.412847	-0.678729	0.497309	0.999968
chr1:26863141-26864456	700.014	-0.79869	0.444738	-1.79587	0.0725155	0.999968
chr1:26876132-26878245	401.361	0.0911639	0.351686	0.259219	0.795466	0.999968
chr1:26876132-26890297	1549.71	-0.0627875	0.362433	-0.173239	0.862464	0.999968
chr1:26879375-26886525	597.865	-0.1002	0.383179	-0.261497	0.793709	0.999968
chr1:26886041-26888940	218.306	-0.146856	0.383296	-0.38314	0.701616	0.999968
chr1:26890488-26900466	473.482	-0.104589	0.372645	-0.280667	0.778966	0.999968
chr1:26911488-26913966	5.76964	-0.386112	0.400899	-0.963116	0.335489	0.999968
chr1:26921725-26946862	2408.76	-0.264921	0.334215	-0.792667	0.427972	0.999968
chr1:26945134-26946184	554.115	-0.198039	0.353252	-0.560616	0.575059	0.999968
chr1:26949561-26960406	626.869	-0.0845681	0.39038	-0.21663	0.828496	0.999968
chr1:26993706-27000898	508.847	0.246852	0.446716	0.552593	0.580542	0.999968
chr1:27005019-27012836	556.554	0.139447	0.41483	0.336155	0.736754	0.999968
chr1:27098814-27154910	2656.15	-0.0845547	0.308031	-0.2745	0.7837	0.999968
chr1:27098815-27099682	256.327	-0.184036	0.374772	-0.491061	0.623383	0.999968
chr1:27100086-27154482	2272.82	-0.0640735	0.303187	-0.211333	0.832627	0.999968
chr1:27105450-27154598	1845.23	-0.0591024	0.304795	-0.193908	0.846248	0.999968
chr1:27229105-27234352	0.678616	0.144189	0.191309	0.753695	0.451033	0.999968
chr1:27234515-27308619	3982.52	0.00429307	0.329667	0.0130224	0.98961	0.999968
chr1:27234667-27308244	3961.4	0.00425658	0.32967	0.0129116	0.989698	0.999968
chr1:27255463-27255567	5.15294	-0.071431	0.431275	-0.165627	0.86845	0.999968
chr1:27322159-27336400	1734.58	-0.326507	0.356145	-0.916781	0.359257	0.999968
chr1:27322247-27336400	1734.06	-0.327323	0.356128	-0.919116	0.358035	0.999968
chr1:27325218-27325325	18.6036	-0.111096	0.446304	-0.248925	0.803419	0.999968
chr1:27342021-27353930	1566.96	-0.178227	0.424698	-0.419655	0.674738	0.999968
chr1:27344872-27353930	1244.04	-0.215146	0.422889	-0.508751	0.610927	0.999968
chr1:27347543-27353930	1022.21	-0.199777	0.419396	-0.476345	0.633829	0.999968
chr1:27355185-27366858	2235.88	-0.0641683	0.425901	-0.150665	0.88024	0.999968
chr1:27355188-27366892	2237.44	-0.0642459	0.425905	-0.150846	0.880098	0.999968
chr1:27355390-27366866	2123.78	-0.0553417	0.427084	-0.12958	0.896898	0.999968
chr1:27369111-27374824	43.4153	-0.250426	0.439453	-0.569858	0.568774	0.999968
chr1:27379175-27383303	75.8846	0.169165	0.432992	0.390688	0.696028	0.999968
chr1:27379175-27383380	75.8846	0.169165	0.432992	0.390688	0.696028	0.999968
chr1:27381775-27383306	34.6523	0.240455	0.417545	0.575877	0.564698	0.999968
chr1:27392643-27395814	37.4315	0.165322	0.445108	0.37142	0.710325	0.999968
chr1:27404225-27490158	12372.5	0.121139	0.330364	0.366684	0.713855	0.999968
chr1:27408196-27490051	7146.27	0.245406	0.34047	0.720787	0.471041	0.999968
chr1:27457197-27459582	174.039	0.291446	0.40828	0.713839	0.475327	0.999968
chr1:27525804-27530561	81.5071	-0.32158	0.403417	-0.79714	0.42537	0.999968
chr1:27534034-27603591	3710.21	0.0282034	0.365884	0.0770829	0.938558	0.999968
chr1:27534302-27603632	3704.66	0.0293612	0.36578	0.08027	0.936023	0.999968
chr1:27558707-27604431	1713.19	0.223849	0.361672	0.618929	0.535963	0.999968
chr1:27612063-27635277	1148.58	0.0322581	0.435681	0.0740406	0.940978	0.999968
chr1:27612291-27626240	945.242	-0.0722461	0.438789	-0.164649	0.86922	0.999968
chr1:27612291-27635216	1144.69	0.0359209	0.435498	0.0824825	0.934263	0.999968
chr1:27612299-27624062	847.977	-0.123659	0.440051	-0.28101	0.778703	0.999968
chr1:27623406-27626240	224.614	0.0333022	0.439646	0.0757477	0.93962	0.999968
chr1:27660327-27662722	5.27224	-0.147516	0.356957	-0.413262	0.679415	0.999968
chr1:27666060-27672218	9444.51	-0.804761	0.44339	-1.81502	0.0695208	0.999968
chr1:27666063-27672178	9444.12	-0.804911	0.443392	-1.81535	0.0694703	0.999968
chr1:27666065-27672198	9444.12	-0.804911	0.443392	-1.81535	0.0694703	0.999968
chr1:27669467-27670276	97.4081	-0.772459	0.448207	-1.72344	0.0848084	0.999968
chr1:27725978-27763122	1392.77	0.0428837	0.338817	0.126569	0.899282	0.999968
chr1:27725995-27761473	1238.72	0.0224065	0.333636	0.0671586	0.946455	0.999968
chr1:27726027-27759764	1065.35	-0.0147854	0.337893	-0.0437578	0.965097	0.999968
chr1:27726027-27760581	1120.8	-0.010021	0.336557	-0.0297749	0.976247	0.999968
chr1:27726027-27761964	1271.84	0.0236817	0.335969	0.0704878	0.943805	0.999968
chr1:27726056-27760581	1120.8	-0.010021	0.336557	-0.0297749	0.976247	0.999968
chr1:27773182-27824452	6035.91	0.250828	0.371216	0.675694	0.499235	0.999968
chr1:27773254-27802039	2502.5	-0.00231765	0.382488	-0.00605941	0.995165	0.999968
chr1:27773857-27774041	14.7806	0.030597	0.446024	0.0685994	0.945308	0.999968
chr1:27819982-27820341	1.91371	0.110278	0.275021	0.400979	0.688435	0.999968
chr1:27824537-27824643	2.68456	-0.0337456	0.339396	-0.0994284	0.920798	0.999968
chr1:27830777-27851676	2165.81	-0.0620311	0.346969	-0.17878	0.85811	0.999968
chr1:27830813-27851528	2161.52	-0.0615742	0.347123	-0.177384	0.859207	0.999968
chr1:27830821-27851672	2165.81	-0.0620311	0.346969	-0.17878	0.85811	0.999968
chr1:27834400-27834566	24.3654	-0.216401	0.447484	-0.483595	0.628674	0.999968
chr1:27847089-27851676	895.966	0.00562834	0.366282	0.0153661	0.98774	0.999968
chr1:27850573-27850744	185.487	0.204021	0.40899	0.49884	0.617892	0.999968
chr1:27872543-27886685	3921.18	0.0516334	0.44804	0.115243	0.908253	0.999968
chr1:27872548-27886533	3895.18	0.0503882	0.448047	0.112462	0.910457	0.999968
chr1:27872567-27886673	3920.09	0.0514933	0.448039	0.11493	0.9085	0.999968
chr1:27883397-27886673	1431.72	-0.000479169	0.447979	-0.00106963	0.999147	0.999968
chr1:27891523-27914743	2194.72	0.0471951	0.354908	0.132978	0.894211	0.999968
chr1:27891923-27914746	2035.24	0.0472886	0.35713	0.132413	0.894658	0.999968
chr1:27892072-27914513	1899.02	0.0165736	0.359215	0.0461384	0.9632	0.999968
chr1:27934992-27959157	542.695	-0.676094	0.418903	-1.61396	0.106536	0.999968
chr1:27935038-27956480	445.559	-0.728631	0.418378	-1.74156	0.0815854	0.999968
chr1:27935055-27945445	201.428	-0.703082	0.420231	-1.67308	0.0943112	0.999968
chr1:27935109-27959151	542.373	-0.676696	0.418819	-1.61572	0.106154	0.999968
chr1:27938874-27960193	521.953	-0.654765	0.415459	-1.576	0.115025	0.999968
chr1:27959461-27968096	385.804	-0.114347	0.40591	-0.281704	0.77817	0.999968
chr1:27963636-27966710	100.03	-0.0741489	0.403674	-0.183685	0.85426	0.999968
chr1:27970343-28088696	4983.46	0.045566	0.321385	0.14178	0.887254	0.999968
chr1:27970346-28088604	4983.31	0.0454928	0.321388	0.141551	0.887435	0.999968
chr1:27973467-28058087	3656.45	0.0293801	0.340904	0.086183	0.931321	0.999968
chr1:27974394-28088631	4111.85	0.050209	0.344092	0.145917	0.883987	0.999968
chr1:27974449-28088634	4099.56	0.0513635	0.34497	0.148892	0.881638	0.999968
chr1:27977272-28088564	3980.72	0.0575419	0.345001	0.166787	0.867537	0.999968
chr1:27988478-28088597	3609.65	0.0604743	0.342673	0.176478	0.859918	0.999968
chr1:28031885-28032180	24.9505	0.115425	0.44365	0.260172	0.794731	0.999968
chr1:28142736-28142841	0.946432	0.0431792	0.199425	0.216519	0.828583	0.999968
chr1:28144155-28144217	0.492169	-0.0455811	0.188535	-0.241765	0.808962	0.999968
chr1:28147165-28177188	1867.25	-0.363024	0.443118	-0.819248	0.412645	0.999968
chr1:28147165-28193936	1945.25	-0.387532	0.440524	-0.879708	0.379018	0.999968
chr1:28149672-28193873	1117.87	-0.480778	0.433069	-1.11017	0.266927	0.999968
chr1:28200501-28200641	189.157	-0.194682	0.402827	-0.48329	0.62889	0.999968
chr1:28200556-28233025	2971.02	-0.0391954	0.332303	-0.117951	0.906106	0.999968
chr1:28200558-28200908	606.048	-0.161105	0.395686	-0.407154	0.683895	0.999968
chr1:28200558-28233025	2971.02	-0.0391954	0.332303	-0.117951	0.906106	0.999968
chr1:28236108-28238105	1935.2	-0.179398	0.382309	-0.469248	0.638892	0.999968
chr1:28236132-28238100	1934	-0.178478	0.382565	-0.46653	0.640836	0.999968
chr1:28236141-28246906	2229.59	-0.188042	0.38039	-0.49434	0.621066	0.999968
chr1:28236153-28238098	1933.84	-0.178318	0.382569	-0.466107	0.641139	0.999968
chr1:28239508-28241453	137.749	-0.310788	0.409872	-0.758258	0.448296	0.999968
chr1:28247143-28247568	3.85635	0.0486155	0.394801	0.123139	0.901997	0.999968
chr1:28259526-28282491	792.702	-0.476653	0.388409	-1.22719	0.21975	0.999968
chr1:28329001-28335016	334.135	-0.313036	0.396599	-0.789301	0.429936	0.999968
chr1:28329037-28335965	542.444	-0.198518	0.398272	-0.498449	0.618168	0.999968
chr1:28329054-28335964	542.444	-0.198518	0.398272	-0.498449	0.618168	0.999968
chr1:28369602-28500369	4969.69	0.0708027	0.363493	0.194784	0.845562	0.999968
chr1:28369743-28497156	4557.47	0.0664456	0.368397	0.180364	0.856867	0.999968
chr1:28422554-28422655	27.2416	0.105515	0.44381	0.237749	0.812076	0.999968
chr1:28438170-28500308	2758.07	0.0530173	0.356088	0.148888	0.881642	0.999968
chr1:28481361-28481480	5.08849	0.107355	0.407269	0.263597	0.79209	0.999968
chr1:28505942-28539196	28724.2	-0.442489	0.447811	-0.988115	0.323096	0.999968
chr1:28506056-28539300	28724.8	-0.442484	0.447811	-0.988103	0.323102	0.999968
chr1:28507365-28507571	9616.81	-0.420784	0.448365	-0.938485	0.347995	0.999968
chr1:28508558-28508762	15078.7	-0.44598	0.448241	-0.994956	0.319758	0.999968
chr1:28517475-28517575	11.0788	-0.308471	0.443762	-0.695128	0.486975	0.999968
chr1:28518135-28538983	1384.98	-0.480432	0.42478	-1.13101	0.25805	0.999968
chr1:28518256-28538164	955.876	-0.526654	0.42448	-1.2407	0.214715	0.999968
chr1:28531934-28535905	245.754	-0.617819	0.429405	-1.43878	0.150213	0.999968
chr1:28553084-28578539	1572.44	-0.0997414	0.375075	-0.265924	0.790298	0.999968
chr1:28553086-28565790	690.249	-0.0923558	0.380011	-0.243035	0.807978	0.999968
chr1:28578537-28581229	803.669	-0.167044	0.407119	-0.410307	0.68158	0.999968
chr1:28578537-28581834	954.043	-0.179631	0.410415	-0.437682	0.661617	0.999968
chr1:28578540-28582983	972.398	-0.171793	0.41057	-0.418424	0.675637	0.999968
chr1:28578545-28581818	954.043	-0.179631	0.410415	-0.437682	0.661617	0.999968
chr1:28578748-28578822	31.9021	-0.20507	0.424777	-0.482769	0.62926	0.999968
chr1:28579763-28579893	61.1204	-0.0044595	0.396584	-0.0112448	0.991028	0.999968
chr1:28580380-28580512	42.2986	-0.383767	0.432506	-0.887311	0.374912	0.999968
chr1:28580919-28581054	80.8758	-0.193693	0.436906	-0.44333	0.657527	0.999968
chr1:28589322-28618030	1141.11	-0.155338	0.40858	-0.38019	0.703804	0.999968
chr1:28592199-28595443	248.536	-0.342315	0.448214	-0.76373	0.445028	0.999968
chr1:28592514-28594300	104.4	-0.286421	0.448321	-0.638875	0.522904	0.999968
chr1:28602849-28643066	1671.1	-0.0182136	0.361665	-0.0503603	0.959835	0.999968
chr1:28603100-28643005	1667.24	-0.0210544	0.361982	-0.0581641	0.953618	0.999968
chr1:28646090-28648581	35.2168	0.0260543	0.405849	0.064197	0.948813	0.999968
chr1:28648599-28648733	128.994	0.127394	0.434847	0.292964	0.76955	0.999968
chr1:28668731-28719353	1485.76	0.0658481	0.349527	0.188392	0.850569	0.999968
chr1:28668777-28714886	1151.53	0.0579069	0.353614	0.163757	0.869922	0.999968
chr1:28668779-28714873	1151.53	0.0579069	0.353614	0.163757	0.869922	0.999968
chr1:28683563-28715065	870.243	0.0591942	0.352446	0.167953	0.866621	0.999968
chr1:28689664-28689794	2.1549	0.130582	0.355897	0.366909	0.713687	0.999968
chr1:28736620-28769774	4600.54	-0.0644421	0.32079	-0.200885	0.840788	0.999968
chr1:28736758-28769775	4597.34	-0.0642337	0.320791	-0.200236	0.841296	0.999968
chr1:28736939-28769774	4594.08	-0.0630848	0.320638	-0.196747	0.844025	0.999968
chr1:28736949-28769125	4283.12	-0.0810877	0.326849	-0.248089	0.804066	0.999968
chr1:28812141-28863696	41.4456	0.777615	0.447124	1.73915	0.0820088	0.999968
chr1:28867574-28871267	20.5549	0.758363	0.446276	1.69932	0.0892598	0.999968
chr1:28870482-28877336	8.95669	0.198088	0.437496	0.452776	0.65071	0.999968
chr1:28881725-28881835	0.170443	-0.0423841	0.187989	-0.22546	0.821621	0.999968
chr1:28887090-29120020	8839.9	0.16138	0.367852	0.438709	0.660872	0.999968
chr1:28887123-29117114	7391.31	0.193816	0.378523	0.512031	0.608629	0.999968
chr1:28887171-29117114	7390.77	0.193864	0.378544	0.512129	0.608561	0.999968
chr1:28893740-29120041	8559.13	0.16791	0.368189	0.456045	0.648358	0.999968
chr1:28914578-29065221	4584.88	0.22331	0.384483	0.580805	0.561372	0.999968
chr1:28985709-28985810	0.689941	-0.110686	0.250894	-0.441167	0.659092	0.999968
chr1:29096231-29120038	2432.08	-0.0318814	0.369752	-0.0862238	0.931288	0.999968
chr1:29119427-29123935	864.369	0.135944	0.395245	0.343949	0.730884	0.999968
chr1:29119433-29122501	790.368	0.166513	0.393006	0.423691	0.671791	0.999968
chr1:29144493-29146994	85.9407	0.198563	0.431114	0.460582	0.645099	0.999968
chr1:29147742-29181987	8395.13	0.130858	0.344394	0.379965	0.703971	0.999968
chr1:29148144-29181898	8225.12	0.130228	0.345174	0.377283	0.705963	0.999968
chr1:29148670-29181882	7549.3	0.134453	0.351982	0.381988	0.70247	0.999968
chr1:29152488-29152991	23.4897	0.21883	0.444335	0.49249	0.622373	0.999968
chr1:29192872-29230924	1260.65	-0.230645	0.300335	-0.76796	0.442511	0.999968
chr1:29193816-29230932	1219.58	-0.23781	0.301139	-0.789701	0.429703	0.999968
chr1:29203141-29230906	725.361	-0.169754	0.327134	-0.518912	0.603822	0.999968
chr1:29223932-29224816	37.6567	0.0139187	0.422682	0.0329295	0.973731	0.999968
chr1:29236515-29325661	2416.31	-0.388857	0.312612	-1.2439	0.213538	0.999968
chr1:29236515-29326800	2652.87	-0.385559	0.315153	-1.2234	0.221177	0.999968
chr1:29236534-29326801	2652.87	-0.385559	0.315153	-1.2234	0.221177	0.999968
chr1:29236548-29326813	2652.87	-0.385559	0.315153	-1.2234	0.221177	0.999968
chr1:29236638-29326669	2645.37	-0.386002	0.314979	-1.22549	0.220392	0.999968
chr1:29253541-29253683	10.7664	0.146639	0.445178	0.329394	0.741858	0.999968
chr1:29279550-29312706	793.553	-0.464983	0.325937	-1.42661	0.153694	0.999968
chr1:29329619-29350114	21.8492	0.142526	0.446071	0.319514	0.749337	0.999968
chr1:29644544-29644678	0.330742	0.00192543	0.187989	0.0102422	0.991828	0.999968
chr1:29708850-29709547	1.36396	-0.221286	0.231615	-0.955402	0.339375	0.999968
chr1:30013951-30037612	34.0574	-0.0856466	0.413061	-0.207346	0.83574	0.999968
chr1:30415824-30421108	0.160299	0.0462349	0.187989	0.245945	0.805725	0.999968
chr1:30711276-30723587	234.076	-0.0851813	0.392173	-0.217203	0.82805	0.999968
chr1:30716025-30719251	29.3887	-0.334404	0.439041	-0.76167	0.446257	0.999968
chr1:30718503-30726744	346.239	-0.0284146	0.387625	-0.0733044	0.941564	0.999968
chr1:30718771-30726827	347.243	-0.0326729	0.388104	-0.0841859	0.932909	0.999968
chr1:30718781-30721723	151.502	-0.135216	0.400349	-0.337744	0.735556	0.999968
chr1:30725719-30726364	30.5577	0.0750717	0.438991	0.17101	0.864216	0.999968
chr1:30732468-30757820	11193.9	-0.0574102	0.446996	-0.128435	0.897804	0.999968
chr1:30739155-30739232	19.4604	0.0546559	0.436073	0.125336	0.900257	0.999968
chr1:30741688-30757757	2136.52	-0.0220686	0.448165	-0.0492421	0.960726	0.999968
chr1:30810377-30815553	1.96148	0.0572765	0.268058	0.213672	0.830803	0.999968
chr1:30824227-30834284	18.3046	0.213117	0.412658	0.516451	0.60554	0.999968
chr1:30858157-30860254	2.11761	0.0622417	0.278168	0.223756	0.822948	0.999968
chr1:30869466-30878740	3957.53	-0.0932522	0.383765	-0.242993	0.808011	0.999968
chr1:30873134-30908761	2349.16	-0.00775145	0.368886	-0.0210131	0.983235	0.999968
chr1:30876766-30881429	684.436	-0.145149	0.395258	-0.367225	0.713452	0.999968
chr1:30931505-31065695	18093.1	0.0797136	0.342447	0.232777	0.815935	0.999968
chr1:30931505-31065698	18093.3	0.0797336	0.34245	0.232833	0.815891	0.999968
chr1:30931505-31065704	18093.4	0.0797098	0.342455	0.23276	0.815948	0.999968
chr1:30932825-31065695	17337.5	0.0708751	0.341802	0.207357	0.835731	0.999968
chr1:30932843-31065684	17335.1	0.0708971	0.341814	0.207415	0.835686	0.999968
chr1:30932849-31065991	17337.9	0.0709462	0.341801	0.207566	0.835568	0.999968
chr1:30932862-31065693	17328.1	0.0709415	0.341794	0.207556	0.835576	0.999968
chr1:30933079-31065785	17167.2	0.0687267	0.341493	0.201254	0.8405	0.999968
chr1:30935687-30935773	113.778	0.24724	0.437844	0.564676	0.572294	0.999968
chr1:30949116-30949202	110.206	0.238673	0.435906	0.547535	0.584011	0.999968
chr1:30966146-30980133	1848.66	0.0244486	0.328638	0.0743938	0.940697	0.999968
chr1:30968163-30968236	19.9687	0.452438	0.438321	1.03221	0.301975	0.999968
chr1:31179744-31239554	246.04	-0.096139	0.438569	-0.219211	0.826486	0.999968
chr1:31179745-31188153	81.8925	0.0015639	0.439844	0.00355558	0.997163	0.999968
chr1:31180539-31181676	32.1353	0.143393	0.418303	0.342797	0.731751	0.999968
chr1:31180711-31188153	50.3557	0.0618146	0.415685	0.148705	0.881786	0.999968
chr1:31259569-31296770	3226.62	-0.101046	0.317856	-0.317899	0.750562	0.999968
chr1:31259673-31282483	1878.4	-0.135253	0.319336	-0.423545	0.671898	0.999968
chr1:31259709-31269666	1234.66	-0.112093	0.323451	-0.346553	0.728927	0.999968
chr1:31259948-31296815	3224.56	-0.10068	0.317939	-0.316663	0.7515	0.999968
chr1:31296994-31364936	3224.89	0.103494	0.334925	0.309005	0.757317	0.999968
chr1:31296997-31348968	2309.68	0.171761	0.343278	0.500354	0.616826	0.999968
chr1:31297007-31364936	3224.89	0.103494	0.334925	0.309005	0.757317	0.999968
chr1:31297031-31364258	2945.79	0.126732	0.349771	0.362329	0.717106	0.999968
chr1:31297035-31364552	3085.69	0.104869	0.342759	0.305956	0.759638	0.999968
chr1:31333066-31346799	600.075	0.0704602	0.345031	0.204214	0.838186	0.999968
chr1:31365624-31373076	760.985	0.238836	0.429964	0.555479	0.578567	0.999968
chr1:31365712-31369590	619.883	0.241239	0.435889	0.553441	0.579962	0.999968
chr1:31409564-31434677	3206.84	0.11024	0.412829	0.267036	0.789442	0.999968
chr1:31410200-31434590	3204.28	0.110099	0.412831	0.266693	0.789706	0.999968
chr1:31413115-31434678	3186.3	0.0990387	0.411674	0.240576	0.809884	0.999968
chr1:31413812-31434674	3170.9	0.095473	0.411193	0.232185	0.816394	0.999968
chr1:31413812-31434677	3170.9	0.095473	0.411193	0.232185	0.816394	0.999968
chr1:31429344-31429767	375.118	0.0187032	0.435711	0.0429258	0.965761	0.999968
chr1:31506239-31508566	50.5949	0.651767	0.447064	1.45788	0.144873	0.999968
chr1:31518434-31524245	66.6203	0.558258	0.448369	1.24509	0.2131	0.999968
chr1:31571584-31575573	28.4909	-0.319961	0.446441	-0.716694	0.473563	0.999968
chr1:31576514-31580960	746.792	0.141276	0.446226	0.316601	0.751546	0.999968
chr1:31576514-31587687	2799.48	0.17806	0.441607	0.403208	0.686795	0.999968
chr1:31576534-31587686	2798.8	0.178503	0.441616	0.404205	0.686062	0.999968
chr1:31576537-31585034	1446.9	0.174564	0.444063	0.393107	0.69424	0.999968
chr1:31577033-31587684	2737.41	0.177052	0.44138	0.401133	0.688322	0.999968
chr1:31617685-31627613	138.474	0.138462	0.40794	0.339418	0.734295	0.999968
chr1:31617699-31627318	134.452	0.120789	0.40881	0.295465	0.767639	0.999968
chr1:31619039-31627191	118.173	0.0858019	0.405433	0.21163	0.832396	0.999968
chr1:31619192-31632518	1814.2	-0.223876	0.372752	-0.600604	0.548104	0.999968
chr1:31629861-31644887	2769.82	-0.215163	0.35195	-0.611345	0.540971	0.999968
chr1:31633158-31644601	1115.64	-0.158125	0.326544	-0.48424	0.628216	0.999968
chr1:31634285-31644873	880.557	-0.167911	0.327574	-0.512588	0.608239	0.999968
chr1:31644048-31659776	2251.52	0.277752	0.437769	0.634472	0.525773	0.999968
chr1:31644048-31659904	2252.02	0.277926	0.437735	0.634919	0.525481	0.999968
chr1:31644693-31649371	79.6605	-0.273529	0.404014	-0.677029	0.498387	0.999968
chr1:31644759-31659904	2189.96	0.289696	0.439227	0.659558	0.509537	0.999968
chr1:31644988-31659782	2133.13	0.295978	0.440553	0.671831	0.501691	0.999968
chr1:31645010-31659816	2133.48	0.296049	0.440526	0.672035	0.501562	0.999968
chr1:31645016-31659904	2133.63	0.296169	0.44052	0.672318	0.501381	0.999968
chr1:31645035-31659904	2133.63	0.296169	0.44052	0.672318	0.501381	0.999968
chr1:31645048-31659904	2133.63	0.296169	0.44052	0.672318	0.501381	0.999968
chr1:31645252-31659929	2132.75	0.296731	0.440507	0.673612	0.500558	0.999968
chr1:31645262-31659851	2132.4	0.296489	0.440508	0.67306	0.500909	0.999968
chr1:31645262-31659926	2132.55	0.29661	0.440503	0.673344	0.500729	0.999968
chr1:31645287-31659929	2132.55	0.29661	0.440503	0.673344	0.500729	0.999968
chr1:31645295-31659864	2132.4	0.296489	0.440508	0.67306	0.500909	0.999968
chr1:31645295-31659926	2132.55	0.29661	0.440503	0.673344	0.500729	0.999968
chr1:31645318-31659928	2132.55	0.29661	0.440503	0.673344	0.500729	0.999968
chr1:31645321-31659904	2132.55	0.29661	0.440503	0.673344	0.500729	0.999968
chr1:31652246-31704167	9646.98	0.272367	0.444025	0.613405	0.539609	0.999968
chr1:31652246-31704319	9648.57	0.272566	0.44402	0.613859	0.539308	0.999968
chr1:31653603-31655848	1206.56	0.284678	0.443313	0.642159	0.52077	0.999968
chr1:31656108-31659938	602.634	0.318562	0.443252	0.718694	0.47233	0.999968
chr1:31657257-31659929	435.437	0.282205	0.443155	0.636809	0.524249	0.999968
chr1:31679229-31704319	5348.2	0.271388	0.446055	0.608419	0.54291	0.999968
chr1:31727116-31759423	610.598	0.142288	0.433606	0.32815	0.742798	0.999968
chr1:31727116-31763922	641.253	0.155231	0.434241	0.357476	0.720735	0.999968
chr1:31727116-31764035	642.47	0.157347	0.434299	0.362302	0.717127	0.999968
chr1:31727116-31764340	642.791	0.158449	0.434047	0.365051	0.715073	0.999968
chr1:31727117-31736679	256.797	0.167942	0.433989	0.386972	0.698777	0.999968
chr1:31727117-31764047	642.47	0.157347	0.434299	0.362302	0.717127	0.999968
chr1:31727194-31757259	597.883	0.136058	0.43354	0.31383	0.753651	0.999968
chr1:31727317-31744732	480.92	0.109578	0.434182	0.252377	0.800749	0.999968
chr1:31727410-31756801	578.938	0.138163	0.432763	0.319257	0.749532	0.999968
chr1:31758659-31758735	1.36077	-0.0197217	0.217149	-0.0908208	0.927635	0.999968
chr1:31789129-31791322	52.0255	-0.42717	0.400959	-1.06537	0.286708	0.999968
chr1:31790421-31816022	318.986	-0.341164	0.426988	-0.799	0.424291	0.999968
chr1:31790423-31815979	318.986	-0.341164	0.426988	-0.799	0.424291	0.999968
chr1:31790423-31816051	318.986	-0.341164	0.426988	-0.799	0.424291	0.999968
chr1:31790482-31815375	318.986	-0.341164	0.426988	-0.799	0.424291	0.999968
chr1:31842018-31855568	2.53318	-0.0426667	0.385273	-0.110744	0.911819	0.999968
chr1:31851912-31921841	9045.23	0.000223929	0.329442	0.000679723	0.999458	0.999968
chr1:31906420-31919483	8152.78	0.00711698	0.33393	0.0213128	0.982996	0.999968
chr1:31906420-31938387	10693.3	-0.00720149	0.333474	-0.0215954	0.982771	0.999968
chr1:31908191-31938387	8457.28	0.0414809	0.329866	0.125751	0.899929	0.999968
chr1:31908533-31919368	5583.08	0.0947662	0.329789	0.287354	0.773841	0.999968
chr1:31908707-31919123	4737.05	0.0680432	0.320934	0.212016	0.832094	0.999968
chr1:31913572-31915144	104.949	-0.157096	0.421884	-0.372367	0.70962	0.999968
chr1:31919129-31944856	3737.66	0.020631	0.342252	0.0602802	0.951932	0.999968
chr1:31933019-31933975	129.237	-0.24575	0.337673	-0.727773	0.466752	0.999968
chr1:32013828-32043882	6681.16	-0.0737628	0.301495	-0.244656	0.806723	0.999968
chr1:32013925-32043877	6664.31	-0.0767019	0.301532	-0.254374	0.799207	0.999968
chr1:32013995-32042624	5067.43	-0.204273	0.300116	-0.680645	0.496096	0.999968
chr1:32052290-32073474	1114.61	-0.0167094	0.345039	-0.0484276	0.961375	0.999968
chr1:32072030-32102863	921.741	-0.0121107	0.331077	-0.0365795	0.97082	0.999968
chr1:32072901-32102861	915.363	-0.00583376	0.330363	-0.0176586	0.985911	0.999968
chr1:32072965-32100555	683.901	-0.0586838	0.327594	-0.179136	0.857831	0.999968
chr1:32072991-32102864	914.89	-0.00458523	0.330592	-0.0138698	0.988934	0.999968
chr1:32072995-32101203	720.833	-0.0589589	0.329515	-0.178926	0.857996	0.999968
chr1:32086948-32087007	3.96813	-0.0884278	0.41896	-0.211065	0.832837	0.999968
chr1:32108037-32176568	6154.05	0.00952472	0.31343	0.0303886	0.975757	0.999968
chr1:32108287-32171379	4006.59	-0.00647434	0.321783	-0.0201202	0.983947	0.999968
chr1:32142922-32162394	1491.06	0.113025	0.312566	0.361602	0.717649	0.999968
chr1:32142978-32171183	2664.24	-0.00289559	0.32155	-0.00900508	0.992815	0.999968
chr1:32170732-32176568	2810.26	0.00663047	0.322608	0.0205527	0.983602	0.999968
chr1:32179685-32198285	6301.14	-0.191602	0.402056	-0.476555	0.633679	0.999968
chr1:32180064-32198285	6297.12	-0.191756	0.402026	-0.476974	0.63338	0.999968
chr1:32200385-32205387	458.073	0.0691061	0.396211	0.174418	0.861537	0.999968
chr1:32200632-32205387	443.262	0.0632692	0.396253	0.159669	0.873142	0.999968
chr1:32201695-32205214	387.47	0.0823435	0.395512	0.208195	0.835077	0.999968
chr1:32204768-32206185	177.732	0.00361271	0.372851	0.00968942	0.992269	0.999968
chr1:32205497-32206814	185.396	-0.0259872	0.376644	-0.0689967	0.944992	0.999968
chr1:32205634-32208687	443.003	-0.0846296	0.353322	-0.239525	0.810698	0.999968
chr1:32205660-32208687	436.849	-0.0921402	0.351098	-0.262434	0.792987	0.999968
chr1:32209093-32216196	722.819	-0.00177326	0.374113	-0.0047399	0.996218	0.999968
chr1:32216095-32222371	701.12	-0.125632	0.362779	-0.346305	0.729114	0.999968
chr1:32216196-32222325	685.76	-0.11773	0.362334	-0.324922	0.74524	0.999968
chr1:32216196-32222343	685.92	-0.11718	0.362268	-0.323463	0.746345	0.999968
chr1:32216199-32222338	685.438	-0.116704	0.362347	-0.322079	0.747393	0.999968
chr1:32216588-32217427	242.646	-0.0712778	0.398579	-0.17883	0.858071	0.999968
chr1:32222369-32231604	4112.44	-0.323184	0.407313	-0.793453	0.427514	0.999968
chr1:32222436-32228814	2775.8	-0.302473	0.413306	-0.731837	0.464268	0.999968
chr1:32231659-32241620	1133.78	0.214239	0.421294	0.508526	0.611085	0.999968
chr1:32247232-32248856	84.2658	-0.0119545	0.43926	-0.0272152	0.978288	0.999968
chr1:32251238-32286165	1740.71	-0.124786	0.445105	-0.280352	0.779208	0.999968
chr1:32274131-32286162	1432.78	-0.195078	0.444707	-0.438667	0.660903	0.999968
chr1:32274329-32285716	1183.37	-0.195088	0.44488	-0.438518	0.661011	0.999968
chr1:32286451-32286561	1.02266	-0.150635	0.195289	-0.771344	0.440503	0.999968
chr1:32292085-32333635	3589.15	-0.0998538	0.339739	-0.293913	0.768825	0.999968
chr1:32292391-32333385	3459.1	-0.0975188	0.340235	-0.286621	0.774402	0.999968
chr1:32327188-32331781	1594.08	-0.0568734	0.335772	-0.169381	0.865497	0.999968
chr1:32333831-32336379	2898.78	-0.178482	0.403586	-0.44224	0.658316	0.999968
chr1:32349193-32350663	6.87616	0.156917	0.39561	0.396645	0.691629	0.999968
chr1:32352728-32354096	63.2345	0.0954478	0.40789	0.234004	0.814982	0.999968
chr1:32361269-32362243	64.7336	-0.0578562	0.398073	-0.14534	0.884442	0.999968
chr1:32361728-32364278	367.571	-0.252369	0.388013	-0.650413	0.515425	0.999968
chr1:32362196-32364312	338.693	-0.263406	0.390067	-0.675285	0.499495	0.999968
chr1:32365102-32394448	4777.03	-0.137343	0.362617	-0.378756	0.704869	0.999968
chr1:32365105-32394433	4776.88	-0.137268	0.362645	-0.378518	0.705046	0.999968
chr1:32365170-32394426	4767.45	-0.137606	0.362665	-0.37943	0.704368	0.999968
chr1:32366295-32394441	3548.85	-0.156773	0.357252	-0.438829	0.660785	0.999968
chr1:32366300-32394441	3548.03	-0.157346	0.357255	-0.44043	0.659626	0.999968
chr1:32366476-32394430	3414.32	-0.148735	0.354611	-0.419432	0.674901	0.999968
chr1:32368024-32374782	595.555	-0.256381	0.356773	-0.718612	0.47238	0.999968
chr1:32369225-32394433	2619.78	-0.0959285	0.358043	-0.267925	0.788757	0.999968
chr1:32465056-32600792	1372.88	-0.267189	0.330612	-0.808165	0.418996	0.999968
chr1:32465068-32496686	57.4781	-0.658068	0.420939	-1.56333	0.117974	0.999968
chr1:32539426-32605939	1597.03	-0.179426	0.334576	-0.536279	0.591766	0.999968
chr1:32539428-32600990	1237.16	-0.24296	0.321754	-0.755111	0.450182	0.999968
chr1:32600171-32650565	2542.81	0.0202825	0.30876	0.0656901	0.947625	0.999968
chr1:32620819-32650584	1828.55	0.0274075	0.308493	0.0888431	0.929207	0.999968
chr1:32621310-32650549	1792.62	0.03209	0.307682	0.104296	0.916935	0.999968
chr1:32621834-32650560	1696.82	0.0454864	0.304359	0.14945	0.881198	0.999968
chr1:32639950-32640052	11.9069	0.383602	0.448258	0.855762	0.39213	0.999968
chr1:32651141-32680053	6660.53	0.000701458	0.302256	0.00232074	0.998148	0.999968
chr1:32651147-32686211	9241.2	0.0529448	0.30435	0.17396	0.861897	0.999968
chr1:32651213-32669102	3104.56	-0.132681	0.314019	-0.422523	0.672643	0.999968
chr1:32651216-32680204	7012.82	0.000160125	0.307368	0.000520955	0.999584	0.999968
chr1:32651233-32680657	7116.2	0.00647249	0.307763	0.0210308	0.983221	0.999968
chr1:32651355-32680040	6583.02	0.0028382	0.302365	0.00938666	0.992511	0.999968
chr1:32679905-32702760	3703.11	0.260611	0.336866	0.773634	0.439147	0.999968
chr1:32680359-32703119	2680.19	0.231472	0.360658	0.641806	0.520999	0.999968
chr1:32717733-32725237	8.76743	-0.202553	0.443125	-0.457101	0.647598	0.999968
chr1:32741884-32774970	5064.06	-0.192602	0.354741	-0.542938	0.587173	0.999968
chr1:32754020-32774970	4588.29	-0.212055	0.358479	-0.591541	0.554158	0.999968
chr1:32765633-32773197	2552.61	-0.209182	0.361323	-0.578932	0.562635	0.999968
chr1:32765666-32774970	4018.72	-0.244025	0.36353	-0.671264	0.502052	0.999968
chr1:32775238-32782103	1315.07	-0.262295	0.412147	-0.636411	0.524508	0.999968
chr1:32775238-32818153	3678.14	-0.159142	0.38768	-0.410497	0.681441	0.999968
chr1:32817441-32857854	3926.21	-0.000100592	0.297526	-0.000338094	0.99973	0.999968
chr1:32817554-32858875	4248.28	0.0201438	0.298142	0.0675643	0.946132	0.999968
chr1:32817574-32835064	1993	-0.0143041	0.310696	-0.046039	0.963279	0.999968
chr1:32817591-32837178	2105.77	-0.0190063	0.310597	-0.0611926	0.951206	0.999968
chr1:32862267-32864717	122.141	0.113968	0.4255	0.267845	0.788819	0.999968
chr1:32862267-32870813	179.194	0.127551	0.404139	0.315612	0.752297	0.999968
chr1:32862268-32870813	179.194	0.127551	0.404139	0.315612	0.752297	0.999968
chr1:32864448-32872480	71.1081	0.117661	0.40201	0.292681	0.769766	0.999968
chr1:32886081-32893629	38.5216	-0.042721	0.42137	-0.101386	0.919244	0.999968
chr1:32886434-32894646	64.5992	-0.187518	0.401018	-0.467605	0.640067	0.999968
chr1:32894594-32901358	942.691	-0.313975	0.400936	-0.783105	0.433566	0.999968
chr1:32894594-32901389	942.691	-0.313975	0.400936	-0.783105	0.433566	0.999968
chr1:32894845-32901438	764.329	-0.339104	0.393924	-0.860835	0.389329	0.999968
chr1:32926293-32926399	0.341299	-0.0866936	0.187989	-0.461162	0.644682	0.999968
chr1:32936444-32964685	2434.23	-0.25021	0.413543	-0.60504	0.545152	0.999968
chr1:32936453-32964685	2433.27	-0.250216	0.413614	-0.604952	0.545211	0.999968
chr1:32936667-32964685	2423.58	-0.252278	0.413732	-0.609761	0.54202	0.999968
chr1:32973666-32974041	2.43894	0.188263	0.363987	0.517223	0.605	0.999968
chr1:32987074-33032469	7005.9	-0.217511	0.317849	-0.684323	0.493771	0.999968
chr1:33007983-33036870	6451.62	-0.216004	0.32113	-0.672637	0.501178	0.999968
chr1:33010477-33036840	4888.72	-0.238298	0.332848	-0.715935	0.474032	0.999968
chr1:33010630-33013287	1811.67	-0.193833	0.343389	-0.564471	0.572433	0.999968
chr1:33010754-33036886	4755.73	-0.233036	0.334947	-0.695738	0.486593	0.999968
chr1:33013043-33036877	3649.13	-0.292006	0.346758	-0.842104	0.39973	0.999968
chr1:33013043-33036992	3649.28	-0.291893	0.34676	-0.841772	0.399916	0.999968
chr1:33019682-33036844	2063.68	-0.257481	0.335523	-0.767402	0.442843	0.999968
chr1:33081112-33101892	1006.53	0.0569134	0.426622	0.133405	0.893873	0.999968
chr1:33081112-33120394	1765.01	0.186436	0.411303	0.453282	0.650346	0.999968
chr1:33081166-33120521	1766.92	0.185223	0.411405	0.45022	0.652552	0.999968
chr1:33081166-33120529	1766.92	0.185223	0.411405	0.45022	0.652552	0.999968
chr1:33081658-33120530	1696.81	0.18898	0.409049	0.461999	0.644082	0.999968
chr1:33082249-33101893	892.546	0.0467913	0.424071	0.110338	0.912141	0.999968
chr1:33082249-33120182	1630.64	0.195501	0.407772	0.479437	0.631628	0.999968
chr1:33145401-33181666	1415.31	-0.240083	0.33621	-0.714087	0.475173	0.999968
chr1:33146701-33176550	945.072	-0.255675	0.330742	-0.773035	0.439501	0.999968
[truncated: 95,375 more rows]

## Sheet: RS_only
GeneID	Base mean	log2(FC)	StdErr	Wald-Stats	P-value	P-adj
ALR	5513.55	1.11158	0.440543	2.52321	0.011629	0.999968
LTR38B	472.484	-1.03867	0.447908	-2.31893	0.0203986	0.999968
UCON42	12.4913	0.929403	0.426062	2.18138	0.0291555	0.999968
LTR86A1	6.06476	0.860721	0.400861	2.14718	0.031779	0.999968
UCON70	4.29284	0.766912	0.397847	1.92766	0.053898	0.999968
Helitron1Nb_Mam	26.2359	0.818209	0.427396	1.91441	0.0555683	0.999968
L3b_3end	76.7774	0.76075	0.434825	1.74955	0.0801953	0.999968
LTR14C	839.095	0.639292	0.376679	1.69718	0.0896628	0.999968
BSRf	102.723	-0.666991	0.408548	-1.63259	0.102556	0.999968
ALR1	9006.38	0.715776	0.44257	1.61732	0.10581	0.999968
HERV30I	1081.53	0.546258	0.351371	1.55465	0.12003	0.999968
MER103	141.674	0.514902	0.348652	1.47684	0.139719	0.999968
BSRa	34.047	-0.631137	0.429403	-1.4698	0.141616	0.999968
CHARLIE9	365.794	0.536943	0.368549	1.45691	0.145141	0.999968
MER72B	1145.62	0.589913	0.413555	1.42644	0.153741	0.999968
MamRep434	15.0823	0.633083	0.444374	1.42466	0.154255	0.999968
LTR2C	1035.18	-0.579103	0.414071	-1.39856	0.161945	0.999968
MER95	88.1946	0.574997	0.412526	1.39384	0.163364	0.999968
LTR42	313.06	-0.436991	0.317332	-1.37708	0.168488	0.999968
MER87B	390.124	0.527503	0.384862	1.37063	0.170491	0.999968
LTR37B	106.152	0.573605	0.426149	1.34602	0.178296	0.999968
HERV9	34575.3	0.547273	0.409791	1.33549	0.181715	0.999968
LTR55	51.1108	0.541519	0.412082	1.3141	0.188811	0.999968
LTR58	61.9962	0.487331	0.385201	1.26513	0.205824	0.999968
X27_DNA	10.369	0.510406	0.416837	1.22447	0.220774	0.999968
X28_DNA	2.64705	-0.436261	0.356788	-1.22275	0.221426	0.999968
ERV3-16A3_LTR	8.46312	-0.513415	0.426671	-1.2033	0.228858	0.999968
LTR86B2	2.39361	0.35418	0.302905	1.16928	0.242292	0.999968
LTR35B	48.2915	-0.508354	0.436815	-1.16378	0.244515	0.999968
MamRep564	3.68884	0.449808	0.392747	1.14529	0.25209	0.999968
UCON87	1.14148	0.299556	0.263369	1.1374	0.255371	0.999968
LTR1D1	578.147	-0.35995	0.316586	-1.13697	0.255549	0.999968
LTR33C	14.2749	0.509468	0.448202	1.13669	0.255667	0.999968
MER124	6.05031	0.475546	0.420508	1.13089	0.258103	0.999968
MER52B	1514.7	-0.332055	0.294199	-1.12867	0.259035	0.999968
LTR18A	187.514	-0.407613	0.362202	-1.12537	0.26043	0.999968
EUTREP3	6.44822	0.495617	0.440586	1.1249	0.26063	0.999968
HSTC2	52.0436	-0.492978	0.441992	-1.11536	0.264698	0.999968
UHG	1780.8	-0.454673	0.407664	-1.11531	0.264716	0.999968
MER57C1	212.104	-0.497018	0.446069	-1.11422	0.265186	0.999968
ORSL	93.4122	0.437608	0.394047	1.11055	0.266763	0.999968
MER84	413.195	-0.347089	0.31621	-1.09766	0.272355	0.999968
Kanga11a	1.99046	0.37407	0.341093	1.09668	0.27278	0.999968
L5	2.48699	-0.411719	0.377811	-1.08975	0.275824	0.999968
Charlie13b	17.4302	0.485411	0.446334	1.08755	0.276793	0.999968
Tigger16b	1.58765	0.334518	0.308284	1.0851	0.277879	0.999968
ZAPHOD	179.201	0.430141	0.397447	1.08226	0.279138	0.999968
MERX	4.40967	0.444373	0.411529	1.07981	0.280227	0.999968
LTR57	594.185	-0.370255	0.345705	-1.07102	0.284162	0.999968
LTR3A	1245.96	-0.341444	0.324021	-1.05377	0.291988	0.999968
TAR1	159.062	-0.381694	0.363422	-1.05028	0.293591	0.999968
Tigger13a	30.6193	0.449527	0.430203	1.04492	0.296061	0.999968
MamRep1527	1.88127	-0.301504	0.28892	-1.04355	0.296691	0.999968
LTR1C3	43.1573	-0.436412	0.419352	-1.04068	0.298023	0.999968
MER121	47.5535	0.465019	0.447046	1.0402	0.298245	0.999968
LTR10B1	202.556	-0.437146	0.420934	-1.03851	0.299031	0.999968
LTR1C	137.881	-0.387791	0.37667	-1.02952	0.303233	0.999968
MER110I	7.72595	-0.404284	0.396954	-1.01847	0.308456	0.999968
X21_LINE	12.1059	0.455661	0.448194	1.01666	0.309315	0.999968
MER34D	176.211	0.395826	0.390268	1.01424	0.310468	0.999968
THER1	290.291	-0.352578	0.350069	-1.00717	0.313854	0.999968
MLT1N2	70.9641	0.403474	0.400676	1.00698	0.313943	0.999968
HSAT4	77.3652	-0.429845	0.430098	-0.999411	0.317596	0.999968
CHARLIE8	324.559	0.376101	0.377646	0.995908	0.319295	0.999968
LTR12D	12037.8	0.378519	0.380561	0.994635	0.319914	0.999968
HERVL66I	1487.96	0.425173	0.429299	0.990389	0.321984	0.999968
HSFAU	6549.79	-0.370669	0.376319	-0.984985	0.324631	0.999968
X29a_DNA	1.2941	0.297582	0.303007	0.982095	0.326053	0.999968
SATR2	480.193	0.381131	0.388624	0.980718	0.326732	0.999968
LTR30	352.463	0.372257	0.381099	0.976797	0.32867	0.999968
MER5C	106.568	0.381575	0.39138	0.974948	0.329586	0.999968
MER66A	259.925	-0.349355	0.359431	-0.971968	0.331067	0.999968
LTR22C2	312.874	0.383982	0.395831	0.970066	0.332014	0.999968
MARE1	5.32302	-0.415093	0.430693	-0.96378	0.335156	0.999968
MER61B	395.91	0.399288	0.414657	0.962936	0.33558	0.999968
LTR35	143.708	-0.344672	0.358971	-0.960164	0.336973	0.999968
MER52A	1535.22	-0.30594	0.318847	-0.959518	0.337298	0.999968
Charlie24	48.4237	0.41454	0.432435	0.958617	0.337752	0.999968
L2C	1.5832	0.26582	0.277836	0.95675	0.338694	0.999968
CHARLIE6	185.078	0.397114	0.415693	0.955306	0.339423	0.999968
EUTREP11	3.58666	0.375554	0.393276	0.954939	0.339608	0.999968
MamRep1894	6.46434	-0.345192	0.363164	-0.950513	0.341852	0.999968
MER90	64.3341	0.37316	0.394146	0.946756	0.343763	0.999968
X30_DNA	1.18925	0.27885	0.299977	0.929571	0.352593	0.999968
X4_LR	1.18925	0.27885	0.299977	0.929571	0.352593	0.999968
LTR24	198.864	0.367777	0.395818	0.929157	0.352808	0.999968
MER52D	1353.86	-0.276733	0.297833	-0.929154	0.352809	0.999968
LTR43_I	56.8747	-0.342016	0.369427	-0.925803	0.354549	0.999968
LTR19A	508.396	0.333725	0.361022	0.924391	0.355283	0.999968
LTR38C	108.906	0.349435	0.379678	0.920344	0.357393	0.999968
LTR90B	7.87874	0.401069	0.436173	0.919516	0.357826	0.999968
HAL1B	51.8337	-0.405149	0.444204	-0.912078	0.361727	0.999968
MARE11	5.7748	-0.358964	0.393729	-0.911705	0.361924	0.999968
MER52C	1167.25	-0.288549	0.317393	-0.909123	0.363285	0.999968
L1MEA_5	26.5578	0.399999	0.44604	0.896778	0.369837	0.999968
GSATX	10.9807	-0.400869	0.447044	-0.89671	0.369874	0.999968
MARNA	69.5044	0.357692	0.399935	0.894375	0.371121	0.999968
X12_LINE	1.42291	0.240217	0.269876	0.890101	0.373412	0.999968
SAR	153.201	0.374334	0.420648	0.889898	0.373521	0.999968
MER68C	6.91702	0.38809	0.437098	0.88788	0.374606	0.999968
SATR1	575.783	0.324138	0.36535	0.8872	0.374971	0.999968
Eutr15	0.66287	-0.192698	0.218922	-0.880213	0.378744	0.999968
LTR2752	552.247	-0.268339	0.307621	-0.872304	0.383042	0.999968
LTR72	219.323	-0.32514	0.374345	-0.868558	0.385089	0.999968
L1MCB_5	314.478	0.359273	0.415805	0.864043	0.387564	0.999968
LTR69	45.6369	-0.381639	0.442716	-0.862039	0.388666	0.999968
REP522	14.4917	-0.381829	0.443349	-0.861238	0.389107	0.999968
MER34-int	71.9779	0.34635	0.402746	0.859971	0.389805	0.999968
LTR16B2	9.4043	-0.377446	0.446102	-0.846097	0.397499	0.999968
Zaphod3	66.4119	0.365062	0.4357	0.837874	0.402102	0.999968
ALR_	13688.4	-0.367829	0.441719	-0.832722	0.405002	0.999968
PABL_BI	147.225	0.336258	0.403849	0.832633	0.405052	0.999968
MER113	40.6238	0.367683	0.442718	0.830513	0.406249	0.999968
MER67B	202.371	0.293682	0.356974	0.822699	0.410679	0.999968
FORDPREFECT_A	4.26942	0.335011	0.411386	0.814347	0.415446	0.999968
PTR5	374.375	0.320326	0.393954	0.813106	0.416157	0.999968
MER8	232.479	0.296455	0.366744	0.808343	0.418893	0.999968
MER63A	22.242	0.355471	0.439911	0.808052	0.419061	0.999968
LTR81A	0.981027	0.222348	0.277821	0.80033	0.42352	0.999968
LTR22E	691.149	0.32691	0.409389	0.79853	0.424563	0.999968
LTR15	654.908	0.282473	0.357742	0.7896	0.429761	0.999968
MER41C	879.371	0.297708	0.377777	0.788052	0.430666	0.999968
MER70B	76.7198	-0.294329	0.373807	-0.787383	0.431058	0.999968
LTR82B	8.0394	0.314479	0.403547	0.779287	0.435811	0.999968
L1MD1	1698.51	0.297416	0.381757	0.779073	0.435937	0.999968
LTR13	9664.44	-0.236023	0.303014	-0.778917	0.436029	0.999968
CHARLIE10	151.187	0.330942	0.425534	0.777709	0.43674	0.999968
MLT1G3	86.3147	-0.283538	0.366647	-0.773326	0.439329	0.999968
HERVH48I	1494.81	-0.288158	0.373498	-0.77151	0.440405	0.999968
MER104A	7.59504	-0.337222	0.439897	-0.766593	0.443324	0.999968
HERVK9I	15210.9	0.288669	0.37888	0.7619	0.446119	0.999968
MER110A	10.4206	-0.339235	0.446032	-0.760562	0.446919	0.999968
Tigger9b	249.709	0.315484	0.41679	0.756937	0.449088	0.999968
MER48	420.961	-0.25388	0.336107	-0.755355	0.450036	0.999968
MER77	492.459	0.260379	0.344944	0.754844	0.450343	0.999968
LTR73	214.879	-0.319297	0.423764	-0.753478	0.451163	0.999968
EuthAT-1	2.98638	-0.252982	0.335942	-0.753054	0.451418	0.999968
LOR1	1042.08	0.278367	0.370255	0.751827	0.452155	0.999968
UCON54	0.641195	0.143231	0.190746	0.750901	0.452712	0.999968
MER57E3	386.118	-0.270051	0.360996	-0.748072	0.454417	0.999968
MER4CL34	446.383	0.291177	0.39086	0.744965	0.456293	0.999968
X17_LINE	6.54758	-0.322597	0.433208	-0.74467	0.456471	0.999968
LTR34	187.314	0.304586	0.409406	0.743971	0.456894	0.999968
MER11C	5518.82	0.269366	0.362851	0.742361	0.457868	0.999968
MER5B	264.89	0.265068	0.35808	0.740247	0.45915	0.999968
Merlin1_HS	36.4296	0.325684	0.440804	0.73884	0.460004	0.999968
MER63D	207.687	0.287464	0.389164	0.73867	0.460107	0.999968
SUBTEL_sat	1.81318	0.260406	0.352538	0.738661	0.460113	0.999968
X9a_DNA	4.2389	0.310597	0.420983	0.737788	0.460643	0.999968
HERVFH21I	2747.55	-0.247334	0.34246	-0.722228	0.470154	0.999968
IN25	118.548	-0.253947	0.353606	-0.718165	0.472655	0.999968
HERV18	1543.81	-0.264904	0.369505	-0.716916	0.473426	0.999968
MER92A	3.5699	-0.237727	0.334284	-0.711154	0.476989	0.999968
MER66B	475.752	-0.250362	0.35234	-0.710569	0.477351	0.999968
CHARLIE2	22.9588	0.313922	0.44645	0.703152	0.481961	0.999968
L1ME3D_3end	251.074	0.289241	0.412785	0.700706	0.483486	0.999968
L1M3DE_5	154.338	0.267754	0.383973	0.697326	0.485599	0.999968
MLT2F	83.2089	-0.269798	0.387223	-0.69675	0.48596	0.999968
MER91B	0.480896	0.13104	0.188468	0.695294	0.486871	0.999968
LTR40A1	13.9791	0.309524	0.447366	0.69188	0.489013	0.999968
LTR50	43.2126	-0.269257	0.389779	-0.690793	0.489695	0.999968
UCON82	0.511536	-0.130281	0.188635	-0.690652	0.489785	0.999968
HERVI	570.377	-0.29537	0.428222	-0.689759	0.490346	0.999968
LTR17	4048.42	-0.211873	0.309158	-0.685324	0.493139	0.999968
LTR9C	230.93	0.256467	0.380073	0.674783	0.499813	0.999968
EutTc1-N1	1.41523	0.199938	0.296468	0.674399	0.500057	0.999968
LTR70	1280.36	-0.267811	0.39816	-0.672622	0.501187	0.999968
MER41I	1654.69	0.281032	0.42137	0.666948	0.504805	0.999968
L1PBA1_5	1700.58	-0.204743	0.30838	-0.663931	0.506735	0.999968
LTR21C	12.1841	0.29582	0.4464	0.66268	0.507535	0.999968
MER106	48.2961	0.283199	0.428634	0.660701	0.508804	0.999968
MER57D	328.05	0.248444	0.376794	0.659362	0.509663	0.999968
LTR84b	0.453383	-0.123641	0.188179	-0.657041	0.511155	0.999968
Eutr10	4.33597	-0.270744	0.412414	-0.656486	0.511512	0.999968
MER44B	2040.83	0.250091	0.382677	0.653531	0.513414	0.999968
UCON74	1.39691	0.196052	0.300941	0.651462	0.514748	0.999968
MLT1J1	37.945	-0.266535	0.411295	-0.64804	0.516959	0.999968
LTR81AB	3.3459	0.197519	0.306244	0.644973	0.518944	0.999968
LTR10B2	62.5829	0.246929	0.383687	0.643568	0.519855	0.999968
UCON63	4.412	0.229991	0.361065	0.636978	0.524139	0.999968
HERV15I	726.522	0.264592	0.415462	0.636863	0.524214	0.999968
LTR1C1	154.344	-0.25265	0.397597	-0.635443	0.52514	0.999968
LTR16B	33.838	0.258754	0.410158	0.630864	0.528129	0.999968
HERVG25	125.261	-0.231107	0.367842	-0.628279	0.529821	0.999968
MLT1H2	131.01	0.239072	0.382477	0.625063	0.53193	0.999968
L1PB3	6279.04	0.262555	0.420393	0.624546	0.532269	0.999968
Charlie18a	17.1254	-0.279161	0.447827	-0.623368	0.533043	0.999968
Tigger15a	19.8032	0.273049	0.438728	0.622364	0.533702	0.999968
MLT1_I	848.486	0.25385	0.407896	0.622339	0.533719	0.999968
HERV19I	1791.38	0.24931	0.403136	0.618427	0.536294	0.999968
MER116	51.4765	0.267343	0.433924	0.616106	0.537825	0.999968
LTR22A	505.939	-0.20296	0.33125	-0.612709	0.540069	0.999968
L1MA8	6061.3	0.255764	0.41862	0.610969	0.54122	0.999968
MER70_I	109.339	-0.234281	0.384263	-0.60969	0.542067	0.999968
LTR16A1	65.1228	0.250528	0.414215	0.604827	0.545294	0.999968
Tigger12A	13.0474	-0.269294	0.446827	-0.602682	0.54672	0.999968
LTR7C	429.943	-0.192113	0.318889	-0.602446	0.546877	0.999968
MER101_I	1011.09	0.239046	0.396976	0.602168	0.547062	0.999968
MER34B_I	178.142	0.266037	0.442431	0.601308	0.547635	0.999968
LTR2	163.025	0.232679	0.387134	0.601029	0.547821	0.999968
CHARLIE8A	68.5596	-0.22544	0.377243	-0.597599	0.550108	0.999968
L1MB2	10353.2	0.239398	0.404086	0.592442	0.553554	0.999968
Eutr7	7.06476	0.260812	0.440931	0.591504	0.554183	0.999968
L4	3.25142	-0.225491	0.381351	-0.591294	0.554323	0.999968
Tigger12	12.0004	0.264883	0.448237	0.590943	0.554558	0.999968
Eutr11	2.18343	0.193	0.326885	0.590421	0.554908	0.999968
MER97d	36.061	0.260679	0.44209	0.589652	0.555424	0.999968
L1MEe_5end	83.1112	0.26287	0.445882	0.58955	0.555492	0.999968
MER80	178.8	0.231221	0.392794	0.588658	0.556091	0.999968
LTR29	288.998	0.233724	0.397946	0.587326	0.556985	0.999968
MER80B	5.57178	0.230243	0.392162	0.587112	0.557128	0.999968
MER65B	79.7407	0.247962	0.424959	0.583496	0.559559	0.999968
LTR62	379.738	0.212859	0.366287	0.581126	0.561155	0.999968
LTR19B	488.628	-0.214624	0.369559	-0.580758	0.561403	0.999968
L1MA9	8908.51	0.244886	0.422277	0.579917	0.56197	0.999968
LTR25-int	865.186	0.223175	0.385148	0.579452	0.562285	0.999968
MER91A	0.833468	-0.134641	0.232578	-0.578906	0.562652	0.999968
MER103C	4.29759	0.245362	0.426707	0.575013	0.565282	0.999968
L1MC4B	458.385	0.223365	0.389443	0.57355	0.566273	0.999968
SVA2	1500.93	-0.176918	0.308905	-0.572728	0.566829	0.999968
MER68_I	185.923	-0.204934	0.358086	-0.572304	0.567116	0.999968
MER63C	224.633	0.223542	0.390952	0.571789	0.567465	0.999968
LTR11	37.3681	-0.241895	0.424169	-0.570279	0.568488	0.999968
MER58D	202.868	0.241626	0.423716	0.570255	0.568505	0.999968
UCON81	1.75786	0.178452	0.313198	0.569773	0.568832	0.999968
MER65I	225.254	0.233173	0.410907	0.56746	0.570402	0.999968
L1MA4A	7557.49	0.241103	0.426552	0.565238	0.571912	0.999968
LTR52	69.3399	0.209726	0.374652	0.559789	0.575623	0.999968
LTR7B	2708.85	0.192438	0.345591	0.556836	0.577639	0.999968
LTR85c	0.794424	-0.128084	0.230076	-0.556703	0.57773	0.999968
MamRep38	2.05978	-0.191841	0.345348	-0.5555	0.578552	0.999968
Charlie19a	30.2713	0.236207	0.425959	0.554529	0.579217	0.999968
L1PB2	9260.73	0.230019	0.415791	0.553208	0.580121	0.999968
LTR22C	191.97	0.215561	0.390664	0.55178	0.581099	0.999968
LTR2B	1705.14	-0.163088	0.295736	-0.551466	0.581314	0.999968
L3	36.7304	0.224333	0.407309	0.550769	0.581792	0.999968
L1MA7	6564.42	0.230555	0.419869	0.549112	0.582929	0.999968
MER90a_LTR	232.682	0.20917	0.381907	0.547699	0.583899	0.999968
LTR72B	225.631	0.232386	0.425343	0.54635	0.584825	0.999968
MER51D	141.777	-0.22965	0.420417	-0.546242	0.5849	0.999968
MER57F	341.335	0.222434	0.407828	0.545411	0.585471	0.999968
MER49	1535.17	0.17251	0.316899	0.54437	0.586187	0.999968
UCON98	3.62956	0.211177	0.389336	0.542403	0.587541	0.999968
LTR60	35.5172	-0.212038	0.391242	-0.541961	0.587845	0.999968
MER96	10.7615	-0.242149	0.447844	-0.540699	0.588715	0.999968
L1PA13	20383.9	0.219617	0.406464	0.540311	0.588983	0.999968
Ricksha_a	276.506	0.230071	0.426322	0.539665	0.589428	0.999968
LTR19C	277.371	-0.183562	0.340705	-0.538771	0.590045	0.999968
MER44A	1445.32	0.218307	0.408339	0.534621	0.592912	0.999968
L1MA2	12404.9	0.224626	0.421715	0.53265	0.594276	0.999968
HERVK11DI	328.238	0.237669	0.446678	0.532081	0.59467	0.999968
L1MA3	13844	0.224754	0.422773	0.531617	0.594991	0.999968
LTR12E	5507.25	0.179155	0.338134	0.529834	0.596227	0.999968
HSMAR2	7696.24	0.213214	0.402438	0.529805	0.596247	0.999968
MER65D	190.934	0.19509	0.370405	0.526696	0.598405	0.999968
L1MA4	10092.3	0.223124	0.423675	0.526639	0.598444	0.999968
L1ME4A	237.371	0.221616	0.422235	0.524864	0.599678	0.999968
MER57A1	2403.82	0.19506	0.373423	0.522357	0.601422	0.999968
L1M7_5end	15.517	0.231607	0.44419	0.521414	0.602078	0.999968
LOR1a_LTR	747.583	0.199671	0.383087	0.521217	0.602216	0.999968
L1MC2	6118.49	0.212393	0.407495	0.521216	0.602216	0.999968
MER74B	98.4434	0.212971	0.409164	0.520504	0.602712	0.999968
L1MA6	4861.17	0.217522	0.419665	0.518323	0.604233	0.999968
LTR14	950.717	-0.211028	0.407841	-0.517427	0.604858	0.999968
MER30	7085.66	0.185612	0.361315	0.513711	0.607454	0.999968
RICKSHA_0	396.881	0.22005	0.429139	0.512771	0.608111	0.999968
ERV3-16A3_I	132.944	-0.174733	0.341472	-0.511706	0.608857	0.999968
MER53	583.12	0.20462	0.399903	0.511673	0.60888	0.999968
L1MB1	4596.33	0.212784	0.418632	0.508283	0.611255	0.999968
LTR1B0	914.597	-0.225498	0.443986	-0.507894	0.611528	0.999968
MLT1F_I	298.443	0.208909	0.41154	0.507627	0.611715	0.999968
L1PA12	10158.7	0.20732	0.409668	0.506069	0.612808	0.999968
BLACKJACK	70.8706	0.209463	0.414155	0.505759	0.613026	0.999968
Tigger14a	22.9674	0.22631	0.448296	0.504822	0.613684	0.999968
HERVFH19I	806.432	-0.157602	0.312567	-0.504219	0.614108	0.999968
MER89	219.281	0.193266	0.383756	0.503616	0.614531	0.999968
L1PB4	6826.19	0.214337	0.425721	0.503468	0.614636	0.999968
MER46C	66.789	0.221527	0.440942	0.502394	0.61539	0.999968
L1PA14	9925.18	0.209331	0.417556	0.501325	0.616142	0.999968
CHESHIRE	667.734	0.20709	0.414539	0.499567	0.61738	0.999968
MLT-int	1349.8	0.197087	0.395433	0.498408	0.618197	0.999968
LTR39	1559.61	-0.165762	0.334295	-0.495855	0.619996	0.999968
MLT1J	85.695	0.189661	0.383973	0.493944	0.621346	0.999968
MARE8	2.45669	-0.178489	0.361485	-0.493765	0.621472	0.999968
MER51E	212.677	0.176632	0.357951	0.493453	0.621693	0.999968
L1P4c_5end	80.028	0.191476	0.388253	0.493173	0.62189	0.999968
MER4E	4272.18	0.188994	0.38398	0.492197	0.62258	0.999968
ORSL-2b	4.50456	0.19263	0.391477	0.492059	0.622678	0.999968
LTR37A	89.849	0.219743	0.446733	0.491889	0.622798	0.999968
EuthAT-2	5.65879	-0.190155	0.387166	-0.491146	0.623323	0.999968
MER4D1	5098.87	0.188431	0.384072	0.490614	0.6237	0.999968
LTR35A	279.265	-0.177195	0.361848	-0.489694	0.62435	0.999968
UCON45	2.83482	0.167677	0.34268	0.489311	0.624621	0.999968
L1PA4	51640.4	0.202326	0.413757	0.488997	0.624844	0.999968
L1MB8	11397	0.199518	0.40842	0.488511	0.625188	0.999968
L1MC4	2830.8	0.195289	0.400272	0.487891	0.625627	0.999968
LOR1b_LTR	366.224	0.20061	0.41156	0.487437	0.625948	0.999968
LTR9A1	1483.42	0.174855	0.359254	0.486717	0.626459	0.999968
L1MCA_5	3871.9	0.202099	0.41623	0.485546	0.627289	0.999968
LTR68	29.9785	0.208294	0.429289	0.485207	0.62753	0.999968
MER82	1579.15	0.19288	0.400303	0.481835	0.629923	0.999968
Eutr18	0.349004	0.0905444	0.187989	0.481647	0.630057	0.999968
SUBTEL2_sat	0.320597	0.0905444	0.187989	0.481647	0.630057	0.999968
UCON40	0.320597	0.0905444	0.187989	0.481647	0.630057	0.999968
LTR1F2	355.153	-0.161379	0.339392	-0.475493	0.634435	0.999968
HERV16	35.4725	-0.205071	0.431601	-0.47514	0.634687	0.999968
L1PA6	41041.3	0.194607	0.411498	0.472924	0.636268	0.999968
MER21C_BT	1030.64	-0.148415	0.315693	-0.470123	0.638267	0.999968
LTR43B	56.8024	0.196253	0.420577	0.466628	0.640766	0.999968
L1PA7	57542.2	0.190875	0.409527	0.466085	0.641155	0.999968
L1M6_5end	2.66404	0.176384	0.378437	0.466085	0.641155	0.999968
MER58A	1240.4	0.17846	0.38465	0.463955	0.64268	0.999968
L1MA5A	5200.27	0.195599	0.421897	0.463619	0.642921	0.999968
L1MEg_5end	373.279	0.188837	0.408398	0.462386	0.643805	0.999968
LTR89	1.14369	-0.131368	0.284573	-0.461634	0.644344	0.999968
UCON61	0.341299	-0.0866936	0.187989	-0.461162	0.644682	0.999968
LTR78B	0.340886	-0.0866936	0.187989	-0.461162	0.644682	0.999968
MamGypLTR1c	0.341093	-0.0866936	0.187989	-0.461162	0.644682	0.999968
UCON36	0.340886	-0.0866936	0.187989	-0.461162	0.644682	0.999968
LTR4	453.169	0.163799	0.356965	0.458865	0.646331	0.999968
LTR67B	60.2255	-0.174786	0.381012	-0.458743	0.646419	0.999968
Charlie12	2663.47	0.160746	0.350611	0.458473	0.646613	0.999968
Charlie16a	2.89127	0.182115	0.399467	0.455894	0.648466	0.999968
HERVE	8649.43	-0.189148	0.415046	-0.455729	0.648585	0.999968
L1PA11	14848.9	0.179042	0.39305	0.455521	0.648735	0.999968
UCON105	5.89551	0.184646	0.408673	0.451818	0.6514	0.999968
L1MC3	4042.89	0.187936	0.416751	0.450955	0.652022	0.999968
MER67C	243.372	0.185223	0.410902	0.450772	0.652154	0.999968
L1PA8	32405.2	0.182711	0.405933	0.450103	0.652636	0.999968
MER84I	89.4593	-0.198511	0.441474	-0.449656	0.652959	0.999968
X2b_DNA	1.97283	-0.121718	0.271216	-0.448787	0.653586	0.999968
L1MB3	17312.4	0.179809	0.402186	0.44708	0.654817	0.999968
LTR41C	105.855	0.167483	0.376114	0.445299	0.656104	0.999968
L1MEf_5end	798.175	0.191424	0.431482	0.443643	0.6573	0.999968
Charlie22a	15.0094	0.188495	0.425129	0.443383	0.657489	0.999968
MER21B	4133.05	-0.14596	0.329654	-0.442768	0.657934	0.999968
CHESHIRE_A	1796.14	0.170936	0.386105	0.442717	0.65797	0.999968
MER61F	255.842	0.144463	0.327621	0.440946	0.659252	0.999968
L1PA15	13757.4	0.181489	0.411972	0.440537	0.659548	0.999968
TIGGER5A	1636.41	0.186452	0.423384	0.440386	0.659658	0.999968
MER5C1	6.52956	0.195638	0.444507	0.440124	0.659847	0.999968
LTR45C	349.114	0.167693	0.381398	0.439681	0.660168	0.999968
HERV35I	929.448	0.182198	0.415714	0.438277	0.661186	0.999968
LTR16D2	3.37266	0.148773	0.339489	0.438227	0.661222	0.999968
LTR8A	1149.81	0.161678	0.369212	0.437902	0.661458	0.999968
L1MA1	9304.22	0.185024	0.422633	0.437788	0.66154	0.999968
MER34C	289.868	0.182635	0.417616	0.437328	0.661873	0.999968
L1MC1	15419.7	0.176796	0.404332	0.437254	0.661927	0.999968
L1MB7	14480.4	0.178387	0.408255	0.436949	0.662148	0.999968
MER112	164.7	0.183632	0.420893	0.436292	0.662625	0.999968
HAL1	276.806	0.183139	0.421978	0.434001	0.664288	0.999968
ZOMBI	6335.22	0.176933	0.40888	0.432726	0.665213	0.999968
L1PA2	19793.4	0.185216	0.428387	0.432356	0.665483	0.999968
GOLEM_B	3875.14	0.172651	0.399497	0.432172	0.665616	0.999968
HUERS-P2	849.616	-0.182208	0.422187	-0.43158	0.666047	0.999968
MER11B	13527.8	0.160325	0.372005	0.430976	0.666486	0.999968
MER31B	355.283	0.162604	0.377415	0.430837	0.666587	0.999968
LTR75_1	50.0709	0.16493	0.384007	0.429496	0.667562	0.999968
LTR77	149.057	-0.158282	0.36873	-0.429263	0.667732	0.999968
LTR1A2	2663.47	-0.129775	0.302939	-0.428387	0.668369	0.999968
CHARLIE1	2087.48	0.178774	0.417609	0.42809	0.668586	0.999968
MER4D	1591.11	0.16403	0.384227	0.42691	0.669445	0.999968
EuthAT-N1	43.1926	0.188719	0.443278	0.425736	0.6703	0.999968
L1MB4_5	330.481	0.178221	0.41873	0.425622	0.670383	0.999968
MER41B	6356.85	0.1562	0.367097	0.4255	0.670473	0.999968
L1ME2	2101.62	0.179147	0.421084	0.425444	0.670513	0.999968
LTR28B	507.76	-0.148858	0.351495	-0.423499	0.671931	0.999968
MLT1O	12.649	0.187899	0.44673	0.420609	0.67404	0.999968
L1PA16	27446.7	0.174562	0.418432	0.417182	0.676545	0.999968
X1_DNA	7.52427	-0.175486	0.422639	-0.415216	0.677984	0.999968
LTR1	624.376	-0.135887	0.32764	-0.414745	0.678328	0.999968
X18_DNA	5.18399	0.15892	0.383334	0.414574	0.678454	0.999968
MER28	2154.63	0.159531	0.385812	0.413494	0.679245	0.999968
Charlie25	22.5623	-0.180614	0.437478	-0.412853	0.679714	0.999968
THER2	49.3853	0.165671	0.401382	0.412752	0.679788	0.999968
CHARLIE7	76.3634	0.176941	0.429681	0.411797	0.680488	0.999968
MER44D	1717.33	0.161824	0.394116	0.410599	0.681366	0.999968
MIR3	174.259	-0.134157	0.32745	-0.409704	0.682023	0.999968
TIGGER8	5.129	0.164484	0.401743	0.409426	0.682227	0.999968
MLT1F1	815.176	-0.13638	0.333845	-0.408514	0.682896	0.999968
MER101B	62.2715	0.152804	0.377105	0.405203	0.685328	0.999968
MLT1E2	1024.89	0.146093	0.360751	0.404969	0.6855	0.999968
MER63B	56.1601	-0.17124	0.422887	-0.404931	0.685528	0.999968
MER34B	345.185	0.152697	0.378723	0.403188	0.68681	0.999968
MER54A	405.357	0.157006	0.389553	0.40304	0.686919	0.999968
L1MB5	7061.61	0.158494	0.393689	0.402587	0.687252	0.999968
MARE6	2.0051	0.110384	0.274231	0.402522	0.6873	0.999968
L1MC5	519.891	0.168003	0.418716	0.401234	0.688248	0.999968
MIR	2993.42	0.141847	0.355409	0.399111	0.689812	0.999968
L1PA10	24359.7	0.159745	0.400528	0.398835	0.690015	0.999968
EUTREP12	1.52977	-0.103382	0.25986	-0.397835	0.690752	0.999968
TIGGER1	77621.4	0.159505	0.401383	0.397389	0.691081	0.999968
MER97A	31.7494	-0.174931	0.44032	-0.397283	0.691159	0.999968
D20S16	2.30674	-0.112442	0.283823	-0.396169	0.691981	0.999968
L1P4d_5end	142.994	0.162481	0.41015	0.39615	0.691994	0.999968
Eutr14	0.64253	0.0850182	0.21477	0.395856	0.692211	0.999968
MER2	5540.43	0.163388	0.413504	0.39513	0.692747	0.999968
LTR5_Hs	9960.68	-0.129452	0.327698	-0.395035	0.692817	0.999968
TIGGER5	705.062	0.158037	0.400097	0.394997	0.692845	0.999968
MER69C	62.3872	0.16921	0.428472	0.394914	0.692907	0.999968
L1PA3	39466	0.165508	0.419181	0.394836	0.692964	0.999968
HERVIP10F	2538.79	-0.146286	0.373531	-0.391631	0.695331	0.999968
MER39B	2037.12	0.149989	0.383102	0.391511	0.695419	0.999968
LTR40C	175.295	0.152304	0.389463	0.391061	0.695752	0.999968
MER1B	14933.7	-0.12328	0.315463	-0.390789	0.695953	0.999968
L1M2A_5	663.439	-0.126876	0.326413	-0.388696	0.697501	0.999968
MER34C2	355.498	0.157997	0.406834	0.388358	0.697751	0.999968
L1PREC1	175945	0.166462	0.430166	0.386971	0.698778	0.999968
L1PA14_5	856.772	0.144751	0.374704	0.386307	0.699269	0.999968
MER57B2	579.564	0.156562	0.405394	0.386197	0.699351	0.999968
TIGGER5_A	508.121	0.16443	0.427219	0.384885	0.700322	0.999968
L1ME1	4492.13	0.163149	0.424246	0.384562	0.700562	0.999968
GGAAT	7380.82	0.160943	0.419084	0.384035	0.700953	0.999968
PABL_AI	3737.23	0.160333	0.418205	0.383384	0.701435	0.999968
Eutr6	1.01829	0.0935168	0.244256	0.382863	0.701821	0.999968
AmnSINE1_HS	48.2427	0.162703	0.426445	0.381533	0.702808	0.999968
MER39	1516.88	0.132958	0.348737	0.381256	0.703013	0.999968
MADE1	1283.4	0.150467	0.39497	0.380959	0.703234	0.999968
LTR16D1	5.1954	0.161427	0.42474	0.380061	0.7039	0.999968
L1ME3	1021.54	0.158872	0.418042	0.380037	0.703918	0.999968
L1M3D_5	132.026	0.168478	0.443552	0.379838	0.704066	0.999968
MER67D	108.668	0.164595	0.435181	0.378223	0.705265	0.999968
MamRep137	4.61143	0.164604	0.436056	0.377483	0.705815	0.999968
LTR40A	167.308	0.153609	0.40755	0.376908	0.706242	0.999968
MLT1J-int	25.2798	0.165459	0.438999	0.3769	0.706248	0.999968
L1PBA_5	10866.2	0.145453	0.386793	0.376049	0.70688	0.999968
CHARLIE1A	1424.95	0.153204	0.407571	0.375894	0.706996	0.999968
L2	1627.97	0.127896	0.341011	0.37505	0.707623	0.999968
HERV39	23294.8	0.131957	0.352023	0.374854	0.707769	0.999968
HERV46I	171.402	-0.142549	0.380778	-0.374362	0.708135	0.999968
MER21I	516.125	-0.135749	0.363123	-0.373838	0.708525	0.999968
MER58B	1202.68	0.139146	0.372558	0.373489	0.708785	0.999968
HERV52I	85.3619	0.161582	0.432876	0.373275	0.708944	0.999968
HERVS71	1603.02	-0.151283	0.407298	-0.371432	0.710316	0.999968
L1MDB_5	341.227	0.161292	0.434448	0.371256	0.710447	0.999968
BSRb	5.80264	-0.157784	0.425198	-0.371085	0.710574	0.999968
MIRc	836.992	0.118944	0.320869	0.370693	0.710866	0.999968
HERV4_I	1428.37	-0.128213	0.346711	-0.369797	0.711534	0.999968
L1MA10	1256.41	0.150793	0.408653	0.368999	0.712128	0.999968
MER30B	1929.68	0.133161	0.36125	0.368612	0.712417	0.999968
LTR75B	31.6269	-0.158388	0.430815	-0.367648	0.713136	0.999968
LTR1F	288.61	-0.127912	0.347938	-0.367629	0.71315	0.999968
UCON107	55.5823	0.160467	0.437012	0.367192	0.713476	0.999968
L1MA5	5896.46	0.156008	0.425577	0.366579	0.713933	0.999968
MLT1H1	112.355	0.143919	0.393578	0.36567	0.714611	0.999968
Helitron3Na_Mam	11.5071	0.162228	0.444029	0.365356	0.714846	0.999968
MER34A	396.965	0.152811	0.418272	0.36534	0.714858	0.999968
MER73	111.819	0.155174	0.426634	0.363716	0.71607	0.999968
MER31A	919.23	0.131633	0.363334	0.362292	0.717134	0.999968
MER66D	137.575	-0.140369	0.387706	-0.362049	0.717315	0.999968
MER106B	101.158	0.147178	0.406941	0.361669	0.7176	0.999968
LTR47B2	192.053	0.130266	0.360879	0.360969	0.718123	0.999968
PRIMAX_I	39.1257	0.161621	0.448223	0.360582	0.718412	0.999968
UCON78	2.79644	0.144598	0.40282	0.358964	0.719622	0.999968
LTR21B	20.5301	-0.160696	0.448354	-0.358414	0.720034	0.999968
MER57I	6517.59	0.143022	0.399641	0.357875	0.720437	0.999968
MER83AI	65.192	-0.13956	0.390137	-0.357721	0.720552	0.999968
UCON106	1.51206	-0.107575	0.301274	-0.357066	0.721043	0.999968
MamGypLTR1b	1.98574	0.0977678	0.276474	0.353624	0.723621	0.999968
DNA1_Mam	29.1916	0.157018	0.444226	0.353464	0.72374	0.999968
MER6C	83.8956	0.151945	0.431457	0.352167	0.724713	0.999968
MER101	305.807	0.126218	0.358509	0.352064	0.72479	0.999968
LTR18C	154.516	-0.126959	0.360855	-0.351827	0.724968	0.999968
LTR13A	2305.77	-0.110779	0.31586	-0.350721	0.725798	0.999968
L1ME3F_3end	157.888	0.147391	0.421642	0.349565	0.726665	0.999968
L1M2A1_5	359.414	0.141472	0.408496	0.346325	0.729098	0.999968
MLT1B	8415.19	0.121397	0.35221	0.344673	0.73034	0.999968
LTR44	131.82	0.140547	0.408426	0.344118	0.730757	0.999968
LTR1D	1058.04	-0.107888	0.31419	-0.343384	0.731309	0.999968
MER54	222.531	0.144709	0.422398	0.34259	0.731907	0.999968
MER61C	538.46	0.128267	0.374945	0.342095	0.732279	0.999968
LTR26	424.918	0.135405	0.396684	0.341342	0.732846	0.999968
HERV38I	74.0951	-0.148761	0.436038	-0.341165	0.73298	0.999968
HERVK13I	312.861	0.133762	0.392459	0.340831	0.733231	0.999968
LTR48	465.523	0.12519	0.368469	0.339757	0.73404	0.999968
GOLEM_C	837.132	0.143408	0.423811	0.338379	0.735078	0.999968
MER89I	26.4862	0.147299	0.436222	0.33767	0.735612	0.999968
Charlie27	1.92893	0.0940793	0.278799	0.337445	0.735782	0.999968
MER113B	15.0815	0.150938	0.447793	0.337071	0.736063	0.999968
MER4D_LTR	1599.61	0.129507	0.384718	0.336629	0.736397	0.999968
L1MED_5	64.8122	0.149954	0.448366	0.334447	0.738042	0.999968
L1MCC_5	86.1276	0.132495	0.396196	0.334419	0.738063	0.999968
Kanga1	135.758	0.1309	0.393096	0.332997	0.739136	0.999968
Tigger4a	1479.77	0.139717	0.419702	0.332895	0.739213	0.999968
L2B	160.238	0.133646	0.402384	0.332136	0.739786	0.999968
Tigger3c	3545.73	0.134966	0.40733	0.331342	0.740386	0.999968
ALU	1.7571e+06	-0.11759	0.355154	-0.331094	0.740573	0.999968
LTR16C	126.064	-0.125329	0.378854	-0.330812	0.740787	0.999968
L1MB4	10160.2	0.137061	0.414815	0.330416	0.741086	0.999968
MER4I	5614.51	0.128854	0.391031	0.329525	0.741759	0.999968
L1M3A_5	616.47	0.142294	0.432736	0.328824	0.742288	0.999968
L1PB1	18418.1	0.134294	0.412571	0.325506	0.744798	0.999968
L1ME_ORF2	13234.1	0.140207	0.431219	0.325142	0.745073	0.999968
LTR27D	106.608	-0.12145	0.373559	-0.325116	0.745094	0.999968
HERVKC4	1607.03	-0.144945	0.44684	-0.324378	0.745652	0.999968
MamRep605	25.3388	-0.135525	0.419217	-0.323281	0.746482	0.999968
LTR12B	3268.53	-0.117965	0.366176	-0.322154	0.747336	0.999968
EUTREP7	12.5097	0.144367	0.4483	0.322032	0.747428	0.999968
LTR7A	1782.04	0.111291	0.34738	0.320372	0.748686	0.999968
MER51B	1185.31	0.114215	0.356771	0.320136	0.748865	0.999968
MER1A	10060.2	-0.111011	0.347269	-0.319669	0.749219	0.999968
UCON89	9.32106	-0.130548	0.408663	-0.319453	0.749383	0.999968
TIGGER7	3047.54	0.12839	0.401996	0.31938	0.749438	0.999968
LTR53B	49.7753	0.123893	0.390419	0.317334	0.75099	0.999968
L1MD2	4863.03	0.13046	0.411849	0.316766	0.751421	0.999968
CHARLIE5	1059.96	0.126857	0.40144	0.316006	0.751998	0.999968
MER45	102.566	0.115771	0.366398	0.315971	0.752024	0.999968
L1PA5	47479.5	0.126509	0.400493	0.315883	0.752091	0.999968
THE1D	21123.7	0.112117	0.355255	0.315595	0.75231	0.999968
ERVL	2016.55	0.11132	0.352801	0.315532	0.752358	0.999968
HUERS-P3	2924.24	0.113947	0.361548	0.315164	0.752638	0.999968
L1M2B_5	605.512	0.134256	0.426218	0.314994	0.752766	0.999968
MER21A	2732.32	-0.102028	0.326033	-0.312938	0.754328	0.999968
MER88	152.702	-0.126407	0.404725	-0.312329	0.754791	0.999968
LTR86A2	2.56229	0.101842	0.326973	0.31147	0.755444	0.999968
Tigger3b	8758.54	0.123107	0.396806	0.310246	0.756374	0.999968
MER31_I	307.153	0.123217	0.398139	0.309483	0.756954	0.999968
CHARLIE2A	59.1827	-0.135607	0.438177	-0.30948	0.756956	0.999968
MER4E1	2264.23	0.116344	0.377491	0.308204	0.757927	0.999968
L1MEC_5	2082.49	0.131011	0.42611	0.307457	0.758495	0.999968
L1ME3E_3end	205.66	0.130732	0.426049	0.306847	0.75896	0.999968
MLT1K	51.1938	-0.116894	0.382061	-0.305957	0.759638	0.999968
Tigger16a	1.67267	0.103195	0.33768	0.305601	0.759908	0.999968
MER70C	31.6794	-0.123557	0.407102	-0.303504	0.761506	0.999968
MARE7	1.46313	0.0774653	0.256901	0.301538	0.763004	0.999968
MER21	406.908	-0.101783	0.338735	-0.30048	0.763811	0.999968
MER97B	31.3329	-0.134264	0.447052	-0.300331	0.763925	0.999968
L1ME3A	894.703	0.122187	0.408031	0.299456	0.764592	0.999968
MER57A_I	2347.6	0.127182	0.425614	0.298821	0.765077	0.999968
L1P_MA2	45324.3	0.128226	0.430048	0.298166	0.765576	0.999968
LTR10F	997.238	0.108576	0.364792	0.297637	0.76598	0.999968
LTR51	223.309	0.120348	0.404754	0.297336	0.76621	0.999968
MER34	224.467	0.11537	0.389521	0.296184	0.76709	0.999968
MER20B	163.322	-0.116014	0.391811	-0.296097	0.767156	0.999968
MER65C	367.752	0.11509	0.389293	0.295639	0.767506	0.999968
EuthAT-2B	10.8078	0.13059	0.443171	0.294672	0.768245	0.999968
HERVK22I	7767.38	-0.109613	0.372337	-0.294391	0.768459	0.999968
SVA_A	63960.9	-0.08844	0.301671	-0.293167	0.769394	0.999968
MLT2E	9.73405	0.130454	0.447566	0.291475	0.770688	0.999968
LTR16E	2.68318	0.10738	0.368555	0.291355	0.77078	0.999968
MER81	23.3957	-0.123131	0.424228	-0.290246	0.771628	0.999968
Charlie26a	0.916092	-0.0673464	0.232841	-0.289238	0.772399	0.999968
MER105	87.9581	-0.125066	0.432737	-0.289012	0.772572	0.999968
MER104C	11.5474	0.128995	0.448101	0.28787	0.773446	0.999968
LTR47B	158.525	0.105865	0.368209	0.287512	0.77372	0.999968
LTR22B2	465.504	0.108189	0.377331	0.286722	0.774326	0.999968
EUTREP10	0.973479	0.0681222	0.238583	0.285528	0.77524	0.999968
MER122	12.8721	0.127054	0.445101	0.28545	0.775299	0.999968
MER74	109.437	0.120792	0.424922	0.284269	0.776204	0.999968
L1PREC2	82843.8	0.120992	0.426084	0.283964	0.776438	0.999968
GOLEM	8089.33	0.113907	0.402867	0.282742	0.777374	0.999968
LTR38	74.3915	-0.10672	0.37773	-0.28253	0.777537	0.999968
LTR6B	1070.85	-0.105693	0.37742	-0.28004	0.779447	0.999968
TIGGER9	4.01572	0.117183	0.419242	0.279513	0.779851	0.999968
LTR12C	35407.1	0.0942834	0.33765	0.279234	0.780065	0.999968
MER22	2813.74	0.11856	0.424846	0.279066	0.780194	0.999968
EUTREP13	5.03584	-0.121799	0.436669	-0.278927	0.780301	0.999968
HERVL_40	84.9842	0.102868	0.36891	0.278842	0.780366	0.999968
L1PA17_5	152.697	-0.106397	0.381746	-0.278711	0.780467	0.999968
LTR33A	15.516	0.124457	0.446629	0.278659	0.780507	0.999968
LTR22B	503.203	-0.10791	0.388496	-0.277762	0.781195	0.999968
HERV23	34.6258	-0.114212	0.411682	-0.277427	0.781452	0.999968
MLT1H_I	63.1739	-0.118325	0.428388	-0.276211	0.782386	0.999968
LTR24C	358.402	0.118676	0.431113	0.275278	0.783103	0.999968
L1M3B_5	40.8337	0.117258	0.42706	0.27457	0.783647	0.999968
CHESHIRE_B	719.071	0.111382	0.405727	0.274524	0.783682	0.999968
MLT1C	3730.99	0.09565	0.349517	0.273664	0.784343	0.999968
LTR14A	618.531	-0.0978322	0.357755	-0.273462	0.784498	0.999968
X2_LR	5.05009	0.116843	0.427813	0.273117	0.784763	0.999968
LTR27	315.679	0.0968482	0.354981	0.272826	0.784987	0.999968
L1M3C_5	198.24	0.116732	0.430422	0.271204	0.786235	0.999968
HERV-K14I	1905.2	0.0939344	0.346433	0.271147	0.786278	0.999968
MER61A	619.793	-0.0906927	0.335142	-0.27061	0.786691	0.999968
L1M4B	4162.22	0.115575	0.428343	0.269818	0.7873	0.999968
X6a_DNA	3.82011	0.104047	0.387925	0.268213	0.788535	0.999968
LTR33	49.974	-0.101428	0.378233	-0.268164	0.788573	0.999968
MER33	572.759	0.109615	0.412879	0.26549	0.790632	0.999968
HERV49I	1477.93	0.111604	0.420557	0.265371	0.790724	0.999968
PRIMA4_I	11886.2	0.0971903	0.367919	0.264162	0.791655	0.999968
L1ME3C_3end	202.103	0.114362	0.435192	0.262785	0.792716	0.999968
MER61E	343.153	0.105179	0.402348	0.261414	0.793773	0.999968
TIGGER2	11165.5	0.100865	0.386725	0.260818	0.794233	0.999968
LTR23	437.616	0.104152	0.399673	0.260593	0.794406	0.999968
GOLEM_A	2698.15	0.107202	0.417539	0.256747	0.797374	0.999968
LTR28	655.023	-0.0836856	0.326122	-0.256608	0.797481	0.999968
HARLEQUIN	11086.5	-0.0931126	0.362886	-0.256589	0.797496	0.999968
MER44C	1884.88	0.0990872	0.386201	0.256569	0.797511	0.999968
LOR1I	3260.44	0.101803	0.396795	0.256564	0.797515	0.999968
X17_DNA	0.811557	0.0662855	0.260556	0.2544	0.799186	0.999968
MLT2C2	1091.05	0.0980631	0.38747	0.253086	0.800202	0.999968
MamSINE1	3.99558	0.0992424	0.395367	0.251013	0.801804	0.999968
L1	312204	0.105036	0.419736	0.250243	0.802399	0.999968
LTR59	120.086	-0.101342	0.405118	-0.250155	0.802467	0.999968
X3_LINE	0.471725	0.0470315	0.188465	0.24955	0.802935	0.999968
LTR16D	7.13113	-0.109256	0.43861	-0.249097	0.803286	0.999968
RICKSHA	1087.61	0.0907946	0.364962	0.248778	0.803533	0.999968
L1MA9_5	330.517	-0.0894601	0.361392	-0.247543	0.804488	0.999968
L1M2_5	3840.51	0.105263	0.42597	0.247113	0.804821	0.999968
LTR81B	0.19772	0.0462349	0.187989	0.245945	0.805725	0.999968
LTR81C	0.160299	0.0462349	0.187989	0.245945	0.805725	0.999968
MamGypLTR2b	0.160299	0.0462349	0.187989	0.245945	0.805725	0.999968
MARE10	0.19772	0.0462349	0.187989	0.245945	0.805725	0.999968
MER47C	0.151283	0.0462349	0.187989	0.245945	0.805725	0.999968
MER91C	0.160299	0.0462349	0.187989	0.245945	0.805725	0.999968
UCON104	0.160299	0.0462349	0.187989	0.245945	0.805725	0.999968
UCON43	0.151283	0.0462349	0.187989	0.245945	0.805725	0.999968
UCON73	0.19772	0.0462349	0.187989	0.245945	0.805725	0.999968
X1_LR	0.160299	0.0462349	0.187989	0.245945	0.805725	0.999968
X10b_DNA	0.19772	0.0462349	0.187989	0.245945	0.805725	0.999968
X25_DNA	0.160299	0.0462349	0.187989	0.245945	0.805725	0.999968
X3_LR	0.151283	0.0462349	0.187989	0.245945	0.805725	0.999968
UCON46	1.38864	-0.0704006	0.288958	-0.243636	0.807513	0.999968
MER41D	237.436	0.0951196	0.392503	0.242341	0.808516	0.999968
MER92C	39.7574	-0.107978	0.447273	-0.241415	0.809234	0.999968
PRIMA41	1583.49	0.0942006	0.391232	0.24078	0.809726	0.999968
MER9B	619.806	-0.0757453	0.314704	-0.240687	0.809797	0.999968
LTR06	12.2394	0.106852	0.447798	0.238617	0.811403	0.999968
X9c_DNA	2.27613	0.0834522	0.350877	0.237839	0.812006	0.999968
Charlie21a	0.982494	0.0477143	0.201209	0.237138	0.81255	0.999968
LTR71B	583.708	0.0831575	0.350727	0.2371	0.812579	0.999968
MIRb	1026.47	0.0783193	0.331514	0.236248	0.813241	0.999968
LTR9D	652.858	0.0880497	0.374121	0.235351	0.813937	0.999968
UCON76	9.07015	0.0958764	0.40774	0.235141	0.8141	0.999968
L1M1B_5	770.686	-0.0861876	0.368207	-0.234074	0.814928	0.999968
LTR6A	595.675	-0.0815965	0.350859	-0.232562	0.816101	0.999968
MLT1C2	3920.27	0.0834834	0.359544	0.232193	0.816388	0.999968
L1ME5_3end	75.0532	0.0957666	0.41351	0.231595	0.816853	0.999968
CHARLIE1B	378.578	0.0926686	0.401669	0.230709	0.817541	0.999968
MER61D	467.147	0.082111	0.35608	0.230597	0.817628	0.999968
MER94B	0.47306	-0.0449104	0.194813	-0.230531	0.817679	0.999968
LTR43	489.915	0.0889206	0.387701	0.229354	0.818594	0.999968
GSATII	181.636	0.0878872	0.384628	0.228499	0.819258	0.999968
L1PB2c	83757.3	0.0977629	0.429204	0.227777	0.819819	0.999968
6kbHsap	3091.7	0.0892107	0.392562	0.227253	0.820227	0.999968
HSAT5	14.4469	0.101226	0.446939	0.226488	0.820822	0.999968
MER52AI	1160.81	-0.0958248	0.423395	-0.226324	0.820949	0.999968
MSTD	3457.26	0.080102	0.355069	0.225596	0.821516	0.999968
Eutr3	0.17065	-0.0423841	0.187989	-0.22546	0.821621	0.999968
EUTREP6	0.17065	-0.0423841	0.187989	-0.22546	0.821621	0.999968
EUTREP8	0.17065	-0.0423841	0.187989	-0.22546	0.821621	0.999968
KER	0.151128	-0.0423841	0.187989	-0.22546	0.821621	0.999968
LTR84a	0.151128	-0.0423841	0.187989	-0.22546	0.821621	0.999968
LTR91	0.17065	-0.0423841	0.187989	-0.22546	0.821621	0.999968
MamGypLTR1a	0.17065	-0.0423841	0.187989	-0.22546	0.821621	0.999968
MamRep488	0.151128	-0.0423841	0.187989	-0.22546	0.821621	0.999968
ORSL-2a	0.17065	-0.0423841	0.187989	-0.22546	0.821621	0.999968
UCON47	0.17065	-0.0423841	0.187989	-0.22546	0.821621	0.999968
UCON53	0.17065	-0.0423841	0.187989	-0.22546	0.821621	0.999968
UCON64	0.151128	-0.0423841	0.187989	-0.22546	0.821621	0.999968
UCON85	0.17065	-0.0423841	0.187989	-0.22546	0.821621	0.999968
X24_DNA	0.151128	-0.0423841	0.187989	-0.22546	0.821621	0.999968
X5a_DNA	0.17065	-0.0423841	0.187989	-0.22546	0.821621	0.999968
X9b_DNA	0.17065	-0.0423841	0.187989	-0.22546	0.821621	0.999968
L1HS	189612	0.0908468	0.415305	0.218747	0.826847	0.999968
LTR9B	1746.81	-0.073381	0.336107	-0.218326	0.827175	0.999968
MER117	18.2028	-0.0952457	0.436901	-0.218003	0.827427	0.999968
LTR1C2	28.1364	-0.0950656	0.436485	-0.217798	0.827586	0.999968
LTR16	18.8669	-0.0937262	0.430381	-0.217775	0.827605	0.999968
KANGA2_A	35.1268	-0.0971933	0.447003	-0.217433	0.827871	0.999968
MER69A	37.9426	0.0960033	0.443664	0.216387	0.828686	0.999968
Charlie28	2.51229	-0.0718107	0.332405	-0.216034	0.828961	0.999968
L1MB3_5	2986.44	0.0916661	0.425334	0.215516	0.829365	0.999968
LTR85a	1.40899	-0.0543854	0.253353	-0.214662	0.830031	0.999968
LTR75	28.8914	-0.0904055	0.423119	-0.213665	0.830809	0.999968
MST_I	8866.9	0.0791637	0.371857	0.212888	0.831415	0.999968
HERV57I	194.486	-0.0924451	0.434333	-0.212844	0.831449	0.999968
X13_LINE	1.07804	-0.0434649	0.204767	-0.212265	0.8319	0.999968
MER47B	483.682	0.0772099	0.365299	0.211361	0.832606	0.999968
MER5A1	857.422	0.0720585	0.34406	0.209436	0.834108	0.999968
MER74C	26.7523	-0.0934907	0.44702	-0.209142	0.834337	0.999968
LTR21A	427.222	0.0727364	0.348661	0.208616	0.834748	0.999968
MLT2B4	2432.81	0.0798745	0.383061	0.208517	0.834826	0.999968
MLT1D	3715.07	0.0744444	0.357165	0.208431	0.834892	0.999968
LTR76	1243.55	0.0730054	0.353022	0.206801	0.836165	0.999968
L1MD3	2955.01	0.0839565	0.406356	0.206608	0.836316	0.999968
MER51A	2834.85	-0.0729191	0.353178	-0.206466	0.836427	0.999968
MLT1A1	4455.67	0.0721227	0.350475	0.205786	0.836958	0.999968
L1PA16_5	7002.71	0.0883321	0.429632	0.205599	0.837104	0.999968
LTR48B	486.972	0.0803358	0.391604	0.205145	0.837459	0.999968
CHARLIE4	164.539	0.0801485	0.395405	0.2027	0.83937	0.999968
MER4BI	2110.79	0.0783837	0.389154	0.201421	0.84037	0.999968
MER75B	155.903	-0.0828011	0.412982	-0.200495	0.841093	0.999968
ZOMBI_B	5629.87	-0.0845903	0.421929	-0.200485	0.841102	0.999968
MER41A	8678.88	-0.0660837	0.331143	-0.199562	0.841823	0.999968
MSR1	227.68	-0.0697597	0.351074	-0.198703	0.842495	0.999968
TIGGER6B	258.797	0.085315	0.430337	0.198252	0.842848	0.999968
LTR88c	1.98527	-0.0633731	0.320003	-0.198039	0.843015	0.999968
LTR47A2	594.117	0.0753544	0.381574	0.197483	0.843449	0.999968
MLT2D	511.637	0.0755329	0.382549	0.197446	0.843478	0.999968
MER31	427.571	0.0761663	0.388487	0.196059	0.844564	0.999968
LTR79	1.5989	0.0589783	0.301036	0.195918	0.844675	0.999968
MER4B	1105.28	0.0679679	0.351002	0.19364	0.846458	0.999968
MLT1H	162.867	0.0683429	0.353635	0.193258	0.846757	0.999968
MER61I	4709.04	0.0748137	0.387823	0.192907	0.847032	0.999968
MSTB1	7193.18	0.0643279	0.334425	0.192354	0.847465	0.999968
HERV1_LTR	129.83	-0.0793966	0.413266	-0.19212	0.847648	0.999968
MER115	33.0702	-0.0808719	0.422634	-0.191352	0.84825	0.999968
LTR28C	727.387	0.0660797	0.347915	0.189931	0.849363	0.999968
MER6	1397.44	0.0736839	0.389035	0.189402	0.849778	0.999968
LTR65	120.847	0.0769787	0.409558	0.187956	0.850911	0.999968
LTR10D	737.412	0.0703052	0.376046	0.186959	0.851693	0.999968
MLT1I	129.762	0.0802103	0.429564	0.186725	0.851876	0.999968
L1MDA_5	2659.64	0.079789	0.427459	0.186659	0.851928	0.999968
MER34A1	267.088	0.0758776	0.406954	0.186453	0.85209	0.999968
LTR46	214.203	-0.0675098	0.362385	-0.186293	0.852215	0.999968
MER50I	2421.56	0.0696774	0.375272	0.185672	0.852702	0.999968
MLT1G	41.4568	-0.0826294	0.445342	-0.185541	0.852804	0.999968
HERV17	10546.1	-0.0638628	0.346377	-0.184373	0.85372	0.999968
L1PA13_5	2392.55	0.0754791	0.409438	0.184348	0.85374	0.999968
MER11A	9020.83	0.0646924	0.358992	0.180205	0.856991	0.999968
MLT1E	370.995	0.0624484	0.346608	0.18017	0.857019	0.999968
ZOMBI_C	32.0081	-0.0770835	0.428198	-0.180018	0.857138	0.999968
MER83C	171.682	-0.0650274	0.364192	-0.178552	0.858289	0.999968
MER20	5513.47	-0.0564154	0.316451	-0.178275	0.858507	0.999968
MER4A	1765.19	0.0626278	0.353469	0.177181	0.859367	0.999968
HUERS-P3B	7261.18	0.0711712	0.403389	0.176433	0.859954	0.999968
LTR26B	226.641	0.0608665	0.347144	0.175335	0.860817	0.999968
LTR71A	605.303	-0.0673918	0.38588	-0.174644	0.861359	0.999968
X34_DNA	1.76536	0.0571548	0.334296	0.170971	0.864247	0.999968
HERVP71A_I	2506.94	-0.0595585	0.354	-0.168245	0.866391	0.999968
MER83BI	667.813	0.0646941	0.384559	0.168229	0.866403	0.999968
HERVL68	60.2364	0.0672539	0.400837	0.167784	0.866753	0.999968
LTR16E2	4.16497	0.0717359	0.431676	0.16618	0.868015	0.999968
LTR12F	2458.55	-0.0555336	0.334248	-0.166145	0.868043	0.999968
LTR45B	482.163	0.0503512	0.303835	0.165719	0.868378	0.999968
LTR61	349.037	-0.0673747	0.407756	-0.165233	0.868761	0.999968
Eutr13	3.87646	-0.0633383	0.38419	-0.164862	0.869053	0.999968
PABL_A	2166.97	0.0582349	0.354454	0.164295	0.869499	0.999968
MER4C	1008.78	0.0672872	0.411035	0.163702	0.869966	0.999968
L1MC4_5end	80.7575	-0.0721647	0.440898	-0.163677	0.869986	0.999968
MER93	36.4962	0.0691894	0.424529	0.162979	0.870535	0.999968
ZOMBI_A	1237.14	0.0674569	0.415377	0.162399	0.870991	0.999968
MER57E2	65.5209	-0.07137	0.439936	-0.162228	0.871126	0.999968
HERVK	8791.37	-0.0609991	0.377009	-0.161797	0.871465	0.999968
LTR1B	585.212	-0.06211	0.383922	-0.161778	0.871481	0.999968
LTR33B	15.3101	0.0722917	0.447216	0.161648	0.871583	0.999968
Tigger3d	167.332	0.07107	0.440456	0.161356	0.871813	0.999968
MER3	1171.53	0.0641764	0.399319	0.160715	0.872318	0.999968
ALRa	830.062	0.0706073	0.444492	0.15885	0.873787	0.999968
MSTA1	1541.67	0.0524287	0.33432	0.156822	0.875385	0.999968
MER51I	1175.58	0.0594233	0.380771	0.15606	0.875986	0.999968
LTR1E	372.631	-0.0536726	0.348836	-0.153862	0.877718	0.999968
MER21C	2032.23	-0.0521978	0.343042	-0.152161	0.87906	0.999968
L1ME5	159.84	0.0640893	0.421435	0.152074	0.879129	0.999968
L1M1_5	20074.2	0.0603076	0.398638	0.151284	0.879752	0.999968
UCON32	1.20996	0.0378701	0.250593	0.151122	0.87988	0.999968
LTR27B	418.74	0.052432	0.347276	0.150981	0.879991	0.999968
FORDPREFECT	25.9788	0.0673485	0.447415	0.150528	0.880348	0.999968
LTR10G	270.76	0.051377	0.341346	0.150513	0.88036	0.999968
L1M2C_5	3067.29	0.0631638	0.420674	0.150149	0.880647	0.999968
MER50C	69.6754	-0.054558	0.363565	-0.150064	0.880714	0.999968
HUERS-P1	3592.66	0.0600492	0.402292	0.149268	0.881342	0.999968
MER75A	12.0403	-0.0664695	0.448371	-0.148246	0.882148	0.999968
MER68A	1604.07	-0.0530648	0.36014	-0.147345	0.88286	0.999968
MER75	653.871	0.0622297	0.422727	0.14721	0.882966	0.999968
MamGypLTR2c	2.09746	0.0510075	0.346784	0.147087	0.883063	0.999968
MLT1A0	5916.97	0.0504594	0.343201	0.147026	0.883112	0.999968
LTR36	345.135	-0.0535621	0.364697	-0.146867	0.883237	0.999968
MLT2A1	9565.93	-0.0517555	0.352621	-0.146774	0.88331	0.999968
MER57E1	165.833	-0.0622338	0.431797	-0.144127	0.8854	0.999968
LTR12	4880.46	-0.0456048	0.317858	-0.143475	0.885915	0.999968
Charlie13a	5.06478	0.0608534	0.424724	0.143278	0.886071	0.999968
MER2B	2068.11	0.0564545	0.397356	0.142075	0.88702	0.999968
HERV-K14CI	291.078	0.0572347	0.403211	0.141947	0.887122	0.999968
THE1A	18347.7	0.0485196	0.343605	0.141208	0.887706	0.999968
LTR3B	817.522	-0.0443337	0.314068	-0.141159	0.887744	0.999968
LTR5B	4954.85	-0.0447121	0.320731	-0.139407	0.889129	0.999968
MER57C2	375.793	0.051124	0.367115	0.139259	0.889246	0.999968
Tigger2b_Pri	2275.46	0.0568737	0.410142	0.138668	0.889712	0.999968
LTR5	4699.54	0.0471953	0.344489	0.137001	0.89103	0.999968
MER4A1	7111.8	0.046137	0.338523	0.136289	0.891593	0.999968
MER69B	56.8108	0.05886	0.432715	0.136025	0.891802	0.999968
MLT1F2	311.743	0.045953	0.341779	0.134452	0.893045	0.999968
LTR32	793.676	-0.0445499	0.332907	-0.133821	0.893544	0.999968
MLT1G2	87.349	-0.0493678	0.369775	-0.133508	0.893792	0.999968
L1MB6_5	1043.72	0.0549963	0.412499	0.133325	0.893936	0.999968
MLT1E1A	389.44	0.0517239	0.388516	0.133132	0.894089	0.999968
ALINE	2.53508	0.0434415	0.327316	0.132721	0.894414	0.999968
PRIMA4_LTR	1106.13	0.0533206	0.404675	0.131761	0.895173	0.999968
MER110	13.1454	-0.0585152	0.448252	-0.130541	0.896138	0.999968
MER85	1984.89	0.0551185	0.422983	0.130309	0.896322	0.999968
LTR45	77.5727	-0.0501668	0.387656	-0.129411	0.897033	0.999968
LTR31	135.583	0.0496138	0.384298	0.129102	0.897277	0.999968
LTR54B	214.559	-0.0526476	0.407925	-0.129062	0.897309	0.999968
LTR22	215.555	0.0505302	0.391835	0.128958	0.897391	0.999968
TIGGER5_B	307.56	0.0541313	0.420385	0.128766	0.897543	0.999968
X33a_DNA	7.38847	-0.0535148	0.41769	-0.128121	0.898053	0.999968
L1MEE_5	21.6258	0.0555875	0.442526	0.125614	0.900037	0.999968
L1MD1_5	249.704	-0.0413423	0.329574	-0.125442	0.900174	0.999968
L2D	4.67671	-0.0546613	0.438146	-0.124756	0.900717	0.999968
MER99	57.6029	0.0551555	0.443553	0.124349	0.901039	0.999968
LTR10E	1155.62	-0.0478224	0.385023	-0.124207	0.901152	0.999968
LTR56	572.676	0.0520844	0.42015	0.123966	0.901342	0.999968
MLT1C1	2299.78	0.0436352	0.356679	0.122338	0.902632	0.999968
HERVK11I	4355.44	-0.0447412	0.370628	-0.120717	0.903915	0.999968
MSTC	5420.64	0.0402765	0.334628	0.120362	0.904196	0.999968
HERVH	5154.72	-0.0468823	0.394431	-0.118861	0.905386	0.999968
MER4A1_LTR	2501.59	0.0425429	0.365591	0.116367	0.907361	0.999968
L1P4a_5end	1955.62	0.049993	0.431054	0.115979	0.90767	0.999968
LTR41B	137.291	-0.0480878	0.416692	-0.115404	0.908125	0.999968
LTR83	10.6768	-0.050397	0.438027	-0.115055	0.908402	0.999968
LTR8B	1198.85	-0.0395544	0.344939	-0.114671	0.908706	0.999968
LTR22B1	591.32	0.045112	0.403614	0.11177	0.911006	0.999968
LTR10B	84.4895	0.0413857	0.380371	0.108804	0.913358	0.999968
Charlie15a	3.02306	0.0407326	0.375138	0.10858	0.913535	0.999968
MER9	7642.36	0.0340709	0.316081	0.107792	0.914161	0.999968
MLT1E1	300.095	0.0385171	0.358	0.10759	0.914321	0.999968
MER66_I	1177.08	0.0378372	0.356514	0.106131	0.915478	0.999968
PrimLTR79	113.774	-0.0430949	0.415917	-0.103614	0.917476	0.999968
MER50	2013.4	-0.0332598	0.321943	-0.103309	0.917717	0.999968
LTR10C	4081.91	0.0407653	0.394657	0.103293	0.91773	0.999968
LTR80B	11.0396	0.0427968	0.42347	0.101062	0.919501	0.999968
X11_DNA	51.6777	-0.0410106	0.414708	-0.0988903	0.921225	0.999968
MLT1F	575.298	0.0325802	0.334247	0.0974733	0.922351	0.999968
X4b_DNA	5.16848	-0.0394052	0.406416	-0.0969576	0.92276	0.999968
LTR64	137.755	-0.0364249	0.37618	-0.0968284	0.922863	0.999968
MLT1G1	83.1956	0.0361436	0.378394	0.0955186	0.923903	0.999968
LOOPER	215.289	-0.0405357	0.42818	-0.0946696	0.924577	0.999968
HSMAR1	6064.65	0.0287496	0.308812	0.0930974	0.925826	0.999968
MARE4	1.06586	0.0223121	0.240363	0.0928268	0.926041	0.999968
HERV3	1913.93	-0.0280702	0.303925	-0.0923589	0.926413	0.999968
MER41F	239.906	0.035097	0.381508	0.0919955	0.926702	0.999968
LTR41	179.706	-0.0351328	0.382433	-0.0918665	0.926804	0.999968
LTR38A1	40.7864	0.0399608	0.436731	0.0914997	0.927096	0.999968
LTR24B	354.422	0.0321264	0.356801	0.09004	0.928255	0.999968
THE1C	25625.9	0.0314135	0.350792	0.0895504	0.928644	0.999968
MSTB	7921.94	0.0288864	0.328342	0.0879765	0.929895	0.999968
MER6A	1243.52	-0.033502	0.380893	-0.0879565	0.929911	0.999968
MER65A	782.986	0.0346255	0.393892	0.0879063	0.929951	0.999968
MER107	1195.48	0.0347833	0.399526	0.0870613	0.930623	0.999968
MLT1M	11.4099	0.0388877	0.447183	0.0869614	0.930702	0.999968
LTR8	4186.45	0.0277817	0.319581	0.0869317	0.930726	0.999968
MER87	59.105	0.0358714	0.415124	0.0864115	0.931139	0.999968
LTR18B	562.332	0.0298683	0.347361	0.0859864	0.931477	0.999968
MER45B	184.593	0.032914	0.383771	0.0857647	0.931653	0.999968
MER54B	199.318	0.0284816	0.336362	0.0846755	0.932519	0.999968
MSTA	25098.5	0.029533	0.349358	0.0845351	0.932631	0.999968
MER45R	107.056	0.0362213	0.433695	0.0835179	0.93344	0.999968
LTR1B1	280.701	-0.0294806	0.353253	-0.0834546	0.93349	0.999968
LTR82A	16.5807	0.0363712	0.448324	0.0811271	0.935341	0.999968
MER68B	264.828	0.029759	0.371969	0.080004	0.936234	0.999968
LTR5A	4088.15	-0.0301866	0.381476	-0.0791309	0.936928	0.999968
MER97C	34.0198	-0.0346749	0.440701	-0.0786813	0.937286	0.999968
X32_DNA	5.50278	-0.0320933	0.410895	-0.0781059	0.937744	0.999968
LTR3	349.5	-0.0271079	0.347103	-0.0780976	0.93775	0.999968
LTR49	929.509	0.0303776	0.394593	0.0769848	0.938636	0.999968
L1P4b_5end	153.597	-0.0284613	0.378032	-0.075288	0.939986	0.999968
L1MEB_5	44.4959	-0.0324604	0.431762	-0.0751813	0.94007	0.999968
HERVL	32570.7	0.0276735	0.368525	0.0750926	0.940141	0.999968
Charlie11	22.466	-0.0325691	0.443647	-0.0734124	0.941478	0.999968
X26_DNA	7.32296	-0.0308073	0.442358	-0.0696433	0.944478	0.999968
MER57B1	1204.36	0.0246186	0.358827	0.0686086	0.945301	0.999968
Eutr8	5.0839	-0.0302479	0.440899	-0.068605	0.945304	0.999968
LTR86C	2.36995	-0.0211668	0.310901	-0.0680822	0.94572	0.999968
MamRep4096	10.377	0.0303374	0.447941	0.0677265	0.946003	0.999968
MLT1L	8.97123	-0.0295631	0.446727	-0.0661771	0.947237	0.999968
TIGGER6A	378.689	-0.0278837	0.422893	-0.0659356	0.947429	0.999968
ALR2	567.246	0.0294964	0.448127	0.0658214	0.94752	0.999968
LTR16A	15.645	-0.0289167	0.447086	-0.0646781	0.94843	0.999968
HARLEQUINLTR	3535.16	-0.0206054	0.324301	-0.063538	0.949338	0.999968
HERVK3I	4352.03	0.0223113	0.359606	0.0620438	0.950528	0.999968
MSTA2	2454.25	0.0213212	0.34583	0.0616524	0.95084	0.999968
THE1_I	70308.7	-0.021338	0.352766	-0.0604878	0.951767	0.999968
X20_LINE	11.5498	0.025014	0.420736	0.0594528	0.952591	0.999968
PABL_B	465.127	0.0203324	0.342808	0.0593115	0.952704	0.999968
LTR1F1	647.764	-0.0210172	0.354488	-0.059289	0.952722	0.999968
MER104	27.3398	0.0259562	0.445007	0.0583277	0.953488	0.999968
LTR7Y	1324.06	0.0201529	0.34617	0.0582167	0.953576	0.999968
GSAT	78.1607	-0.0243309	0.435127	-0.0559168	0.955408	0.999968
MLT2B3	551.624	-0.0173659	0.312733	-0.0555296	0.955717	0.999968
LTR27E	211.428	0.0214899	0.387593	0.0554443	0.955784	0.999968
ALRa_	578.792	0.0243589	0.44176	0.0551405	0.956027	0.999968
HERVL74	156.461	0.0219925	0.40667	0.0540793	0.956872	0.999968
LTR16B1	17.2835	0.0240712	0.446297	0.0539353	0.956987	0.999968
MER70A	133.09	0.0203218	0.384633	0.0528343	0.957864	0.999968
LTR47A	590.493	-0.0191374	0.362522	-0.0527895	0.9579	0.999968
MER58C	280.651	-0.0207302	0.394545	-0.0525421	0.958097	0.999968
LTR25	434.859	-0.0164954	0.315044	-0.0523589	0.958243	0.999968
LTR40B	297.779	0.0203246	0.389634	0.0521634	0.958398	0.999968
EUTREP15	8.33804	0.0180114	0.348239	0.0517213	0.958751	0.999968
UCON77	1.16025	-0.0126292	0.244963	-0.0515556	0.958883	0.999968
MARE9	1.89696	0.0152204	0.303555	0.0501404	0.960011	0.999968
MER51C	450.955	-0.016243	0.329012	-0.049369	0.960625	0.999968
MER74A	361.439	-0.0172123	0.349029	-0.0493149	0.960668	0.999968
LTR77B	298.223	0.0173045	0.356242	0.0485753	0.961258	0.999968
MER135	15.8887	-0.0212478	0.440668	-0.0482174	0.961543	0.999968
MER6B	117.779	0.0212891	0.444728	0.0478699	0.96182	0.999968
LTR27C	311.239	-0.0161626	0.339057	-0.0476692	0.96198	0.999968
MER76-int	20.5744	-0.0204868	0.446258	-0.045908	0.963384	0.999968
THE1B	38527.3	0.0160562	0.355865	0.0451187	0.964013	0.999968
CHARLIE2B	61.0488	-0.0186596	0.423351	-0.0440758	0.964844	0.999968
MER50B	655.049	-0.0154255	0.359047	-0.0429624	0.965731	0.999968
LTR14B	1432.21	0.0140808	0.338232	0.0416306	0.966793	0.999968
LTR87	66.5574	0.0177598	0.436733	0.0406651	0.967563	0.999968
ACRO1	2.6457	0.0149767	0.368348	0.0406592	0.967568	0.999968
LTR80A	12.8146	0.018215	0.448358	0.040626	0.967594	0.999968
LTR54	800.592	0.0163079	0.419479	0.0388767	0.968989	0.999968
CER	6653.99	-0.0146412	0.379914	-0.0385381	0.969259	0.999968
MER45C	50.7018	-0.0151735	0.396603	-0.0382588	0.969481	0.999968
MLT2B2	1196.87	0.0145363	0.379995	0.0382539	0.969485	0.999968
MER83	776.767	-0.0131586	0.344518	-0.0381942	0.969533	0.999968
LTR10A	895.055	0.0125315	0.346127	0.0362048	0.971119	0.999968
HERV4_LTR	0.643866	-0.00691844	0.191293	-0.0361667	0.971149	0.999968
LTR90A	0.643452	-0.00684532	0.191287	-0.0357856	0.971453	0.999968
LTR53	172.383	-0.0135252	0.379441	-0.0356452	0.971565	0.999968
LTR16A2	18.9049	-0.0155211	0.447641	-0.034673	0.972341	0.999968
LTR16E1	32.6192	0.0141822	0.413613	0.0342885	0.972647	0.999968
MER104B	7.57868	0.0151998	0.447769	0.0339455	0.972921	0.999968
MER72	905.025	-0.0114607	0.342118	-0.0334991	0.973277	0.999968
ERVL-E	327.538	0.0123487	0.377322	0.0327273	0.973892	0.999968
MER41E	398.101	-0.0110525	0.342931	-0.0322295	0.974289	0.999968
MER66C	587.01	-0.010532	0.373947	-0.0281643	0.977531	0.999968
HSATII	1218.73	0.011796	0.419184	0.0281405	0.97755	0.999968
MLT2A2	14566.1	-0.0094081	0.342578	-0.0274626	0.978091	0.999968
X29b_DNA	2.78084	0.00773687	0.288904	0.0267801	0.978635	0.999968
X18_LINE	1.28624	-0.0077785	0.29117	-0.0267146	0.978687	0.999968
MER11D	1753.97	0.00995443	0.37574	0.0264929	0.978864	0.999968
MER96B	83.8865	0.0107754	0.412034	0.0261518	0.979136	0.999968
LTR66	2131.22	-0.00990739	0.390962	-0.0253411	0.979783	0.999968
LTR9	1103.69	-0.00822671	0.324649	-0.0253404	0.979783	0.999968
ERVL-B4	3457.03	0.00846066	0.362929	0.0233122	0.981401	0.999968
MER76	82.4369	0.00967519	0.425296	0.0227493	0.98185	0.999968
SN5	143.279	-0.0100264	0.446482	-0.0224565	0.982084	0.999968
MER119	188.045	0.00914263	0.407281	0.022448	0.982091	0.999968
MLT1J2	88.298	-0.00836986	0.386945	-0.0216306	0.982743	0.999968
CR1_Mam	30.2289	-0.00920484	0.443951	-0.0207339	0.983458	0.999968
UCON37	0.661897	-0.00346627	0.191572	-0.0180938	0.985564	0.999968
LTR78	0.699319	0.00388723	0.216423	0.0179613	0.98567	0.999968
MER94	11.7215	0.00781108	0.448371	0.017421	0.986101	0.999968
LTR60B	48.8151	-0.0057264	0.391724	-0.0146185	0.988337	0.999968
MER92B	63.6616	-0.00506222	0.400076	-0.0126532	0.989905	0.999968
CHARLIE3	6348.94	0.00441127	0.355743	0.0124002	0.990106	0.999968
L1PA7_5	34603.5	0.00427317	0.351555	0.012155	0.990302	0.999968
L1PBB_5	534.537	0.00414216	0.354169	0.0116954	0.990669	0.999968
LTR26E	169.564	-0.00391249	0.370349	-0.0105644	0.991571	0.999968
EUTREP5	0.311426	0.00192543	0.187989	0.0102422	0.991828	0.999968
UCON97	0.311426	0.00192543	0.187989	0.0102422	0.991828	0.999968
MER41G	100.879	-0.00367178	0.371523	-0.00988305	0.992115	0.999968
L1PA12_5	4846.21	-0.00294886	0.330238	-0.00892948	0.992875	0.999968
HERVIP10FH	4925.4	0.00324212	0.3658	0.00886308	0.992928	0.999968
MER5A	1704.88	-0.00291658	0.353077	-0.00826046	0.993409	0.999968
MER83B	372.032	0.00234803	0.359493	0.00653151	0.994789	0.999968
L1ME4	114.858	0.00159069	0.435328	0.003654	0.997085	0.999968
EUTREP1	2.90181	-0.00092056	0.374434	-0.00245854	0.998038	0.999968
MER67A	145.399	0.000438864	0.375916	0.00116745	0.999069	0.999968
L1P4e_5end	605.914	0.000119228	0.390748	0.000305128	0.999757	0.999968
ALRb	3071.1	1.06746	0.440416	2.42375	NA	NA
BSR	2367.95	1.21651	0.415768	2.92593	NA	NA
BSRd	0	NA	NA	NA	NA	NA
Charlie17a	0	NA	NA	NA	NA	NA
CR1_HS	0	NA	NA	NA	NA	NA
Eutr1	0	NA	NA	NA	NA	NA
Eutr12	0	NA	NA	NA	NA	NA
Eutr16	0	NA	NA	NA	NA	NA
Eutr17	0	NA	NA	NA	NA	NA
Eutr2	0	NA	NA	NA	NA	NA
Eutr4	0	NA	NA	NA	NA	NA
Eutr5	0	NA	NA	NA	NA	NA
Eutr9	0	NA	NA	NA	NA	NA
EUTREP14	0	NA	NA	NA	NA	NA
EUTREP16	0	NA	NA	NA	NA	NA
EUTREP2	0	NA	NA	NA	NA	NA
EUTREP4	0	NA	NA	NA	NA	NA
HERVR	0	NA	NA	NA	NA	NA
HSAT6	0	NA	NA	NA	NA	NA
HSATI	73.964	-1.04655	0.416266	-2.51414	NA	NA
L1M6B_5end	0	NA	NA	NA	NA	NA
LSAU	1658.86	1.33133	0.432903	3.07536	NA	NA
LTR85b	0	NA	NA	NA	NA	NA
LTR86B1	0	NA	NA	NA	NA	NA
LTR88a	0	NA	NA	NA	NA	NA
LTR88b	0	NA	NA	NA	NA	NA
MamGypLTR1d	0	NA	NA	NA	NA	NA
MamGypLTR2	0	NA	NA	NA	NA	NA
MamGypLTR3	0	NA	NA	NA	NA	NA
MARE3	0	NA	NA	NA	NA	NA
MARE5	0	NA	NA	NA	NA	NA
MER103B	0	NA	NA	NA	NA	NA
MER35	0	NA	NA	NA	NA	NA
Tigger10	0	NA	NA	NA	NA	NA
UCON100	0	NA	NA	NA	NA	NA
UCON101	0	NA	NA	NA	NA	NA
UCON102	0	NA	NA	NA	NA	NA
UCON103	0	NA	NA	NA	NA	NA
UCON132a	0	NA	NA	NA	NA	NA
UCON132b	0	NA	NA	NA	NA	NA
UCON33	0	NA	NA	NA	NA	NA
UCON34	0	NA	NA	NA	NA	NA
UCON35	0	NA	NA	NA	NA	NA
UCON38	0	NA	NA	NA	NA	NA
UCON39	0	NA	NA	NA	NA	NA
UCON41	0	NA	NA	NA	NA	NA
UCON44	0	NA	NA	NA	NA	NA
UCON48	0	NA	NA	NA	NA	NA
UCON49	0	NA	NA	NA	NA	NA
UCON50	0	NA	NA	NA	NA	NA
UCON51	0	NA	NA	NA	NA	NA
UCON52	0	NA	NA	NA	NA	NA
UCON55	0	NA	NA	NA	NA	NA
UCON56	0	NA	NA	NA	NA	NA
UCON57	0	NA	NA	NA	NA	NA
UCON58	0	NA	NA	NA	NA	NA
UCON59	0	NA	NA	NA	NA	NA
UCON60	0	NA	NA	NA	NA	NA
UCON62	0	NA	NA	NA	NA	NA
UCON65	0	NA	NA	NA	NA	NA
UCON66	0	NA	NA	NA	NA	NA
UCON67	0	NA	NA	NA	NA	NA
UCON68	0	NA	NA	NA	NA	NA
UCON69	0	NA	NA	NA	NA	NA
UCON71	0	NA	NA	NA	NA	NA
UCON72	0	NA	NA	NA	NA	NA
UCON75	0	NA	NA	NA	NA	NA
UCON79	0	NA	NA	NA	NA	NA
UCON80	0	NA	NA	NA	NA	NA
UCON83	0	NA	NA	NA	NA	NA
UCON84	0	NA	NA	NA	NA	NA
UCON86	0	NA	NA	NA	NA	NA
UCON88	0	NA	NA	NA	NA	NA
UCON90	0	NA	NA	NA	NA	NA
UCON91	0	NA	NA	NA	NA	NA
UCON92	0	NA	NA	NA	NA	NA
UCON93	0	NA	NA	NA	NA	NA
UCON94	0	NA	NA	NA	NA	NA
UCON95	0	NA	NA	NA	NA	NA
UCON96	0	NA	NA	NA	NA	NA
UCON99	0	NA	NA	NA	NA	NA
X10a_DNA	0	NA	NA	NA	NA	NA
X11_LINE	0	NA	NA	NA	NA	NA
X12_DNA	0	NA	NA	NA	NA	NA
X13_DNA	0	NA	NA	NA	NA	NA
X15_DNA	0	NA	NA	NA	NA	NA
X15_LINE	0	NA	NA	NA	NA	NA
X19_LINE	0	NA	NA	NA	NA	NA
X20_DNA	0	NA	NA	NA	NA	NA
X21_DNA	0	NA	NA	NA	NA	NA
X22_DNA	0	NA	NA	NA	NA	NA
X23_DNA	0	NA	NA	NA	NA	NA
X24_LINE	0	NA	NA	NA	NA	NA
X2a_DNA	0	NA	NA	NA	NA	NA
X31_DNA	0	NA	NA	NA	NA	NA
X4a_DNA	0	NA	NA	NA	NA	NA
X5b_DNA	0	NA	NA	NA	NA	NA
X6b_DNA	0	NA	NA	NA	NA	NA
X7_DNA	0	NA	NA	NA	NA	NA
GeneID	Base mean	log2(FC)	StdErr	Wald-Stats	P-value	P-adj
