# Supplementary material for: Repetitive Sequence Transcription in Breast Cancer
Source: Cells. 2022 Aug 14;11(16):2522. doi: 10.3390/cells11162522 (PMC9406339; doi:10.3390/cells11162522)
Supplement: Supplementary file 1 [file cells-11-02522-s001.zip › supplementary/Table_S7_LumB_Her2Neg_vs_ant.xlsx]

## Sheet: Table S7_LumB_Her2Neg_vs_
GeneID	Base mean	log2(FC)	StdErr	Wald-Stats	P-value	P-adj
chr4:69931080-69946570	234.087	-3.56787	0.481452	-7.41065	1.25686e-13	2.72499e-09
chr4:69931080-69946571	234.087	-3.56787	0.481452	-7.41065	1.25686e-13	2.72499e-09
chr4:69932544-69946251	210.129	-3.59822	0.480716	-7.48513	7.14772e-14	2.72499e-09
chr4:69932555-69946557	233.935	-3.56391	0.481499	-7.40169	1.34458e-13	2.72499e-09
chr8:27904727-27987615	1484.38	-1.88756	0.368644	-5.12027	3.05093e-07	0.00494653
chr8:27904368-27992624	1778.17	-1.86265	0.374452	-4.97433	6.54743e-07	0.00758249
chr8:27904727-27992681	1772.65	-1.86677	0.373678	-4.99566	5.86338e-07	0.00758249
chr8:27904480-27910310	432.06	-1.79515	0.369353	-4.86024	1.17241e-06	0.0118804
chr6_GL000256v2_alt:3506970-3509073	68.0339	2.32763	0.486473	4.7847	1.7124e-06	0.0138817
chr6_GL000256v2_alt:3506970-3509111	68.0339	2.32763	0.486473	4.7847	1.7124e-06	0.0138817
chr19:50854948-50860432	23.1156	-2.30472	0.486458	-4.73776	2.16097e-06	0.0145984
chr4:78646183-78682663	315.088	1.56701	0.329975	4.74889	2.04539e-06	0.0145984
chr1:206931433-206931833	3811.93	-1.99566	0.423099	-4.71676	2.39625e-06	0.0149427
chr19:50854914-50860763	26.1308	-2.25282	0.486471	-4.63095	3.63983e-06	0.0180729
chr19:50854929-50859812	14.7273	-2.26178	0.48586	-4.6552	3.23663e-06	0.0180729
chr19:50854955-50860563	25.9278	-2.233	0.48655	-4.58944	4.44428e-06	0.0180729
chr2:232869631-232876406	1102.11	-1.76471	0.384572	-4.58876	4.45882e-06	0.0180729
chr2:232870283-232876397	1091.04	-1.7793	0.385671	-4.61351	3.95923e-06	0.0180729
chr6:160531482-160664259	122.013	-1.82991	0.397312	-4.60573	4.11023e-06	0.0180729
chr6:160531482-160666375	122.376	-1.83194	0.397885	-4.60418	4.14088e-06	0.0180729
chr2:232869013-232876406	1114.95	-1.7505	0.382633	-4.57488	4.76504e-06	0.0183944
chr1:175067857-175148066	3188.58	-1.71295	0.375954	-4.55627	5.20702e-06	0.0191869
chr12:53103517-53124538	249.211	-1.63812	0.362667	-4.51688	6.27574e-06	0.0213476
chr22:48576452-48750488	354.162	-1.43985	0.318877	-4.51539	6.32008e-06	0.0213476
chr1:222041704-222064763	137.343	2.167	0.48303	4.48626	7.24853e-06	0.0235044
chr22:48576305-48751932	404.562	-1.43416	0.32031	-4.4774	7.55585e-06	0.0235586
chr16:46580553-46621626	180.849	1.93033	0.437441	4.41277	1.02055e-05	0.0295471
chr6:31883760-31884054	43.6383	2.14023	0.48458	4.41666	1.00236e-05	0.0295471
chr11:74266654-74311657	332.812	1.82863	0.425926	4.2933	1.7604e-05	0.0475694
chr11:74266656-74311640	332.812	1.82863	0.425926	4.2933	1.7604e-05	0.0475694
chr11:59852799-59866575	973.774	1.92881	0.45251	4.26247	2.02176e-05	0.0512175
chr11:59854665-59866489	843.932	1.91688	0.449655	4.26299	2.0171e-05	0.0512175
chr1:156840062-156859018	156.244	-1.66117	0.392281	-4.23465	2.28911e-05	0.0562329
chr2:89985921-89986702	114.068	2.04887	0.485404	4.22095	2.43271e-05	0.058003
chr13:42781549-42791547	45.8575	2.04107	0.486578	4.19473	2.73191e-05	0.0615182
chr13:42781614-42791547	45.8575	2.04107	0.486578	4.19473	2.73191e-05	0.0615182
chr4:184088705-184217961	424.77	-1.58473	0.378445	-4.18746	2.82094e-05	0.061806
chr11:69294137-69296885	839.064	-1.96575	0.470507	-4.17793	2.94176e-05	0.0627571
chr1:163321899-163355727	262.365	1.93496	0.466611	4.14684	3.37103e-05	0.0666417
chr1:163321934-163355764	262.365	1.93496	0.466611	4.14684	3.37103e-05	0.0666417
chr1:163321953-163355764	262.365	1.93496	0.466611	4.14684	3.37103e-05	0.0666417
chr11:69294154-69297287	886.653	-1.93388	0.471318	-4.10314	4.07581e-05	0.0666417
chr11:69294157-69297287	886.653	-1.93388	0.471318	-4.10314	4.07581e-05	0.0666417
chr12:14914034-14939082	1480.1	1.89666	0.462465	4.10119	4.11033e-05	0.0666417
chr14:106470263-106470800	135.417	2.00407	0.486453	4.11976	3.79274e-05	0.0666417
chr2:223596939-223602503	146.481	1.96694	0.478297	4.11238	3.91599e-05	0.0666417
chr22:22811746-22812285	1243.33	1.99078	0.485258	4.10252	4.08675e-05	0.0666417
chr7:101127088-101139266	2110.38	1.94984	0.475174	4.10342	4.07085e-05	0.0666417
chr7:101127097-101139265	2110.38	1.94984	0.475174	4.10342	4.07085e-05	0.0666417
chr8:27870235-27992664	4054.18	-1.62301	0.393277	-4.12689	3.67707e-05	0.0666417
chr22:48693246-48750408	185.179	-1.49529	0.365808	-4.08764	4.35789e-05	0.0676727
chr7:36389805-36453791	1214.01	1.98249	0.485415	4.08412	4.42436e-05	0.0676727
chr7:36389820-36453791	1214.01	1.98249	0.485415	4.08412	4.42436e-05	0.0676727
chr12:14914411-14929125	1175.01	1.92003	0.471685	4.07057	4.68985e-05	0.069125
chr2:164492822-164568495	2631.57	1.97966	0.486267	4.07114	4.67844e-05	0.069125
chr2:121216586-121285207	10343.5	1.85818	0.458488	4.05284	5.05997e-05	0.0732484
chr16:80065835-80157655	245.314	-1.96783	0.486706	-4.04317	5.27335e-05	0.0749981
chr2:164492815-164621848	2877.17	1.95128	0.484292	4.02914	5.59807e-05	0.0767833
chr4:6693877-6697170	304.523	1.95548	0.485478	4.02795	5.62665e-05	0.0767833
chr8:2727317-2822482	1038.37	-1.62862	0.404566	-4.0256	5.68302e-05	0.0767833
chr1:206928517-206946466	28635.9	-1.79892	0.448625	-4.00984	6.0759e-05	0.0784255
chr17:34356451-34358610	251.083	1.94989	0.486365	4.00911	6.0948e-05	0.0784255
chr22:21207972-21225554	228.036	-1.72096	0.429259	-4.00915	6.09386e-05	0.0784255
chr10:128096658-128126204	1116.47	1.92542	0.482599	3.98968	6.61621e-05	0.0787235
chr10:128096658-128126385	1119.56	1.9264	0.482635	3.99143	6.56763e-05	0.0787235
chr16:89921850-89936091	735.514	1.93928	0.485782	3.99208	6.54972e-05	0.0787235
chr16:89923278-89936097	719.053	1.93262	0.485073	3.98418	6.77124e-05	0.0787235
chr16:89923344-89938761	721.23	1.9298	0.485095	3.97819	6.94414e-05	0.0787235
chr21:39605598-39612821	179.708	-1.80454	0.451746	-3.99458	6.48085e-05	0.0787235
chr22:18773664-18805479	384.775	-1.72428	0.433611	-3.97656	6.99194e-05	0.0787235
chr22:21207973-21227637	273.368	-1.70683	0.428868	-3.97985	6.89592e-05	0.0787235
chr8:27869881-27992727	4319.82	-1.59194	0.398832	-3.99151	6.5654e-05	0.0787235
chrX:111330748-111412187	408.645	-1.81443	0.456716	-3.97277	7.10404e-05	0.0788898
chr16:89930434-89936087	691.046	1.91745	0.484276	3.95942	7.51329e-05	0.0823071
chr11:44260443-44310166	1778.54	-1.45511	0.368398	-3.94985	7.82014e-05	0.0845264
chr2:164492821-164497052	484.208	1.91776	0.486561	3.94145	8.09915e-05	0.0859794
chr22:21208004-21226293	236.693	-1.69323	0.429814	-3.93945	8.16669e-05	0.0859794
chr12:114366096-114403898	327.967	-1.33123	0.338205	-3.93617	8.27908e-05	0.0860451
chr1:8945867-8974874	125.85	-1.72114	0.439101	-3.9197	8.86604e-05	0.087661
chr1:8945882-8975092	126.028	-1.71212	0.439113	-3.89904	9.65756e-05	0.087661
chr10:120503578-120589851	191.936	1.89116	0.484687	3.90181	9.5475e-05	0.087661
chr20:1476139-1491481	138.061	1.46553	0.374467	3.91364	9.0917e-05	0.087661
chr20:1476639-1491413	128.316	1.49647	0.383988	3.89717	9.73218e-05	0.087661
chr20:38926311-38953060	468.794	1.9004	0.485764	3.91219	9.14624e-05	0.087661
chr3:194357926-194369731	497.279	1.88171	0.482589	3.8992	9.65116e-05	0.087661
chr5:176880870-176899332	262.568	1.73347	0.444592	3.89901	9.65879e-05	0.087661
chr7:105963210-106036431	2040	1.85448	0.474691	3.90672	9.35586e-05	0.087661
chr7:105963238-106033772	2012.02	1.85334	0.475082	3.9011	9.57578e-05	0.087661
chr7:105963258-106032815	1963.26	1.86049	0.474946	3.91727	8.95564e-05	0.087661
chr7:105963295-106015132	1666.34	1.85398	0.475344	3.90029	9.60781e-05	0.087661
chr1:8945886-8974444	120.93	-1.72274	0.443187	-3.88717	0.000101419	0.0878954
chr1:8945886-8974704	123.107	-1.71745	0.441649	-3.88873	0.000100771	0.0878954
chr21:34446689-34459604	186.188	-1.64845	0.424204	-3.88598	0.000101919	0.0878954
chr21:34446690-34459604	186.188	-1.64845	0.424204	-3.88598	0.000101919	0.0878954
chr1:241848179-241889939	321.093	1.87812	0.484783	3.87413	0.000107004	0.0885143
chr12:114394877-114403949	129.973	-1.49269	0.385296	-3.87415	0.000106998	0.0885143
chr21:39605598-39612441	132.058	-1.79458	0.462382	-3.88115	0.000103962	0.0885143
chr22:23782279-23783958	528.16	1.88623	0.48669	3.87563	0.000106348	0.0885143
chr12:114355380-114406084	455.015	-1.31128	0.339104	-3.8669	0.000110229	0.0893582
chr22:23772818-23784316	1377.28	1.88154	0.486269	3.86934	0.00010913	0.0893582
chr1:241848730-241889935	313.211	1.86872	0.484602	3.8562	0.000115163	0.0907462
chr1:241848830-241889746	303.474	1.86843	0.484405	3.85716	0.000114713	0.0907462
chr20:1474590-1491396	169.651	1.44474	0.374965	3.853	0.000116678	0.0907462
chr4:6693068-6697169	310.67	1.87002	0.485567	3.8512	0.000117538	0.0907462
chr4:70242587-70251428	27.4224	-1.87062	0.485496	-3.85301	0.000116677	0.0907462
chr19:50854934-50858979	11.661	-1.83645	0.47872	-3.83616	0.000124972	0.0955754
chr20:1478359-1480436	37.9861	1.58372	0.414244	3.82317	0.000131748	0.0979846
chr8:42752619-42768786	33.0219	1.86068	0.486679	3.82322	0.000131719	0.0979846
chrX:71223205-71225198	175.125	-1.45972	0.381803	-3.82324	0.000131711	0.0979846
chr1:68479128-68483539	142.644	1.84864	0.486445	3.80032	0.000144511	0.0989619
chr1:214603194-214664588	2445.25	1.82546	0.480443	3.79954	0.000144967	0.0989619
chr14:20286227-20305994	14261.1	1.84918	0.486657	3.79977	0.000144828	0.0989619
chr14:49643559-49688303	9427.36	1.73752	0.457332	3.79927	0.000145126	0.0989619
chr14:49643584-49688422	9427.92	1.73766	0.457323	3.79963	0.000144913	0.0989619
chr14:49643585-49688197	9426.93	1.73743	0.457337	3.79902	0.00014527	0.0989619
chr20:31739270-31801805	813.276	1.85267	0.48604	3.81175	0.000137984	0.0989619
chr22:35380834-35394214	3983.34	1.8521	0.486521	3.80684	0.000140756	0.0989619
chrX:71215193-71225200	194.499	-1.43136	0.376378	-3.80299	0.00014296	0.0989619
chrX:71215211-71225516	195.209	-1.43595	0.376805	-3.81084	0.000138495	0.0989619
chr21:39597146-39612441	342.115	-1.70049	0.447922	-3.79639	0.000146816	0.0991813
chr12:114353930-114408387	514.102	-1.31005	0.345453	-3.79227	0.000149279	0.100012
chr12:114353930-114408442	515.489	-1.30953	0.346162	-3.78298	0.000154959	0.102967
chr11:76210955-76216025	150.585	-1.4128	0.373913	-3.77842	0.000157824	0.104018
chr21:39556441-39673137	2794.24	-1.56822	0.415311	-3.77601	0.000159358	0.104182
chr2:215718042-215719424	165.025	1.80702	0.478963	3.77279	0.000161435	0.104695
chr1:211663138-211675591	343.254	1.81599	0.482077	3.76701	0.000165217	0.106297
chr1:197084131-197135144	954.406	1.82546	0.486565	3.75172	0.000175623	0.106369
chr1:211662771-211675618	344.766	1.81058	0.482072	3.75584	0.000172762	0.106369
chr10:45442612-45443447	140.637	1.49854	0.399473	3.75129	0.000175925	0.106369
chr15:93589866-93760799	1993.24	-1.68645	0.449522	-3.75164	0.00017568	0.106369
chr17:44924708-44947637	171.386	1.82922	0.486493	3.76001	0.000169907	0.106369
chr22:48489459-48750823	464.056	-1.16408	0.310456	-3.74957	0.000177137	0.106369
chr8:2589984-2623364	54.1161	-1.58252	0.420642	-3.76214	0.000168464	0.106369
chr8:103377137-103382614	875.53	1.4971	0.397852	3.76294	0.000167927	0.106369
chrUn_GL000220v1:158122-158214	13023.2	-1.68074	0.447219	-3.75821	0.000171136	0.106369
chr1:44043927-44104975	113.558	1.81552	0.486656	3.73059	0.000191029	0.112217
chr5:36666213-36725173	1444.63	1.09804	0.294132	3.73317	0.000189085	0.112217
chr7:41685113-41703108	1245.62	1.67939	0.450051	3.73156	0.000190296	0.112217
chr1:197084127-197146694	1293.36	1.81305	0.486692	3.72525	0.000195125	0.112986
chr1:211666429-211675557	262.768	1.79129	0.480653	3.72679	0.000193936	0.112986
chr7:36406550-36417148	315.856	1.81141	0.486564	3.72285	0.000196986	0.113254
chr17:40388515-40417950	1394.9	1.80515	0.485345	3.71932	0.000199756	0.113987
chr17:44925991-44936360	102.039	1.80058	0.484331	3.71766	0.000201073	0.113987
chr22:23768642-23781007	521.133	1.79503	0.48413	3.70775	0.000209107	0.117719
chr14:49650187-49688210	8593.52	1.73133	0.467484	3.7035	0.000212641	0.118883
chr1:230702522-230714297	302.874	1.78889	0.483739	3.69804	0.000217268	0.120363
chr10:93496631-93529092	538.215	1.79932	0.486713	3.69689	0.000218259	0.120363
chr7:41667167-41705335	1292.15	1.65414	0.447754	3.69431	0.000220484	0.120768
chr12:49326640-49331708	69.0299	1.78812	0.485031	3.68662	0.000227253	0.122003
chr8:103372432-103382989	1444.89	1.46547	0.3974	3.68764	0.000226341	0.122003
chr8:123955984-124120061	264.732	1.79173	0.485686	3.68906	0.000225082	0.122003
chr1:211663402-211671284	192.04	1.77606	0.482467	3.6812	0.000232138	0.122403
chr2:10122327-10131418	430.571	1.79137	0.486641	3.68109	0.00023224	0.122403
chr2:10122729-10131418	430.215	1.79121	0.48664	3.68077	0.000232527	0.122403
chr17:44926359-44936371	93.4965	1.77491	0.48448	3.66355	0.000248748	0.124995
chr19:51745171-51751893	313.684	1.64382	0.448501	3.66516	0.000247188	0.124995
chr19:51745171-51751909	313.684	1.64382	0.448501	3.66516	0.000247188	0.124995
chr2:218382308-218395291	290.219	1.7545	0.479015	3.66272	0.000249551	0.124995
chr7:103484207-103484539	37.369	-1.73447	0.473605	-3.66228	0.00024998	0.124995
chr8:103371514-103382997	1658.16	1.47404	0.402645	3.6609	0.000251328	0.124995
chrX:111293778-111412078	962.292	-1.6877	0.460233	-3.66704	0.000245372	0.124995
chrX:111293778-111412178	964.88	-1.68557	0.460169	-3.66293	0.000249347	0.124995
chrX:111293779-111411146	958.742	-1.6854	0.460172	-3.66254	0.000249727	0.124995
chr7:103481940-103486257	480.585	-1.62171	0.443526	-3.6564	0.000255778	0.126432
ALR	2804.92	1.74674	0.480048	3.63868	0.000274038	0.128774
chr1:68474151-68497114	406.917	1.77342	0.486528	3.64506	0.000267333	0.128774
chr1:68474151-68497221	407.095	1.7735	0.486529	3.64521	0.00026717	0.128774
chr1:163321963-163338093	133.707	1.72102	0.47371	3.63306	0.000280079	0.128774
chr10:13161578-13209736	436.643	1.76558	0.486691	3.62772	0.000285933	0.128774
chr11:134378505-134411918	345.183	-1.51578	0.417522	-3.63041	0.000282968	0.128774
chr11:134378507-134411918	345.031	-1.51547	0.41744	-3.63038	0.000282999	0.128774
chr12:126915219-127060397	37.1036	-1.75461	0.482031	-3.64003	0.000272604	0.128774
chr15:23565772-23575482	217.913	1.73601	0.476231	3.64531	0.000267067	0.128774
chr19:14120218-14136553	194.697	1.7512	0.482161	3.63199	0.000281248	0.128774
chr3:194355246-194363370	888.121	1.7665	0.484352	3.64714	0.000265177	0.128774
chr3:194355246-194369743	894.325	1.76427	0.48427	3.64316	0.000269309	0.128774
chr5:2752130-2755081	153.929	-1.27759	0.352043	-3.62906	0.000284452	0.128774
chr6_GL000251v2_alt:3351949-3356422	149.809	1.58404	0.436336	3.63032	0.000283066	0.128774
chr7:41689515-41692564	229.762	1.7008	0.468229	3.63241	0.000280787	0.128774
chrX:35919733-35990147	59.492	1.76315	0.4849	3.63612	0.00027678	0.128774
chr10:13161553-13211104	451.451	1.76316	0.486704	3.62265	0.000291604	0.129353
chr10:13164127-13211104	450.459	1.76165	0.486703	3.61956	0.000295107	0.129353
chr11:89177451-89295759	88.8568	1.61201	0.445147	3.62131	0.000293118	0.129353
chr14:94462716-94476198	33.981	1.75005	0.484433	3.61257	0.000303174	0.129353
chr14:94462716-94476211	33.981	1.75005	0.484433	3.61257	0.000303174	0.129353
chr14:94462716-94476243	33.981	1.75005	0.484433	3.61257	0.000303174	0.129353
chr14:94462720-94476247	33.981	1.75005	0.484433	3.61257	0.000303174	0.129353
chr5:2752227-2755081	152.271	-1.27357	0.35197	-3.6184	0.000296435	0.129353
chrX:111299903-111412187	632.818	-1.65196	0.457041	-3.61447	0.000300967	0.129353
chrX:111300607-111412375	622.679	-1.65117	0.456302	-3.61858	0.000296222	0.129353
chr6:53001278-53061770	10906.7	1.27978	0.3553	3.60196	0.000315826	0.133348
chr6:53001310-53061802	10906.8	1.27981	0.355294	3.6021	0.000315656	0.133348
chr21:39630270-39726085	2292.78	-1.47354	0.409436	-3.59894	0.000319518	0.134207
chr22:18516343-18518161	70.8571	-1.59271	0.442975	-3.59547	0.000323804	0.135307
chr16:89919164-89936092	853.756	1.74251	0.484969	3.59303	0.000326861	0.135513
chr17:44925991-44947711	152.432	1.74434	0.485563	3.5924	0.000327641	0.135513
chr14:49625173-49635230	2704.97	1.46634	0.408359	3.59082	0.000329644	0.135649
chr19:14121286-14136574	98.7078	1.72229	0.480173	3.5868	0.000334755	0.137057
chr19:51795162-51826189	3007.52	1.4301	0.398941	3.58473	0.00033743	0.137458
chr17:44926079-44947714	149.953	1.73857	0.48559	3.58033	0.000343158	0.1384
chr20:24584901-24597153	34.3787	1.71293	0.478414	3.58043	0.000343025	0.1384
chr1:43359766-43360864	208.875	1.73787	0.486316	3.57355	0.000352175	0.141334
chr14:105865406-105865458	93.0713	1.71946	0.48158	3.57045	0.000356364	0.141613
chr7:98847779-98869294	178.167	-1.40718	0.394071	-3.57087	0.000355792	0.141613
chr8:25479691-25507873	279.851	1.71808	0.483558	3.553	0.000380864	0.148438
chr8:27774385-27805316	151.47	1.71116	0.481162	3.55631	0.000376095	0.148438
chr8:42752926-42768610	31.432	1.72411	0.485205	3.55337	0.000380325	0.148438
chr9:93951626-93953431	41.1405	-1.53551	0.432156	-3.55315	0.000380653	0.148438
chr22:18516338-18517930	70.3502	-1.57727	0.444247	-3.55042	0.000384614	0.148583
chr6:123804140-124391044	3538.82	-1.59049	0.447996	-3.55022	0.000384903	0.148583
chr14:75574887-75579588	106.752	1.44827	0.408262	3.54741	0.000389045	0.149471
chr15:51208056-51338610	127.75	1.70859	0.483968	3.53037	0.000414976	0.15209
chr15:88803758-88874572	165.951	1.56642	0.443969	3.52821	0.000418377	0.15209
chr15:88803758-88874653	166.231	1.56778	0.444097	3.53026	0.00041515	0.15209
chr19:18782772-18791305	359.646	1.70826	0.484134	3.52848	0.000417954	0.15209
chr19:18782772-18791314	359.646	1.70826	0.484134	3.52848	0.000417954	0.15209
chr19:18782773-18791305	359.646	1.70826	0.484134	3.52848	0.000417954	0.15209
chr6:159169396-159272105	849.77	1.68739	0.477657	3.53263	0.000411441	0.15209
chr6:159169396-159272109	849.77	1.68739	0.477657	3.53263	0.000411441	0.15209
chr7:41689533-41700609	612.929	1.63552	0.463346	3.5298	0.000415868	0.15209
chr8:25458996-25507920	421.633	1.71547	0.484925	3.5376	0.000403778	0.15209
chr8:25459198-25507873	420.761	1.71492	0.48506	3.53548	0.00040704	0.15209
chr8:103371549-103376051	845.909	1.50632	0.425967	3.53624	0.000405868	0.15209
chr9:93951622-93955372	42.7378	-1.52834	0.434413	-3.51818	0.000434513	0.157251
chr16:89923353-89934301	129.759	1.70457	0.485783	3.50891	0.000449947	0.159001
chr16:89923365-89934001	129.225	1.70389	0.485802	3.50739	0.000452529	0.159001
chr17:76136332-76141299	41.2699	1.68308	0.480538	3.50249	0.000460923	0.159001
chr9:36572861-36677506	463.463	1.64956	0.470893	3.50306	0.000459952	0.159001
chr9:36572862-36677429	463.285	1.64938	0.470875	3.50279	0.000460408	0.159001
chr9:36572894-36677681	463.463	1.64956	0.470893	3.50306	0.000459952	0.159001
chr9:36572896-36677647	463.463	1.64956	0.470893	3.50306	0.000459952	0.159001
chr9:36572896-36677681	463.463	1.64956	0.470893	3.50306	0.000459952	0.159001
chr9:36572908-36677679	463.463	1.64956	0.470893	3.50306	0.000459952	0.159001
chr9:36572909-36677659	463.463	1.64956	0.470893	3.50306	0.000459952	0.159001
chr9:36572910-36677679	463.463	1.64956	0.470893	3.50306	0.000459952	0.159001
chr2:110637697-110678063	717.469	1.70086	0.486462	3.49638	0.000471609	0.161323
chr2:112736352-112764627	230.933	1.69819	0.485702	3.49637	0.000471634	0.161323
chr10:117544865-117548854	53.974	-1.4048	0.402262	-3.49226	0.000478951	0.162037
chr2:112736606-112764677	229.941	1.69594	0.485687	3.49183	0.00047972	0.162037
chr5:2752245-2754373	137.587	-1.2634	0.36162	-3.49373	0.000476321	0.162037
chr11:19224062-19241620	165.467	1.69863	0.486685	3.49021	0.000482648	0.162061
chr14:22418354-22432739	91.9787	1.69653	0.486171	3.48957	0.000483789	0.162061
chr2:110637831-110678063	712.32	1.69535	0.486503	3.48477	0.000492557	0.164028
chr2:110637833-110678114	712.18	1.69505	0.486504	3.48415	0.000493707	0.164028
chr8:92699749-92765578	171.119	-1.59498	0.458245	-3.48063	0.000500239	0.16552
chr18:73914404-74034161	94.8908	1.65782	0.47651	3.47909	0.000503125	0.165798
chr11:19224534-19240951	161.083	1.69236	0.486696	3.47725	0.00050659	0.166264
chr15:51210180-51338596	120.72	1.68375	0.48469	3.47387	0.000513007	0.167691
chr17:8039033-8048844	2159.05	-1.67426	0.482507	-3.46992	0.000520615	0.168144
chr7:98846856-98869957	246.86	-1.43505	0.413481	-3.47066	0.000519174	0.168144
chr8:87566169-87733843	247.121	-1.58832	0.457622	-3.47082	0.000518873	0.168144
chr9:41073709-41076392	28.5958	-1.49444	0.430819	-3.46884	0.00052272	0.168154
chr15:40729505-40731359	50.3596	1.5769	0.455548	3.46154	0.000537104	0.171496
chr15:88836206-88874481	156.162	1.54805	0.447229	3.46142	0.000537339	0.171496
chr1:156525404-156572540	606.161	1.66265	0.481416	3.45367	0.000553009	0.17309
chr12:6848828-6851258	309.33	1.67995	0.486374	3.45404	0.000552266	0.17309
chr12:6848842-6851249	309.33	1.67995	0.486374	3.45404	0.000552266	0.17309
chr12:53999021-54000010	102.207	-1.25491	0.363287	-3.45432	0.000551686	0.17309
chr17:8039155-8048565	1750.5	-1.66758	0.482756	-3.45429	0.000551736	0.17309
chr10:120456953-120589855	251.226	1.67727	0.486061	3.45074	0.000559043	0.174133
chr8:87566479-87755718	270.127	-1.56868	0.454692	-3.44997	0.00056064	0.174133
chr1:203127707-203167405	876.196	-1.26971	0.369672	-3.43471	0.000593193	0.174381
chr1:203128305-203166749	833.735	-1.26766	0.369488	-3.43085	0.000601689	0.174381
chr12:2864884-2874137	254.987	1.67358	0.486058	3.44317	0.000574934	0.174381
chr12:6848815-6851252	309.685	1.67032	0.486367	3.43429	0.00059411	0.174381
chr14:54408563-54420214	139.625	1.54998	0.449821	3.44578	0.000569417	0.174381
chr15:51208057-51323924	123.806	1.66548	0.484502	3.43751	0.000587078	0.174381
chr15:88803442-88875354	171.92	1.52457	0.444183	3.4323	0.000598478	0.174381
chr17:8039016-8049134	2300.37	-1.65776	0.482091	-3.43869	0.000584533	0.174381
chr17:8039039-8049110	2300.19	-1.65753	0.482086	-3.43824	0.000585513	0.174381
chr19:14119508-14136956	292.632	1.66134	0.482811	3.44098	0.000579608	0.174381
chr2:60359215-60391375	41.1377	1.64478	0.478726	3.43575	0.000590909	0.174381
chr20:58515378-58619888	1379.64	-1.25455	0.365616	-3.43132	0.000600642	0.174381
chr4:103105805-103198409	653.541	1.53129	0.445835	3.43466	0.000593299	0.174381
chr4:103105812-103198408	653.541	1.53129	0.445835	3.43466	0.000593299	0.174381
chr5:36606616-36613487	287.506	1.09009	0.317396	3.43447	0.000593707	0.174381
chr5:138179159-138187665	451.478	1.55477	0.452385	3.43684	0.000588552	0.174381
chr5:180590102-180591540	1942.15	-1.57785	0.458309	-3.44277	0.000575788	0.174381
chr7:28957666-28959345	488.149	-1.24336	0.362436	-3.43057	0.000602309	0.174381
chr7:41693915-41779388	428.086	1.58141	0.459332	3.44285	0.000575614	0.174381
chr18:2571510-2616635	578.462	1.66469	0.485757	3.427	0.000610289	0.176063
chr14:94463092-94475985	32.8608	1.65263	0.482516	3.42503	0.000614726	0.176172
chr7:41693947-41713194	417.537	1.58013	0.461363	3.42491	0.000615013	0.176172
chr6:26045410-26045869	1497.89	1.66085	0.485203	3.42299	0.000619355	0.176791
chr1:214648674-214654419	196.843	1.64944	0.482343	3.41964	0.00062704	0.177733
chr5:138178997-138187715	454.006	1.54608	0.452118	3.41964	0.000627042	0.177733
chr2:10141381-10211725	413.189	1.66275	0.486595	3.41711	0.00063289	0.178145
chr7:41693936-41712757	417.237	1.57722	0.461512	3.41752	0.000631949	0.178145
chr7:98846500-98866946	244.586	-1.42397	0.417056	-3.41434	0.000639372	0.179347
chrX:70290089-70420832	351.901	1.6107	0.472359	3.40992	0.000649829	0.181652
chr1:241848982-241858718	91.8828	1.65723	0.486295	3.40787	0.000654715	0.182389
chr1:203127064-203167405	881.036	-1.26113	0.370239	-3.40626	0.000658595	0.182841
chr1:149839537-149841193	2067.43	1.65416	0.485887	3.40441	0.000663074	0.183456
chr12:101155492-101210407	481.879	1.63534	0.481029	3.39967	0.00067467	0.18603
chr1:149852618-149854274	1886.39	1.64977	0.485658	3.39697	0.00068137	0.187215
chr8:92699741-92758542	145.171	-1.54926	0.45619	-3.39608	0.000683586	0.187215
chr5:116742990-116762209	12.1492	-1.64269	0.483851	-3.39504	0.000686179	0.187292
chr20:33283134-33309878	117.819	1.62409	0.478809	3.39193	0.00069401	0.188794
chr12:12915828-12915918	45.4961	1.47886	0.437385	3.38114	0.000721858	0.192387
chr12:65050625-65121566	1802.73	-1.6468	0.486689	-3.38367	0.000715246	0.192387
chr4:41256768-41268256	693.395	1.59525	0.472229	3.37812	0.000729825	0.192387
chr4:41256939-41268239	692.365	1.5957	0.472421	3.3777	0.000730951	0.192387
chr4:70518539-70532742	9.00939	1.6327	0.483087	3.37973	0.000725571	0.192387
chr4:70518584-70532514	9.00939	1.6327	0.483087	3.37973	0.000725571	0.192387
chr5:139848289-139856389	289.601	-1.37396	0.406022	-3.38395	0.000714507	0.192387
chr6:31874524-31878997	153.22	1.44633	0.427599	3.38244	0.00071846	0.192387
chr8:2045039-2145456	262.603	-1.39234	0.412169	-3.37808	0.000729937	0.192387
chr8:2045068-2145455	262.603	-1.39234	0.412169	-3.37808	0.000729937	0.192387
chr6:27866791-27867581	2082.87	1.64271	0.486647	3.37557	0.000736623	0.193253
chr10:120457246-120581646	217.188	1.63755	0.486173	3.36824	0.000756504	0.197827
chr2:21024169-21043962	13.6794	-1.63733	0.486236	-3.36735	0.000758941	0.197827
chr12:14915645-14917279	171.587	1.62087	0.48153	3.36609	0.000762427	0.198099
chr12:31877078-31887203	84.5889	1.62487	0.483122	3.36326	0.000770283	0.198185
chr12:51848222-51852729	101.191	-1.36185	0.404846	-3.36388	0.000768557	0.198185
chr2:232876520-232878708	242.57	-1.30202	0.387299	-3.36181	0.000774347	0.198185
chr4:41256832-41268429	697.803	1.58833	0.472309	3.36289	0.000771306	0.198185
chr4:41256944-41268125	664.597	1.58924	0.472765	3.36158	0.000774983	0.198185
chr16:15726673-15732993	724.388	-1.0809	0.321905	-3.35781	0.000785623	0.198403
chr2:89330115-89330429	138.178	1.62649	0.484115	3.35972	0.000780223	0.198403
chr4:109913240-110011501	3747.97	-1.2376	0.368516	-3.35832	0.000784169	0.198403
chrX:70290028-70415462	295.433	1.57557	0.469089	3.35879	0.000782856	0.198403
chr8:27774553-27812624	241.619	1.62287	0.48366	3.35538	0.00079255	0.199531
chr19:51817683-51825808	2009.68	1.48953	0.444263	3.35281	0.000799946	0.200769
chr6:123804140-124658958	4762.05	-1.50267	0.448371	-3.3514	0.000804035	0.201173
chr10:46287012-46330106	163.234	-1.33158	0.397492	-3.34995	0.000808269	0.20161
chr1:200551499-200620734	424.231	1.6287	0.486382	3.3486	0.000812203	0.201969
chr1:203090653-203167404	939.519	-1.23468	0.369291	-3.34337	0.000827676	0.205188
chr14:55148111-55191544	433	1.613	0.483508	3.33603	0.000849834	0.210038
chr10:46286997-46330207	163.514	-1.32387	0.397285	-3.3323	0.000861298	0.210557
chr12:12890781-12917937	2338.85	1.35186	0.405673	3.33239	0.000861032	0.210557
chr15:69423138-69447918	475.563	1.46766	0.440351	3.33294	0.000859335	0.210557
chr19:18173666-18178117	3992.23	1.55487	0.466652	3.33197	0.000862321	0.210557
chr8:87541985-87755695	298.36	-1.5156	0.454981	-3.33113	0.000864937	0.210562
chr1:43358954-43363203	686.575	1.61864	0.48635	3.32814	0.000874293	0.210627
chr1:43359012-43363203	686.575	1.61864	0.48635	3.32814	0.000874293	0.210627
chr1:203150631-203166749	416.767	-1.297	0.389756	-3.32772	0.000875598	0.210627
chr19:4903079-4962154	1057.96	1.52543	0.458316	3.32834	0.000873657	0.210627
chr1:44746393-44767208	587.209	1.5967	0.480185	3.32517	0.000883647	0.211934
chr1:44739819-44767767	674.845	1.5944	0.480505	3.31817	0.000906095	0.213528
chr1:44746405-44767767	624.995	1.59727	0.48094	3.32115	0.000896458	0.213528
chr14:55148135-55191678	432.388	1.60643	0.483777	3.32059	0.000898263	0.213528
chr16:77367482-77432448	281.139	-1.24254	0.374348	-3.31922	0.0009027	0.213528
chr4:109912883-110011994	3984.85	-1.22653	0.36947	-3.3197	0.000901134	0.213528
chr8:10482923-10518015	663.499	-1.26708	0.381848	-3.31828	0.000905746	0.213528
chr1:44739861-44767764	674.426	1.59338	0.480529	3.31589	0.000913504	0.214029
chr17:59202676-59203829	64.1256	1.59206	0.480089	3.31618	0.000912563	0.214029
chr15:69422899-69447918	477.708	1.45773	0.43998	3.31318	0.00092241	0.215493
chr12:49323243-49331670	164.845	1.60581	0.486687	3.29947	0.000968682	0.216171
chr12:49323278-49331731	164.845	1.60581	0.486687	3.29947	0.000968682	0.216171
chr12:53268298-53293643	348.221	1.59152	0.481757	3.30357	0.000954615	0.216171
chr12:53268334-53293474	348.068	1.58887	0.48186	3.29736	0.000975988	0.216171
chr12:53999021-53999620	76.0676	-1.26567	0.38269	-3.30731	0.000941977	0.216171
chr13:59665582-60163987	1223.1	1.46992	0.444129	3.30968	0.000934031	0.216171
chr13:59665590-60163985	1223.1	1.46992	0.444129	3.30968	0.000934031	0.216171
chr13:59666583-60163766	1202.69	1.46686	0.443892	3.30454	0.000951333	0.216171
chr16:31215961-31217359	120.222	1.57952	0.477619	3.30707	0.000942758	0.216171
chr2:88083052-88091025	134.469	-1.50465	0.456282	-3.29764	0.000975002	0.216171
chr2:110641325-110642790	116.356	1.59744	0.484573	3.2966	0.000978645	0.216171
chr22:29312932-29315692	423.154	-1.53111	0.464305	-3.29764	0.000975018	0.216171
chr22:29312932-29315756	423.538	-1.53302	0.464191	-3.30256	0.000958057	0.216171
chr4:87975666-87983410	4349.04	1.60282	0.485052	3.30444	0.000951676	0.216171
chr4:87975687-87983297	4348.74	1.60225	0.485065	3.30318	0.000955963	0.216171
chr4:87975713-87983127	4348.38	1.60222	0.485064	3.3031	0.000956222	0.216171
chr4:87975714-87983326	4348.89	1.60254	0.485058	3.30381	0.000953816	0.216171
chr4:109912890-110012266	4045.07	-1.22352	0.370761	-3.30001	0.000966803	0.216171
chr7:103445206-103514007	3503.07	-1.47887	0.447424	-3.3053	0.000948748	0.216171
chr7:141927356-141946983	209.047	1.42511	0.431886	3.29972	0.000967804	0.216171
chr14:54399925-54418414	147.27	1.45819	0.442528	3.29513	0.00098376	0.216324
chr19:11145493-11155808	255.402	1.597	0.484693	3.29487	0.000984674	0.216324
chr5:2752147-2755394	183.131	-1.19397	0.362519	-3.29354	0.000989336	0.216761
chr12:6848808-6852066	322.066	1.6019	0.486653	3.29168	0.000995918	0.21703
chr9:34689571-34690238	382.951	1.58154	0.480385	3.29224	0.00099391	0.21703
chr4:69955255-69961007	9.32512	-1.53946	0.468194	-3.28809	0.0010087	0.219227
chr7:141929339-141946944	158.365	1.39488	0.424418	3.28656	0.0010142	0.219247
chrM:4262-4331	202.892	-1.52473	0.463926	-3.28657	0.00101415	0.219247
chr7:98846487-98870036	259.078	-1.37158	0.417646	-3.28408	0.00102316	0.220594
chr11:68738461-68751460	1169.4	1.38569	0.422066	3.28311	0.00102667	0.220765
chr11:41394594-41426504	80.099	-1.29696	0.396534	-3.27073	0.00107271	0.226664
chr14:94464625-94476333	28.7293	1.57626	0.481775	3.27178	0.00106873	0.226664
chr15:40594034-40623159	247.513	1.56729	0.479038	3.27174	0.0010689	0.226664
chr16:56638665-56640087	138.308	1.58715	0.484752	3.27415	0.0010598	0.226664
chr21:39657326-39662889	423.004	-1.39733	0.427256	-3.27047	0.00107368	0.226664
chr6:27893424-27893891	795.698	1.59095	0.485836	3.27467	0.00105785	0.226664
chr7:98846487-98869866	256.846	-1.36458	0.417229	-3.27057	0.0010733	0.226664
chr12:117038923-117099469	825.691	-1.24088	0.379762	-3.26751	0.00108499	0.227864
chr12:117038924-117099446	825.691	-1.24088	0.379762	-3.26751	0.00108499	0.227864
chr10:46398361-46453306	1274.7	-1.27565	0.39132	-3.25986	0.00111468	0.228059
chr11:134383998-134409881	178.185	-1.40354	0.430733	-3.2585	0.00112004	0.228059
chr12:12891578-12913133	1229.82	1.33937	0.411118	3.25788	0.00112249	0.228059
chr2:233836702-233854566	357.573	1.58317	0.48527	3.26244	0.00110457	0.228059
chr2:233836842-233854566	357.255	1.58249	0.485267	3.26108	0.0011099	0.228059
chr21:39657776-39662888	413.971	-1.40117	0.429523	-3.26214	0.00110573	0.228059
chr3:193274789-193378843	3816.07	-1.49147	0.457773	-3.25811	0.00112156	0.228059
chr5:2752264-2755376	179.256	-1.18713	0.363767	-3.26344	0.00110067	0.228059
chr5:60596911-60700161	208.129	1.46701	0.449998	3.26003	0.00111401	0.228059
chr6:149451007-149485012	522.309	1.42707	0.437728	3.26017	0.00111344	0.228059
chr6:149459523-149483133	271.705	1.42093	0.435596	3.26203	0.00110618	0.228059
chr9:131009081-131093059	2199.64	-1.41215	0.433142	-3.26026	0.00111311	0.228059
chr9:131009173-131092109	2153.72	-1.41364	0.433126	-3.26381	0.00109926	0.228059
chr2:218382168-218386667	108.145	1.58184	0.486162	3.25373	0.00113899	0.230834
chr11:69371462-69372511	104.766	-1.5433	0.474537	-3.25222	0.00114508	0.230913
chr5:60597667-60700134	204.493	1.45878	0.448466	3.25283	0.00114263	0.230913
chr10:128111519-128112449	66.6888	1.57712	0.485199	3.25046	0.00115217	0.231585
chr6:149450655-149485061	535.991	1.42742	0.439311	3.24922	0.0011572	0.231585
chr8:27810200-27838082	227.934	1.58088	0.486636	3.24858	0.00115984	0.231585
chr8:133191038-133230344	818.657	1.52189	0.468298	3.24984	0.00115472	0.231585
chr11:102711794-102724954	17.4172	1.51201	0.465552	3.24778	0.00116309	0.231664
chr10:117542997-117548901	64.469	-1.27267	0.392087	-3.24588	0.00117088	0.231782
chr13:59774058-60163766	933.47	1.4432	0.444603	3.24603	0.00117025	0.231782
chr3:193274888-193313363	1393.95	-1.4758	0.454717	-3.24554	0.00117226	0.231782
chr22:46296740-46330810	158.568	1.57581	0.485943	3.24278	0.00118371	0.233476
chr4:87303788-87322886	186.205	-1.33256	0.411218	-3.24052	0.00119314	0.23363
chr4:87303788-87322906	186.205	-1.33256	0.411218	-3.24052	0.00119314	0.23363
chr5:60597628-60700134	204.823	1.4543	0.448776	3.2406	0.00119277	0.23363
chr13:20187469-20192898	335.753	1.57261	0.485559	3.23876	0.00120051	0.234508
chr11:19196774-19281426	212.129	1.55985	0.482481	3.23298	0.00122508	0.238731
chr2:215379204-215383483	7486.09	1.51675	0.469417	3.23115	0.00123295	0.239689
chr16:31214020-31225189	130.602	1.55767	0.48219	3.2304	0.00123617	0.23974
chr1:183282865-183290743	49.5657	-1.36868	0.42381	-3.22948	0.00124017	0.239942
chr1:35720217-35769967	254.821	1.55194	0.482115	3.21903	0.00128624	0.241146
chr1:43935358-43936807	30.3828	1.53058	0.474311	3.22696	0.00125114	0.241146
chr1:44739824-44757968	352.675	1.55766	0.483547	3.22132	0.00127603	0.241146
chr1:209432132-209432242	942.247	-1.42437	0.44235	-3.22001	0.00128184	0.241146
chr1:246945674-247008093	295.209	1.55484	0.482437	3.22288	0.0012691	0.241146
chr1:246945677-247008026	295.209	1.55484	0.482437	3.22288	0.0012691	0.241146
chr10:93517206-93520277	89.485	1.56015	0.484255	3.22175	0.0012741	0.241146
chr10:117542443-117549545	78.4668	-1.21082	0.376001	-3.22024	0.00128081	0.241146
chr11:76206421-76210730	194.855	-1.20118	0.37335	-3.21731	0.00129399	0.241146
chr12:7470812-7503893	3642.83	1.28677	0.399914	3.2176	0.00129266	0.241146
chr12:7471179-7503776	3622.54	1.28825	0.39998	3.22078	0.00127843	0.241146
chr15:69414292-69448132	621.182	1.38092	0.428962	3.2192	0.00128548	0.241146
chr2:112756774-112764618	60.3414	1.55628	0.48252	3.22531	0.00125836	0.241146
chr6:26043226-26043657	828.503	1.56643	0.486709	3.21841	0.00128903	0.241146
chr6:149447814-149484990	714.845	1.43111	0.44452	3.21944	0.0012844	0.241146
chr8:10482877-10547585	753.355	-1.24911	0.388131	-3.21826	0.00128972	0.241146
chr12:7471179-7502737	3562.84	1.28999	0.40107	3.21638	0.00129821	0.241377
chr8:2701472-2728417	350.893	-1.40823	0.438288	-3.21302	0.00131346	0.243655
chr1:149782689-149792518	629.171	1.46289	0.455919	3.20865	0.00133358	0.244056
chr13:42810365-42812562	16.7052	1.49	0.46456	3.20733	0.00133971	0.244056
chr15:69414245-69448425	630.522	1.38186	0.430247	3.21179	0.0013191	0.244056
chr15:69414303-69448425	629.403	1.38182	0.430569	3.20929	0.00133064	0.244056
chr15:69414348-69448417	628.729	1.38193	0.430697	3.20859	0.00133388	0.244056
chr17:78214316-78222992	302.817	1.54888	0.482443	3.2105	0.00132503	0.244056
chr4:14134935-14143592	52.9121	-1.44735	0.451036	-3.20894	0.00133223	0.244056
chrM:7445-7514	10582.4	-1.49867	0.467231	-3.20756	0.00133865	0.244056
chr1:27883397-27886673	720.002	1.21623	0.381395	3.1889	0.00142816	0.244513
chr1:149782727-149783951	160.14	1.52248	0.475946	3.19885	0.00137978	0.244513
chr10:60778453-60794843	712.949	1.55346	0.486509	3.19308	0.00140764	0.244513
chr10:60778453-60794852	713.152	1.55111	0.486513	3.18822	0.00143153	0.244513
chr10:60778492-60794828	712.949	1.55346	0.486509	3.19308	0.00140764	0.244513
chr10:60780152-60794852	701.04	1.55236	0.48649	3.19093	0.00141814	0.244513
chr11:68736131-68751467	1325.2	1.3483	0.420553	3.20602	0.00134585	0.244513
chr13:20187471-20189780	304.215	1.54559	0.483716	3.19524	0.00139715	0.244513
chr14:69259276-69260337	200.981	-1.33145	0.417226	-3.19119	0.00141686	0.244513
chr15:41332693-41380747	1121.53	1.52707	0.479008	3.18798	0.0014327	0.244513
chr15:41332693-41381050	1159.86	1.52852	0.479213	3.18965	0.00142445	0.244513
chr15:41332727-41381047	1158.94	1.52985	0.479249	3.19218	0.00141205	0.244513
chr15:41332870-41381050	1159.09	1.52899	0.479255	3.19034	0.00142105	0.244513
chr15:41332885-41381050	1158.88	1.53009	0.47925	3.19268	0.00140959	0.244513
chr15:41332912-41381050	1158.68	1.53119	0.479244	3.19502	0.00139822	0.244513
chr15:51222263-51338575	87.9993	1.54612	0.484219	3.19303	0.0014079	0.244513
chr15:88803473-88851521	49.0375	1.49338	0.466705	3.19983	0.00137508	0.244513
chr15:93043406-93089204	3377.49	-1.03093	0.322903	-3.19269	0.00140954	0.244513
chr18:50374994-50394173	92.1838	1.49812	0.46979	3.18892	0.00142806	0.244513
chr2:215360439-215436067	89133.4	1.50019	0.470248	3.19022	0.00142164	0.244513
chr2:215360453-215436068	89132.6	1.50022	0.470249	3.19025	0.00142147	0.244513
chr2:215360453-215436172	89132.9	1.5002	0.47025	3.19023	0.00142161	0.244513
chr2:215360457-215436068	89131.9	1.50022	0.470249	3.19027	0.00142138	0.244513
chr2:215360861-215436068	89105.1	1.50015	0.470296	3.18981	0.00142368	0.244513
chr2:215360861-215436073	89105.1	1.50015	0.470296	3.18981	0.00142368	0.244513
chr2:215360864-215436067	89105.1	1.50015	0.470296	3.18981	0.00142368	0.244513
chr2:215360865-215436068	89104.8	1.50014	0.470298	3.18976	0.00142392	0.244513
chr20:23823768-23826731	73.7424	1.49892	0.46997	3.1894	0.00142568	0.244513
chr3:150852483-151080726	1317.75	1.54008	0.482322	3.19304	0.00140782	0.244513
chrX:36046935-36145070	67.8327	1.55108	0.486399	3.1889	0.00142813	0.244513
chr6:27890314-27890792	374.533	1.54586	0.485963	3.18102	0.00146756	0.249935
chr5:160422206-160428739	407.298	1.51254	0.475789	3.17901	0.00147778	0.250623
chr8:133191136-133228064	533.409	1.48391	0.466726	3.17941	0.00147575	0.250623
chr1:52372828-52404459	268.316	1.52364	0.481171	3.16652	0.00154273	0.252652
chr1:52372830-52404387	268.316	1.52364	0.481171	3.16652	0.00154273	0.252652
chr13:29476514-29490105	26.1981	1.53691	0.485185	3.16767	0.00153666	0.252652
chr13:59774162-60013209	604.397	1.41675	0.446725	3.17141	0.00151698	0.252652
chr14:22382369-22432727	165.347	1.53056	0.481982	3.17555	0.00149554	0.252652
chr14:54396978-54417951	156.989	1.38639	0.437258	3.17066	0.00152094	0.252652
chr15:40594019-40664342	578.452	1.5121	0.476434	3.17378	0.00150466	0.252652
chr16:89923344-89932108	69.5218	1.5449	0.486538	3.1753	0.00149681	0.252652
chr22:19479900-19495986	83.341	1.54127	0.48565	3.17363	0.00150547	0.252652
chr3:193307243-193314362	210.583	-1.44592	0.456035	-3.17064	0.00152105	0.252652
chr4:1793306-1808865	431.368	1.29974	0.410364	3.16728	0.00153873	0.252652
chr4:1793311-1808872	431.368	1.29974	0.410364	3.16728	0.00153873	0.252652
chr4:1793832-1808871	431.368	1.29974	0.410364	3.16728	0.00153873	0.252652
chr4:1793895-1808871	431.368	1.29974	0.410364	3.16728	0.00153873	0.252652
chr5:160421821-160428741	409.268	1.50794	0.476001	3.16792	0.00153532	0.252652
chr5:160421903-160428704	409.268	1.50794	0.476001	3.16792	0.00153532	0.252652
chr5:160421909-160428739	409.268	1.50794	0.476001	3.16792	0.00153532	0.252652
chr1:31790421-31816022	156.062	1.53719	0.486191	3.1617	0.00156852	0.253987
chr1:31790423-31815979	156.062	1.53719	0.486191	3.1617	0.00156852	0.253987
chr1:31790423-31816051	156.062	1.53719	0.486191	3.1617	0.00156852	0.253987
chr1:31790482-31815375	155.922	1.53684	0.486187	3.161	0.00157228	0.253987
chr1:221880980-221918712	75.0643	1.49933	0.474509	3.15974	0.00157907	0.253987
chr15:93043405-93088523	3345.14	-1.02367	0.323555	-3.16381	0.00155718	0.253987
chr6:31394288-31395495	148.33	-1.29086	0.408516	-3.15987	0.00157841	0.253987
chr6:73523617-73570533	194.429	1.34473	0.425374	3.16129	0.0015707	0.253987
chr7:141930014-141946936	137.401	1.33408	0.422183	3.15995	0.00157794	0.253987
chr1:35736404-35769928	169.857	1.52681	0.483636	3.15694	0.00159434	0.25508
chr15:40594248-40662683	554.939	1.50525	0.476832	3.15676	0.00159531	0.25508
chr2:9106592-9109865	15.7441	1.52278	0.482258	3.1576	0.00159074	0.25508
chr4:41256932-41261923	272.367	1.51699	0.480652	3.15612	0.00159886	0.255144
chr14:22381565-22432739	171.341	1.51092	0.479254	3.15266	0.0016179	0.257675
chr8:133191068-133227810	506.069	1.46978	0.466449	3.15099	0.00162717	0.258643
chr14:54396954-54420218	173.882	1.35342	0.430254	3.14564	0.00165724	0.261374
chr14:54396994-54420212	173.882	1.35342	0.430254	3.14564	0.00165724	0.261374
chr14:54396999-54420218	173.882	1.35342	0.430254	3.14564	0.00165724	0.261374
chr14:54397002-54420218	173.882	1.35342	0.430254	3.14564	0.00165724	0.261374
chr15:51210513-51243064	62.9208	1.52481	0.484847	3.14493	0.00166129	0.261464
chr15:64365364-64381444	233.96	1.48421	0.472102	3.14384	0.00166749	0.261464
chrX:131702649-131830643	1399.07	-1.03668	0.329699	-3.14431	0.0016648	0.261464
chr17:40697990-40703750	27.4755	-1.45124	0.461968	-3.14144	0.00168122	0.263107
chr8:27809619-27838095	240.983	1.52769	0.486704	3.13885	0.00169612	0.264929
chr1:150698161-150720885	120.627	1.51616	0.483299	3.1371	0.00170626	0.26498
chr1:150698252-150720876	120.627	1.51616	0.483299	3.1371	0.00170626	0.26498
chr8:133191083-133227716	494.465	1.46084	0.465658	3.13715	0.00170596	0.26498
chr2:218382028-218396894	349.964	1.47486	0.470713	3.13325	0.00172882	0.265804
chr8:39743734-39838209	115.573	-1.50873	0.48155	-3.13307	0.00172988	0.265804
chr8:39743734-39838210	115.573	-1.50873	0.48155	-3.13307	0.00172988	0.265804
chr8:39743734-39838289	116.333	-1.50971	0.481494	-3.13547	0.00171579	0.265804
chr8:39744030-39838227	115.573	-1.50873	0.48155	-3.13307	0.00172988	0.265804
chrM:14673-14742	658.009	-1.41741	0.452435	-3.13284	0.00173124	0.265804
chr10:6737381-6739026	28.4169	-1.51882	0.485106	-3.1309	0.00174272	0.266228
chr16:57372457-57385048	5342.07	-1.15372	0.368711	-3.12905	0.0017537	0.266228
chr16:57372476-57385041	5342.07	-1.15372	0.368711	-3.12905	0.0017537	0.266228
chr2:26785996-26794593	158.721	1.50937	0.482267	3.12974	0.00174961	0.266228
chr2:26786067-26794589	158.721	1.50937	0.482267	3.12974	0.00174961	0.266228
chr2:215414660-215436073	23418	1.47374	0.470821	3.13014	0.0017472	0.266228
chr1:161545398-161549730	552.679	1.44875	0.463221	3.12755	0.00176271	0.267095
chr1:246985322-247008056	140.941	1.51171	0.483775	3.12482	0.00177916	0.269084
chr8:66113286-66115205	31.1549	-1.38286	0.442695	-3.12372	0.00178579	0.269584
chr1:207454229-207489895	297.928	1.51816	0.486627	3.11977	0.00180993	0.272215
chr1:207454364-207489889	297.928	1.51816	0.486627	3.11977	0.00180993	0.272215
chr1:150698059-150720876	120.779	1.50641	0.483393	3.11633	0.00183119	0.273888
chr1:150698065-150720876	120.779	1.50641	0.483393	3.11633	0.00183119	0.273888
chr15:41332870-41380402	1002.55	1.48994	0.477953	3.11734	0.00182492	0.273888
chr15:40161025-40221136	549.284	1.48928	0.478181	3.11446	0.00184284	0.27427
chr15:40161066-40221038	549.284	1.48928	0.478181	3.11446	0.00184284	0.27427
chr2:96335786-96373845	512.982	1.51071	0.485091	3.11429	0.0018439	0.27427
chr15:64365605-64381441	227.958	1.4745	0.473584	3.11349	0.00184891	0.274512
chr14:103525009-103529072	269.489	-0.933436	0.300468	-3.10661	0.00189248	0.276425
chr15:22168943-22172400	22.5109	1.50111	0.483097	3.10725	0.00188834	0.276425
chr15:93052271-93063069	912.961	-1.07839	0.346668	-3.11073	0.00186628	0.276425
chr2:96335817-96373815	512.689	1.50772	0.485155	3.10771	0.00188544	0.276425
chr3:39329705-39333446	26.9857	1.49408	0.480743	3.10785	0.00188451	0.276425
chr4:177309835-177362943	148.217	1.46414	0.470966	3.10881	0.00187844	0.276425
chr7:141931506-141946933	126.984	1.30448	0.419866	3.10689	0.00189068	0.276425
chr7:141931507-141946887	126.984	1.30448	0.419866	3.10689	0.00189068	0.276425
chr8:133037638-133060358	1305.94	1.1347	0.36524	3.10672	0.00189177	0.276425
chr2:96335795-96373707	511.875	1.50632	0.485158	3.1048	0.00190406	0.277616
chr10:56357815-56359731	365.09	1.46082	0.47068	3.10363	0.00191163	0.278006
chr11:60378529-60417688	5567.46	1.08658	0.350226	3.10251	0.00191885	0.278006
chr11:60378538-60395254	4960.59	1.08503	0.35005	3.09963	0.0019376	0.278006
chr11:68707439-68751564	2745.56	1.34577	0.434097	3.10015	0.00193425	0.278006
chr3:39329772-39333680	27.3798	1.49264	0.481492	3.10002	0.00193505	0.278006
chr6:27814333-27814829	940.061	1.50692	0.486097	3.10005	0.0019349	0.278006
chr7:103471783-103989516	8959.36	-1.38258	0.445866	-3.10088	0.00192947	0.278006
chr8:132866959-133134899	2506.47	1.07953	0.348104	3.10118	0.0019275	0.278006
chr8:132866960-133134897	2506.47	1.07953	0.348104	3.10118	0.0019275	0.278006
chr7:27128506-27130799	152.085	-1.35774	0.438395	-3.09706	0.00195452	0.279938
chr16:15741150-15741791	331.518	-1.20849	0.390473	-3.09494	0.00196854	0.281449
chr16:2972848-2980439	309.9	1.50037	0.484944	3.0939	0.00197546	0.281942
chr16:2972790-2980391	333.212	1.49688	0.484179	3.09158	0.00199095	0.282659
chr16:2972790-2980539	333.212	1.49688	0.484179	3.09158	0.00199095	0.282659
chr17:3723916-3726773	119.104	1.49042	0.482076	3.09166	0.0019904	0.282659
chr1:159961223-159979061	271.576	1.50366	0.486694	3.08953	0.00200475	0.283131
chr10:56357444-56359758	376.473	1.45604	0.471129	3.09054	0.00199794	0.283131
chr8:123359243-123369388	555.234	1.16852	0.378206	3.08963	0.00200409	0.283131
chr14:22382109-22432739	169.292	1.48283	0.480275	3.08745	0.00201879	0.284124
chr3:39329772-39333511	27.0239	1.48596	0.481247	3.08773	0.00201688	0.284124
chr14:24630953-24634209	257.786	1.4946	0.484449	3.08515	0.00203449	0.285074
chr14:24630953-24634267	257.964	1.49488	0.484458	3.08567	0.00203093	0.285074
chr3:130560333-130677032	5114.43	-1.21933	0.395254	-3.08492	0.00203609	0.285074
chr14:24630970-24634267	257.824	1.49396	0.484473	3.08367	0.00204461	0.285773
chr8:16110084-16177988	2644.04	1.25859	0.408237	3.08299	0.00204933	0.285893
chr9:36572923-36630367	239.064	1.45442	0.471828	3.08253	0.00205252	0.285893
chr15:41332870-41380263	967.471	1.47227	0.478039	3.07981	0.00207133	0.287525
chr16:2972850-2980479	300.855	1.49412	0.485123	3.07988	0.00207087	0.287525
chr6:27865255-27865828	810.735	1.49729	0.486592	3.0771	0.00209029	0.28966
chr1:94001507-94010929	178.869	1.49022	0.484952	3.07293	0.0021197	0.291246
chr15:64364993-64381510	239.522	1.4542	0.47318	3.07325	0.00211739	0.291246
chr17:68035959-68046842	1459.93	1.38078	0.4493	3.07319	0.00211784	0.291246
chr8:16110045-16186272	2752.03	1.25279	0.407528	3.07413	0.00211116	0.291246
chr8:16139318-16192659	2474.92	1.27327	0.414095	3.07482	0.00210628	0.291246
chr2:112721485-112742879	93.4475	1.49119	0.48552	3.07133	0.00213111	0.291561
chr20:24469198-24666616	365.47	1.38514	0.451026	3.07109	0.00213278	0.291561
chr7:27128532-27130733	150.689	-1.35197	0.44012	-3.07182	0.00212758	0.291561
chr11:60378484-60395951	5149.25	1.07502	0.350237	3.06942	0.00214476	0.292213
chr6_GL000255v2_alt:1196217-1200858	473.803	1.43002	0.465845	3.06974	0.00214248	0.292213
chr11:69337359-69367726	1282.36	-1.39162	0.453965	-3.06548	0.00217321	0.292564
chr16:2972818-2980424	323.829	1.4873	0.484908	3.06718	0.00216086	0.292564
chr16:57376971-57385042	4407.71	-1.14074	0.371937	-3.06703	0.00216194	0.292564
chr17:68035518-68046842	1462.09	1.37729	0.449295	3.06544	0.0021735	0.292564
chr3:46201708-46208396	637.013	1.27308	0.415037	3.0674	0.00215932	0.292564
chr6:123804140-124825657	5676.7	-1.35544	0.441733	-3.06847	0.00215161	0.292564
chr6:123804200-124818472	5610.22	-1.35589	0.442368	-3.06507	0.00217621	0.292564
chr9:95650161-95715697	308.465	-1.0027	0.327077	-3.06564	0.00217208	0.292564
chr4:74097675-74099195	634.11	-1.13589	0.370696	-3.06421	0.00218246	0.29292
chr1:119755487-119764626	1245.85	-1.49021	0.486481	-3.06324	0.00218954	0.293383
chr1:169701494-169711698	461.274	1.47735	0.482911	3.05926	0.00221885	0.295358
chr15:64365733-64381438	226.608	1.45356	0.474905	3.06074	0.00220794	0.295358
chr6:26031588-26032060	1616.02	1.48234	0.484461	3.05978	0.00221499	0.295358
chr6:80004604-80042527	591.155	1.48733	0.486172	3.05928	0.00221872	0.295358
chr1:18375956-18376920	27.698	1.33131	0.435319	3.05823	0.00222646	0.295402
chr8:16140654-16192651	2295.88	1.25638	0.410793	3.05843	0.00222502	0.295402
chr3:130560333-130678155	5248.38	-1.20802	0.395092	-3.05757	0.00223138	0.29557
chr12:27389788-27446625	1765.6	1.48716	0.486713	3.05553	0.00224665	0.297108
chr10:63664663-63990568	483.086	1.30745	0.428067	3.05431	0.00225578	0.297631
chr17:78214380-78224659	462.233	1.46994	0.481312	3.05402	0.00225795	0.297631
chr16:20623236-20691256	4458.95	-1.48129	0.485222	-3.05281	0.00226713	0.298355
chr8:132919439-133134827	2433.07	1.07938	0.353679	3.05186	0.00227426	0.298809
chr8:133037652-133102912	1860.36	1.0879	0.356669	3.05016	0.00228721	0.300024
chr6:149447657-149449380	98.8288	1.42334	0.46679	3.04922	0.00229439	0.30048
chr3:160514906-160515236	15686.7	-1.03836	0.340641	-3.04827	0.00230165	0.300944
chr5:91311020-91314402	53.1406	1.36503	0.448221	3.04544	0.00232343	0.303303
chr1:44759036-44762177	122.501	1.46224	0.480445	3.0435	0.00233842	0.304312
chr6:80003886-80042527	592.546	1.47955	0.486138	3.04347	0.00233867	0.304312
chr11:60378481-60394811	4638.68	1.06597	0.350486	3.0414	0.00235481	0.304976
chr6:80004146-80042527	592.228	1.47895	0.486141	3.04222	0.0023484	0.304976
chrX:103273690-103276872	38.9565	-1.34945	0.443699	-3.04137	0.00235506	0.304976
chr8:10477198-10481466	75.4458	-1.23457	0.406148	-3.03971	0.00236804	0.306168
chr10:56357227-56361275	478.141	1.42801	0.47044	3.03548	0.00240152	0.307795
chr10:56357437-56361273	478.141	1.42801	0.47044	3.03548	0.00240152	0.307795
chr21:34449244-34455741	30.0403	-1.37041	0.451405	-3.03588	0.00239834	0.307795
chr3:192672965-192727587	294.814	-1.33697	0.440203	-3.03716	0.00238817	0.307795
chr8:71199319-71356486	365.872	-1.42096	0.467978	-3.03639	0.00239431	0.307795
chr8:133038426-133102612	1668.77	1.07886	0.355444	3.03525	0.0024034	0.307795
chr5:36606354-36688334	2758.52	1.03098	0.339796	3.03412	0.00241238	0.307972
chr6:93070386-93103384	24.3872	-1.47508	0.486132	-3.03433	0.00241073	0.307972
chr10:56358142-56361266	386.865	1.42801	0.470802	3.03315	0.00242015	0.307994
chr5:163460633-163491238	175.257	1.46028	0.481434	3.03318	0.00241987	0.307994
chr11:68732586-68750265	1406.17	1.27878	0.421803	3.0317	0.00243181	0.308992
chr12:5494131-5495298	52.1974	-1.23562	0.407782	-3.0301	0.00244476	0.309223
chr19:859452-863453	7788.06	-1.27456	0.420757	-3.0292	0.00245205	0.309223
chr6_GL000255v2_alt:1197203-1200858	471.893	1.41935	0.468642	3.02865	0.00245651	0.309223
chr6_GL000255v2_alt:1197507-1200858	471.232	1.42025	0.468672	3.03038	0.00244245	0.309223
chr8:71199068-71356609	368.644	-1.41862	0.468351	-3.02896	0.00245394	0.309223
chr8:142774922-142777022	329.772	-1.03168	0.340563	-3.02933	0.00245097	0.309223
chr11:18412306-18452058	59.918	1.4704	0.485769	3.02694	0.0024704	0.309946
chr16:31215961-31216370	44.8107	1.44356	0.47704	3.02607	0.00247755	0.309946
chr5:163460365-163491579	185.656	1.45863	0.481869	3.02702	0.00246975	0.309946
chr6_GL000253v2_alt:1235851-1239146	12.4328	-1.42025	0.46927	-3.02651	0.00247398	0.309946
chr11:60378500-60394522	4423.58	1.05893	0.350086	3.02477	0.00248822	0.310225
chr2:237428919-237434822	42.7692	1.4711	0.486411	3.0244	0.00249126	0.310225
chr8:133038366-133102628	1680.55	1.07567	0.355596	3.02498	0.00248649	0.310225
chr8:132964606-133134903	2392.96	1.07914	0.357048	3.0224	0.00250781	0.311771
chr8:133036727-133103054	2186.2	1.09706	0.363027	3.02197	0.00251137	0.311771
chr1:37611349-37634819	471.265	-1.33409	0.442073	-3.01781	0.00254605	0.312251
chr1:161541758-161550028	2593.08	1.4166	0.46938	3.01803	0.00254421	0.312251
chr1:161541764-161550028	2593.08	1.4166	0.46938	3.01803	0.00254421	0.312251
chr1:169690666-169711698	1074.07	1.46355	0.484663	3.01972	0.00253006	0.312251
chr11:65077451-65084151	284.532	1.46977	0.486642	3.02022	0.0025259	0.312251
chr2:101991843-102028544	138.56	1.31369	0.435244	3.01829	0.00254203	0.312251
chr5:36608328-36688332	2739.3	1.02732	0.34036	3.01832	0.00254177	0.312251
chrX:39304955-39327362	30.5659	1.44038	0.476822	3.02079	0.00252116	0.312251
chr16:57404766-57416062	86.6278	1.46577	0.485933	3.01641	0.00255784	0.313224
chr6:26270917-26271384	497.749	1.46721	0.486616	3.01513	0.0025687	0.314079
chr6_GL000255v2_alt:1197459-1200744	468.026	1.41421	0.469294	3.01348	0.00258274	0.31532
chr1:37611349-37634665	455.557	-1.33007	0.441721	-3.01111	0.00260296	0.315856
chr14:24631538-24634196	212.046	1.464	0.486085	3.01183	0.00259678	0.315856
chr14:54397028-54414219	115.649	1.32838	0.441266	3.01037	0.00260926	0.315856
chr16:975760-981596	463.429	-1.17969	0.39193	-3.00996	0.00261278	0.315856
chr19:8364155-8374288	871.193	-1.03298	0.343134	-3.01043	0.00260881	0.315856
chr5:163460549-163491941	186.366	1.45201	0.482432	3.00978	0.00261441	0.315856
chr5:163460656-163491941	186.366	1.45201	0.482432	3.00978	0.00261441	0.315856
chr1:161541764-161550623	2602.82	1.41203	0.469224	3.00928	0.00261868	0.315902
chr21:38272422-38301821	168.469	1.37672	0.457596	3.0086	0.0026245	0.316134
chr21:38272249-38301490	161.81	1.37887	0.45841	3.00795	0.00263021	0.316351
chr17:78214263-78225636	514.498	1.44849	0.481749	3.00673	0.00264073	0.317146
chr1:206052844-206062257	365.454	1.37385	0.457141	3.00531	0.00265314	0.318165
chr1:37611638-37634923	451.383	-1.33367	0.443957	-3.00405	0.00266415	0.318502
chr10:6010688-6062325	463.029	1.10351	0.367454	3.00314	0.00267213	0.318502
chr19:54333184-54339150	110.82	1.45912	0.485797	3.00357	0.00266834	0.318502
chr5:2748810-2752855	1047.05	-1.01627	0.338437	-3.00284	0.0026747	0.318502
chrX:135889215-135913016	6.65507	1.39054	0.46309	3.00274	0.0026756	0.318502
chr17:78214185-78225636	515.165	1.4462	0.481941	3.00079	0.00269282	0.319614
chr19:29812653-29824212	264.063	1.45809	0.485856	3.00107	0.00269037	0.319614
chr19:29811897-29824308	265.816	1.45746	0.485895	2.99953	0.00270394	0.319996
chr19:29812003-29824307	265.816	1.45746	0.485895	2.99953	0.00270394	0.319996
chr19:8364150-8374373	875.42	-1.02851	0.343061	-2.99804	0.0027172	0.320311
chr19:8364168-8374331	874.401	-1.02836	0.343028	-2.9979	0.00271846	0.320311
chr2:215611562-215843536	856.637	1.36058	0.453726	2.99867	0.0027116	0.320311
chr4:103180304-103181963	32.6036	1.41653	0.472655	2.99697	0.00272681	0.320364
chr5:176595801-176610133	86.1154	1.42806	0.476461	2.99722	0.00272456	0.320364
chr17:78214197-78225636	514.802	1.4431	0.481691	2.9959	0.0027364	0.321026
chr14:49784101-49852780	137453	1.25038	0.417434	2.99541	0.00274079	0.321076
chr14:49783813-49852821	137508	1.24967	0.417418	2.9938	0.00275522	0.322302
chr15:40662572-40663904	28.4997	1.45116	0.484798	2.99334	0.00275946	0.322332
chr14:49783278-49853203	137636	1.24859	0.417273	2.99226	0.00276917	0.322985
chr19:7742510-7747564	378.322	1.01304	0.338688	2.99106	0.00278012	0.322985
chr5:139847916-139904397	1427.91	-1.30733	0.437093	-2.99096	0.00278099	0.322985
chr9:111139245-111284836	213.931	1.13214	0.378415	2.99178	0.00277355	0.322985
chr1:156815655-156881794	379.123	-1.10088	0.368187	-2.99001	0.0027897	0.323071
chr2:131218308-131265392	429.075	-1.40296	0.469161	-2.99036	0.00278648	0.323071
chr12:120341329-120369180	94.7958	-1.19095	0.398601	-2.98783	0.0028097	0.323079
chr16:77282127-77435114	842.703	-1.05747	0.353871	-2.9883	0.00280537	0.323079
chr17:8204737-8210582	190.412	1.45358	0.486503	2.98783	0.0028097	0.323079
chr17:8204742-8210581	190.412	1.45358	0.486503	2.98783	0.0028097	0.323079
chr17:8204772-8210598	190.412	1.45358	0.486503	2.98783	0.0028097	0.323079
chrX:47625987-47629965	199.928	1.37874	0.461801	2.98557	0.00283054	0.325015
chr12:2857682-2876986	914.8	1.44215	0.48353	2.98255	0.00285857	0.32604
chr12:2857682-2877040	915.69	1.44257	0.483547	2.98332	0.00285143	0.32604
chr17:8204870-8210224	187.692	1.45102	0.486501	2.98256	0.00285847	0.32604
chr19:49063738-49064841	188.294	-1.26531	0.424209	-2.98274	0.00285678	0.32604
chr20:9514357-9529923	267.622	1.4322	0.480211	2.98244	0.00285958	0.32604
chr3:44761716-44853261	444.614	1.38537	0.464804	2.98055	0.00287735	0.327605
chr1:42925380-42958830	2947.86	1.1862	0.398256	2.97849	0.00289675	0.32897
chr12:7483399-7485344	415.677	1.23574	0.414899	2.97841	0.00289745	0.32897
chr12:2857683-2876941	911.28	1.43985	0.483532	2.97777	0.00290352	0.329198
chr1:205373251-205387440	62.9742	1.44512	0.485681	2.97545	0.00292555	0.330771
chrX:47624213-47629965	237.709	1.36308	0.458084	2.97562	0.002924	0.330771
chr1:7919846-7940866	39.2344	1.44791	0.486711	2.97489	0.00293092	0.330917
chr1:226548799-226609214	1654.3	-1.23224	0.414482	-2.97298	0.00294928	0.332527
chr3:32951573-32956349	561.871	1.44608	0.486538	2.97217	0.00295699	0.332932
chr1:119747995-119768894	2593.12	-1.4449	0.486263	-2.97143	0.00296413	0.333273
chr8:123319849-123396465	4254.63	1.07809	0.363057	2.96948	0.00298302	0.334933
chr1:161983552-161985232	633.944	1.2735	0.428957	2.96882	0.00298943	0.335188
chr1:119748383-119768905	2568.07	-1.44243	0.486253	-2.96642	0.00301286	0.336668
chr15:93051281-93074128	1844.87	-1.00003	0.337188	-2.9658	0.00301901	0.336668
chr2:96143165-96145440	439.079	1.24768	0.420693	2.96577	0.00301924	0.336668
chr3:46163603-46266615	749.86	1.23074	0.414963	2.96589	0.00301806	0.336668
chr21:38272506-38301826	169.013	1.35819	0.458064	2.96506	0.00302628	0.336989
chr8:71198127-71362136	389.891	-1.39279	0.469829	-2.96445	0.00303226	0.337193
chr1:26021779-26036464	291.323	-1.20867	0.407878	-2.96333	0.00304334	0.337961
chr8:123851986-124120061	309.928	1.44192	0.486713	2.96257	0.00305084	0.33833
ALR1	3720.86	1.35946	0.459139	2.96089	0.00306753	0.339523
chr6:80013454-80027950	188.84	1.44078	0.486645	2.96064	0.00306997	0.339523
chr6_GL000255v2_alt:1325938-1330944	146.625	-1.34479	0.454469	-2.95905	0.00308594	0.34036
chr8:16109430-16192715	3041.68	1.19916	0.405246	2.95908	0.00308563	0.34036
chr7:28953357-28958318	2046.22	-1.10224	0.372567	-2.9585	0.00309139	0.340498
chr2:131218350-131264843	407.613	-1.3915	0.470417	-2.958	0.0030964	0.340587
chr15:93044955-93073663	2438.38	-0.980797	0.331678	-2.95707	0.00310575	0.341153
chr1:37611811-37634616	421.394	-1.31329	0.445146	-2.95025	0.00317522	0.348311
chr16:67299405-67320790	27.6239	1.34668	0.456659	2.94898	0.00318826	0.34927
chr12:130150348-130162223	536.435	-1.22655	0.416064	-2.94798	0.00319857	0.349926
chr15:93044817-93073863	2543.66	-0.988035	0.335311	-2.94663	0.00321262	0.350046
chr15:93044946-93073145	2435.17	-0.978371	0.331959	-2.94727	0.00320595	0.350046
chr8:92765701-92776451	39.3326	-1.43355	0.486468	-2.94686	0.00321022	0.350046
chr8:71197432-71356678	383.504	-1.38291	0.469485	-2.9456	0.00322333	0.350271
chr8:71197434-71356744	383.504	-1.38291	0.469485	-2.9456	0.00322333	0.350271
chr1:42929346-42958829	1542.79	1.11308	0.378278	2.94251	0.00325566	0.353311
chr6:33391535-33409924	459.308	1.37092	0.466274	2.94015	0.00328054	0.355535
chr11:134381644-134392353	102.248	-1.30299	0.443367	-2.93885	0.00329434	0.356079
chr8:8020662-8022391	45.2405	-1.42897	0.486219	-2.93894	0.00329337	0.356079
chr3:48164401-48174753	63.4001	1.41539	0.481818	2.93761	0.00330754	0.356555
chr4:76011199-76112802	1274.94	1.4297	0.486654	2.93782	0.00330528	0.356555
chr3:48157145-48188356	263.094	1.40392	0.478202	2.93584	0.00332649	0.358121
chr13:74231456-74259976	101.833	1.37389	0.468216	2.93432	0.00334281	0.358962
chr9:41356437-41358805	183.329	-1.08658	0.370306	-2.93429	0.00334315	0.358962
chr15:84884660-84975541	90.183	-1.0476	0.3578	-2.92788	0.00341279	0.362122
chr15:84884661-84975645	90.183	-1.0476	0.3578	-2.92788	0.00341279	0.362122
chr16:57976434-57987571	105.736	-1.25426	0.428147	-2.9295	0.00339504	0.362122
chr17:78216426-78223856	136.497	1.41897	0.484303	2.92993	0.00339042	0.362122
chr19:46189635-46203062	33.8552	1.4258	0.486661	2.92977	0.0033921	0.362122
chr20:9514360-9530524	353.447	1.40988	0.48108	2.93065	0.0033825	0.362122
chr3:157436788-157443628	366.763	1.40176	0.478622	2.92874	0.00340343	0.362122
chr6:36354641-36388387	319.705	1.2716	0.434232	2.92839	0.00340723	0.362122
chr6_GL000252v2_alt:4312692-4317164	3590.58	1.20048	0.409665	2.93039	0.0033854	0.362122
chrX:30305820-30309378	9.72605	-1.38982	0.47499	-2.92599	0.00343357	0.363851
chr8:71197438-71361860	390.709	-1.37497	0.470045	-2.92519	0.00344246	0.36416
chrX:30304205-30309598	13.4583	-1.4189	0.485107	-2.92492	0.00344547	0.36416
chr10:60778456-60783593	192.29	1.41861	0.485115	2.92427	0.00345268	0.364338
chr16:57976577-57987523	105.584	-1.25206	0.428209	-2.92396	0.00345615	0.364338
chr5:116574481-116591398	420.28	-1.33211	0.455728	-2.92304	0.00346632	0.364936
chr3:121431430-121546006	440.476	1.30998	0.448242	2.92248	0.0034726	0.365123
chr12:9557313-9576268	646.724	1.29778	0.44426	2.92122	0.00348665	0.365652
chr22:29313502-29319679	225.036	-1.32934	0.45501	-2.92157	0.00348274	0.365652
chr8:71197432-71362232	394.067	-1.37198	0.470358	-2.91688	0.00353546	0.370292
chr1:64203806-64244344	40.8877	1.41385	0.485028	2.91499	0.003557	0.370633
chr1:159062483-159076901	214.27	1.32282	0.453763	2.91522	0.00355434	0.370633
chr4:189193099-189204877	38.304	-1.35065	0.463329	-2.91509	0.00355588	0.370633
chr6:33400090-33403866	82.5829	1.40851	0.483144	2.91531	0.00355338	0.370633
chr15:78170913-78245688	268.299	-1.4133	0.484908	-2.91457	0.0035618	0.370656
chr6_GL000255v2_alt:1325429-1331004	169.652	-1.29962	0.446044	-2.91367	0.00357209	0.370774
chr6_GL000255v2_alt:1325429-1331006	169.652	-1.29962	0.446044	-2.91367	0.00357209	0.370774
chr12:32790744-32896840	5050.4	1.26749	0.435272	2.91194	0.00359195	0.372359
chr1:109712241-109718266	1800.25	-1.40933	0.484278	-2.91017	0.00361227	0.37256
chr1:109712254-109718266	1800.25	-1.40933	0.484278	-2.91017	0.00361227	0.37256
chr1:109712255-109718261	1800.25	-1.40933	0.484278	-2.91017	0.00361227	0.37256
chr12:32790853-32896756	5049.08	1.26717	0.435263	2.91127	0.00359966	0.37256
chr19:7742646-7747511	365.935	0.992416	0.341094	2.90951	0.00361998	0.372677
chr21:39751171-39788188	181.019	-1.2342	0.424227	-2.90928	0.0036226	0.372677
chr16:57372524-57382478	2728.38	-1.11966	0.385056	-2.90779	0.00363988	0.37398
chr1:39964210-39969966	242.814	1.07783	0.370811	2.90669	0.00365274	0.374826
chr11:40648223-41459636	1402.46	-1.20173	0.413718	-2.9047	0.0036761	0.376747
chr8:133048578-133102876	1199.36	1.02682	0.353718	2.90293	0.00369686	0.378396
chr8:16107877-16192791	3240.69	1.17854	0.406098	2.90212	0.00370651	0.378905
chr16:153891-166761	16.8061	-1.39109	0.479887	-2.89879	0.00374601	0.38223
chr6:33069161-33073633	1870.71	1.12579	0.388392	2.89859	0.00374846	0.38223
chr17:3673226-3696033	392.246	1.3298	0.459404	2.89462	0.00379622	0.386128
chr18:50375042-50392549	64.1244	1.38802	0.479467	2.89493	0.00379245	0.386128
chr2:100109844-100142739	299.431	1.17227	0.405196	2.89309	0.00381476	0.387528
chr12:4550514-4559682	352.659	1.40204	0.484842	2.89174	0.00383115	0.388422
chr16:20623485-20697744	4520.01	-1.40246	0.485016	-2.89158	0.00383315	0.388422
chr17:3673226-3696096	392.576	1.32815	0.459461	2.89067	0.00384417	0.388756
chr5:23951563-23979986	81.2493	-1.39849	0.483819	-2.89052	0.00384603	0.388756
chr12:27332853-27423308	2543.47	1.40559	0.486466	2.88939	0.00385994	0.389676
chr1:103687414-103696454	219.89	1.39783	0.484111	2.88741	0.00388428	0.39067
chr1:103687417-103696290	219.534	1.39741	0.484123	2.88647	0.00389587	0.39067
chr17:3673244-3696216	392.905	1.3265	0.459518	2.88673	0.0038927	0.39067
chr20:48642112-48642738	315.328	1.11497	0.386219	2.88688	0.00389083	0.39067
chr4:74097034-74099293	835.084	-1.06605	0.369357	-2.88624	0.0038987	0.39067
chrX:78747727-78757094	159.794	-1.17284	0.406323	-2.88647	0.00389595	0.39067
chr10:6012070-6062309	418.577	1.07018	0.370979	2.88475	0.00391723	0.392042
chr11:118161950-118176673	199.216	-1.24848	0.433195	-2.88204	0.00395116	0.39253
chr19:7739992-7747578	563.382	0.94512	0.327903	2.88232	0.0039476	0.39253
chr19:7739996-7747534	563.382	0.94512	0.327903	2.88232	0.0039476	0.39253
chr19:51367099-51368979	62.1434	-1.23131	0.427091	-2.88301	0.00393895	0.39253
chr2:233841892-233845799	88.5031	1.36683	0.474195	2.88241	0.00394646	0.39253
chr7:484106-496118	60.6116	-1.39403	0.483599	-2.88261	0.00394396	0.39253
chr8:123320501-123416350	4398.57	1.04142	0.361424	2.88143	0.00395879	0.392807
chr1:109713543-109717838	1302.03	-1.39447	0.484136	-2.88032	0.00397273	0.393227
chr19:50418940-50428587	289.106	1.37549	0.477501	2.88061	0.00396909	0.393227
chr1:40979334-41012563	1278.4	1.13077	0.392898	2.87802	0.00400185	0.393952
chr1:42930318-42958859	1292.57	1.06225	0.369059	2.87826	0.00399871	0.393952
chr1:60940238-60970776	144.303	0.933143	0.324163	2.87862	0.00399419	0.393952
chr12:4538882-4559019	616.739	1.39499	0.484554	2.87892	0.00399037	0.393952
chr17:3673226-3696404	393.929	1.32199	0.459371	2.87782	0.00400435	0.393952
chr17:3673599-3692002	338.203	1.32555	0.460715	2.87717	0.00401261	0.394286
chr12:45050900-45103107	240.645	-1.22406	0.425528	-2.87657	0.00402017	0.394551
chr12:4538929-4558970	609.977	1.39288	0.484513	2.8748	0.00404278	0.394744
chr19:51367097-51369003	63.0812	-1.23176	0.428364	-2.87549	0.00403396	0.394744
chr21:38256947-38301490	210.394	1.31476	0.457386	2.87452	0.00404648	0.394744
chr5:1878784-1881093	143.056	-1.2714	0.442112	-2.87574	0.00403086	0.394744
chrX:47624213-47630305	241.174	1.31419	0.457143	2.87478	0.00404307	0.394744
chr11:93721796-93721866	100.917	-1.08044	0.376015	-2.87341	0.00406067	0.395651
chr6:26017031-26017812	536.526	1.39718	0.486434	2.87229	0.00407503	0.396574
chr7:75769532-75789896	42.8377	1.39011	0.484753	2.86767	0.00413512	0.40194
chr11:113410571-113424651	67.9279	-1.21571	0.424189	-2.86596	0.00415747	0.403628
chr13:36168207-36214615	123.089	1.16201	0.405535	2.86537	0.00416523	0.40387
chr19:48637941-48646312	437.599	-1.04032	0.363113	-2.86501	0.00416993	0.40387
chr4:76074709-76112791	247.847	1.39383	0.486692	2.86388	0.00418487	0.404834
chr12:4538783-4560047	648.438	1.38779	0.484778	2.86272	0.00420018	0.404865
chr12:4538889-4560047	648.438	1.38779	0.484778	2.86272	0.00420018	0.404865
chr12:4538889-4560048	648.438	1.38779	0.484778	2.86272	0.00420018	0.404865
chr7:16775753-16779076	841.655	0.982687	0.343796	2.85834	0.00425858	0.410007
chr17:3672453-3696214	399.954	1.30799	0.458016	2.85578	0.00429314	0.412844
chr21:39745406-39802096	298.933	-1.16091	0.406571	-2.85537	0.00429872	0.412891
chr15:74720429-74725494	19.8125	1.37936	0.483195	2.85466	0.00430824	0.413103
chr15:74720719-74725491	17.5658	1.3796	0.483316	2.85445	0.00431112	0.413103
chr12:52446650-52452126	2125.46	1.3584	0.476077	2.85333	0.00432639	0.414076
chrX:30305673-30308488	7.05294	-1.34833	0.47265	-2.85271	0.00433486	0.414398
chr2:28708952-28736205	934.936	-1.05726	0.370676	-2.85225	0.00434107	0.414503
chr1:40983160-41011779	1046	1.11209	0.390147	2.85045	0.00436576	0.415555
chr1:93992836-94121132	900.162	1.3252	0.464929	2.85032	0.00436747	0.415555
chr19:51642552-51646801	129.076	1.33406	0.467936	2.85095	0.00435882	0.415555
chr15:78170853-78234525	261.864	-1.38148	0.484918	-2.8489	0.00438707	0.416931
chr1:40979754-41012064	1185.87	1.12185	0.394166	2.84614	0.00442531	0.420073
chr17:27756765-27800499	124.752	1.35701	0.477286	2.84318	0.00446656	0.423492
chr16:57810636-57816946	22.2909	-1.28924	0.454186	-2.83858	0.00453147	0.429145
chr15:85210030-85210313	39.3471	-1.27223	0.448519	-2.83651	0.00456096	0.431434
chr6_GL000256v2_alt:4840230-4858622	476.279	1.32649	0.467762	2.83582	0.00457078	0.431859
chr15:93043405-93073710	2901.44	-0.953177	0.336312	-2.8342	0.00459405	0.432688
chr15:93043416-93073680	2900.53	-0.95292	0.336279	-2.83372	0.00460091	0.432688
chr17:35983290-35987004	1305.68	-1.15339	0.406976	-2.83405	0.00459625	0.432688
chr3:44799186-44853021	321.089	1.34057	0.47293	2.83461	0.00458811	0.432688
chr17:35983293-35986758	1304.71	-1.15346	0.407139	-2.83308	0.00461024	0.433063
chr11:322185-322727	49.6126	-1.20617	0.425932	-2.83183	0.00462823	0.434062
chr11:28020619-28108308	465.397	1.18525	0.418797	2.83012	0.004653	0.434062
chr19:7742849-7747518	291.303	1.0697	0.377967	2.83015	0.00465263	0.434062
chr19:51612090-51646800	381.051	1.24333	0.43925	2.83058	0.00464634	0.434062
chr19:51612090-51646889	381.051	1.24333	0.43925	2.83058	0.00464634	0.434062
chr2:37344708-37373321	591.263	1.34425	0.474912	2.83053	0.00464704	0.434062
chr1:23870526-23959059	291.975	1.36962	0.484124	2.82907	0.00466836	0.434838
chr12:77021246-77065580	149.256	1.22973	0.43511	2.82625	0.00470959	0.434838
chr12:77021247-77065563	149.256	1.22973	0.43511	2.82625	0.00470959	0.434838
chr16:84191137-84197166	93.1587	-1.14014	0.403294	-2.82706	0.0046977	0.434838
chr16:84191178-84197165	93.1587	-1.14014	0.403294	-2.82706	0.0046977	0.434838
chr2:37344573-37373322	591.982	1.34235	0.474871	2.82676	0.0047021	0.434838
chr20:3686969-3707128	1287.64	1.1362	0.401914	2.82697	0.00469911	0.434838
chr20:3686971-3707128	1287.64	1.1362	0.401914	2.82697	0.00469911	0.434838
chr5:163483064-163494034	64.5765	1.3621	0.481896	2.82654	0.00470545	0.434838
chr15:93043415-93073148	2895.1	-0.950601	0.336597	-2.82416	0.00474054	0.4367
chr4:87657092-87673039	18.3453	1.34195	0.475113	2.82448	0.00473567	0.4367
chr6:26251650-26252075	1866.83	1.37064	0.485522	2.82303	0.00475718	0.437736
chr6:168307222-168319710	158.008	-1.30616	0.462866	-2.8219	0.00477403	0.438788
chr2:28709324-28736192	923.435	-1.04591	0.370802	-2.82068	0.00479224	0.439391
chr4:121758932-121765185	7.25072	1.33705	0.473951	2.82108	0.00478622	0.439391
chr6_GL000256v2_alt:4848789-4852564	84.1017	1.36377	0.483545	2.82037	0.00479684	0.439391
chr5:111071691-111076131	71.4133	-1.2563	0.445543	-2.81969	0.00480694	0.439818
chr19:7743038-7747511	280.209	1.06312	0.377407	2.81691	0.00484888	0.442657
chr6:168292829-168319754	194.792	-1.27279	0.451787	-2.81723	0.00484401	0.442657
chr12:114408195-114409614	35.7301	-1.22881	0.436321	-2.8163	0.00485809	0.442999
chr16:23678970-23681054	75.2913	1.33863	0.475489	2.81528	0.00487355	0.443585
chr19:49054273-49055740	22.2915	-1.29475	0.459983	-2.81479	0.00488094	0.443585
chr6_GL000252v2_alt:4308547-4317132	4502.34	1.12302	0.398958	2.81488	0.00487949	0.443585
chr1:161671977-161674824	887.601	1.0614	0.377523	2.81149	0.00493127	0.446624
chr11:60455858-60464312	443.262	1.3619	0.484474	2.81109	0.00493734	0.446624
chr19:19538247-19546659	153.341	1.32349	0.470974	2.81012	0.00495233	0.446624
chr22:38468061-38483447	1266.26	0.827084	0.294261	2.81072	0.00494312	0.446624
chr6:35805292-35819447	45.3817	1.35837	0.483392	2.81008	0.00495294	0.446624
chr6_GL000255v2_alt:3190422-3197688	151.476	1.1774	0.418988	2.8101	0.00495266	0.446624
chrX:12906638-12922202	320.627	1.22365	0.435357	2.81069	0.00494359	0.446624
chr1:60954053-60970745	81.6115	1.12493	0.400449	2.80917	0.00496701	0.447395
chr2:112645856-112663827	3354	0.923463	0.328939	2.8074	0.00499428	0.449352
chr12:27368335-27420590	1396.66	1.36504	0.486428	2.80627	0.00501194	0.450104
chr19:51611527-51646898	398.458	1.22791	0.437633	2.80579	0.0050193	0.450104
chr6:24804284-24910967	2654.99	0.99472	0.354487	2.80608	0.00501479	0.450104
chr8:68911802-69104190	70.911	1.12968	0.402714	2.80516	0.00502919	0.450493
chr21:39597146-39599656	61.5769	-1.32515	0.472691	-2.80342	0.00505636	0.452427
chr17:3672198-3696096	407.424	1.27835	0.456387	2.80101	0.00509425	0.454814
chr6:169175305-169182740	148.065	1.34447	0.479954	2.80126	0.00509038	0.454814
chr15:40642932-40646857	30.5475	1.36111	0.486241	2.79925	0.00512207	0.456292
chr6_GL000255v2_alt:4585943-4604310	404.508	1.30913	0.467649	2.79938	0.00512008	0.456292
chr19:35329168-35347355	479.249	1.34926	0.482347	2.79729	0.00515327	0.457563
chr19:35329175-35347355	479.249	1.34926	0.482347	2.79729	0.00515327	0.457563
chr19:35329186-35347355	479.249	1.34926	0.482347	2.79729	0.00515327	0.457563
chr19:19538264-19546659	153.187	1.31803	0.471472	2.79556	0.00518092	0.459515
chr6:27890634-27893106	1561.23	1.32864	0.475336	2.79517	0.00518728	0.459576
chr12:49323254-49324416	79.1659	1.35125	0.483793	2.79302	0.00522177	0.460231
chr3:108380368-108529322	74.2569	1.23931	0.443561	2.794	0.0052061	0.460231
chr7:103374206-103443196	1419.44	-1.29261	0.46287	-2.79259	0.00522873	0.460231
chr7:103374260-103443196	1417.24	-1.29241	0.462798	-2.7926	0.00522859	0.460231
chr7:103374265-103443194	1417.24	-1.29241	0.462798	-2.7926	0.00522859	0.460231
chr7:143754627-143754730	26.8963	-1.26554	0.453129	-2.79288	0.00522404	0.460231
chr1:111483347-111503488	310.405	0.959498	0.343976	2.78943	0.00528008	0.46185
chr1:149785658-149793020	379.284	1.24379	0.445905	2.78936	0.00528131	0.46185
chr12:45014671-45051099	171.483	-1.246	0.446581	-2.79009	0.00526935	0.46185
chr12:49323254-49324392	78.81	1.34981	0.483824	2.78988	0.00527277	0.46185
chr17:35983658-35986649	1277.16	-1.13818	0.407859	-2.79061	0.00526084	0.46185
chr5:56099881-56116951	25.5668	1.29541	0.464143	2.79097	0.00525503	0.46185
chr17:35983686-35986675	1275.48	-1.1373	0.407846	-2.78856	0.00529425	0.462482
chr17:35983655-35986710	1279.6	-1.13783	0.408102	-2.78809	0.0053019	0.462652
chr1:11909807-11909927	9.90816	-1.3552	0.486554	-2.7853	0.00534787	0.463368
chr1:160367066-160372848	7.92415	1.33841	0.48055	2.78516	0.00535012	0.463368
chr11:73395558-73396436	86.6142	1.23443	0.443101	2.78589	0.00533808	0.463368
chr12:49323256-49324380	78.6702	1.3477	0.483789	2.78571	0.00534105	0.463368
chr12:49323272-49324365	78.6702	1.3477	0.483789	2.78571	0.00534105	0.463368
chr5:135559576-135634874	4949.38	-1.02348	0.367275	-2.78669	0.00532492	0.463368
chr6:168306903-168319722	178.317	-1.26406	0.453631	-2.78655	0.00532727	0.463368
chr11:120111274-120138453	4359.77	-0.927959	0.333342	-2.78381	0.00537253	0.463451
chr16:87830022-87863639	1883.04	1.34264	0.482235	2.7842	0.00536592	0.463451
chr6:44158810-44184402	483.209	-1.1157	0.400796	-2.78372	0.00537394	0.463451
chr9:133725121-133739924	119.001	-1.11225	0.399429	-2.7846	0.00535941	0.463451
chr11:1864176-1866667	171.136	-1.13722	0.408757	-2.78213	0.00540028	0.464592
chr13:60144697-60153505	18.3788	1.3356	0.480044	2.78225	0.00539838	0.464592
chr8:23841914-23854807	1378.79	1.23451	0.443767	2.78189	0.00540436	0.464592
chr2:28722439-28736109	847.511	-1.05047	0.377739	-2.78095	0.00542002	0.465444
chr10:6012796-6062290	372.835	1.01551	0.365282	2.78007	0.00543464	0.465713
chr6:35805293-35824075	53.1165	1.34473	0.483677	2.78022	0.00543218	0.465713
chrX:12906619-12923169	359.462	1.21291	0.436481	2.77884	0.00545536	0.466995
chr7:1620653-1621405	9.66616	-1.29025	0.464425	-2.77817	0.00546652	0.467457
chr11:18412330-18451243	56.8391	1.35174	0.486711	2.77729	0.00548138	0.467938
chr17:35983655-36001614	1285.72	-1.13153	0.407493	-2.77681	0.00548947	0.467938
chr17:35983655-36002054	1285.72	-1.13153	0.407493	-2.77681	0.00548947	0.467938
chr1:202331656-202341980	432.026	1.33312	0.480191	2.77624	0.0054992	0.468049
chr5:117455262-117479368	28.6254	-1.26424	0.455409	-2.77605	0.00550232	0.468049
chr1:39955129-39969966	385.242	0.962369	0.34703	2.77316	0.00555151	0.470504
chr1:39955149-39969966	385.242	0.962369	0.34703	2.77316	0.00555151	0.470504
chr12:49323235-49324296	78.2507	1.34124	0.483682	2.77299	0.00555439	0.470504
chr6:24806322-24935960	2913.08	1.01596	0.366313	2.77349	0.00554588	0.470504
chr10:133273304-133276868	259.351	1.33603	0.482044	2.77159	0.0055784	0.471703
chr12:12979836-12984645	292.807	1.27189	0.458975	2.77114	0.005586	0.471703
chr19:49055792-49065076	453.293	-1.17253	0.423086	-2.77138	0.00558191	0.471703
chr2:4628221-4656215	88.2081	-1.33453	0.481707	-2.77042	0.00559842	0.472259
chr1:163072043-163074816	290.681	1.14791	0.414427	2.76987	0.00560787	0.472565
chr6:116118922-116126133	1517.14	1.12847	0.407586	2.76866	0.00562873	0.473339
chr8:39913283-39928431	177.233	1.30327	0.470703	2.76877	0.00562687	0.473339
chr5:914558-919357	242.737	1.34269	0.485183	2.76739	0.00565071	0.474695
chr5:135570682-135579279	4776.4	-1.01713	0.367736	-2.76593	0.00567614	0.476337
chr15:51312226-51338581	8.16462	1.29883	0.469689	2.7653	0.00568704	0.476759
chr21:40010998-40847139	754.325	-1.26362	0.457132	-2.76423	0.00570569	0.476843
chr5:139869537-139904310	745.007	-1.26237	0.456642	-2.76447	0.00570157	0.476843
chr7:115939948-116030744	1192.49	1.03689	0.375069	2.76453	0.0057004	0.476843
chr19:17523300-17549811	326.827	1.32472	0.479456	2.76297	0.00572784	0.477903
chr22:38468077-38481635	492.593	0.91556	0.331424	2.7625	0.00573607	0.477903
chr5:135570685-135579064	4772.17	-1.01649	0.367949	-2.76259	0.00573446	0.477903
chr15:40161022-40176621	107.442	1.32452	0.479574	2.76186	0.00574727	0.478345
chr1:7693123-7694844	24.9726	-1.21543	0.440198	-2.7611	0.00576069	0.47897
chr1:157676481-157700857	313.55	1.33082	0.482191	2.75995	0.00578094	0.47967
chr6:27808120-27808651	899.299	1.33979	0.485432	2.75999	0.00578032	0.47967
chr16:87830022-87869488	2085.33	1.32943	0.481795	2.75933	0.00579206	0.479735
chr7:103374206-103446177	1470.94	-1.27958	0.463801	-2.75891	0.00579947	0.479735
chr7:103374211-103446177	1470.94	-1.27958	0.463801	-2.75891	0.00579947	0.479735
chr19:35867898-35879526	60.1951	-1.03713	0.375981	-2.75845	0.00580757	0.479915
chr19:35329211-35346929	460.436	1.32958	0.482108	2.75786	0.00581816	0.480301
chr1:40981936-40996357	402.013	1.11948	0.406479	2.7541	0.00588543	0.480471
chr1:64215452-64244340	29.7687	1.33655	0.485271	2.75424	0.00588288	0.480471
chr11:59107184-59127410	642.162	1.32335	0.480046	2.75672	0.00583843	0.480471
chr11:59107236-59127394	642.162	1.32335	0.480046	2.75672	0.00583843	0.480471
chr3:46880244-46903795	555.008	-0.985721	0.357656	-2.75606	0.00585026	0.480471
chr4:76021119-76023497	745.635	1.33955	0.486139	2.7555	0.00586032	0.480471
chr5:163483175-163494058	55.7187	1.32482	0.480631	2.75642	0.00584383	0.480471
chr6:100427117-100437484	52.6198	-1.24378	0.451437	-2.75516	0.00586641	0.480471
chr7:31052460-31111475	1116.97	-1.17255	0.425589	-2.75513	0.00586687	0.480471
chrX:66021739-66040125	2021.77	0.973836	0.353484	2.75497	0.00586979	0.480471
chrX:66021768-66040060	2021.27	0.973447	0.353449	2.75414	0.00588472	0.480471
chrX:66021737-66040107	2021.92	0.973461	0.353548	2.75341	0.00589785	0.481001
chr1:143874749-143883733	321.808	1.2353	0.448764	2.75267	0.00591116	0.481602
chr2:88067861-88112484	699.843	-1.26522	0.459874	-2.75123	0.00593717	0.482802
chr3:186079169-186080947	276.859	-0.920807	0.334693	-2.7512	0.0059378	0.482802
chrX:47628121-47629952	63.1168	1.26937	0.461507	2.75048	0.00595082	0.483302
chrX:111245102-111270523	1011.61	-1.05172	0.382416	-2.7502	0.00595588	0.483302
chr18:4264632-4295405	1771.2	1.28927	0.468872	2.74973	0.0059644	0.48351
chr1:157676480-157700738	312.863	1.32598	0.48234	2.74906	0.00597661	0.483665
chr22:44243666-44312851	85.7415	1.22422	0.445338	2.74897	0.00597824	0.483665
chr11:18412717-18451127	53.4581	1.3371	0.486712	2.74721	0.00601055	0.48531
chr3:46882248-46903755	535.697	-0.996705	0.362785	-2.74737	0.00600756	0.48531
chr1:42926795-42931206	1464.61	1.20504	0.438812	2.74614	0.00603001	0.486397
chr12:69348385-69350506	1533.19	1.30445	0.475161	2.74529	0.00604582	0.486813
chr2:101998994-102028417	125.071	1.22975	0.447963	2.74521	0.00604718	0.486813
chr9:114902843-114930417	445.512	1.00262	0.365393	2.74395	0.0060704	0.488198
chr2:237421419-237425276	33.3216	1.33492	0.486704	2.74279	0.00609202	0.48945
chr1:39955144-39969601	357.176	0.956467	0.348945	2.74103	0.00612473	0.491591
chr12:52468515-52473785	507.838	1.26929	0.463396	2.73911	0.00616067	0.49353
chr5:135579184-135634852	166.297	-1.09781	0.400793	-2.73908	0.00616106	0.49353
chr1:47250138-47314147	725.672	1.20821	0.441292	2.7379	0.00618338	0.494109
chr2:105251301-105253144	18.7219	1.3133	0.479657	2.73799	0.00618154	0.494109
chr6:116119025-116125900	1484.71	1.12893	0.41236	2.73773	0.00618657	0.494109
chr2:29061691-29074261	62.7186	-1.10233	0.402825	-2.73649	0.00620979	0.495112
chr6_GL000255v2_alt:4594489-4598264	38.7301	1.32941	0.485822	2.73641	0.00621134	0.495112
chr6_GL000252v2_alt:3395209-3399299	104.006	-1.03301	0.37756	-2.73602	0.00621873	0.495214
chr1:47250141-47314140	725.519	1.20749	0.441406	2.73556	0.00622739	0.495416
chr4:87568034-87732370	174	1.20568	0.440819	2.73509	0.00623638	0.495645
chr10:75402896-75407695	86.3036	-0.968253	0.354062	-2.7347	0.00624372	0.495743
chr12:69353492-69354225	2204.44	1.2796	0.46825	2.73274	0.00628105	0.498219
chr15:38524069-38534655	145.777	1.15304	0.422163	2.73127	0.00630916	0.499471
chr5:138285572-138331794	77.1612	1.31477	0.481327	2.73156	0.0063036	0.499471
chr2:88067779-88113387	781.3	-1.25537	0.459694	-2.73089	0.00631641	0.499557
chr6:27892698-27893185	1319.47	1.2908	0.472801	2.73011	0.00633132	0.500248
chr21:38256740-38307357	244.411	1.24128	0.454861	2.72892	0.00635414	0.501075
chr9:33220978-33248566	37.421	1.20799	0.442647	2.72902	0.00635229	0.501075
chr19:50418940-50428124	233.28	1.29767	0.475634	2.72831	0.00636607	0.501527
chr1:47250621-47313135	718.719	1.20404	0.441603	2.72653	0.00640043	0.502612
chr1:161513175-161605099	10728	1.06364	0.390271	2.72539	0.00642256	0.502612
chr11:102783675-102836766	752.409	1.32374	0.48589	2.72437	0.00644251	0.502612
chr12:69348340-69354234	4438.56	1.27498	0.467892	2.72494	0.00643139	0.502612
chr16:152686-154503	10.5018	-1.32066	0.484492	-2.72586	0.0064134	0.502612
chr19:51611930-51645545	284.045	1.19281	0.437876	2.72408	0.00644804	0.502612
chr3:184276034-184292350	10.6295	-1.32193	0.485098	-2.72508	0.00642855	0.502612
chr5:138285264-138331835	81.9008	1.3125	0.481775	2.7243	0.00644375	0.502612
chr5:138285269-138331827	81.9008	1.3125	0.481775	2.7243	0.00644375	0.502612
chr7:75769532-75772257	40.4916	1.31314	0.481618	2.72651	0.00640086	0.502612
chr7:103374377-103421522	1276.81	-1.26791	0.464973	-2.72684	0.00639435	0.502612
chr18:2034678-2239880	62.094	1.32462	0.486345	2.72362	0.00645717	0.50284
chr1:143874776-143876000	93.4396	1.25748	0.462116	2.72113	0.00650588	0.503639
chr1:143874792-143883578	318.893	1.22336	0.450038	2.71835	0.00656087	0.503639
chr1:221827665-221840666	33.7284	1.32374	0.48645	2.72122	0.00650411	0.503639
chr11:69012430-69018447	152.692	-1.00858	0.371045	-2.7182	0.00656373	0.503639
chr14:106005096-106005574	1339.35	1.32394	0.486698	2.72026	0.00652306	0.503639
chr18:4264632-4293469	1495.27	1.27535	0.468906	2.71984	0.00653128	0.503639
chr19:17523300-17552023	374.211	1.30959	0.481624	2.71911	0.00654586	0.503639
chr19:17523300-17552026	374.211	1.30959	0.481624	2.71911	0.00654586	0.503639
chr19:17523300-17553839	430.314	1.31312	0.483166	2.71774	0.00657304	0.503639
chr2:33134596-33399506	9346.87	1.17581	0.432279	2.72002	0.00652781	0.503639
chr2:33134624-33399357	9346.03	1.17581	0.432267	2.72011	0.00652605	0.503639
chr2:33134638-33399509	9346.87	1.17581	0.432279	2.72002	0.00652781	0.503639
chr2:33134656-33399363	9344.84	1.17579	0.432249	2.72015	0.00652514	0.503639
chr2:33291483-33309482	758.903	1.22125	0.449314	2.71803	0.00656727	0.503639
chr22:38474328-38482922	857.222	0.800081	0.294323	2.71837	0.00656042	0.503639
chr8:39902374-39928426	180.29	1.27293	0.468242	2.71854	0.00655711	0.503639
chr9:133532163-133575519	360.445	1.03899	0.382048	2.71952	0.00653759	0.503639
chr1:161258726-161285450	189.95	-0.982641	0.361799	-2.71598	0.00660792	0.504812
chr22:18527801-18528936	27.7389	-1.28708	0.473816	-2.7164	0.00659952	0.504812
chr6:159218296-159226554	71.0007	1.31937	0.48576	2.7161	0.0066056	0.504812
chr9:133534308-133575519	359.911	1.03693	0.381825	2.71572	0.00661325	0.504812
chr15:38502852-38504981	176.185	0.944988	0.348154	2.71428	0.00664197	0.505575
chr18:4264601-4293365	1491.39	1.27306	0.468978	2.71454	0.00663685	0.505575
chr2:33291647-33398688	3788.33	1.18664	0.437137	2.71457	0.00663628	0.505575
chr12:114408204-114409999	50.0138	-1.16988	0.431224	-2.71294	0.00666897	0.506679
chr5:91313056-91314402	22.2463	1.32015	0.486567	2.71319	0.00666393	0.506679
chr1:23870525-23913362	278.622	1.31994	0.486679	2.71214	0.006685	0.506947
chr19:49061139-49063867	276.319	-1.18572	0.437187	-2.71216	0.00668473	0.506947
chr2:112651945-112659327	1309.01	0.860792	0.317428	2.71177	0.0066924	0.507013
chrX:155997580-156010817	59.8522	1.25359	0.462379	2.71117	0.00670463	0.507013
chrX:155997705-156010817	59.8522	1.25359	0.462379	2.71117	0.00670463	0.507013
chr11:60455850-60468892	952.83	1.3112	0.483888	2.70972	0.00673392	0.507807
chr17:41720812-41734644	238.646	-1.11764	0.412453	-2.70973	0.00673377	0.507807
chr19:17523300-17545357	272.029	1.29644	0.478357	2.71019	0.00672438	0.507807
chr3:46877745-46903794	577.109	-0.974054	0.359671	-2.70818	0.0067653	0.509226
chr4:83295343-83334782	232.21	1.24527	0.459772	2.70846	0.00675972	0.509226
chr12:12947164-12948577	25.4268	1.31578	0.486121	2.70669	0.00679572	0.510094
chr18:3878179-3897069	383.215	1.28571	0.474953	2.70702	0.00678898	0.510094
chr6:89177503-89217777	14.9475	-1.31624	0.486257	-2.70688	0.00679198	0.510094
chr16:27403101-27450794	439.978	1.28868	0.47634	2.70537	0.00682283	0.510711
chr21:44921072-44927902	69.7996	1.2698	0.469276	2.70588	0.00681241	0.510711
chr5:138285691-138331180	73.3097	1.30651	0.482908	2.7055	0.00682012	0.510711
chr1:206767601-206772494	99.1374	1.26807	0.468831	2.70475	0.00683568	0.5112
chr1:205455928-205469024	25.4633	1.28773	0.476609	2.70185	0.00689545	0.514069
chr4:176213672-176269222	25.3326	-1.29949	0.480864	-2.70241	0.00688394	0.514069
chr6:41267925-41286665	101.728	1.24966	0.462505	2.70193	0.0068938	0.514069
chr8:2140742-2145438	93.5843	-1.25856	0.465847	-2.70166	0.0068994	0.514069
chr1:37692480-37709713	378.278	1.30268	0.482439	2.70019	0.00692996	0.515871
chr17:74837098-74837908	86.5594	1.18538	0.439138	2.69934	0.00694772	0.516719
chr12:31791188-31792241	29.4526	-1.21242	0.449357	-2.69811	0.00697348	0.51816
chr1:161505429-161519568	4017.27	1.04557	0.387696	2.69689	0.006999	0.51836
chr10:48156557-48274870	838.792	-1.2997	0.48195	-2.69676	0.00700175	0.51836
chr10:48156558-48274898	838.792	-1.2997	0.48195	-2.69676	0.00700175	0.51836
chr4:83295319-83335153	233.747	1.24042	0.459866	2.69735	0.00698941	0.51836
chr11:60177018-60179965	1341.82	1.14864	0.426017	2.69623	0.0070129	0.518712
chr1:37692417-37709719	378.481	1.29998	0.482449	2.69455	0.00704835	0.519185
chr16:22814176-22916338	491.028	1.2388	0.459767	2.69441	0.00705132	0.519185
chr6:27871844-27872321	699.384	1.3028	0.483392	2.69513	0.00703609	0.519185
chr6:31943672-31945672	549.214	1.20746	0.448037	2.695	0.00703883	0.519185
chr6:36366193-36387783	243.479	1.20499	0.447038	2.6955	0.00702825	0.519185
chr6:36366358-36387716	241.046	1.20478	0.447219	2.69395	0.00706118	0.519439
chr1:183560245-183564051	264.538	1.08325	0.402664	2.69021	0.00714062	0.521098
chr10:48684875-48736242	779.664	1.18196	0.439723	2.68796	0.00718905	0.521098
chr14:59510429-59576831	214.886	1.30901	0.486297	2.6918	0.00710673	0.521098
chr15:30362057-30393360	321.866	-0.872575	0.324826	-2.68628	0.00722515	0.521098
chr16:27427243-27450485	312.214	1.2918	0.480683	2.68742	0.00720063	0.521098
chr17:6444442-6449938	76.0645	1.30783	0.485783	2.69221	0.00709798	0.521098
chr17:30196376-30235936	121.847	1.30396	0.485346	2.68666	0.00721705	0.521098
chr19:7743174-7747511	248.834	1.06655	0.39639	2.69067	0.00713089	0.521098
chr20:33298712-33307966	50.09	1.30743	0.486646	2.68661	0.00721805	0.521098
chr22:30263867-30265818	33.2419	1.30248	0.484189	2.69002	0.00714475	0.521098
chr3:3069736-3109980	142.093	1.15174	0.428072	2.69054	0.00713376	0.521098
chr3:3090172-3109980	109.207	1.22088	0.453429	2.69254	0.00709097	0.521098
chr3:46883356-46903794	527.354	-0.980254	0.364303	-2.69077	0.00712881	0.521098
chr3:170359622-170396835	7640.3	1.07556	0.400146	2.68791	0.00719012	0.521098
chr4:83292460-83334882	373.272	1.22385	0.455578	2.68638	0.00722309	0.521098
chr4:83292460-83335153	373.272	1.22385	0.455578	2.68638	0.00722309	0.521098
chr4:121759363-121765427	6.6151	1.26676	0.471394	2.68726	0.00720413	0.521098
chr7:139829152-140020323	3637.92	0.94098	0.350029	2.68829	0.00718187	0.521098
chr7:139829223-140020293	3637.03	0.941018	0.350026	2.68843	0.00717899	0.521098
chr7:139829253-140020279	3636.73	0.941382	0.349992	2.68973	0.00715104	0.521098
chr7:139829263-140020325	3637.92	0.94098	0.350029	2.68829	0.00718187	0.521098
chr9:33385457-33402645	810.428	-1.30136	0.483865	-2.68952	0.00715552	0.521098
chr1:1420244-1422691	132.122	-1.07709	0.401466	-2.68289	0.00729888	0.523555
chr1:143874755-143883357	298.072	1.21036	0.451355	2.68161	0.00732686	0.523555
chr1:197552254-197775192	13545.1	1.15839	0.432049	2.68116	0.00733671	0.523555
chr1:197552254-197775325	13560.9	1.1586	0.431987	2.68203	0.00731767	0.523555
chr12:27368316-27377503	351.533	1.30497	0.48671	2.6812	0.0073359	0.523555
chr2:163749572-164352223	291.714	-1.28755	0.47992	-2.68285	0.00729979	0.523555
chr4:109940775-109943972	268.696	-1.14567	0.426884	-2.68381	0.00727888	0.523555
chr4:177343003-177357032	69.5543	1.26762	0.472442	2.68312	0.0072938	0.523555
chr6:36366194-36388387	247.028	1.20183	0.448214	2.68137	0.00733204	0.523555
chr7:139829272-140016829	3502.9	0.943106	0.351453	2.68345	0.00728671	0.523555
chr9:33385360-33402586	814.748	-1.29842	0.483701	-2.68435	0.0072671	0.523555
chr9:133534852-133575518	352.841	1.02413	0.3819	2.68166	0.00732576	0.523555
chr1:150713727-150720888	31.0694	1.30246	0.486637	2.67645	0.00744057	0.523747
chr1:197552254-197735637	11297	1.14997	0.429153	2.67963	0.00737038	0.523747
chr10:48156558-48251757	825.233	-1.29265	0.483042	-2.67606	0.00744925	0.523747
chr12:27244174-27325959	13054.8	1.18382	0.442307	2.67646	0.00744047	0.523747
chr12:114408190-114410012	50.1536	-1.15645	0.431738	-2.67858	0.00739346	0.523747
chr15:88252729-88271066	135.16	-1.07219	0.400109	-2.67975	0.00736765	0.523747
chr17:41722639-41734644	236.185	-1.11121	0.415144	-2.6767	0.00743521	0.523747
chr17:74579364-74592283	18.0639	-1.29593	0.484248	-2.67618	0.00744677	0.523747
chr19:17527237-17553639	416.535	1.29797	0.484904	2.67676	0.00743377	0.523747
chr19:17527262-17552030	360.724	1.29542	0.483848	2.67732	0.0074213	0.523747
chr19:17527277-17553634	416.535	1.29797	0.484904	2.67676	0.00743377	0.523747
chr22:42554014-42574165	7471.18	-1.24834	0.466187	-2.67776	0.00741155	0.523747
chr22:42554020-42574055	7360.56	-1.24749	0.465774	-2.67831	0.00739952	0.523747
chr6:34514888-34529552	58.2324	1.30258	0.486352	2.67826	0.00740056	0.523747
chrUn_GL000220v1:113347-118417	836393	-1.2522	0.467726	-2.6772	0.00742402	0.523747
chrY:57184100-57197337	58.2	1.24124	0.463768	2.67642	0.00744144	0.523747
chrY:57184225-57197337	58.2	1.24124	0.463768	2.67642	0.00744144	0.523747
chr16:84192557-84197053	78.76	-1.1111	0.415246	-2.67576	0.00745589	0.52376
chr1:46811072-46818842	633.411	1.09109	0.408278	2.67243	0.00753042	0.528302
chr7:498308-519394	2418.59	-1.08377	0.405558	-2.67229	0.00753357	0.528302
chr1:197735657-197775696	2463.74	1.19381	0.447358	2.66857	0.00761738	0.529851
chr16:28931938-28939346	135.646	1.29833	0.486158	2.6706	0.00757158	0.529851
chr16:28931956-28939342	135.468	1.29781	0.486164	2.6695	0.00759641	0.529851
chr16:28931967-28938963	128.542	1.29876	0.486314	2.67063	0.00757088	0.529851
chr19:859689-863238	5755.07	-1.16291	0.43578	-2.66856	0.00761764	0.529851
chr19:17527303-17552024	360.57	1.29152	0.483995	2.66845	0.00762019	0.529851
chr2:2895047-3126026	313.792	1.28485	0.481214	2.67001	0.00758483	0.529851
chr20:56630881-56638275	2754.5	-0.993684	0.372477	-2.66778	0.00763553	0.529851
chr6:20437820-20440178	113.805	1.09115	0.409012	2.66777	0.00763568	0.529851
chr6:136231023-136250324	74.9435	1.26981	0.476021	2.66755	0.00764063	0.529851
chr6:136231029-136250311	74.9435	1.26981	0.476021	2.66755	0.00764063	0.529851
chr9:33218364-33248552	37.6025	1.1835	0.443646	2.66766	0.00763809	0.529851
chr9:38804006-38851916	14.9782	-1.28463	0.481546	-2.66772	0.00763674	0.529851
chr16:27402161-27450558	470.003	1.27194	0.477067	2.66617	0.007672	0.530664
chr19:17527290-17551960	360.113	1.29046	0.483992	2.66628	0.00766962	0.530664
chr6_GL000251v2_alt:3423076-3429511	3032.67	1.16615	0.437315	2.66661	0.00766202	0.530664
chr11:76759915-76768223	56.8084	-1.29558	0.485998	-2.66582	0.00768002	0.530766
chr12:12979836-12984012	260.657	1.22951	0.461427	2.66459	0.0077083	0.531361
chr16:27402173-27450073	439.326	1.27023	0.476616	2.6651	0.00769648	0.531361
chr2:131286756-131292554	73.3489	-1.28212	0.481136	-2.66478	0.00770395	0.531361
chr1:157678320-157698013	207.522	1.2819	0.481429	2.6627	0.00775172	0.532718
chr1:160537072-160571458	1994.86	1.0494	0.394289	2.6615	0.00777931	0.532718
chr11:70324870-70327209	1014.33	1.18632	0.445439	2.66326	0.00773871	0.532718
chr12:27244292-27322701	10722.1	1.15283	0.433103	2.66178	0.00777281	0.532718
chr13:44400249-44405885	819.504	-0.92606	0.347843	-2.66229	0.00776108	0.532718
chr16:769427-782926	49.3393	1.26334	0.47468	2.66145	0.00778055	0.532718
chr3:3091803-3109980	105.455	1.21681	0.45711	2.66196	0.0077688	0.532718
chr7:157614022-157618765	51.8342	-1.10588	0.41533	-2.66264	0.00775302	0.532718
chr11:134381644-134387887	67.7357	-1.2068	0.453742	-2.65966	0.00782201	0.535105
chr1:161505429-161518558	3110.85	1.03117	0.387965	2.6579	0.00786297	0.535619
chr17:6444440-6451065	139.335	1.29385	0.486682	2.65851	0.00784867	0.535619
chr17:6444445-6451055	139.157	1.29328	0.486681	2.65735	0.00787577	0.535619
chr19:19255640-19262796	27.649	-1.24239	0.46752	-2.65741	0.00787427	0.535619
chr3:20169485-20186206	118.624	1.25979	0.473843	2.65867	0.00784494	0.535619
chr6_GL000251v2_alt:3423420-3429511	3019.68	1.16404	0.437926	2.65808	0.00785877	0.535619
chr9:34661902-34666029	279.735	-0.997483	0.3753	-2.65783	0.00786459	0.535619
chr3:192515021-192516573	10.8164	-1.29206	0.486278	-2.65705	0.00788287	0.535652
chr11:61615035-61639449	167.821	1.26358	0.475899	2.65515	0.00792721	0.53639
chr12:69348383-69353495	2252.95	1.24481	0.468925	2.65461	0.00794005	0.53639
chr14:49783827-49832253	110914	1.22361	0.460808	2.65536	0.0079224	0.53639
chr15:30361592-30393549	334.172	-0.861226	0.324317	-2.65551	0.00791887	0.53639
chr2:32946971-33399359	11171.4	1.16433	0.438474	2.65541	0.00792111	0.53639
chr2:32947301-33399506	11155.5	1.16372	0.438334	2.65488	0.00793363	0.53639
chr20:43667113-43716318	455.182	1.29175	0.486408	2.65568	0.00791476	0.53639
chr20:43667156-43716496	455.868	1.29095	0.486408	2.65405	0.00795325	0.536834
chr3:3092012-3109983	105.138	1.21286	0.457158	2.65304	0.00797701	0.53799
chr7:115941755-116159896	1591.38	1.06513	0.401539	2.65263	0.0079868	0.538203
chr6:26199519-26200714	1458.03	1.23885	0.467089	2.65228	0.00799503	0.53831
chr11:120112004-120128869	2553.72	-0.891645	0.336307	-2.65128	0.00801875	0.539217
chr18:3496031-4455335	32163.9	1.21998	0.460175	2.65113	0.00802227	0.539217
chr22:42553918-42574382	7566.36	-1.23576	0.466172	-2.65087	0.00802845	0.539217
chr6_GL000255v2_alt:3130497-3134970	177.682	1.14511	0.432077	2.65024	0.00804349	0.539608
chr7:139778399-140020293	3793.53	0.933185	0.352137	2.65007	0.00804759	0.539608
chr11:60455808-60470752	1499.73	1.28302	0.484716	2.64695	0.00812205	0.540576
chr11:60455846-60470760	1499.73	1.28302	0.484716	2.64695	0.00812205	0.540576
chr16:48166909-48247394	3477.4	-1.23025	0.464459	-2.64878	0.00807819	0.540576
chr18:3502218-4455266	31944.2	1.21842	0.460133	2.64797	0.00809768	0.540576
chr22:23752742-23754409	37.3481	1.2857	0.485713	2.64703	0.00812018	0.540576
chr5:84385478-84400782	143.686	-1.11565	0.421183	-2.64884	0.0080768	0.540576
chr7:139778247-140020289	3795.67	0.932318	0.352111	2.64779	0.0081019	0.540576
chr7:139778247-140020323	3796.56	0.932282	0.352115	2.64766	0.008105	0.540576
chrX:20136305-20136385	77.2034	-1.08972	0.411623	-2.64738	0.0081119	0.540576
chr15:53948145-53976908	25.4238	-1.23038	0.465016	-2.64589	0.00814768	0.541838
chr1:203143963-203152900	119.47	-1.084	0.409802	-2.64518	0.00816476	0.542528
chrX:136550441-136556807	64.125	1.28408	0.485518	2.64476	0.0081749	0.542757
chr1:9037113-9049260	132.385	1.19512	0.452157	2.64315	0.00821394	0.543125
chr11:60462180-60470752	1391.37	1.28105	0.484525	2.64393	0.0081949	0.543125
chr2:102008514-102024826	86.7159	1.22743	0.464241	2.64395	0.00819446	0.543125
chr5:60605683-60628691	31.4298	1.25733	0.475617	2.64357	0.00820366	0.543125
chr6:6144084-6320834	14445.3	0.950192	0.359467	2.64333	0.00820942	0.543125
chr1:26023188-26031555	112.921	-1.09299	0.413668	-2.64218	0.00823736	0.54423
chr13:36181991-36214588	74.6838	1.14078	0.432156	2.63973	0.00829712	0.545068
chr15:39593579-39594231	1668.81	0.952307	0.360626	2.64071	0.00827335	0.545068
chr17:50561459-50626766	510.538	-1.15632	0.438009	-2.63996	0.00829161	0.545068
chr2:176151221-176153226	354.664	-0.960148	0.363681	-2.64009	0.00828852	0.545068
chr6_GL000251v2_alt:4476419-4485473	3533.14	0.968375	0.366789	2.64014	0.00828721	0.545068
chr6_GL000256v2_alt:2501183-2507388	355.897	-0.858787	0.325148	-2.64122	0.00826079	0.545068
chr9:133555696-133575040	168.541	1.05566	0.399792	2.64053	0.00827767	0.545068
chr11:113409912-113424972	77.6198	-1.1349	0.429985	-2.6394	0.00830541	0.545171
chr17:50561459-50626751	510.234	-1.15576	0.437938	-2.63909	0.00831291	0.545222
chr7:31052526-31107006	616.221	-1.15766	0.438797	-2.63827	0.00833306	0.54566
chr8:23843913-23854311	810.056	1.1756	0.445588	2.63832	0.00833177	0.54566
chr11:60455846-60470058	1476.24	1.27804	0.484632	2.63713	0.00836119	0.547061
chr1:161663160-161678032	2197.89	1.00083	0.379639	2.63628	0.00838206	0.547752
chr11:77738679-77739568	27.9424	-1.23351	0.467966	-2.63591	0.00839125	0.547752
chr5:80078834-80083287	559.426	1.2324	0.467549	2.63588	0.00839203	0.547752
chr1:161663146-161678022	2197.69	1.00032	0.379623	2.63503	0.00841309	0.548685
chr3:170357733-170392947	6696.7	1.07004	0.406135	2.63468	0.00842158	0.548797
chr17:73338442-73369213	188.185	-0.982638	0.37315	-2.63335	0.0084546	0.550507
chr2:102337147-102346100	260.622	1.04202	0.395762	2.63295	0.00846457	0.550713
chr3:57114740-57165375	1591.01	-0.818519	0.310921	-2.63257	0.00847427	0.550902
chr13:60012750-60044357	68.79	1.27447	0.484179	2.63223	0.00848261	0.551003
chr11:65079087-65084047	158.172	1.27967	0.486322	2.63133	0.00850525	0.55164
chr13:21153594-21176602	226.293	1.27821	0.485824	2.63102	0.00851284	0.55164
chrX:155997580-156010608	56.2042	1.2297	0.467337	2.63129	0.00850616	0.55164
chr11:59107235-59126436	514.073	1.26421	0.480599	2.63048	0.00852634	0.552073
chr13:21153594-21176547	226.115	1.2778	0.485819	2.63019	0.00853371	0.55211
chr1:160541094-160579516	2018.13	1.0418	0.396227	2.62929	0.00855625	0.553127
chr1:160541097-160579473	2017.64	1.04147	0.396193	2.62869	0.00857148	0.55367
chr5:160187366-160238735	51.2296	1.24223	0.47276	2.62761	0.00859864	0.554982
chr11:113409615-113424684	94.666	-1.15577	0.439958	-2.62699	0.00861426	0.555106
chr14:69259963-69354466	3082.5	-1.02816	0.391362	-2.62714	0.00861064	0.555106
chr3:170357725-170392748	6551.23	1.06736	0.406549	2.62541	0.00865441	0.557251
chr9:40767869-40806344	58.5438	-1.23278	0.469619	-2.62506	0.00866348	0.557392
chr13:23579359-23669273	2232.01	1.03967	0.396149	2.62445	0.00867891	0.557942
chr15:90762395-90811327	300.991	1.23863	0.472083	2.62375	0.00869686	0.558652
chr1:161663160-161678654	2250.32	0.990659	0.377833	2.62195	0.00874282	0.56116
chr3:170359622-170392493	6356.57	1.06542	0.4065	2.62095	0.0087684	0.562357
chr11:61828279-61864221	2706.37	1.27375	0.486209	2.61976	0.00879909	0.563879
chr3:62398971-62875241	213.337	1.13907	0.434891	2.61921	0.00881324	0.56434
chr12:117046568-117053995	243.221	-1.05237	0.401899	-2.61849	0.00883195	0.564421
chr18:58535414-58538552	44.9335	1.27434	0.486693	2.61836	0.0088354	0.564421
chr20:58459100-58514938	1223.37	-0.961118	0.367033	-2.61861	0.00882881	0.564421
chrX:108064738-108073264	11.4415	1.25159	0.478079	2.61796	0.00884572	0.564636
chr6_GL000252v2_alt:4308099-4324241	5179.89	1.00585	0.384287	2.61745	0.00885905	0.564854
chr6_GL000256v2_alt:3234798-3246861	806.348	1.16719	0.445952	2.61729	0.00886308	0.564854
chr1:110082687-110109719	97.8749	-1.019	0.389562	-2.61575	0.00890315	0.565685
chr10:92593285-92655393	811.208	1.14175	0.437022	2.61258	0.00898617	0.565685
chr14:22147994-22148633	6.42274	1.16874	0.446907	2.61517	0.00891831	0.565685
chr16:28802775-28817828	546.891	-0.890134	0.340738	-2.61237	0.00899159	0.565685
chr19:35868444-35879788	62.8672	-0.973094	0.372389	-2.61311	0.00897217	0.565685
chr2:46956614-46956888	79.8034	1.15088	0.440381	2.61337	0.00896544	0.565685
chr3:3070224-3104984	116.589	1.10482	0.422784	2.61321	0.00896975	0.565685
chr3:20170484-20186191	107.615	1.23978	0.473937	2.61593	0.00889856	0.565685
chr3:20170492-20186191	107.615	1.23978	0.473937	2.61593	0.00889856	0.565685
chr4:83668509-83731755	35.3991	1.27193	0.486684	2.61347	0.00896281	0.565685
chr5:1877426-1882766	394.414	-1.13414	0.433903	-2.61382	0.00895351	0.565685
chr6_GL000251v2_alt:3340609-3356426	458.105	1.11042	0.424699	2.61461	0.00893293	0.565685
chr6_GL000251v2_alt:3340612-3356471	458.105	1.11042	0.424699	2.61461	0.00893293	0.565685
chr9:87497227-87708631	6422.89	0.775557	0.296885	2.61231	0.00899317	0.565685
chr9:87497680-87708630	6422.72	0.775509	0.296873	2.61225	0.00899474	0.565685
chr9:87497840-87708633	6422.03	0.775605	0.296876	2.61256	0.00898678	0.565685
chr9:87497880-87708628	6415.28	0.776116	0.296751	2.61538	0.00891287	0.565685
chr6:100388871-100463677	546.953	-1.13161	0.433266	-2.61181	0.00900652	0.565987
chr12:49997068-50002691	145.52	1.14624	0.438978	2.61117	0.00902342	0.566003
chr2:88067824-88110854	532.448	-1.19832	0.458874	-2.61142	0.00901663	0.566003
chr6_GL000251v2_alt:3411875-3419151	256.775	1.16181	0.444967	2.611	0.00902772	0.566003
chr12:113392444-113403888	260.697	1.22921	0.471003	2.60977	0.0090602	0.566287
chr15:54609341-54627409	43.6717	-1.2353	0.473311	-2.60992	0.00905638	0.566287
chr21:14485227-14583402	1683.23	1.13154	0.433468	2.61044	0.00904261	0.566287
chr8:144266559-144268481	131.205	1.2672	0.485531	2.60992	0.00905626	0.566287
chr8:11844325-11853526	16931.8	1.12776	0.432175	2.60949	0.00906781	0.566326
chr1:207496156-207640647	2676.82	1.10139	0.422205	2.60867	0.00908949	0.567104
chr6_GL000251v2_alt:3340612-3355096	457.353	1.10882	0.425082	2.60849	0.00909427	0.567104
chr3:46545150-46566524	123.086	-1.00201	0.384216	-2.60792	0.00910937	0.56761
chr6:89177500-89217433	14.4326	-1.26861	0.486526	-2.60749	0.00912082	0.567886
chr1:207496227-207640208	2664.29	1.10041	0.422122	2.60685	0.00913805	0.568523
chr9:87499004-87707382	6137.03	0.764877	0.293571	2.60543	0.00917602	0.570447
chr1:206685036-206734283	8429.96	0.838233	0.321938	2.60371	0.00922204	0.572869
chr20:56369664-56392215	503.389	1.22918	0.472137	2.60344	0.00922927	0.572879
chr9:34665027-34666028	181.46	-1.04877	0.402887	-2.60314	0.00923748	0.57295
chr1:30732468-30757820	4736.96	1.1321	0.435097	2.60194	0.00926992	0.573851
chr10:113151082-113166324	1238.59	-1.04329	0.401025	-2.60155	0.00928032	0.573851
chr17:48602137-48606394	115.622	-1.19037	0.457445	-2.60221	0.00926239	0.573851
chr3:20170643-20186127	106.585	1.23228	0.473636	2.60175	0.00927498	0.573851
chr21:14485227-14546341	1672.69	1.12973	0.434431	2.60048	0.00930922	0.574298
chr21:14485227-14546343	1672.69	1.12973	0.434431	2.60048	0.00930922	0.574298
chr3:20170052-20186292	114.619	1.23035	0.473042	2.60094	0.00929691	0.574298
chr8:142771196-142777810	824.554	-0.969169	0.372723	-2.60024	0.0093159	0.574298
chr12:27958083-27971970	2098.68	-1.26336	0.485947	-2.59979	0.0093282	0.57462
chr20:38130133-38165270	875.496	1.04784	0.403135	2.59923	0.00934338	0.574682
chr6:42915988-42925835	28.8844	1.26489	0.486614	2.59937	0.00933955	0.574682
chr15:39581092-39599466	34242.8	0.823017	0.31668	2.59889	0.00935244	0.574803
chr11:47589663-47594659	162.323	-0.927776	0.35717	-2.59757	0.00938848	0.574862
chr11:61827760-61867354	4995.2	1.26413	0.486662	2.59756	0.00938886	0.574862
chr17:30194318-30236002	138.902	1.24464	0.479132	2.5977	0.00938497	0.574862
chr18:44323435-44531697	186.945	1.23915	0.476897	2.59836	0.00936709	0.574862
chr8:143566186-143572971	491.509	1.26455	0.486707	2.59818	0.00937186	0.574862
chr14:28592222-28613623	486.388	-1.23329	0.474986	-2.59647	0.00941883	0.574915
chr15:74720155-74725370	21.4757	1.22811	0.472919	2.59687	0.00940768	0.574915
chr16:981251-981663	50.8763	-1.22474	0.471738	-2.59623	0.00942519	0.574915
chr19:56822496-56824314	150.547	-1.03056	0.396884	-2.59663	0.00941443	0.574915
chr6:33065016-33073601	2572.83	0.932611	0.35921	2.59629	0.00942377	0.574915
chr10:7562423-7619660	3369.28	-0.963867	0.371532	-2.5943	0.00947835	0.575129
chr15:89518522-89591956	88.6608	1.25682	0.484446	2.59433	0.00947743	0.575129
chr17:50561459-50627070	518.095	-1.14091	0.43973	-2.59458	0.00947074	0.575129
chr19:35869472-35879493	57.3382	-0.980836	0.377926	-2.59531	0.00945053	0.575129
chr6:134171650-134174379	2009.01	0.852889	0.328747	2.59436	0.00947675	0.575129
chr6_GL000252v2_alt:3395561-3399095	86.6706	-1.07115	0.412743	-2.59521	0.00945324	0.575129
chr7:107660634-107717809	270.922	-1.07717	0.415069	-2.59516	0.00945464	0.575129
chr1:163069360-163074755	379.492	1.07813	0.415733	2.59332	0.00950535	0.575632
chr10:7563082-7666998	4167.51	-0.97586	0.376385	-2.59272	0.00952215	0.575632
chr16:2968101-2980416	795.498	1.24676	0.480705	2.5936	0.0094976	0.575632
chr16:3018444-3022086	1106.36	1.08268	0.417553	2.59293	0.00951634	0.575632
chrY:57184100-57197128	54.5521	1.21564	0.468802	2.59308	0.00951206	0.575632
chr10:86958629-86963165	2129.76	-0.948191	0.365876	-2.59157	0.00955398	0.577126
chr10:86958655-86963260	2136.29	-0.947145	0.365636	-2.59041	0.0095863	0.577351
chr16:769427-783370	49.9482	1.23377	0.476332	2.59015	0.00959331	0.577351
chr7:139829253-139914029	1569.72	0.92668	0.357723	2.5905	0.00958376	0.577351
chr7:139829310-139914029	1569.72	0.92668	0.357723	2.5905	0.00958376	0.577351
chr8:142775622-142777263	185.869	-0.959251	0.370216	-2.59106	0.00956806	0.577351
chr17:82232267-82239493	839.055	1.20437	0.465029	2.58989	0.00960074	0.577369
chr11:60172670-60183031	5064.98	1.03143	0.398322	2.58944	0.0096132	0.57769
chr1:207496267-207639409	2598.25	1.09274	0.422491	2.58642	0.00969778	0.579244
chr11:60172496-60183223	5122.85	1.03075	0.398351	2.58755	0.00966625	0.579244
chr11:65795945-65797219	99.6975	0.962684	0.37199	2.58793	0.00965554	0.579244
chr18:3962352-4013943	1526.22	1.20426	0.465688	2.58599	0.00971011	0.579244
chr18:75409475-75427703	9.19073	-1.2506	0.483541	-2.58634	0.00970015	0.579244
chr8:11844319-11868087	19338.5	1.09414	0.423104	2.58597	0.00971051	0.579244
chr8:11844339-11868079	19272.7	1.09521	0.42332	2.5872	0.00967602	0.579244
chr8:11844354-11868106	19210.9	1.09525	0.423415	2.5867	0.00969003	0.579244
chr8:11844369-11868106	19136.1	1.09554	0.423497	2.58689	0.00968467	0.579244
chr8:142771196-142777328	815.269	-0.966622	0.373713	-2.58654	0.00969457	0.579244
chr1:161983191-162023854	2625.81	1.08903	0.421612	2.583	0.00979443	0.580815
chr1:163069360-163074708	373.022	1.07108	0.414701	2.58277	0.00980101	0.580815
chr11:60396506-60416293	291.947	1.11904	0.433188	2.58326	0.00978711	0.580815
chr12:12684397-12696187	84.831	1.23581	0.478486	2.58275	0.00980165	0.580815
chr14:30874558-30890618	837.713	1.17798	0.456038	2.58308	0.00979237	0.580815
chr15:32615489-32639949	518.322	1.10093	0.426467	2.5815	0.00983716	0.580815
chr15:99128831-99131806	3397.38	-0.958297	0.371008	-2.58295	0.00979582	0.580815
chr17:50561284-50627070	522.347	-1.13627	0.440127	-2.58168	0.00983193	0.580815
chr17:50561459-50627265	522.257	-1.13723	0.440354	-2.58254	0.00980747	0.580815
chr3:3069548-3110374	154.431	1.12498	0.435702	2.58199	0.00982316	0.580815
chr3:62398346-62875379	214.43	1.12617	0.43622	2.58166	0.00983264	0.580815
chr3:62398349-62875338	214.43	1.12617	0.43622	2.58166	0.00983264	0.580815
chr4:17810901-17844862	811.351	1.02818	0.3981	2.58272	0.00980236	0.580815
chr5:56511566-56606232	258.93	-0.959168	0.37113	-2.58445	0.00975335	0.580815
chr3:151814072-151824860	406.763	-1.07852	0.418002	-2.58019	0.00987473	0.582609
chr16:48187199-48247568	2861.68	-1.16419	0.451283	-2.57973	0.00988786	0.582959
chr1:161581360-161596243	2400.54	0.985799	0.382313	2.57851	0.00992275	0.583559
chr1:206731287-206732116	665.395	0.999336	0.387622	2.57812	0.00993401	0.583559
chr12:6844792-6851269	472.385	1.24857	0.484259	2.57831	0.00992839	0.583559
chr19:35332015-35346766	338.92	1.24006	0.48091	2.57858	0.00992075	0.583559
chr7:31063238-31106844	511.292	-1.13624	0.44064	-2.57861	0.00991982	0.583559
chr6:134170105-134174864	3172.6	0.833779	0.323512	2.57727	0.0099583	0.584562
chr1:111483347-111563962	392.896	0.850011	0.330017	2.57566	0.010005	0.585179
chr11:67642554-67650659	55.9454	-1.18203	0.458802	-2.57634	0.00998517	0.585179
chr14:50118309-50231309	13981.4	-1.05613	0.410081	-2.57541	0.0100121	0.585179
chr21:44921072-44927970	85.0182	1.19935	0.465552	2.5762	0.00998927	0.585179
chr5:34757311-34832611	3395.35	0.931724	0.361747	2.57562	0.0100059	0.585179
chr9:34665031-34666028	180.945	-1.0414	0.404307	-2.57576	0.0100019	0.585179
chr1:160553745-160579504	585.582	1.03314	0.401914	2.57054	0.0101539	0.585582
chr1:161983455-162023640	2433.9	1.08016	0.420904	2.56629	0.0102792	0.585582
chr1:182382893-182390304	28549.5	0.871026	0.339415	2.56626	0.0102802	0.585582
chr1:207496146-207559484	1309.51	1.08728	0.423924	2.5648	0.0103235	0.585582
chr11:58834096-58844526	1179.13	1.24918	0.486544	2.56745	0.010245	0.585582
chr11:60172013-60183104	5247.78	1.02234	0.39829	2.56683	0.0102633	0.585582
chr11:60172014-60183040	5229.25	1.02247	0.39833	2.56691	0.0102611	0.585582
chr11:60172014-60184666	5316.79	1.02362	0.398501	2.56868	0.0102087	0.585582
chr11:60172046-60184633	5302.07	1.02422	0.398514	2.5701	0.010167	0.585582
chr11:60172070-60183026	5200.43	1.02438	0.398363	2.57146	0.010127	0.585582
chr11:60179490-60184418	3465.19	1.04662	0.407403	2.56901	0.010199	0.585582
chr11:120112409-120128913	1979.08	-0.844234	0.328949	-2.56646	0.0102744	0.585582
chr12:32894282-32896601	220.867	1.17858	0.458384	2.57116	0.0101358	0.585582
chr12:116738290-116853629	455.83	1.09927	0.428203	2.56717	0.0102534	0.585582
chr12:116738290-116853631	455.83	1.09927	0.428203	2.56717	0.0102534	0.585582
chr13:46296444-46297844	18.604	1.25081	0.48586	2.57442	0.0100407	0.585582
chr13:60013302-60044357	67.073	1.24235	0.484562	2.56387	0.0103513	0.585582
chr13:60013305-60044357	67.073	1.24235	0.484562	2.56387	0.0103513	0.585582
chr14:30874763-30890616	825.418	1.16982	0.455146	2.5702	0.010164	0.585582
chr15:47717362-47771933	3252.76	-1.07393	0.418272	-2.56753	0.0102426	0.585582
chr15:47717456-47772882	3394.42	-1.07373	0.418254	-2.56717	0.0102531	0.585582
chr16:48166909-48187390	691.794	-1.23505	0.480469	-2.5705	0.0101552	0.585582
chr17:6444414-6451469	146.304	1.24808	0.48621	2.56696	0.0102596	0.585582
chr17:6444442-6450365	89.3322	1.24817	0.486688	2.56462	0.0103289	0.585582
chr17:28577573-28599279	697.885	1.14688	0.446915	2.5662	0.0102819	0.585582
chr17:48602490-48606414	102.864	-1.18346	0.459929	-2.57314	0.0100781	0.585582
chr17:48607626-48633572	190.701	-1.13769	0.443577	-2.56482	0.010323	0.585582
chr17:50561067-50627070	525.321	-1.12979	0.440606	-2.56418	0.0103421	0.585582
chr17:82233686-82240086	822.688	1.19476	0.464941	2.5697	0.0101786	0.585582
chr18:50375039-50392247	52.5686	1.23271	0.478903	2.57403	0.0100521	0.585582
chr18:50375045-50392251	52.5686	1.23271	0.478903	2.57403	0.0100521	0.585582
chr19:35328663-35332931	200.225	1.24895	0.48671	2.56611	0.0102846	0.585582
chr19:49061065-49061997	193.278	-1.15854	0.451623	-2.56527	0.0103096	0.585582
chr2:208406830-208494506	1285.31	1.24573	0.485366	2.56659	0.0102705	0.585582
chr22:23752742-23754468	37.9573	1.24746	0.486012	2.56672	0.0102666	0.585582
chr3:108125820-108138610	169.123	1.22352	0.475779	2.57162	0.0101224	0.585582
chr3:151751442-151928168	9174	-1.03712	0.403391	-2.57101	0.0101402	0.585582
chr3:151751470-151928175	9163.96	-1.03723	0.403446	-2.57093	0.0101427	0.585582
chr3:151814036-151828488	571.439	-1.08286	0.422162	-2.56504	0.0103164	0.585582
chr4:88684847-88684954	37.6873	-1.05028	0.409267	-2.56624	0.0102807	0.585582
chr4:121816443-121823932	785.526	1.13456	0.441147	2.57185	0.0101157	0.585582
chr5:150296342-150302953	136.421	1.21911	0.473975	2.5721	0.0101083	0.585582
chr5:160199040-160238722	48.4583	1.21299	0.472226	2.56866	0.0102093	0.585582
chr6:37005646-37029070	1576.44	1.03652	0.404119	2.56489	0.0103207	0.585582
chr8:11844093-11868112	19864.7	1.08272	0.421939	2.56605	0.0102863	0.585582
chr8:69761364-69834966	171.26	1.2018	0.468676	2.56425	0.0103399	0.585582
chr11:60171607-60183201	5371.64	1.01771	0.397019	2.56339	0.0103656	0.585983
chr8:11844052-11868112	19894.1	1.08121	0.421841	2.56307	0.0103752	0.586115
chr1:173183733-173205558	206.092	0.867145	0.338427	2.56228	0.0103986	0.587031
chr14:45706271-45715952	44.6283	-1.24428	0.485748	-2.56156	0.0104202	0.587429
chr9:93069099-93085130	1085.2	1.14075	0.445313	2.56167	0.010417	0.587429
chr1:161542922-161631127	7621.04	0.973848	0.380428	2.55988	0.010471	0.588247
chr11:66857501-66860475	1438.24	1.23838	0.483699	2.56024	0.0104601	0.588247
chr14:30874542-30890139	823.152	1.17128	0.457529	2.56002	0.0104667	0.588247
chr2:94871442-94876829	13.5395	1.17532	0.458996	2.56064	0.0104481	0.588247
chr21:44921075-44927942	83.4924	1.19176	0.465465	2.56037	0.010456	0.588247
chr19:50516891-50568045	285.242	-0.834901	0.326234	-2.55921	0.0104911	0.588653
chr7:37169677-37169779	6.98305	1.21712	0.475594	2.55915	0.0104927	0.588653
chr11:120111297-120123271	2435.19	-0.890117	0.34791	-2.55847	0.0105134	0.589403
chr1:143745216-143770864	322.825	-1.06155	0.415055	-2.55761	0.0105395	0.590052
chr8:73294611-73325281	3091.4	1.22974	0.480814	2.55762	0.0105391	0.590052
chr11:73376667-73396640	888.609	1.08857	0.42567	2.5573	0.0105489	0.590172
chr6_GL000256v2_alt:3247314-3249032	1076.57	1.09531	0.428374	2.5569	0.0105609	0.590435
chr19:54662994-54668397	647.295	1.20116	0.470018	2.55557	0.0106015	0.591073
chr19:54662997-54668397	647.295	1.20116	0.470018	2.55557	0.0106015	0.591073
chr19:54663019-54668397	646.401	1.20121	0.470007	2.55572	0.0105969	0.591073
chr6:27873147-27873511	1232.75	1.22611	0.479754	2.55572	0.010597	0.591073
chr6_GL000252v2_alt:2457091-2463297	362.371	-0.900937	0.352781	-2.55382	0.010655	0.593646
chr15:66986360-67059253	156.391	-1.22199	0.478547	-2.55353	0.0106636	0.593722
chr14:75622091-75647150	528.459	0.904249	0.354225	2.55275	0.0106876	0.59424
chr15:30196035-30214540	94.7357	-1.17568	0.46051	-2.55299	0.0106803	0.59424
chr11:64646398-64659681	141.545	-1.02892	0.403302	-2.55124	0.0107339	0.595259
chr11:66857117-66860475	1450.62	1.23407	0.483721	2.5512	0.0107353	0.595259
chr17:50561087-50627181	529.027	-1.12542	0.441118	-2.5513	0.0107322	0.595259
chr20:1629151-1651377	156.805	1.17425	0.4602	2.5516	0.0107229	0.595259
chr17:6444474-6450291	88.1592	1.2413	0.486652	2.5507	0.0107508	0.595302
chr17:61775877-61780277	32.7328	1.10291	0.432359	2.5509	0.0107445	0.595302
chr1:16740515-16740679	9704.31	-1.01426	0.398054	-2.54805	0.0108326	0.596034
chr1:109292364-109307041	89.3162	1.20165	0.473001	2.54049	0.0110697	0.596034
chr1:158327950-158331531	43.9941	1.23646	0.485844	2.54498	0.0109284	0.596034
chr1:160062487-160079821	30.5546	1.23565	0.486123	2.54185	0.0110268	0.596034
chr1:163068774-163076802	638.033	1.04242	0.410207	2.54121	0.011047	0.596034
chr1:163069144-163076802	637.322	1.04364	0.41026	2.54385	0.010964	0.596034
chr1:163069360-163076591	631.868	1.04355	0.409927	2.54571	0.0109057	0.596034
chr1:163069362-163076591	631.868	1.04355	0.409927	2.54571	0.0109057	0.596034
chr1:182381704-182391404	29219.5	0.864662	0.339561	2.54641	0.0108836	0.596034
chr1:182382893-182391792	29308.3	0.863529	0.339978	2.53995	0.0110867	0.596034
chr1:206035236-206044983	88.773	1.1715	0.460488	2.54403	0.010958	0.596034
chr1:207551924-207552979	182.034	1.18444	0.465725	2.54322	0.0109837	0.596034
chr10:8897988-8914596	412.847	1.23505	0.485673	2.54296	0.0109918	0.596034
chr10:86959374-86963258	1740.72	-0.968469	0.380916	-2.54248	0.011007	0.596034
chr11:321990-322426	60.5967	-1.0852	0.426971	-2.54162	0.0110341	0.596034
chr11:58834068-58844784	1212.4	1.24025	0.48652	2.54923	0.0107962	0.596034
chr11:73376263-73397472	958.822	1.07642	0.42253	2.54755	0.0108481	0.596034
chr14:21042225-21044233	62.0155	-1.04218	0.409563	-2.54462	0.0109397	0.596034
chr15:57955166-58014101	740.222	-1.13143	0.443809	-2.54937	0.0107918	0.596034
chr16:3020311-3022383	1389.69	1.07189	0.422026	2.53987	0.0110893	0.596034
chr16:3020358-3022383	1389.69	1.07189	0.422026	2.53987	0.0110893	0.596034
chr16:3020374-3022383	1389.69	1.07189	0.422026	2.53987	0.0110893	0.596034
chr16:75475895-75495407	33.3287	1.2287	0.482772	2.5451	0.0109247	0.596034
chr16:84565601-84577096	1797.64	1.15147	0.4528	2.54299	0.0109907	0.596034
chr17:41523616-41528308	26096.9	1.18482	0.465664	2.54437	0.0109474	0.596034
chr17:50561087-50627474	529.788	-1.12497	0.441352	-2.54891	0.010806	0.596034
chr18:6941743-7117814	2715.74	-0.839996	0.330562	-2.54111	0.01105	0.596034
chr19:18153157-18178117	6287.45	1.14439	0.449606	2.54532	0.0109178	0.596034
chr19:54662671-54668393	649.775	1.19789	0.470044	2.54845	0.0108202	0.596034
chr2:102337257-102344951	228.564	1.00518	0.394506	2.54795	0.0108357	0.596034
chr21:44921075-44927944	84.0513	1.18341	0.465963	2.5397	0.0110948	0.596034
chr3:63443332-63610513	291.651	1.23247	0.485237	2.53994	0.0110871	0.596034
chr3:112815708-112846856	20.3802	1.23849	0.486544	2.54549	0.0109125	0.596034
chr3:178536235-178824680	2453.85	-1.12483	0.442731	-2.54066	0.0110642	0.596034
chr5:38425035-38427376	127.435	-0.997556	0.391626	-2.54721	0.0108587	0.596034
chr5:172662164-172662263	12.2035	-1.21631	0.477547	-2.547	0.0108654	0.596034
chr6:26033091-26033568	398.507	1.2256	0.482208	2.54163	0.0110336	0.596034
chr6:31927697-31952048	5121.37	1.11925	0.439619	2.54596	0.0108978	0.596034
chr6:31927723-31952030	5118.04	1.11995	0.439753	2.54677	0.0108725	0.596034
chr6:32032712-32036258	1558.95	1.2194	0.479427	2.54345	0.0109763	0.596034
chr6_GL000253v2_alt:3238575-3250649	750.559	1.14442	0.449037	2.54861	0.0108155	0.596034
chr6_GL000254v2_alt:3288161-3289879	1053.8	1.09155	0.42964	2.54061	0.0110659	0.596034
chr8:39903774-39995248	226.729	1.16266	0.457422	2.54176	0.0110297	0.596034
chr8:142764337-142778224	858.183	-0.94435	0.370352	-2.54987	0.0107762	0.596034
chr9:115021156-115091018	11621.5	1.16727	0.458958	2.54331	0.0109807	0.596034
chr12:67520081-67567126	45.1339	1.2197	0.480351	2.53918	0.0111112	0.596155
chr13:23570663-23673499	2620.05	1.02994	0.405696	2.5387	0.0111265	0.596155
chr3:20170060-20171267	28.7722	1.23357	0.485874	2.53886	0.0111213	0.596155
chr9:115020945-115112757	12937.1	1.15653	0.455538	2.53883	0.0111224	0.596155
chr10:75403053-75408980	138.536	-0.854318	0.336797	-2.5366	0.0111935	0.59642
chr11:61816255-61867354	5297.13	1.23239	0.485812	2.53677	0.0111882	0.59642
chr14:22380679-22482959	570.87	1.11624	0.439849	2.53778	0.011156	0.59642
chr18:75409871-75427634	9.03878	-1.2252	0.482943	-2.53694	0.0111826	0.59642
chr19:51713891-51719469	20.0945	1.2351	0.486711	2.53765	0.01116	0.59642
chr19:54662127-54670359	684.974	1.18565	0.467443	2.53647	0.0111977	0.59642
chr9:115020526-115118207	13648	1.15229	0.454218	2.53688	0.0111847	0.59642
chr9:115020533-115118257	13648.2	1.15226	0.454214	2.53682	0.0111865	0.59642
chr9:128149517-128153139	470.593	1.22757	0.483824	2.53722	0.0111736	0.59642
chr9:115021028-115091141	12192.7	1.16249	0.458363	2.53619	0.0112067	0.59651
chr14:105864586-105864635	1660.8	1.23097	0.485478	2.53558	0.011226	0.596586
chr2:89268000-89268506	7150.09	1.23361	0.486625	2.53503	0.0112439	0.596586
chr3:63443076-63616921	302.079	1.22971	0.485092	2.53499	0.011245	0.596586
chr9:33384950-33402508	939.88	-1.22849	0.484594	-2.53508	0.011242	0.596586
chrX:117897813-117947942	2328.72	-1.13102	0.446051	-2.53563	0.0112246	0.596586
chr1:143877730-143885076	189.655	1.14604	0.452324	2.53367	0.0112874	0.598054
chr15:51221378-51243011	33.5577	1.20655	0.476178	2.53382	0.0112828	0.598054
chr20:10074436-10219506	119.342	-1.00078	0.395117	-2.53286	0.0113135	0.598278
chr5:77080433-77080571	235.417	-1.05845	0.417875	-2.53294	0.011311	0.598278
chr6:24839358-24877355	1180.83	0.982168	0.387771	2.53286	0.0113138	0.598278
chr1:20070207-20091168	187.599	-1.12388	0.444438	-2.52877	0.0114463	0.598524
chr1:182381703-182392206	29512.2	0.860128	0.339983	2.52991	0.0114092	0.598524
chr1:182381704-182392206	29512.2	0.860128	0.339983	2.52991	0.0114092	0.598524
chr10:96594494-96669611	2235.77	1.12182	0.443042	2.53209	0.0113385	0.598524
chr13:23579379-23676093	3182.92	1.07015	0.423255	2.52839	0.0114587	0.598524
chr22:21015169-21027198	40.085	-1.15568	0.457011	-2.52879	0.0114458	0.598524
chr3:3069725-3110374	150.551	1.10027	0.434608	2.53163	0.0113533	0.598524
chr3:62625229-62875029	77.1942	1.14251	0.451602	2.5299	0.0114094	0.598524
chr3:63443327-63616921	300.541	1.22782	0.485128	2.53091	0.0113768	0.598524
chr3:63443332-63616920	300.541	1.22782	0.485128	2.53091	0.0113768	0.598524
chr5:2745844-2751662	1953.48	-0.928649	0.366826	-2.53158	0.0113551	0.598524
chr5:80035347-80083287	1878.5	1.15735	0.457541	2.5295	0.0114225	0.598524
chr5:80052373-80082404	1498.75	1.15436	0.456126	2.5308	0.0113803	0.598524
chr6:134169880-134177905	3413.95	0.81038	0.32026	2.53038	0.0113939	0.598524
chr7:64228473-64266931	15.3898	1.17035	0.462884	2.52839	0.0114587	0.598524
chr9:33384766-33402514	959.815	-1.22528	0.48437	-2.52963	0.0114183	0.598524
chr9:34664162-34666049	228.844	-0.986212	0.389946	-2.5291	0.0114356	0.598524
chr9:34689566-34691277	694.447	1.22632	0.484331	2.53199	0.0113418	0.598524
chr9:115020559-115091147	12508.1	1.15977	0.458602	2.52891	0.0114416	0.598524
chr1:9035106-9069716	204.56	1.09762	0.434328	2.52717	0.0114985	0.599867
chr7:115935147-116030741	1507.67	0.97906	0.387452	2.52692	0.0115069	0.599867
chr9:128149440-128153453	501.947	1.22163	0.483488	2.5267	0.011514	0.599867
chr9:128149452-128153455	501.947	1.22163	0.483488	2.5267	0.011514	0.599867
chr10:113143919-113165656	1669.22	-0.984233	0.389765	-2.52519	0.0115634	0.601161
chr11:68684474-68691175	77.5568	1.20838	0.478686	2.52437	0.0115907	0.601161
chr2:208469849-208540413	746.272	1.22549	0.485203	2.52572	0.0115463	0.601161
chr3:119527463-119559556	173.969	1.15313	0.456681	2.52502	0.011569	0.601161
chr5:4451929-4866221	452.347	-0.766194	0.303469	-2.52479	0.0115768	0.601161
chr7:115935155-116030813	1508.42	0.978433	0.387545	2.5247	0.0115798	0.601161
chr8:11494389-11564528	670.675	1.2161	0.481735	2.52441	0.0115892	0.601161
chr12:27958516-27969813	1737.67	-1.22651	0.485929	-2.52405	0.011601	0.601308
chr1:9037397-9069545	183.589	1.10196	0.436749	2.52309	0.0116328	0.601352
chr1:20028178-20091190	197.563	-1.09946	0.435716	-2.52334	0.0116246	0.601352
chr19:49064258-49064856	50.0599	-1.12807	0.447018	-2.52354	0.0116178	0.601352
chr8:143566194-143567886	231.502	1.22777	0.48665	2.52291	0.0116389	0.601352
chr9:128149070-128153133	471.303	1.22076	0.483835	2.5231	0.0116326	0.601352
chr12:116738310-116852945	445.874	1.087	0.430897	2.52265	0.0116476	0.601414
chr6:24840271-24843136	180.186	1.02212	0.405221	2.52239	0.0116562	0.601477
chr1:160548246-160579504	816.772	1.01248	0.401677	2.52064	0.0117141	0.601786
chr15:30361239-30393661	356.311	-0.805013	0.319318	-2.52103	0.011701	0.601786
chr15:69406440-69406552	13.8362	1.21777	0.483086	2.52081	0.0117086	0.601786
chr16:31355133-31382997	1255.23	1.14412	0.45366	2.52198	0.0116698	0.601786
chr16:31355221-31382943	1255.09	1.144	0.453655	2.52174	0.0116778	0.601786
chr6:31947796-31949598	1086.77	1.17222	0.464956	2.52114	0.0116976	0.601786
chr8:11494000-11564604	676.248	1.21442	0.481764	2.52078	0.0117097	0.601786
chr3:63443336-63615595	299.635	1.22248	0.485038	2.52037	0.0117231	0.601863
chr11:120112409-120125578	1217.06	-0.841536	0.333964	-2.51985	0.0117406	0.602384
chr13:23570369-23674889	3051.28	1.05716	0.41966	2.51908	0.011766	0.602924
chr5:80036022-80083282	1846.51	1.15235	0.457425	2.51921	0.0117618	0.602924
chr15:93718541-93900599	1733.74	-1.18105	0.468983	-2.51832	0.0117916	0.603456
chr6_GL000252v2_alt:3282562-3288016	2299.56	-0.985635	0.391389	-2.5183	0.0117922	0.603456
chr9:19507451-19786928	416.19	1.225	0.486477	2.51811	0.0117987	0.603456
chr1:160548244-160579504	817.496	1.01123	0.401647	2.51771	0.0118121	0.603755
chr4:112513515-112516172	35.9285	-1.18821	0.472019	-2.51729	0.011826	0.604088
chr12:2857287-2859782	495.8	1.20702	0.479549	2.517	0.0118359	0.604213
chr15:90717393-90815333	638.904	1.17086	0.465228	2.51674	0.0118446	0.604251
chr17:50561431-50606472	300.804	-1.1162	0.443587	-2.51631	0.011859	0.604251
chr2:196639553-196732800	337.822	1.10286	0.438276	2.51636	0.0118573	0.604251
ALRb	1210.79	1.12796	0.448433	2.51534	0.0118917	0.604996
chr1:173183734-173207313	218.247	0.837089	0.332814	2.51518	0.0118971	0.604996
chr12:6310737-6318973	876.699	1.20372	0.478763	2.51424	0.011929	0.604996
chr12:24830420-24836558	82.9516	1.02144	0.406318	2.51389	0.0119408	0.604996
chr15:90717326-90815462	639.424	1.16991	0.465263	2.51451	0.0119198	0.604996
chr16:5044121-5066040	691.825	-0.934747	0.371673	-2.51497	0.0119043	0.604996
chr17:7705201-7711378	299.363	-0.921475	0.366464	-2.5145	0.0119201	0.604996
chr18:59899947-59904306	179.902	1.06869	0.424849	2.51547	0.0118874	0.604996
chr7:31063193-31106709	485.99	-1.12148	0.44609	-2.51403	0.011936	0.604996
chr12:49990267-50025494	821.27	1.05727	0.420638	2.51349	0.0119544	0.605306
chr1:46799081-46818814	936.575	0.996355	0.39671	2.51154	0.0120205	0.60544
chr1:55050933-55064850	46.909	1.21878	0.485182	2.51201	0.0120046	0.60544
chr11:68008577-68029274	973.665	1.16794	0.465009	2.51166	0.0120165	0.60544
chr16:5044121-5066110	691.978	-0.933684	0.371834	-2.51102	0.0120383	0.60544
chr16:5044122-5066110	691.978	-0.933684	0.371834	-2.51102	0.0120383	0.60544
chr2:196639631-196732806	337.974	1.10112	0.438253	2.51253	0.0119869	0.60544
chr5:126544595-126595336	4081.53	-0.927446	0.369341	-2.51108	0.0120361	0.60544
chr6_GL000251v2_alt:3423552-3425270	1122.17	1.06473	0.423786	2.51242	0.0119907	0.60544
chr6_GL000252v2_alt:3110972-3125445	300.013	1.1234	0.447343	2.51127	0.0120299	0.60544
chr7:100589628-100601117	170.216	-0.841534	0.33514	-2.51099	0.0120392	0.60544
chr8:143566191-143569750	297.746	1.22249	0.486693	2.51183	0.0120106	0.60544
chr1:46799045-46819413	1035.25	0.998265	0.397628	2.51055	0.0120543	0.605451
chr8:11494168-11509891	191.582	1.20003	0.477995	2.51055	0.0120543	0.605451
chr2:108167747-108217841	59.2927	-1.22141	0.48656	-2.51029	0.0120633	0.605525
chr1:46799045-46819349	1034.64	0.997576	0.397485	2.50972	0.0120828	0.606128
chr8:47969024-47970735	450.591	1.18097	0.470633	2.50931	0.0120967	0.606449
chr1:35736280-35737843	27.3187	1.20797	0.481442	2.50907	0.012105	0.606493
chr12:11212218-11251389	1137.78	0.864023	0.344466	2.5083	0.0121314	0.606792
chr16:5044121-5065971	690.193	-0.93202	0.371583	-2.50824	0.0121334	0.606792
chr20:38128460-38165372	1448.43	1.01603	0.40502	2.5086	0.012121	0.606792
chr1:25834005-25837547	155.002	1.20848	0.482438	2.50494	0.0122473	0.608154
chr11:61816403-61865957	3664.98	1.2131	0.484441	2.50412	0.0122755	0.608154
chr11:68010319-68029274	964.192	1.1647	0.465078	2.50432	0.0122688	0.608154
chr11:68010351-68029276	964.331	1.16495	0.465066	2.50492	0.0122479	0.608154
chr12:27962327-27970349	1543.78	-1.21774	0.486322	-2.50397	0.0122807	0.608154
chr12:49265080-49270196	662.515	1.16232	0.46378	2.5062	0.0122037	0.608154
chr14:75578616-75648164	988.464	0.892848	0.356475	2.50466	0.012257	0.608154
chr15:32615570-32637903	447.237	1.07209	0.427986	2.50496	0.0122466	0.608154
chr18:158607-214629	5416.9	0.717416	0.286446	2.50454	0.0122609	0.608154
chr19:38251236-38253257	181.29	-1.19002	0.475136	-2.50459	0.0122592	0.608154
chr2:180571711-180692454	60.6487	-1.20711	0.481546	-2.50674	0.012185	0.608154
chr5:2746765-2751655	1594.24	-0.907006	0.362186	-2.50425	0.0122711	0.608154
chr7:27141051-27143668	660.122	-0.893594	0.356604	-2.50584	0.012216	0.608154
chr8:11842523-11868137	21219.2	1.04994	0.419071	2.50539	0.0122316	0.608154
chr8:11842523-11868229	21219.2	1.04994	0.419071	2.50539	0.0122316	0.608154
chr8:11848486-11868058	9483.3	1.04131	0.415617	2.50545	0.0122295	0.608154
chr8:142764333-142776021	761.458	-0.933908	0.373009	-2.50371	0.0122898	0.608233
chr17:39962972-39977766	55.273	1.20447	0.481134	2.5034	0.0123006	0.608397
chr3:119186737-119205141	42.3351	1.13257	0.452591	2.50242	0.0123347	0.609357
chr9:34665027-34666112	187.819	-1.00282	0.400742	-2.50241	0.0123351	0.609357
chr1:75206267-75396636	906.463	1.18888	0.475268	2.5015	0.0123669	0.60989
chr1:151545795-151545891	11.4445	1.17555	0.469957	2.50141	0.01237	0.60989
chr2:176122359-176125125	395.05	-0.934615	0.373718	-2.50085	0.0123894	0.60989
chr6:26183729-26184226	988.983	1.21393	0.485415	2.50081	0.012391	0.60989
chr6:41736710-41747397	23.2401	-1.20534	0.481934	-2.50104	0.012383	0.60989
chr6_GL000254v2_alt:762883-775931	10.3217	1.17714	0.470625	2.50124	0.012376	0.60989
chr2:13723047-13758152	19.2637	-1.19948	0.479739	-2.50027	0.0124097	0.61044
chr8:10486806-10489666	126.756	-1.0157	0.406287	-2.49995	0.012421	0.610624
chr12:27958269-27969561	1709.18	-1.21431	0.485819	-2.49951	0.0124366	0.610651
chr8:143566301-143568887	275.162	1.21655	0.486703	2.49958	0.012434	0.610651
chr3:20174243-20186427	89.8153	1.20314	0.481417	2.49917	0.0124484	0.610859
chr1:240489572-240612149	852.55	-1.02174	0.408986	-2.49822	0.012482	0.611029
chr15:90984056-90994509	152.094	1.16487	0.466222	2.49853	0.012471	0.611029
chr20:38129954-38165270	968.819	1.00954	0.4041	2.49824	0.0124811	0.611029
chr5:32585886-32601257	7991.81	0.816447	0.326733	2.49882	0.0124608	0.611029
chr1:16895979-16896143	9550.43	-0.979287	0.393071	-2.49137	0.012725	0.611491
chr1:22710964-22915325	964.832	1.03271	0.41459	2.49091	0.0127417	0.611491
chr1:25834005-25859412	189.105	1.18761	0.477736	2.48592	0.0129218	0.611491
chr1:43933319-43937239	68.8641	1.14561	0.460166	2.48956	0.0127902	0.611491
chr1:43933319-43937241	68.8641	1.14561	0.460166	2.48956	0.0127902	0.611491
chr1:206865852-206868564	23.0582	1.16863	0.469368	2.48979	0.012782	0.611491
chr10:48709705-48982955	4321.17	1.02957	0.41427	2.48527	0.0129454	0.611491
chr10:133262402-133276868	1333.8	1.18115	0.47532	2.48496	0.0129567	0.611491
chr10:133262419-133276850	1333.46	1.1817	0.475318	2.48612	0.0129144	0.611491
chr10:133262967-133276868	1161.88	1.181	0.475352	2.48448	0.0129742	0.611491
chr11:60280540-60308180	1860.63	0.879549	0.352319	2.49646	0.0125441	0.611491
chr11:68024808-68030461	429.983	1.16926	0.470166	2.48691	0.0128859	0.611491
chr11:69012282-69014066	125.071	-0.955263	0.382875	-2.49497	0.0125967	0.611491
chr11:74311361-74324705	19.4332	1.21287	0.486578	2.49266	0.012679	0.611491
chr12:1809378-1918546	65.0616	1.02238	0.409986	2.49369	0.0126424	0.611491
chr12:49989978-50016720	813.981	1.0686	0.428558	2.49348	0.0126499	0.611491
chr14:50117128-50231558	14428.8	-1.01996	0.408803	-2.495	0.0125956	0.611491
chr14:59505060-59576831	254.807	1.20564	0.485145	2.48511	0.0129512	0.611491
chr15:74719541-74725536	28.3971	1.19381	0.479756	2.48837	0.012833	0.611491
chr15:74719541-74725610	28.3971	1.19381	0.479756	2.48837	0.012833	0.611491
chr16:48166909-48235177	2193.8	-1.20146	0.482433	-2.49041	0.0127596	0.611491
chr16:48166910-48232271	2123	-1.19908	0.482349	-2.48591	0.0129221	0.611491
chr16:48166910-48235177	2193.8	-1.20146	0.482433	-2.49041	0.0127596	0.611491
chr17:4901008-4902630	328.87	-0.78716	0.316014	-2.4909	0.0127419	0.611491
chr17:36072877-36081512	36.8841	1.20917	0.486238	2.48679	0.01289	0.611491
chr17:74521173-74531466	93.0467	1.19344	0.478032	2.49657	0.0125401	0.611491
chr19:32675406-32678300	76.4543	1.20511	0.484209	2.48883	0.0128165	0.611491
chr19:54094669-54102692	95.891	1.08136	0.433515	2.4944	0.0126172	0.611491
chr2:6840569-6865805	837.749	1.15699	0.464524	2.4907	0.0127493	0.611491
chr2:6848315-6865696	790.168	1.16276	0.467383	2.48782	0.0128529	0.611491
chr2:98087131-98216793	153.956	-1.0455	0.420807	-2.48452	0.0129726	0.611491
chr2:98087235-98216964	153.956	-1.0455	0.420807	-2.48452	0.0129726	0.611491
chr2:102311501-102352037	765.48	0.961567	0.386639	2.48699	0.0128829	0.611491
chr2:102311562-102343487	510.141	0.990206	0.396937	2.49462	0.0126094	0.611491
chr20:56369388-56392295	518.094	1.17537	0.471347	2.49364	0.0126439	0.611491
chr20:56369389-56392196	518.094	1.17537	0.471347	2.49364	0.0126439	0.611491
chr20:56369389-56392205	518.094	1.17537	0.471347	2.49364	0.0126439	0.611491
chr20:56369389-56392215	518.094	1.17537	0.471347	2.49364	0.0126439	0.611491
chr20:56369389-56392295	518.094	1.17537	0.471347	2.49364	0.0126439	0.611491
chr20:56369389-56392296	518.094	1.17537	0.471347	2.49364	0.0126439	0.611491
chr20:56369389-56392337	518.094	1.17537	0.471347	2.49364	0.0126439	0.611491
chr20:56629301-56639283	3551.95	-0.955634	0.383833	-2.48971	0.0127847	0.611491
chr3:3089970-3110347	116.927	1.14178	0.459271	2.48607	0.0129161	0.611491
chr3:20174285-20186115	83.0029	1.19995	0.480529	2.49715	0.0125197	0.611491
chr3:119173517-119205153	52.8438	1.10315	0.443036	2.48997	0.0127753	0.611491
chr3:178536204-178843141	2595.79	-1.10252	0.442684	-2.49053	0.0127553	0.611491
chr3:178536235-178843141	2595.79	-1.10252	0.442684	-2.49053	0.0127553	0.611491
chr4:80183279-80190169	103.542	-0.936306	0.376537	-2.48663	0.0128961	0.611491
chr5:1877813-1887236	389.959	-1.10216	0.44181	-2.49466	0.0126079	0.611491
chr5:80066348-80083654	1254.82	1.15042	0.46145	2.49305	0.012665	0.611491
chr5:142593368-142685672	3280.81	-0.95537	0.382811	-2.49567	0.012572	0.611491
chr6:24840122-24877313	1154.68	0.967614	0.389102	2.48679	0.0128902	0.611491
chr6:134169251-134174896	3591.09	0.822031	0.330835	2.48471	0.0129656	0.611491
chr6:134169352-134174865	3588.95	0.822087	0.330739	2.48561	0.012933	0.611491
chr6_GL000253v2_alt:4484265-4500413	7351.46	0.978229	0.392929	2.48958	0.0127895	0.611491
chr6_GL000255v2_alt:1322699-1325493	140.449	-1.04566	0.420096	-2.48908	0.0128073	0.611491
chr6_GL000255v2_alt:1322735-1325493	140.089	-1.0487	0.420082	-2.49643	0.0125451	0.611491
chr7:100483926-100494799	140.254	-0.944039	0.379687	-2.48636	0.0129056	0.611491
chr8:143566197-143568854	276.059	1.21222	0.486703	2.49068	0.0127499	0.611491
chr9:93058706-93085138	1711.7	1.10728	0.445014	2.48819	0.0128395	0.611491
chrX:117897813-117973579	2934.72	-1.10729	0.445378	-2.48619	0.0129121	0.611491
chrX:117897813-117973738	2939.19	-1.10759	0.445298	-2.48731	0.0128714	0.611491
chrX:136532151-136556807	199.385	1.20856	0.486264	2.48539	0.0129409	0.611491
chrX:150983285-150990775	538.093	1.15105	0.462499	2.48876	0.0128189	0.611491
chr5:126564513-126595218	2089.99	-0.931591	0.375026	-2.48407	0.0129891	0.611836
chr14:94469752-94479689	19.6502	1.17731	0.474049	2.48352	0.0130092	0.61243
chr9:33402856-33409948	25.2417	-1.1562	0.465607	-2.48322	0.0130202	0.612592
chr10:7571404-7666998	3368.91	-0.956583	0.385375	-2.48222	0.0130568	0.612736
chr10:96628397-96700878	1287.62	1.07535	0.433144	2.48267	0.0130401	0.612736
chr12:116738290-116851762	375.215	1.06426	0.428717	2.48244	0.0130488	0.612736
chr4:68537183-68568527	13.6432	-1.1698	0.471201	-2.48259	0.013043	0.612736
chr6_GL000255v2_alt:3119166-3133644	576.12	1.02079	0.411259	2.4821	0.0130611	0.612736
chr10:133527521-133529157	38.1666	1.20325	0.484946	2.48119	0.0130943	0.613939
chr11:1223065-1262176	1480.06	1.15449	0.465406	2.48062	0.0131155	0.614577
chr1:161524245-161526891	432.981	0.9405	0.379271	2.47976	0.0131472	0.614653
chr11:1223065-1262172	1479.74	1.15429	0.465398	2.48022	0.0131302	0.614653
chr11:102942994-102955734	420.709	1.19682	0.482636	2.47975	0.0131474	0.614653
chr18:59900015-59903537	178.286	1.05448	0.425234	2.47975	0.0131473	0.614653
chr6:31730580-31739763	1091.95	1.14667	0.46246	2.4795	0.0131566	0.614726
chr1:19814029-19815278	99.2485	-1.18212	0.476882	-2.47886	0.0131802	0.615123
chr16:2968023-2970241	101.24	1.1977	0.483157	2.47891	0.0131786	0.615123
chr1:43933811-43937240	65.2858	1.14588	0.462351	2.47838	0.0131979	0.615277
chr1:43935806-43936765	21.0978	1.19435	0.481996	2.47793	0.0132148	0.615277
chr12:27962586-27970047	1399.39	-1.20506	0.486317	-2.47792	0.0132149	0.615277
chr18:55105903-55124306	28.9612	1.20607	0.486658	2.47828	0.0132017	0.615277
chr6:38723121-39030525	100.111	1.00341	0.40497	2.47775	0.0132215	0.615277
chr21:44921325-44928028	79.4765	1.15521	0.466378	2.47699	0.0132497	0.615885
chrX:135421942-135428074	482.641	-1.06327	0.42926	-2.477	0.0132493	0.615885
chr15:57953423-58066418	1643.42	-1.1016	0.44519	-2.47446	0.0133439	0.619907
chr19:54274465-54280498	252.722	1.12261	0.453803	2.47379	0.013369	0.620361
chr6:31202012-31203001	58.3077	-1.05226	0.425354	-2.47383	0.0133672	0.620361
chr8:144266613-144268142	90.2534	1.2028	0.486302	2.47336	0.0133851	0.620753
chr11:60396301-60417688	413.512	1.06117	0.429143	2.47277	0.013407	0.620779
chr6_GL000253v2_alt:3239414-3246691	129.184	1.12957	0.4568	2.47279	0.0134064	0.620779
chr7:100589572-100601025	169.393	-0.82808	0.334885	-2.47273	0.0134086	0.620779
chr15:57953430-58065738	1631.65	-1.09975	0.444912	-2.47183	0.0134422	0.621977
chr11:70398536-70410430	4206.97	1.14109	0.461778	2.47108	0.0134706	0.622935
chr2:157995198-158136154	2052.47	-1.04319	0.42222	-2.47072	0.013484	0.623203
chr1:109292514-109306995	86.2271	1.16713	0.472519	2.47001	0.0135111	0.623407
chr1:161623195-161631963	190.406	1.11353	0.45077	2.47027	0.0135009	0.623407
chr1:229431244-229434094	33.8061	1.20138	0.486509	2.46938	0.0135346	0.623407
chr1:229431248-229434098	33.8061	1.20138	0.486509	2.46938	0.0135346	0.623407
chr19:54094669-54100857	84.3631	1.10705	0.448199	2.46999	0.0135117	0.623407
chr5:157460018-157474717	45.8654	1.058	0.428405	2.46963	0.0135251	0.623407
chr6:20100703-20212439	9507.18	0.879121	0.356126	2.46857	0.0135655	0.624477
chr12:119989868-120094494	1132.44	1.08176	0.438357	2.46776	0.013596	0.625338
chr6:31730580-31736567	1083.08	1.1435	0.463429	2.46746	0.0136074	0.625338
chr6:31730580-31736572	1083.08	1.1435	0.463429	2.46746	0.0136074	0.625338
chr1:22710969-22914270	925.933	1.0185	0.412863	2.46692	0.0136279	0.625573
chr1:31789129-31791322	25.718	1.18926	0.482082	2.46692	0.0136279	0.625573
chr9:128149452-128152743	444.165	1.19541	0.484655	2.46652	0.0136433	0.625926
chr6:31730580-31737318	1085.39	1.14251	0.463447	2.46524	0.0136923	0.627107
chr6:158783533-158819349	3644.31	0.92858	0.376661	2.46529	0.0136901	0.627107
chr6_GL000251v2_alt:2680203-2686408	391.744	-0.854342	0.346504	-2.46561	0.0136781	0.627107
chr6:123823239-123829285	65.4959	-1.18146	0.479361	-2.46465	0.0137147	0.627777
chr11:120112409-120121993	958.851	-0.832726	0.337929	-2.4642	0.013732	0.62786
chr19:54273820-54280883	295.687	1.08948	0.442094	2.46435	0.0137261	0.62786
chr10:1526762-1535673	9.58359	-1.19343	0.484351	-2.46398	0.0137405	0.627895
chr16:56961981-56973368	17.6031	1.19809	0.48636	2.46338	0.0137634	0.628589
chr1:161623201-161631368	189.771	1.1098	0.450621	2.46281	0.0137852	0.628976
chr15:32615143-32638110	469.204	1.05686	0.429173	2.46255	0.0137952	0.628976
chr5:181052784-181053873	260.329	-1.09969	0.44654	-2.46269	0.01379	0.628976
chr19:17527266-17537505	156.363	1.19201	0.484106	2.4623	0.013805	0.629068
chr1:149813270-149813681	648.374	1.19621	0.485928	2.46171	0.0138277	0.629172
chr3:114291101-114310288	497.337	1.11599	0.453346	2.46168	0.0138288	0.629172
chr5:32585570-32601282	8084.03	0.803414	0.326374	2.46164	0.0138305	0.629172
chr10:7559793-7666998	5087.43	-0.924846	0.375737	-2.46142	0.0138387	0.629193
chr3:119527770-119557728	146.538	1.12546	0.457293	2.46113	0.0138498	0.629344
chr1:161514619-161518603	1827.13	0.941111	0.382507	2.46037	0.0138793	0.630329
chr6:26250141-26250607	1359.57	1.19637	0.486302	2.46014	0.0138883	0.630386
chr11:118136960-118152888	480.701	-0.899526	0.365969	-2.45793	0.013974	0.631097
chr12:49989161-50025438	946.559	1.04493	0.425118	2.45797	0.0139725	0.631097
chr12:49989161-50025461	946.559	1.04493	0.425118	2.45797	0.0139725	0.631097
chr12:49989161-50025524	946.559	1.04493	0.425118	2.45797	0.0139725	0.631097
chr12:49989163-50025400	946.559	1.04493	0.425118	2.45797	0.0139725	0.631097
chr12:101646719-101650948	418.505	-1.19359	0.485577	-2.45809	0.013968	0.631097
chr16:27447668-27453393	156.492	1.19292	0.48504	2.45943	0.0139156	0.631097
chr3:178526504-178860352	2722.41	-1.08708	0.442186	-2.45842	0.0139549	0.631097
chr8:85656465-85663497	31.5223	1.19559	0.48642	2.45794	0.0139736	0.631097
chr19:7728956-7732171	44.4341	1.16361	0.47351	2.45741	0.0139942	0.631306
chr20:58460616-58514897	1050.05	-0.931968	0.37923	-2.45753	0.0139897	0.631306
chr1:161623989-161631206	176.443	1.11672	0.454596	2.45651	0.0140294	0.631307
chr10:7571404-7640779	2881.42	-0.951305	0.387205	-2.45685	0.0140161	0.631307
chr14:105486916-105488791	2430.26	1.17023	0.476409	2.45636	0.0140353	0.631307
chr3:151770459-151784894	445.297	-0.917485	0.373457	-2.45674	0.0140204	0.631307
chr6_GL000253v2_alt:3250970-3255741	691.211	1.15823	0.471382	2.4571	0.0140064	0.631307
chrX:15345590-15384376	2392.66	-1.10823	0.451197	-2.45621	0.014041	0.631307
chr19:50870614-50876557	20.584	-1.13513	0.462222	-2.45581	0.0140567	0.631665
chr15:58065224-58071043	108.683	-1.10789	0.451218	-2.45534	0.0140752	0.632144
chr19:46410371-46413584	2449.96	-0.921785	0.375587	-2.45425	0.0141179	0.632391
chr19:54274351-54281184	272.007	1.10715	0.451079	2.45445	0.0141102	0.632391
chr3:184276010-184293031	11.4292	-1.1875	0.483836	-2.45435	0.0141141	0.632391
chr3:184276015-184293031	11.4292	-1.1875	0.483836	-2.45435	0.0141141	0.632391
chr8:69466623-69660912	9423.52	0.878158	0.357847	2.454	0.0141275	0.632391
chr8:69466623-69660915	9423.52	0.878158	0.357847	2.454	0.0141275	0.632391
chr1:151766689-151768179	71.5766	1.04638	0.426433	2.45379	0.0141359	0.632417
chr1:41478774-41484671	64.8699	1.19369	0.486658	2.45283	0.0141738	0.633412
chr17:18411158-18414380	42.5539	-1.17109	0.477439	-2.45285	0.0141731	0.633412
chr12:120064636-120093647	467.283	1.09433	0.446277	2.45214	0.0142011	0.634246
chr20:1633507-1648472	94.6772	1.12006	0.456838	2.45176	0.0142159	0.634246
chr6:134169249-134175991	3686.76	0.805017	0.328322	2.45191	0.01421	0.634246
chr11:60280585-60308972	2161.82	0.884498	0.361007	2.45008	0.0142823	0.635207
chr14:105486866-105488947	2446.35	1.16565	0.475885	2.44944	0.0143079	0.635207
chr15:47718488-47774220	3752.71	-1.03806	0.423763	-2.44963	0.0143004	0.635207
chr15:47718488-47774223	3752.71	-1.03806	0.423763	-2.44963	0.0143004	0.635207
chr5:1877447-1887218	461.9	-1.08045	0.440909	-2.45051	0.0142656	0.635207
chr6_GL000256v2_alt:3235637-3242912	130.24	1.14622	0.467872	2.44985	0.0142916	0.635207
chr8:69492760-69660055	9083.54	0.876999	0.358033	2.44949	0.0143059	0.635207
chr8:69492792-69660055	9083.37	0.876971	0.358027	2.44945	0.0143074	0.635207
chrX:117898571-117985320	2928.7	-1.09509	0.447046	-2.44961	0.0143009	0.635207
chr10:96593311-96720514	3245.07	1.05981	0.433048	2.44733	0.0143921	0.635462
chr11:60280655-60308968	2160.5	0.883862	0.360951	2.44871	0.014337	0.635462
chr12:54963142-54973602	181.679	1.00541	0.410553	2.44892	0.0143284	0.635462
chr13:23579358-23594411	587.61	1.01144	0.41309	2.44847	0.0143464	0.635462
chr19:54094667-54100792	84.07	1.09905	0.449063	2.44742	0.0143884	0.635462
chr19:54094669-54100792	84.07	1.09905	0.449063	2.44742	0.0143884	0.635462
chr19:54094669-54100815	84.07	1.09905	0.449063	2.44742	0.0143884	0.635462
chr19:54094669-54100838	84.07	1.09905	0.449063	2.44742	0.0143884	0.635462
chr3:150761936-150762538	371.085	1.08047	0.441372	2.44797	0.0143662	0.635462
chr6:34466138-34535229	202.825	1.17594	0.480307	2.4483	0.0143532	0.635462
chr10:7559269-7666971	5120.78	-0.920619	0.376275	-2.44667	0.0144184	0.636083
chr14:71848605-71908430	29.9384	1.18692	0.485134	2.44658	0.0144218	0.636083
chr16:11933622-11976643	936.408	-0.823644	0.336701	-2.44622	0.0144363	0.636373
chr3:114293985-114310287	468.361	1.11633	0.45639	2.44599	0.0144454	0.636432
chr12:11061364-11062294	91.3864	0.878201	0.359213	2.44479	0.0144937	0.637256
chr6:31863194-31877671	589.111	1.02276	0.418282	2.44513	0.0144798	0.637256
chr6_GL000252v2_alt:3110969-3126775	315.156	1.08847	0.445263	2.44455	0.0145034	0.637256
chr6_GL000252v2_alt:3110972-3126820	315.156	1.08847	0.445263	2.44455	0.0145034	0.637256
chr9:36833274-37034106	641.906	1.18977	0.48667	2.44471	0.014497	0.637256
chr2:5692666-5701384	152.352	1.18894	0.486509	2.44382	0.0145327	0.637505
chr4:174094659-174220398	188.077	-1.18932	0.486654	-2.44387	0.0145308	0.637505
chr5:34656469-34832611	5645.93	0.87374	0.357529	2.44383	0.0145323	0.637505
chr1:22710964-22913743	854.819	1.0017	0.411381	2.43496	0.0148934	0.637844
chr1:157746720-157777119	271.575	1.1052	0.453737	2.43577	0.0148602	0.637844
chr1:206865808-206868914	25.9554	1.14102	0.468569	2.43511	0.0148871	0.637844
chr10:45374226-45446113	2504.61	0.805258	0.330614	2.43564	0.0148654	0.637844
chr10:87607984-87659279	78.7337	-1.18091	0.485292	-2.43341	0.0149575	0.637844
chr11:60282612-60308968	2058.37	0.889343	0.365411	2.43382	0.0149405	0.637844
chr11:60396434-60417688	407.192	1.05178	0.430701	2.44202	0.0146052	0.637844
chr11:60396487-60417688	405.745	1.05339	0.431608	2.44061	0.0146623	0.637844
chr11:66492428-66495424	447.574	1.17443	0.48211	2.43602	0.0148498	0.637844
chr11:70282366-70363368	7928.09	1.03245	0.423818	2.43608	0.0148474	0.637844
chr12:27961667-27969494	1404.49	-1.18286	0.485958	-2.43407	0.0149299	0.637844
chr12:93327995-93377708	304.925	-0.95341	0.3912	-2.43714	0.0148038	0.637844
chr12:93328026-93377736	304.925	-0.95341	0.3912	-2.43714	0.0148038	0.637844
chr12:119685789-119877291	689.474	1.09757	0.449261	2.44306	0.0145632	0.637844
chr12:119685790-119877288	689.474	1.09757	0.449261	2.44306	0.0145632	0.637844
chr13:46125925-46182324	8161.48	1.09027	0.447919	2.43409	0.0149294	0.637844
chr13:46126709-46142880	2881.94	1.11475	0.457719	2.43544	0.0148737	0.637844
chr13:101180372-101416492	1256.34	-1.09092	0.4476	-2.43727	0.0147984	0.637844
chr13:101180397-101416433	1256.34	-1.09092	0.4476	-2.43727	0.0147984	0.637844
chr14:105486316-105488791	2471.18	1.16013	0.476423	2.43509	0.0148881	0.637844
chr14:106625791-106627720	1189.08	1.1418	0.468711	2.43603	0.0148493	0.637844
chr17:74523152-74531474	46.1531	1.15288	0.472105	2.442	0.0146063	0.637844
chr17:82229031-82239479	985.155	1.12302	0.460687	2.43772	0.0147804	0.637844
chr19:2289774-2308157	302.107	1.02522	0.421105	2.43459	0.0149088	0.637844
chr19:5842887-5851449	171.424	1.18121	0.485399	2.43349	0.0149541	0.637844
chr19:5842890-5851471	171.424	1.18121	0.485399	2.43349	0.0149541	0.637844
chr19:5842890-5851474	171.424	1.18121	0.485399	2.43349	0.0149541	0.637844
chr19:50415798-50428409	480.081	1.17992	0.483885	2.43843	0.0147511	0.637844
chr19:54274465-54281184	271.103	1.09974	0.451814	2.43405	0.014931	0.637844
chr19:55312800-55325301	197.414	1.07862	0.441917	2.44079	0.0146553	0.637844
chr2:14632699-14637227	500.164	-0.917056	0.376026	-2.43881	0.0147357	0.637844
chr2:161096230-161160224	2247.69	-0.798764	0.327449	-2.43935	0.0147136	0.637844
chr2:208359713-208494029	1905.13	1.18389	0.484868	2.44168	0.0146191	0.637844
chr22:41925040-41926818	85.2954	1.16989	0.48074	2.43351	0.0149531	0.637844
chr3:178558699-178844429	2407.89	-1.08051	0.443478	-2.43646	0.014832	0.637844
chr4:153344648-153415118	262.217	1.1093	0.454608	2.44012	0.0146823	0.637844
chr5:32585587-32601150	7848.8	0.804909	0.329611	2.442	0.0146061	0.637844
chr5:34656236-34832627	5662.05	0.873657	0.357814	2.44165	0.0146203	0.637844
chr6:27815043-27815489	141.214	1.13302	0.465115	2.43601	0.0148503	0.637844
chr6:31863191-31879001	601.471	1.01545	0.416701	2.43688	0.0148144	0.637844
chr6:31863194-31879046	601.471	1.01545	0.416701	2.43688	0.0148144	0.637844
chr6_GL000253v2_alt:4495622-4506904	811.185	1.1671	0.479503	2.43398	0.014934	0.637844
chr6_GL000253v2_alt:4495668-4506904	811.185	1.1671	0.479503	2.43398	0.014934	0.637844
chr6_GL000253v2_alt:4495679-4506902	811.032	1.1669	0.479504	2.43356	0.0149513	0.637844
chr6_GL000255v2_alt:3119163-3134974	604.577	0.998796	0.409546	2.43879	0.0147366	0.637844
chr6_GL000255v2_alt:3119166-3135019	604.577	0.998796	0.409546	2.43879	0.0147366	0.637844
chr6_GL000256v2_alt:4513999-4522584	1992.88	1.07266	0.439643	2.43984	0.0146936	0.637844
chr7:497257-519409	3335.13	-0.992172	0.407358	-2.43562	0.0148661	0.637844
chr8:73297015-73323099	2076.21	1.16436	0.478026	2.43576	0.0148603	0.637844
chr8:100475689-100501148	85.4844	1.16205	0.477306	2.43461	0.014908	0.637844
chr9:98943336-98943775	193.116	-1.01696	0.416761	-2.44016	0.0146808	0.637844
chrX:50069500-50092864	350.365	0.846697	0.347521	2.43639	0.0148348	0.637844
chrX:70290111-70297188	27.6085	1.17809	0.482372	2.44227	0.014595	0.637844
chr6:109382794-109383666	42.832	1.17272	0.481984	2.43311	0.0149698	0.638033
chr1:111499428-111503760	229.867	0.955803	0.393027	2.4319	0.0150197	0.638561
chr1:151540304-151583582	2897.53	1.03905	0.427294	2.4317	0.0150279	0.638561
chr1:151540304-151583583	2897.53	1.03905	0.427294	2.4317	0.0150279	0.638561
chr1:151540307-151583583	2897.53	1.03905	0.427294	2.4317	0.0150279	0.638561
chr14:105488220-105491659	1801.49	1.13416	0.466411	2.43167	0.0150294	0.638561
chr16:370772-381982	1620.94	1.06877	0.439453	2.43205	0.0150138	0.638561
chr18:4264632-4280982	841.392	1.14739	0.47191	2.43137	0.0150417	0.638749
chr5:142594751-142686385	2793.23	-0.974423	0.400833	-2.43099	0.0150575	0.639086
chr16:23678821-23690367	275.573	1.11446	0.458676	2.42974	0.0151097	0.640966
chr1:165203407-165213280	11.0107	-1.18015	0.485859	-2.429	0.0151407	0.641945
chr11:64244483-64246193	2589.28	1.16851	0.481311	2.42776	0.0151922	0.643791
chr10:113151770-113166309	1082.29	-0.974786	0.40167	-2.42683	0.0152313	0.644136
chr4:76001274-76007488	381.168	1.15448	0.475672	2.42706	0.0152218	0.644136
chr7:512444-520208	1002.28	-1.01725	0.41917	-2.42681	0.0152322	0.644136
chr8:39918075-39920890	42.8092	1.18043	0.486403	2.42685	0.0152307	0.644136
chr13:46125919-46211348	8440.38	1.07557	0.443267	2.42646	0.015247	0.644427
chr19:54274467-54281156	270.949	1.09716	0.452251	2.426	0.0152661	0.644899
chr6:100385014-100464929	736.642	-1.05945	0.43677	-2.42564	0.0152814	0.64521
chr15:32448152-32455634	504.89	-0.889414	0.366759	-2.42506	0.0153058	0.645902
chr10:45374212-45445944	2498.45	0.803026	0.331253	2.42421	0.0153419	0.645997
chr11:64244548-64245816	2556.78	1.1675	0.481571	2.42437	0.0153351	0.645997
chr15:57953819-58065668	1555.84	-1.08032	0.445904	-2.42277	0.0154025	0.645997
chr17:76528533-76551175	1136.82	-0.943324	0.389369	-2.4227	0.0154055	0.645997
chr19:45768386-45769806	387.032	-0.765445	0.315939	-2.42276	0.0154029	0.645997
chr19:55312858-55325340	192.927	1.06945	0.441402	2.42286	0.0153989	0.645997
chr2:219425070-219426184	100.046	-0.990208	0.408476	-2.42416	0.015344	0.645997
chr20:10104384-10219524	111.384	-0.967501	0.399236	-2.42338	0.0153767	0.645997
chr3:63423595-63550051	248.649	1.16293	0.480055	2.42249	0.0154145	0.645997
chr5:126541840-126595418	4413.03	-0.904098	0.37298	-2.42399	0.0153512	0.645997
chr5:157085831-157109714	1054.56	1.0279	0.424222	2.42302	0.0153919	0.645997
chr6:31927476-31945672	1409.47	1.08831	0.449276	2.42237	0.0154196	0.645997
chr6:31927495-31945671	1409.47	1.08831	0.449276	2.42237	0.0154196	0.645997
chr8:27776509-27780204	45.0944	1.17286	0.484005	2.42325	0.0153824	0.645997
chr1:28147165-28177188	938.928	0.952023	0.393082	2.42195	0.0154377	0.64632
chr1:151511396-151538692	2421.44	0.862	0.356014	2.42125	0.0154672	0.64632
chr2:42767088-42792592	1057.94	-0.732986	0.30273	-2.42125	0.0154672	0.64632
chr2:125710968-125765842	187.237	-1.17653	0.485905	-2.42133	0.015464	0.64632
chr2:219033691-219041523	7.74126	1.17739	0.486186	2.42169	0.0154484	0.64632
chr1:207552722-207606555	1149.31	1.04041	0.429793	2.42072	0.01549	0.646607
chr2:196639701-196695163	175.589	1.04259	0.430674	2.42083	0.0154849	0.646607
chr11:93721541-93721621	579.484	-1.05606	0.436337	-2.42028	0.0155084	0.646688
chr12:57619909-57626131	292.912	-0.854677	0.353156	-2.42011	0.0155159	0.646688
chr12:57619909-57626150	292.912	-0.854677	0.353156	-2.42011	0.0155159	0.646688
chr1:82973881-82984922	23.4297	1.16476	0.481421	2.41943	0.0155449	0.647567
chr14:69260200-69352671	2358.1	-0.96335	0.398488	-2.41751	0.0156269	0.64828
chr14:80954988-80955937	15.0514	1.17582	0.486166	2.41856	0.0155822	0.64828
chr17:56153509-56511659	732.779	-1.08817	0.449972	-2.4183	0.015593	0.64828
chr19:23949578-23957734	394.542	-1.05181	0.435141	-2.41716	0.015642	0.64828
chr19:46039823-46077094	72.9675	0.933085	0.385867	2.41815	0.0155997	0.64828
chr20:10104140-10219315	111.485	-0.967359	0.400132	-2.4176	0.0156233	0.64828
chr20:25407726-25448555	584.015	1.12773	0.466509	2.41737	0.0156331	0.64828
chr5:157104787-157114900	302.149	1.0107	0.418036	2.41773	0.0156177	0.64828
chr5:177857944-177871190	8.08976	1.13344	0.46888	2.41733	0.0156346	0.64828
chr7:37849018-37897092	170.055	0.995763	0.411884	2.41758	0.015624	0.64828
chr11:68010319-68028140	740.407	1.11368	0.461154	2.41499	0.0157356	0.648512
chr11:70398403-70436584	19185.9	1.13574	0.47025	2.41518	0.0157276	0.648512
chr11:93721512-93721865	866.491	-1.02674	0.42506	-2.41551	0.015713	0.648512
chr12:120093018-120094491	215.674	1.11093	0.459993	2.4151	0.0157307	0.648512
chr16:176679-177522	2867.95	-0.980707	0.405855	-2.4164	0.0156748	0.648512
chr16:176703-177522	2867.95	-0.980707	0.405855	-2.4164	0.0156748	0.648512
chr2:196639714-196695085	172.615	1.03418	0.428111	2.41568	0.0157057	0.648512
chr22:19479458-19520612	298.737	1.14455	0.473901	2.41517	0.0157277	0.648512
chr3:112815708-112845950	19.1852	1.17449	0.486275	2.41529	0.0157228	0.648512
chr4:78776377-78912185	18979.9	1.08615	0.449731	2.41511	0.0157305	0.648512
chrX:151695478-151700721	88.8369	-1.08665	0.449756	-2.41609	0.0156883	0.648512
chr11:70398505-70436575	19175.1	1.13552	0.470246	2.41473	0.0157469	0.648549
chr11:70398540-70436579	19173	1.13547	0.47025	2.4146	0.0157525	0.648549
chr18:12308261-12326332	5785.39	0.819148	0.339311	2.41415	0.0157719	0.649016
chr6_GL000253v2_alt:3232977-3250649	990.543	1.08574	0.449864	2.41349	0.0158005	0.649864
chr1:183555562-183590604	1412.76	0.930566	0.385639	2.41305	0.0158198	0.650011
chr1:183555724-183590581	1405.39	0.930732	0.386235	2.40976	0.0159632	0.650011
chr11:66480408-66509659	2250.72	1.14675	0.475646	2.41094	0.0159116	0.650011
chr11:66480430-66509657	2249.68	1.14664	0.475698	2.41045	0.015933	0.650011
chr11:70420493-70435981	8155.37	1.14823	0.476445	2.40999	0.0159528	0.650011
chr13:101368544-101399154	217.925	-1.05932	0.439146	-2.41222	0.0158556	0.650011
chr15:90966371-90988624	1182.73	1.08765	0.4512	2.41057	0.0159278	0.650011
chr19:38251236-38256532	256.365	-1.12033	0.464794	-2.41038	0.015936	0.650011
chr19:38251236-38256591	256.365	-1.12033	0.464794	-2.41038	0.015936	0.650011
chr2:286566-301515	237.711	-1.05695	0.438617	-2.40973	0.0159644	0.650011
chr2:61145107-61164829	716.575	-0.843719	0.350041	-2.41034	0.0159376	0.650011
chr2:196713116-196732798	136.107	1.11363	0.461793	2.41153	0.0158856	0.650011
chr22:19479890-19520611	298.458	1.1434	0.473916	2.41266	0.0158365	0.650011
chr22:19479892-19520611	298.458	1.1434	0.473916	2.41266	0.0158365	0.650011
chr22:19479937-19520578	298.178	1.14224	0.473931	2.41014	0.0159464	0.650011
chr3:151733926-151757766	2631.64	-1.01988	0.422712	-2.4127	0.015835	0.650011
chr6:81845184-81933480	149.264	1.02508	0.424976	2.41209	0.0158613	0.650011
chr6_GL000251v2_alt:4481012-4485484	2221.69	0.977278	0.405092	2.41248	0.0158442	0.650011
chr7:71283995-71713600	797.404	-0.987976	0.409938	-2.41006	0.0159499	0.650011
chrX:117897813-117985280	3219.31	-1.08297	0.449257	-2.41059	0.0159267	0.650011
chr11:12261425-12263173	490.141	1.002	0.415969	2.40884	0.0160033	0.650289
chr11:60056627-60071114	14.0578	1.12082	0.465228	2.40918	0.0159884	0.650289
chr11:60056682-60071128	14.0578	1.12082	0.465228	2.40918	0.0159884	0.650289
chr17:82228416-82239493	994.83	1.11006	0.460816	2.40889	0.0160011	0.650289
chr6_GL000255v2_alt:2419515-2421039	7.06834	1.04749	0.434926	2.40843	0.0160213	0.650695
chr4:14111967-14140052	135.892	-1.08503	0.450596	-2.40798	0.016041	0.651022
chr6_GL000256v2_alt:3246838-3253273	3724.25	1.06605	0.442734	2.40788	0.0160455	0.651022
chr11:70270699-70384400	12442.8	1.00679	0.418238	2.40722	0.0160746	0.651506
[truncated: 95,375 more rows]

## Sheet: RS_only
GeneID	Base mean	log2(FC)	StdErr	Wald-Stats	P-value	P-adj
ALR	2804.92	1.74674	0.480048	3.63868	0.000274038	0.128774
ALR1	3720.86	1.35946	0.459139	2.96089	0.00306753	0.339523
ALRb	1210.79	1.12796	0.448433	2.51534	0.0118917	0.604996
MER57C1	196.122	1.00236	0.433721	2.31108	0.0208285	0.722825
6kbHsap	7701.13	1.05806	0.485815	2.1779	0.0294132	0.801038
AmnSINE1_HS	27.7049	-0.976226	0.472525	-2.06598	0.0388304	0.868873
MER122	10.4843	-0.911431	0.471019	-1.93502	0.052988	0.950968
GGAAT	5978.64	0.904587	0.485841	1.8619	0.062617	0.982409
MLT1G	22.5291	0.743187	0.441301	1.68408	0.0921659	0.999948
MER69A	37.1694	-0.796878	0.477515	-1.6688	0.0951567	0.999948
Eutr7	6.91653	-0.770769	0.486275	-1.58505	0.112955	0.999948
LTR10B2	54.5714	-0.696354	0.44187	-1.57592	0.115044	0.999948
LTR1B0	441.795	-0.718625	0.456721	-1.57344	0.115616	0.999948
MER68C	5.03154	-0.752066	0.48095	-1.56371	0.117886	NA
LTR82B	19.4898	-0.737953	0.479878	-1.53779	0.1241	0.999948
LTR33A	14.0661	-0.728092	0.482321	-1.50956	0.131156	0.999948
ALR_	6911.73	0.578788	0.386165	1.49881	0.133923	0.999948
UCON98	3.15675	-0.651403	0.437757	-1.48805	0.136739	NA
LTR55	50.4693	-0.686085	0.468831	-1.46339	0.143359	0.999948
LTR7B	2462.96	-0.580295	0.398656	-1.45563	0.145495	0.999948
HSATII	1699.12	0.687482	0.485497	1.41604	0.156764	0.999948
LTR7A	1804.8	-0.599171	0.42621	-1.40581	0.159781	0.999948
MLT1M	8.68098	0.680496	0.485491	1.40166	0.161015	0.999948
LTR7Y	1297.17	-0.572519	0.420562	-1.36132	0.173413	0.999948
MSR1	283.22	-0.573385	0.426357	-1.34485	0.178674	0.999948
MER22	2504.16	-0.572098	0.426411	-1.34166	0.179706	0.999948
X2_LR	2.84175	0.522998	0.396694	1.31839	0.187373	NA
LTR38C	99.9891	-0.493769	0.374814	-1.31737	0.187715	0.999948
X33a_DNA	4.19143	0.579541	0.440654	1.31518	0.188448	NA
LTR16A1	56.8204	-0.523452	0.40092	-1.30563	0.19168	0.999948
HSATI	9.46809	0.620867	0.486707	1.27565	0.20208	0.999948
MER97C	28.1989	-0.580206	0.463767	-1.25107	0.210908	0.999948
LTR80B	8.51896	0.592793	0.479145	1.23719	0.216017	0.999948
L3b_3end	91.7216	-0.580031	0.471963	-1.22898	0.219081	0.999948
HERVFH21I	2338.06	-0.511541	0.418333	-1.22281	0.221402	0.999948
Tigger12	10.9935	0.593171	0.486704	1.21875	0.222939	0.999948
BSRa	23.4757	0.545796	0.449838	1.21331	0.225009	0.999948
MER74B	89.2049	-0.530959	0.438229	-1.2116	0.225665	0.999948
MER74	108.483	-0.501596	0.423329	-1.18488	0.236063	0.999948
PABL_BI	110.444	0.485552	0.414467	1.17151	0.241394	0.999948
ACRO1	2.25073	0.350262	0.304396	1.15068	0.249864	NA
HSAT5	14.6883	-0.536967	0.467089	-1.1496	0.250307	0.999948
MARE8	2.4319	-0.481707	0.419528	-1.14821	0.250881	NA
LTR16E2	6.42733	-0.531719	0.464899	-1.14373	0.252736	0.999948
TIGGER9	5.07902	-0.51541	0.453567	-1.13635	0.255811	NA
MER31	372.075	-0.46282	0.408972	-1.13167	0.257774	0.999948
ALU	1.53282e+06	-0.401081	0.356687	-1.12446	0.260817	0.999948
X12_LINE	1.10226	-0.33452	0.298061	-1.12232	0.261726	NA
MER65D	158.746	-0.411945	0.369932	-1.11357	0.265464	0.999948
LTR5	4302.89	-0.456692	0.410656	-1.1121	0.266094	0.999948
UHG	2567.57	0.522058	0.470884	1.10868	0.26757	0.999948
PRIMAX_I	38.6184	-0.489735	0.44945	-1.08963	0.275876	0.999948
LTR41B	135.56	-0.463452	0.429791	-1.07832	0.280891	0.999948
LTR36	321.247	-0.450361	0.421526	-1.06841	0.285338	0.999948
MER121	62.1737	-0.506088	0.479672	-1.05507	0.291392	0.999948
MER81	17.666	-0.492709	0.467051	-1.05493	0.291455	0.999948
MER80B	2.85999	-0.434796	0.417626	-1.04111	0.297824	NA
GSATII	189.198	-0.417884	0.40641	-1.02823	0.30384	0.999948
HERVH	4844.21	-0.457457	0.445956	-1.02579	0.30499	0.999948
LTR58	60.4154	-0.405152	0.40132	-1.00955	0.312712	0.999948
Kanga1	123.821	0.371685	0.370529	1.00312	0.315803	0.999948
LTR19B	402.24	0.316882	0.316332	1.00174	0.316469	0.999948
LTR7C	472.681	-0.357225	0.358833	-0.99552	0.319483	0.999948
MER92C	36.1254	-0.466702	0.468894	-0.995325	0.319578	0.999948
L1M3C_5	170.581	-0.441421	0.444578	-0.9929	0.320759	0.999948
MER8	206.378	-0.402911	0.405835	-0.992796	0.32081	0.999948
LTR86B2	3.73986	-0.41955	0.424226	-0.988978	0.322674	NA
X32_DNA	4.56029	-0.431782	0.440323	-0.980604	0.326788	NA
L1M3D_5	123.851	-0.436427	0.447983	-0.974204	0.329955	0.999948
Charlie27	2.34102	-0.333998	0.343051	-0.97361	0.33025	NA
L1PA2	18003.9	-0.423405	0.44034	-0.961541	0.33628	0.999948
EUTREP1	4.4924	-0.45736	0.476733	-0.959364	0.337375	NA
LTR14A	580.104	-0.37313	0.393325	-0.948655	0.342796	0.999948
LTR1C1	130.552	-0.398304	0.421963	-0.943931	0.345205	0.999948
X20_LINE	9.70645	-0.447073	0.474684	-0.941833	0.346278	0.999948
LTR82A	11.8627	-0.457558	0.486054	-0.941374	0.346513	0.999948
LTR16E1	38.4569	-0.41665	0.445216	-0.935839	0.349356	0.999948
MER67A	130.066	-0.399465	0.428983	-0.931192	0.351754	0.999948
LTR69	32.5032	0.407843	0.439218	0.928565	0.353114	0.999948
MER61E	343.425	0.355256	0.383544	0.926246	0.354318	0.999948
LTR26	395.354	-0.342162	0.373391	-0.916364	0.359476	0.999948
Helitron1Nb_Mam	21.9294	0.442937	0.486692	0.910098	0.362771	0.999948
LTR15	664.025	-0.301628	0.331491	-0.909915	0.362867	0.999948
L1MD1_5	252.053	-0.350691	0.386885	-0.906447	0.364699	0.999948
MLT1F_I	250.716	-0.362422	0.406506	-0.891554	0.372632	0.999948
MER58D	165.835	-0.363122	0.41074	-0.884066	0.376661	0.999948
MER67B	153.542	0.308965	0.349589	0.883795	0.376807	0.999948
ORSL-2b	2.56589	-0.359766	0.408925	-0.879785	0.378976	NA
LTR64	113.931	-0.337532	0.383823	-0.879396	0.379187	0.999948
L1PA5	44405.4	-0.376152	0.430088	-0.874592	0.381796	0.999948
LTR6B	947.139	-0.34855	0.401924	-0.867203	0.385831	0.999948
X29b_DNA	4.39628	0.38175	0.440843	0.865955	0.386515	NA
LTR67B	40.7193	0.354997	0.41007	0.865698	0.386656	0.999948
SVA_A	58476.1	-0.326975	0.379127	-0.862443	0.388444	0.999948
LTR29	304.318	-0.369863	0.428959	-0.862234	0.388559	0.999948
LTR24	201.457	-0.31521	0.365627	-0.862107	0.388629	0.999948
EUTREP13	7.44743	-0.418692	0.486707	-0.860255	0.389648	0.999948
X18_LINE	0.993781	0.212759	0.247907	0.858222	0.39077	NA
LTR37A	94.9583	-0.402889	0.469494	-0.858135	0.390818	0.999948
LTR59	101.082	-0.360975	0.421024	-0.857372	0.391239	0.999948
MER57C2	308.049	-0.35121	0.410617	-0.855324	0.392372	0.999948
LTR43B	52.5792	-0.346794	0.406016	-0.854137	0.393029	0.999948
L1PA8	30170.5	-0.360083	0.423374	-0.850507	0.395043	0.999948
CR1_Mam	21.2693	-0.409177	0.482676	-0.847724	0.396591	0.999948
HERV38I	57.1056	0.334315	0.394375	0.847709	0.3966	0.999948
L1PA3	36140	-0.360855	0.427223	-0.844653	0.398305	0.999948
LTR40A1	7.23556	0.408995	0.486473	0.840735	0.400497	0.999948
MER4E	3911.45	-0.330458	0.396719	-0.832978	0.404857	0.999948
LTR31	135.983	-0.32511	0.390502	-0.832543	0.405103	0.999948
LTR48	384.159	-0.298537	0.360945	-0.827099	0.408181	0.999948
LTR22B2	520.76	-0.269484	0.327898	-0.821854	0.41116	0.999948
HSTC2	36.9926	0.348842	0.424884	0.821028	0.41163	0.999948
L1M3B_5	33.6454	-0.38886	0.474445	-0.81961	0.412438	0.999948
L1PA4	47412.1	-0.347207	0.424555	-0.817814	0.413463	0.999948
MER9B	561.528	-0.274934	0.336697	-0.816563	0.414178	0.999948
MER97A	30.8818	-0.352947	0.432594	-0.815887	0.414565	0.999948
LTR90A	0.61092	0.19995	0.245185	0.815508	0.414782	NA
LTR16B	31.7522	-0.344577	0.423813	-0.813041	0.416195	0.999948
MERX	0.906237	0.192728	0.237386	0.811875	0.416863	NA
MER31A	829.595	-0.308042	0.379447	-0.81182	0.416895	0.999948
EUTREP15	15.1481	-0.393516	0.486709	-0.808524	0.418789	0.999948
Tigger9b	236.005	-0.32428	0.402376	-0.805912	0.420294	0.999948
LTR10F	830.313	-0.319467	0.397723	-0.80324	0.421836	0.999948
LTR81A	1.24962	0.231181	0.294764	0.784292	0.432869	NA
MER74A	344.497	-0.310768	0.396601	-0.783579	0.433287	0.999948
HUERS-P3	2544.81	0.285521	0.364784	0.782712	0.433796	0.999948
MER75A	13.5598	-0.365984	0.470742	-0.777464	0.436885	0.999948
LTR21B	17.3964	-0.373434	0.482825	-0.773435	0.439265	0.999948
LTR12E	4810.71	-0.304049	0.393377	-0.772921	0.439569	0.999948
HERV39	21582.7	-0.277745	0.359826	-0.771887	0.440182	0.999948
LTR12C	27932.2	-0.278437	0.361072	-0.77114	0.440624	0.999948
LTR18C	149.758	-0.321499	0.419215	-0.766907	0.443137	0.999948
L1PB2	8586.22	-0.313304	0.409632	-0.764843	0.444365	0.999948
LTR16D1	5.99561	0.368496	0.4828	0.763248	0.445316	NA
UCON43	0.658817	-0.16995	0.223026	-0.76202	0.446048	NA
X30_DNA	0.658817	-0.16995	0.223026	-0.76202	0.446048	NA
LTR22	174.917	0.276274	0.36317	0.760728	0.446819	0.999948
MamGypLTR2b	0.766407	0.17066	0.224988	0.758528	0.448135	NA
CHARLIE8A	71.5792	-0.273912	0.361873	-0.756929	0.449092	0.999948
L1MEC_5	1947.35	-0.308848	0.409289	-0.754597	0.450491	0.999948
REP522	13.6781	-0.358918	0.476558	-0.753146	0.451362	0.999948
X21_DNA	0.711915	0.168557	0.223863	0.752948	0.451481	NA
THER1	179.295	0.274861	0.366113	0.750755	0.4528	0.999948
LTR21A	400.424	-0.323716	0.432688	-0.748151	0.454369	0.999948
LTR33	51.5147	-0.3421	0.45739	-0.74794	0.454497	0.999948
UCON59	0.66252	0.166225	0.223122	0.744996	0.456274	NA
L1PA7	53210.5	-0.308271	0.41449	-0.743736	0.457036	0.999948
LTR22C2	264.594	-0.299194	0.403391	-0.741699	0.45827	0.999948
EuthAT-1	4.27978	0.329851	0.445542	0.740335	0.459097	NA
EUTREP3	5.92406	-0.358853	0.485784	-0.738709	0.460083	NA
Charlie13b	12.8961	-0.352347	0.477582	-0.737774	0.460652	0.999948
HUERS-P2	509.595	-0.310425	0.421366	-0.73671	0.461299	0.999948
L5	0.565885	-0.162627	0.22094	-0.736066	0.461691	NA
LTR43	624.947	0.291418	0.399539	0.729386	0.465766	0.999948
X13_LINE	0.613126	0.162236	0.222482	0.72921	0.465874	NA
MER69C	54.8199	-0.321279	0.441254	-0.728105	0.46655	0.999948
LTR26E	165.124	-0.272126	0.373932	-0.727742	0.466772	0.999948
LTR10D	619.139	-0.291157	0.400389	-0.727185	0.467112	0.999948
HERVFH19I	600.082	-0.269791	0.371763	-0.725708	0.468018	0.999948
MARE7	2.0976	-0.305491	0.421284	-0.725142	0.468365	NA
LTR1F2	288.144	0.286551	0.395759	0.724054	0.469032	0.999948
IN25	114.502	-0.284791	0.394809	-0.721337	0.470702	0.999948
LTR16D	4.7044	-0.341077	0.473648	-0.720106	0.47146	NA
X2b_DNA	0.586223	0.159888	0.222095	0.719911	0.47158	NA
PTR5	319.279	-0.31945	0.444909	-0.718013	0.47275	0.999948
EuthAT-N1	25.2394	-0.320585	0.446515	-0.717971	0.472775	0.999948
MER103C	3.2313	-0.322358	0.451431	-0.714081	0.475177	NA
LTR68	22.4536	0.332257	0.465989	0.713014	0.475837	0.999948
Charlie26a	0.988147	-0.201719	0.283354	-0.711897	0.476528	NA
LTR45C	318.739	-0.243315	0.342119	-0.711201	0.47696	0.999948
Charlie25	20.7353	-0.324194	0.460588	-0.70387	0.481514	0.999948
ALR2	469.427	0.295529	0.41987	0.703857	0.481522	0.999948
FORDPREFECT	26.7083	0.307068	0.436369	0.703688	0.481627	0.999948
MER63B	47.3361	-0.314475	0.44737	-0.702942	0.482092	0.999948
MLT1I	118.271	-0.299821	0.428253	-0.700103	0.483863	0.999948
X4b_DNA	1.84383	0.27546	0.394224	0.698739	0.484715	NA
Tigger16b	1.0053	0.221202	0.320116	0.691005	0.489562	NA
MER30B	1879.16	-0.257087	0.37336	-0.688576	0.49109	0.999948
HERV9	26513.1	0.320032	0.466137	0.686561	0.492359	0.999948
MLT1J1	36.2415	-0.299053	0.435583	-0.686557	0.492362	0.999948
MER31B	346.044	-0.274836	0.401517	-0.684493	0.493664	0.999948
MamRep605	21.6646	0.311658	0.4559	0.683611	0.494221	0.999948
LTR27E	183.435	-0.275376	0.403192	-0.68299	0.494613	0.999948
MIR3	174.626	-0.234513	0.343976	-0.681773	0.495383	0.999948
HERV46I	150.466	-0.315528	0.464859	-0.678761	0.497289	0.999948
HERVK13I	323.703	-0.281913	0.415706	-0.678154	0.497674	0.999948
L1MDB_5	253.336	-0.290917	0.430374	-0.675963	0.499064	0.999948
LTR22A	435.781	-0.268391	0.398582	-0.673365	0.500715	0.999948
MER45B	168.267	0.272367	0.404813	0.672822	0.50106	0.999948
Tigger16a	4.8739	0.287734	0.427758	0.672657	0.501166	NA
MER105	67.9216	0.268086	0.399418	0.67119	0.502099	0.999948
MER75B	142.791	0.256325	0.382187	0.67068	0.502424	0.999948
LTR25	414.055	-0.212277	0.31736	-0.668883	0.50357	0.999948
MARNA	61.0856	0.259109	0.389699	0.664895	0.506117	0.999948
MER110I	6.75774	0.319029	0.480957	0.663321	0.507125	0.999948
LTR86A2	1.71557	0.211963	0.319766	0.662868	0.507415	NA
LTR16A2	19.9575	-0.32235	0.486453	-0.662654	0.507552	0.999948
MER101_I	914.779	0.196779	0.298679	0.65883	0.510005	0.999948
LTR16E	2.62022	-0.248707	0.377605	-0.658644	0.510124	NA
L1HS	166126	-0.285942	0.434232	-0.658501	0.510216	0.999948
LTR12B	2263.83	-0.257751	0.392044	-0.657454	0.510889	0.999948
LTR57	415.335	0.19347	0.295583	0.654536	0.512767	0.999948
MER135	14.6511	-0.3142	0.480054	-0.654509	0.512784	0.999948
LTR3	299.179	-0.229935	0.351681	-0.653815	0.513231	0.999948
L1PA11	13321.8	-0.26127	0.401621	-0.650539	0.515344	0.999948
MER34C2	359.55	-0.287077	0.442089	-0.649364	0.516103	0.999948
Tigger10	0.484542	0.142126	0.220627	0.644189	0.519453	NA
LTR39	1385.65	0.194316	0.303564	0.640114	0.522099	0.999948
LTR60B	49.5656	0.25763	0.403066	0.639177	0.522708	0.999948
GSATX	8.97307	0.309471	0.485333	0.637647	0.523704	0.999948
LTR40A	145.932	-0.249545	0.394048	-0.633287	0.526546	0.999948
HERV4_LTR	0.459844	0.139497	0.220452	0.632778	0.526879	NA
MARE11	3.27145	-0.26226	0.416072	-0.630325	0.528482	NA
L1PA10	21636.7	-0.255299	0.406187	-0.628524	0.529661	0.999948
HERVIP10FH	4081.84	-0.243791	0.38837	-0.627728	0.530182	0.999948
LTR35A	297.081	-0.240281	0.383205	-0.627028	0.530641	0.999948
MER65A	836.062	-0.216571	0.346091	-0.625763	0.53147	0.999948
LTR81AB	4.17822	0.273377	0.438256	0.623785	0.532769	NA
UCON102	0.446393	0.13732	0.22035	0.623191	0.533159	NA
LTR10A	710.155	-0.246255	0.396622	-0.62088	0.534678	0.999948
MER34B	297.991	-0.250786	0.406952	-0.616254	0.537727	0.999948
LTR44	100.878	0.21629	0.351762	0.614877	0.538636	0.999948
ALINE	2.75103	-0.26958	0.439839	-0.612906	0.539939	NA
L1PREC1	155053	-0.260222	0.425165	-0.612048	0.540506	0.999948
MER117	14.5966	-0.290686	0.475271	-0.611622	0.540788	0.999948
MER34B_I	122.374	-0.259263	0.425357	-0.609519	0.542181	0.999948
MER45R	118.874	-0.249295	0.409453	-0.60885	0.542624	0.999948
MER92A	0.836191	-0.161488	0.266558	-0.605827	0.54463	NA
LTR16D2	2.60569	0.268385	0.443312	0.605408	0.544908	NA
MER5C1	11.4568	-0.293396	0.486332	-0.603284	0.54632	0.999948
Kanga11a	2.13946	0.219851	0.364821	0.602629	0.546756	NA
UCON46	0.419489	0.132444	0.220185	0.60151	0.5475	NA
X12_DNA	0.419489	0.132444	0.220185	0.60151	0.5475	NA
LTR43_I	71.397	-0.229356	0.38254	-0.599561	0.548799	0.999948
Charlie12	2475.15	-0.226765	0.380976	-0.595221	0.551696	0.999948
FORDPREFECT_A	5.13014	0.283031	0.475894	0.594735	0.55202	NA
MamRep1894	1.85278	0.231668	0.389987	0.594041	0.552485	NA
LTR1B1	259.892	-0.226294	0.381345	-0.593411	0.552906	0.999948
HERVKC4	929.243	0.266224	0.448927	0.593022	0.553167	0.999948
LTR54B	189.661	-0.237054	0.400815	-0.591431	0.554232	0.999948
MSTB1	6342.62	-0.227153	0.384331	-0.591034	0.554498	0.999948
LTR50	34.8349	-0.268241	0.454032	-0.590798	0.554656	0.999948
MER66A	212.491	0.224646	0.381901	0.588231	0.556377	0.999948
MER83B	312.66	-0.224082	0.382818	-0.585348	0.558313	0.999948
MER73	99.6459	-0.241859	0.413831	-0.58444	0.558924	0.999948
LTR87	61.4125	-0.243947	0.41766	-0.58408	0.559167	0.999948
MER4B	973.09	-0.202172	0.347667	-0.581509	0.560897	0.999948
LTR40C	202.383	-0.263787	0.455246	-0.579439	0.562293	0.999948
MER21	369.3	-0.209781	0.363795	-0.576646	0.564179	0.999948
L1M3A_5	581.443	-0.243311	0.422184	-0.576314	0.564403	0.999948
L1MEf_5end	705.637	-0.236805	0.410974	-0.576204	0.564477	0.999948
THER2	35.4277	0.261768	0.454766	0.57561	0.564879	0.999948
MLT2D	472.07	-0.235575	0.409456	-0.575338	0.565063	0.999948
MamGypLTR1b	1.15488	-0.187831	0.326755	-0.574837	0.565401	NA
MER76	43.9937	0.251425	0.438053	0.573961	0.565994	0.999948
LTR88c	0.887789	-0.156521	0.274124	-0.570987	0.568009	NA
CHARLIE4	153.326	-0.235707	0.413692	-0.569765	0.568837	0.999948
LTR41	151.607	-0.226297	0.397276	-0.569621	0.568935	0.999948
HERV16	43.4517	-0.239869	0.423064	-0.566981	0.570727	0.999948
MER50C	64.1671	-0.220053	0.388486	-0.566437	0.571097	0.999948
MER4A	1586.98	-0.212447	0.375432	-0.565874	0.57148	0.999948
CHARLIE6	208.386	-0.190506	0.337865	-0.563853	0.572854	0.999948
MLT2F	68.6047	0.21771	0.386353	0.5635	0.573095	0.999948
SUBTEL_sat	1.86995	-0.221303	0.393698	-0.562113	0.574039	NA
MER97d	32.2562	-0.266495	0.474403	-0.561747	0.574289	0.999948
MER89I	22.8415	-0.258702	0.460871	-0.561331	0.574572	0.999948
L1PA6	36538.9	-0.235093	0.421405	-0.557878	0.576928	0.999948
LTR22B	483.828	-0.196224	0.351761	-0.557835	0.576957	0.999948
MER92B	69.3105	-0.23031	0.412879	-0.557813	0.576972	0.999948
L1P4e_5end	459.444	-0.236649	0.424779	-0.55711	0.577452	0.999948
LTR1C2	23.5906	-0.241962	0.434531	-0.556835	0.57764	0.999948
LOR1a_LTR	676.525	-0.218645	0.393996	-0.554941	0.578935	0.999948
LTR35B	35.8455	-0.241142	0.434997	-0.554353	0.579337	0.999948
HERVS71	1131.26	-0.222433	0.401811	-0.553575	0.579869	0.999948
MER52C	872.142	0.168071	0.307544	0.546493	0.584727	0.999948
LTR9C	197.099	-0.197377	0.362622	-0.544305	0.586232	0.999948
DNA1_Mam	22.3263	0.259189	0.477573	0.542722	0.587321	0.999948
L1	271204	-0.235069	0.433808	-0.541873	0.587906	0.999948
L1PA12	9246.51	-0.21381	0.394992	-0.541302	0.588299	0.999948
EuthAT-2B	10.3224	0.260739	0.483023	0.539808	0.58933	0.999948
LOR1b_LTR	278.027	-0.217421	0.404478	-0.537534	0.590899	0.999948
MER87	53.034	0.233423	0.43445	0.537283	0.591072	0.999948
MER50I	2020.13	0.20732	0.386433	0.536497	0.591615	0.999948
SATR1	596.067	0.228738	0.426449	0.536378	0.591697	0.999948
MER51D	101.541	-0.200238	0.375586	-0.533136	0.593939	0.999948
LTR45B	413.329	0.188858	0.35436	0.532956	0.594064	0.999948
MER97B	29.7272	-0.248182	0.466568	-0.531931	0.594774	0.999948
LTR28C	629.178	-0.192083	0.361205	-0.531785	0.594875	0.999948
UCON32	2.69232	0.204688	0.38494	0.531739	0.594907	NA
MER72B	827.5	0.250669	0.475915	0.526709	0.598396	0.999948
MER57B1	927.346	0.175455	0.334635	0.524317	0.600058	0.999948
LTR14B	1320.76	-0.174238	0.33305	-0.523159	0.600864	0.999948
Tigger14a	17.336	0.254189	0.485876	0.523156	0.600866	0.999948
LTR3A	1155.02	-0.192919	0.371446	-0.519372	0.603501	0.999948
ALRa	467.057	-0.217228	0.418745	-0.51876	0.603928	0.999948
THE1D	18302.5	-0.198861	0.383444	-0.518617	0.604028	0.999948
HERVK11I	3852.94	-0.209458	0.403969	-0.518499	0.60411	0.999948
PrimLTR79	102.589	-0.212921	0.410978	-0.518085	0.604399	0.999948
EUTREP12	0.303912	-0.113496	0.21971	-0.516572	0.605455	NA
EUTREP4	0.405898	-0.113496	0.21971	-0.516572	0.605455	NA
UCON74	0.303912	-0.113496	0.21971	-0.516572	0.605455	NA
X29a_DNA	0.405898	-0.113496	0.21971	-0.516572	0.605455	NA
X31_DNA	0.362937	-0.113496	0.21971	-0.516572	0.605455	NA
HERVK11DI	252.595	0.207955	0.403914	0.514849	0.606659	0.999948
MER45	83.995	-0.201648	0.393623	-0.512289	0.608449	0.999948
LTR27B	346.106	-0.199914	0.390882	-0.511444	0.60904	0.999948
CHARLIE1B	333.028	-0.205218	0.403025	-0.509194	0.610616	0.999948
MER61F	206.584	-0.197874	0.389339	-0.50823	0.611292	0.999948
MER5A1	765.69	-0.194088	0.381996	-0.508089	0.611391	0.999948
LTR47A2	498.537	0.183457	0.363662	0.504472	0.613929	0.999948
LTR47A	533.826	0.17736	0.352421	0.503264	0.614779	0.999948
MER74C	35.9219	-0.218483	0.43613	-0.500959	0.6164	0.999948
MER66C	548.495	-0.190774	0.381876	-0.49957	0.617378	0.999948
LTR5A	4479.73	-0.178194	0.356842	-0.499364	0.617523	0.999948
HERVL68	45.0408	0.208379	0.418736	0.497638	0.618739	0.999948
L1P4c_5end	57.1592	-0.236667	0.475625	-0.497591	0.618773	0.999948
X21_LINE	7.43144	0.229145	0.461094	0.49696	0.619217	0.999948
MER51E	218.065	0.165084	0.335543	0.491992	0.622725	0.999948
MER75	588.076	0.194486	0.395721	0.491472	0.623093	0.999948
LTR47B2	166.802	0.204445	0.416277	0.491127	0.623337	0.999948
HARLEQUINLTR	3192.45	-0.163468	0.333213	-0.490582	0.623722	0.999948
MSTA2	2215.22	-0.194154	0.397394	-0.488568	0.625148	0.999948
LTR19A	427.907	-0.178001	0.364897	-0.487812	0.625683	0.999948
X6a_DNA	4.09639	0.209455	0.429492	0.48768	0.625776	NA
LTR75B	12.8873	-0.236828	0.48597	-0.48733	0.626025	0.999948
Tigger15a	11.1568	0.236149	0.484878	0.487028	0.626238	0.999948
LTR19C	246.402	-0.15604	0.321129	-0.485912	0.627029	0.999948
MLT1H2	111.134	-0.207128	0.426459	-0.485692	0.627185	0.999948
UCON54	0.863871	0.110225	0.228966	0.481403	0.63023	NA
MER48	339.638	0.174358	0.36361	0.479517	0.631571	0.999948
MER54	171.206	0.18208	0.380451	0.478589	0.632231	0.999948
LTR16A	15.3684	-0.228265	0.478422	-0.477121	0.633276	0.999948
MLT1F	523.471	-0.173618	0.36496	-0.475717	0.634276	0.999948
LTR1D1	458.388	-0.190785	0.401198	-0.475538	0.634403	0.999948
MER41I	1345.22	0.196206	0.413394	0.474622	0.635056	0.999948
LTR70	927.68	0.159298	0.335683	0.474548	0.635109	0.999948
LTR61	306.67	0.161303	0.340375	0.473898	0.635572	0.999948
LTR22B1	511.971	-0.182846	0.38678	-0.472739	0.636399	0.999948
HSMAR1	5888.53	0.137125	0.290792	0.471558	0.637242	0.999948
MER110	11.2756	-0.203891	0.433476	-0.470363	0.638096	0.999948
L1ME4A	226.594	-0.203075	0.432106	-0.469966	0.638379	0.999948
MER89	179.026	-0.186527	0.396925	-0.469931	0.638404	0.999948
MER69B	47.5581	-0.21009	0.447689	-0.469276	0.638872	0.999948
LTR8A	962.261	-0.177599	0.378916	-0.468702	0.639283	0.999948
CHARLIE8	452.154	-0.165049	0.35276	-0.467879	0.639871	0.999948
MER70A	131.475	-0.181314	0.389355	-0.465679	0.641445	0.999948
MER83	737.823	-0.174799	0.375377	-0.465661	0.641458	0.999948
LTR79	2.29603	-0.174821	0.375763	-0.465242	0.641758	NA
MER4E1	2048.14	-0.166466	0.358418	-0.464447	0.642328	0.999948
RICKSHA_0	363.549	0.186047	0.401077	0.463869	0.642742	0.999948
L1MDA_5	2280.39	-0.193177	0.416793	-0.463484	0.643017	0.999948
UCON106	1.78402	-0.164128	0.355034	-0.462287	0.643875	NA
LTR48B	416.14	-0.177215	0.384569	-0.460816	0.64493	0.999948
L1PA13_5	2156.03	-0.190206	0.417802	-0.455253	0.648927	0.999948
LTR10E	908.902	-0.145619	0.320962	-0.453695	0.650048	0.999948
L1MEg_5end	321.514	-0.188876	0.417638	-0.452248	0.65109	0.999948
LTR65	105.202	-0.168712	0.375265	-0.449581	0.653012	0.999948
L4	3.70288	0.17889	0.398891	0.448467	0.653816	NA
MER57I	5837.46	0.175879	0.393522	0.446935	0.654922	0.999948
UCON77	1.72663	-0.181461	0.408132	-0.444614	0.656599	NA
L1PA13	18412	-0.17403	0.392935	-0.442897	0.65784	0.999948
MER34A1	276.82	-0.184377	0.422047	-0.436862	0.662211	0.999948
GSAT	206.123	-0.204517	0.469878	-0.435256	0.663376	0.999948
UCON78	0.684235	-0.0967966	0.223928	-0.432268	0.665547	NA
L1MC4_5end	77.5759	-0.175668	0.407287	-0.431311	0.666242	0.999948
Charlie18a	13.8918	0.209579	0.486512	0.430779	0.666629	0.999948
RICKSHA	974.63	-0.156467	0.363731	-0.430171	0.667071	0.999948
LTR52	47.859	-0.177158	0.413387	-0.428552	0.66825	0.999948
CHESHIRE_A	1573.62	-0.16502	0.386157	-0.42734	0.669132	0.999948
MER65C	367.002	-0.153038	0.358258	-0.427172	0.669254	0.999948
ORSL	79.2244	-0.170284	0.399166	-0.4266	0.669671	0.999948
Charlie17a	0.306563	0.0936485	0.21971	0.426237	0.669935	NA
Eutr1	0.355958	0.0936485	0.21971	0.426237	0.669935	NA
LTR78B	0.306563	0.0936485	0.21971	0.426237	0.669935	NA
UCON47	0.355958	0.0936485	0.21971	0.426237	0.669935	NA
UCON53	0.306563	0.0936485	0.21971	0.426237	0.669935	NA
UCON67	0.306563	0.0936485	0.21971	0.426237	0.669935	NA
X17_DNA	0.27966	0.0936485	0.21971	0.426237	0.669935	NA
X24_DNA	0.355958	0.0936485	0.21971	0.426237	0.669935	NA
X3_LINE	0.27966	0.0936485	0.21971	0.426237	0.669935	NA
L1MA1	8729.22	-0.168873	0.397113	-0.425253	0.670652	0.999948
L1ME5	158.038	-0.189784	0.447763	-0.42385	0.671675	0.999948
MER11A	7777.68	-0.161365	0.380934	-0.423604	0.671855	0.999948
MER99	49.8645	0.170974	0.403658	0.423561	0.671886	0.999948
EUTREP7	9.1023	-0.205046	0.486359	-0.421595	0.673321	0.999948
MSTA1	1322.76	-0.159857	0.37961	-0.42111	0.673675	0.999948
MER51C	464.581	0.144347	0.343398	0.420348	0.674231	0.999948
MER5C	82.8524	0.187226	0.445613	0.420152	0.674374	0.999948
L1P4a_5end	1689.76	-0.180295	0.431124	-0.418197	0.675803	0.999948
MER54A	343.909	-0.176439	0.423356	-0.416763	0.676852	0.999948
L1MEA_5	23.6477	-0.201794	0.484708	-0.41632	0.677176	0.999948
MLT1E	298.911	-0.156114	0.375748	-0.415476	0.677794	0.999948
LTR21C	14.2848	-0.199436	0.480534	-0.415031	0.678119	0.999948
Tigger12A	7.37476	-0.198851	0.479544	-0.414666	0.678386	0.999948
EUTREP10	2.28421	-0.161966	0.393841	-0.411247	0.680892	NA
CHARLIE10	158.53	-0.165058	0.402818	-0.409759	0.681983	0.999948
CHARLIE2	24.6745	-0.184723	0.451392	-0.40923	0.682371	0.999948
L2	1438.05	-0.145941	0.359591	-0.405854	0.68485	0.999948
L1M2B_5	538.363	-0.172259	0.424895	-0.405416	0.685172	0.999948
LTR34	142.21	0.172411	0.428291	0.402555	0.687276	0.999948
LTR10B	56.7993	-0.171743	0.428913	-0.400415	0.688851	0.999948
MER41F	244.499	-0.143705	0.360078	-0.399093	0.689824	0.999948
MER115	34.6432	-0.173058	0.434114	-0.398645	0.690154	0.999948
L1M2C_5	2739.09	-0.16952	0.42534	-0.398551	0.690224	0.999948
MER58A	1100.98	-0.155295	0.390054	-0.398138	0.690529	0.999948
X9c_DNA	2.6276	-0.166904	0.420132	-0.397267	0.691171	NA
LTR6A	617.251	-0.166452	0.420055	-0.396262	0.691912	0.999948
MLT1J	56.194	-0.167827	0.425033	-0.394856	0.692949	0.999948
PRIMA4_I	11074.9	-0.141672	0.359198	-0.39441	0.693278	0.999948
MER106	40.6779	0.16169	0.413278	0.391237	0.695622	0.999948
MER4BI	1864.49	-0.140092	0.360195	-0.388933	0.697326	0.999948
LTR38	64.0148	-0.169555	0.436893	-0.388091	0.697948	0.999948
Eutr15	0.609595	0.0935787	0.241919	0.386817	0.698891	NA
MLT1H1	95.4581	0.164548	0.42631	0.385982	0.69951	0.999948
Helitron3Na_Mam	14.9318	0.183992	0.477457	0.385359	0.699972	0.999948
MER80	175.208	-0.159209	0.413529	-0.385001	0.700237	0.999948
LTR28	618.991	-0.138813	0.361355	-0.384146	0.70087	0.999948
MLT1A1	3750.2	-0.149453	0.39091	-0.382321	0.702224	0.999948
TIGGER8	3.03228	-0.160416	0.422026	-0.380109	0.703865	NA
ZAPHOD	160.04	-0.152234	0.400857	-0.379771	0.704115	0.999948
MSTD	2873.45	-0.144902	0.382433	-0.378896	0.704765	0.999948
LTR14C	644.177	0.171143	0.451875	0.37874	0.704881	0.999948
LTR24C	260.431	-0.150733	0.398583	-0.378172	0.705303	0.999948
LTR11	36.1002	0.169464	0.44822	0.378082	0.70537	0.999948
MER57F	230.408	0.143331	0.379321	0.377862	0.705533	0.999948
LTR1E	338.135	-0.153431	0.40606	-0.377854	0.705539	0.999948
MER65I	172.795	0.165655	0.439208	0.377167	0.70605	0.999948
MLT1E2	880.103	-0.142733	0.378612	-0.376989	0.706182	0.999948
SN5	167.057	-0.181446	0.486232	-0.373168	0.709023	0.999948
MER83C	149.699	-0.155763	0.41836	-0.372318	0.709656	0.999948
MER53	525.71	-0.15083	0.405903	-0.37159	0.710198	0.999948
L1ME4	95.5425	-0.151075	0.407561	-0.370681	0.710875	0.999948
HERV-K14I	1627.39	-0.136923	0.369754	-0.370308	0.711153	0.999948
MER5B	245.367	0.138811	0.376686	0.368505	0.712497	0.999948
UCON45	0.60915	-0.0817961	0.222647	-0.36738	0.713336	NA
MSTB	6878.48	-0.142149	0.387157	-0.36716	0.713499	0.999948
HERV-K14CI	272.129	-0.137828	0.375561	-0.366991	0.713625	0.999948
BLACKJACK	62.7678	0.170384	0.464973	0.366438	0.714038	0.999948
L1MEE_5	14.4446	0.171821	0.470273	0.365364	0.71484	0.999948
L1MCC_5	74.0091	0.147726	0.40512	0.364648	0.715374	0.999948
CER	6817.42	0.166164	0.456665	0.363864	0.71596	0.999948
MSTA	21866.8	-0.140311	0.386707	-0.362836	0.716727	0.999948
MER104A	7.57033	-0.174238	0.48037	-0.362716	0.716817	0.999948
SVA2	1274.89	-0.120816	0.335417	-0.360196	0.718701	0.999948
LTR1	482.061	-0.135797	0.377523	-0.359705	0.719068	0.999948
LTR72	187.618	-0.116243	0.325402	-0.357228	0.720921	0.999948
L1PREC2	72473.2	-0.140361	0.39597	-0.354475	0.722983	0.999948
MER88	129.375	-0.147174	0.420498	-0.349998	0.72634	0.999948
HERVP71A_I	2083.73	0.138187	0.395111	0.349742	0.726533	0.999948
LTR49	810.127	0.133476	0.383043	0.348461	0.727494	0.999948
LTR2B	1555.7	-0.102648	0.294837	-0.348153	0.727726	0.999948
LTR25-int	711.807	0.140842	0.404599	0.348102	0.727764	0.999948
Charlie13a	3.71523	-0.150637	0.432869	-0.347998	0.727842	NA
MLT1O	12.2054	0.166825	0.482197	0.345968	0.729367	0.999948
LTR16B2	4.87968	0.165845	0.479555	0.345831	0.72947	NA
LTR8	3871.79	-0.116546	0.338401	-0.344401	0.730545	0.999948
LTR13A	2315.53	-0.115756	0.337826	-0.342651	0.731861	0.999948
TIGGER5A	1387.17	0.137521	0.402058	0.342042	0.732319	0.999948
LTR77B	253.96	-0.127474	0.373785	-0.341036	0.733076	0.999948
Charlie11	25.8834	-0.165315	0.484866	-0.34095	0.733141	0.999948
Charlie21a	1.73761	0.132703	0.390032	0.340236	0.733678	NA
MLT2A2	12232.8	-0.134362	0.394969	-0.340183	0.733718	0.999948
HERVK3I	4260.07	-0.131192	0.386376	-0.339545	0.734199	0.999948
D20S16	2.16713	0.109118	0.322588	0.338258	0.735169	NA
LTR12	4039.9	-0.122895	0.364578	-0.337088	0.73605	0.999948
LTR46	219.87	-0.143981	0.427168	-0.33706	0.736071	0.999948
L1MEe_5end	71.8711	-0.141486	0.421883	-0.335369	0.737347	0.999948
L1PA16_5	5904.81	-0.142479	0.426031	-0.334432	0.738053	0.999948
MLT1K	40.0311	-0.147427	0.441104	-0.334222	0.738212	0.999948
LTR71B	561.749	-0.114933	0.344467	-0.333655	0.73864	0.999948
MER57E1	130.337	-0.141446	0.425062	-0.332766	0.739311	0.999948
MER95	90.7177	0.134318	0.404052	0.332429	0.739565	0.999948
MER83AI	69.2057	-0.128719	0.387368	-0.332291	0.73967	0.999948
HERV57I	225.459	-0.137779	0.414716	-0.332226	0.739719	0.999948
MER6B	110.783	0.134703	0.406419	0.331439	0.740313	0.999948
L1ME3	937.044	-0.129095	0.398752	-0.323747	0.746129	0.999948
LOOPER	181.313	0.133527	0.415	0.321752	0.747641	0.999948
LTR80A	7.82859	0.15462	0.48334	0.3199	0.749044	0.999948
LTR33C	13.8385	-0.149269	0.467524	-0.319275	0.749518	0.999948
MER124	8.40097	0.150932	0.47323	0.318939	0.749773	0.999948
LTR60	36.9633	0.135605	0.429241	0.315918	0.752065	0.999948
HAL1	268.351	-0.126707	0.402735	-0.314615	0.753054	0.999948
LTR16C	97.2295	0.125384	0.398984	0.314259	0.753325	0.999948
MER61B	269.599	-0.132428	0.422243	-0.313629	0.753803	0.999948
MamRep137	4.51119	0.144086	0.462362	0.31163	0.755322	NA
L1PA15	12623.6	-0.120296	0.386781	-0.311018	0.755787	0.999948
LTR1B	447.47	0.119216	0.385405	0.309326	0.757073	0.999948
L1M2_5	3193.55	-0.126471	0.409879	-0.308558	0.757658	0.999948
MamRep38	1.21041	-0.116563	0.378019	-0.308351	0.757816	NA
L1ME3E_3end	188.826	-0.131797	0.427536	-0.308271	0.757876	0.999948
TAR1	170.24	-0.115155	0.37397	-0.307925	0.758139	0.999948
LTR22C	212.973	-0.133614	0.433972	-0.307887	0.758169	0.999948
L1MC5	469.797	-0.123254	0.400711	-0.307589	0.758395	0.999948
L1MA9	8168.29	-0.12253	0.39947	-0.306732	0.759047	0.999948
MER52B	1282.59	0.104445	0.340694	0.306565	0.759175	0.999948
L1MC2	5561.04	-0.1161	0.381196	-0.304568	0.760695	0.999948
HSAT4	66.0761	-0.138445	0.454656	-0.304505	0.760743	0.999948
CHARLIE9	575.974	-0.110377	0.364407	-0.302896	0.761969	0.999948
HERV35I	801.302	0.124638	0.412307	0.302295	0.762427	0.999948
MER52AI	678.761	0.115143	0.382721	0.300855	0.763525	0.999948
THE1B	33359.8	-0.117763	0.392386	-0.30012	0.764086	0.999948
LTR2C	764.291	-0.0902081	0.300677	-0.300017	0.764164	0.999948
MamRep488	0.502766	-0.0659325	0.220612	-0.298861	0.765046	NA
LTR45	89.6138	-0.114717	0.385185	-0.297822	0.765839	0.999948
MER57A_I	2116.14	-0.114598	0.38892	-0.294657	0.768256	0.999948
LTR53	163.049	-0.119763	0.406455	-0.294653	0.768259	0.999948
ERV3-16A3_I	131.624	0.115134	0.391454	0.294119	0.768667	0.999948
MLT1E1	266.619	-0.110653	0.376829	-0.293642	0.769031	0.999948
ALRa_	497.118	-0.110836	0.37785	-0.293333	0.769267	0.999948
EUTREP11	3.77755	0.129096	0.440274	0.293218	0.769356	NA
L1MA6	4477.23	-0.113133	0.386135	-0.292989	0.769531	0.999948
UCON82	1.13195	0.0840768	0.289078	0.290844	0.77117	NA
MER51B	1037.93	0.0960532	0.3307	0.290454	0.771469	0.999948
L1ME3D_3end	235.644	-0.123069	0.423866	-0.290349	0.771549	0.999948
HERVL74	143.618	-0.115847	0.40017	-0.289494	0.772203	0.999948
LTR14	658.16	0.111431	0.38511	0.289348	0.772315	0.999948
MamRep564	6.49592	-0.136692	0.472706	-0.289168	0.772453	0.999948
MER113	32.9886	0.129805	0.449635	0.288689	0.77282	0.999948
L1PB2c	73604.6	-0.121012	0.419514	-0.288459	0.772996	0.999948
L1MA9_5	250.854	-0.114665	0.398021	-0.288087	0.77328	0.999948
L1MB6_5	910.472	-0.114329	0.397181	-0.28785	0.773461	0.999948
L1ME5_3end	63.6972	-0.113093	0.394042	-0.287007	0.774107	0.999948
L1PA12_5	3606.7	-0.110525	0.385383	-0.286794	0.77427	0.999948
MER66B	380.798	0.110818	0.387849	0.285726	0.775088	0.999948
LTR1C3	37.5016	0.128826	0.451703	0.2852	0.775491	0.999948
MER91A	2.4565	0.125678	0.443253	0.283536	0.776766	NA
MLT1B	7042.26	-0.10719	0.381276	-0.281135	0.778607	0.999948
Eutr18	0.151956	-0.06171	0.21971	-0.28087	0.77881	NA
EUTREP2	0.151956	-0.06171	0.21971	-0.28087	0.77881	NA
LTR81C	0.151956	-0.06171	0.21971	-0.28087	0.77881	NA
UCON90	0.151956	-0.06171	0.21971	-0.28087	0.77881	NA
LTR88b	0.202949	-0.06171	0.21971	-0.28087	0.77881	NA
UCON99	0.202949	-0.06171	0.21971	-0.28087	0.77881	NA
X6b_DNA	0.181468	-0.06171	0.21971	-0.28087	0.77881	NA
PABL_A	1826.85	0.098362	0.350975	0.280253	0.779283	0.999948
L1MB8	10841.7	-0.106098	0.37921	-0.279787	0.779641	0.999948
MER65B	99.6902	-0.110079	0.394759	-0.278851	0.780359	0.999948
Tigger3b	8171.8	0.10733	0.386274	0.277861	0.781119	0.999948
CHARLIE3	5539.43	-0.107831	0.38888	-0.277285	0.781561	0.999948
Charlie22a	9.82935	0.133241	0.480935	0.277045	0.781746	0.999948
Zaphod3	66.7518	-0.12415	0.45009	-0.275834	0.782675	0.999948
LTR38A1	36.4994	-0.121124	0.439629	-0.275514	0.782921	0.999948
UCON81	3.5437	-0.0933034	0.33898	-0.275247	0.783126	NA
MER20	4690.05	-0.103673	0.378671	-0.273782	0.784252	0.999948
L1MA10	1122.71	-0.10562	0.388429	-0.271915	0.785688	0.999948
MER90a_LTR	176.807	-0.101053	0.372072	-0.271594	0.785934	0.999948
MER1B	13099.8	-0.104713	0.387561	-0.270186	0.787017	0.999948
L1MB5	6264.47	-0.101426	0.375733	-0.26994	0.787206	0.999948
L1PA14	8857.64	-0.104595	0.390459	-0.267876	0.788795	0.999948
Tigger13a	20.8164	0.12179	0.454706	0.267844	0.788819	0.999948
PRIMA4_LTR	929.927	-0.109842	0.412294	-0.266416	0.789919	0.999948
L1M2A1_5	256.546	0.102322	0.385523	0.265412	0.790692	0.999948
ERV3-16A3_LTR	6.23958	0.128113	0.483139	0.265169	0.79088	0.999948
L1PB1	16724.2	-0.105755	0.400967	-0.26375	0.791973	0.999948
MER6A	1092.7	-0.0977389	0.372406	-0.262453	0.792972	0.999948
GOLEM_A	2526.8	0.101198	0.387217	0.261346	0.793825	0.999948
MER34-int	62.457	0.112212	0.43215	0.259659	0.795127	0.999948
L1P4b_5end	128.389	-0.109983	0.429042	-0.256346	0.797684	0.999948
LTR86A1	4.63946	0.119677	0.467746	0.255859	0.79806	NA
L1ME3A	796.107	-0.0983369	0.385242	-0.25526	0.798522	0.999948
LTR9D	592.166	-0.0888955	0.35004	-0.253958	0.799528	0.999948
MSTC	4758.81	-0.090751	0.360121	-0.252002	0.80104	0.999948
MER70C	30.9883	0.114959	0.458531	0.250712	0.802037	0.999948
HERVL66I	1366.2	0.105892	0.422601	0.250571	0.802146	0.999948
LTR78	1.23132	0.0740028	0.295368	0.250544	0.802167	NA
MER61C	435.57	-0.101134	0.405114	-0.249644	0.802862	0.999948
X17_LINE	6.9724	0.109627	0.444364	0.246706	0.805136	0.999948
LTR1A2	2320.1	-0.0899021	0.364694	-0.246514	0.805284	0.999948
LTR27	232.662	-0.0986303	0.400743	-0.246119	0.80559	0.999948
LTR86C	3.07267	-0.103041	0.420511	-0.245037	0.806428	NA
LTR9	882.691	0.0914507	0.373466	0.24487	0.806557	0.999948
MADE1	1092.68	-0.088913	0.363745	-0.244438	0.806892	0.999948
MER41E	375.717	-0.0835785	0.343214	-0.243517	0.807605	0.999948
MER63A	15.6379	0.117955	0.486711	0.242351	0.808508	0.999948
L1M2A_5	553.389	0.0902457	0.375088	0.240599	0.809866	0.999948
LTR40B	222.289	-0.0994064	0.413576	-0.240358	0.810052	0.999948
MER84I	75.9079	-0.0999245	0.415855	-0.240287	0.810108	0.999948
MLT1D	3100	-0.089594	0.374261	-0.239389	0.810804	0.999948
MLT2B3	470.769	-0.0882077	0.368659	-0.239266	0.810899	0.999948
MER2	5149.81	0.0892701	0.375031	0.238034	0.811855	0.999948
L1M3DE_5	113.424	0.0976845	0.41128	0.237514	0.812258	0.999948
MIRb	870.219	-0.0837327	0.352635	-0.237449	0.812309	0.999948
MER52A	1170.73	0.0818185	0.345225	0.237001	0.812656	0.999948
MLT1H_I	55.9989	-0.0975806	0.412944	-0.236305	0.813196	0.999948
LTR17	3143.31	0.0829683	0.353284	0.234849	0.814326	0.999948
L1MB4	9158.21	-0.0881244	0.377666	-0.233339	0.815498	0.999948
L1MB3_5	2695.92	-0.0876545	0.376078	-0.233075	0.815703	0.999948
LTR10G	261.794	-0.0945308	0.40561	-0.233059	0.815716	0.999948
MER87B	354.218	-0.0872408	0.375756	-0.232174	0.816403	0.999948
MER94	8.97456	0.112284	0.486535	0.230782	0.817484	0.999948
MER110A	8.56857	-0.112308	0.486705	-0.230751	0.817508	0.999948
MER103	116.425	-0.0899651	0.391713	-0.229671	0.818347	0.999948
L1MC1	14375.2	-0.0846235	0.37227	-0.227317	0.820177	0.999948
MER116	54.444	-0.094023	0.41487	-0.226633	0.820709	0.999948
MER82	1390.99	-0.0892288	0.394433	-0.226221	0.82103	0.999948
L1M4B	3723.99	-0.0891894	0.394498	-0.226083	0.821137	0.999948
ERVL-E	334.567	-0.0862373	0.383848	-0.224665	0.82224	0.999948
HERV30I	742.858	0.0931545	0.414869	0.22454	0.822337	0.999948
EutTc1-N1	0.821456	-0.0590201	0.263886	-0.223658	0.823024	NA
LTR9B	1527.01	-0.0814643	0.366793	-0.222099	0.824237	0.999948
MER2B	1904.65	-0.077567	0.352789	-0.219868	0.825974	0.999948
MER4A1	6235.92	-0.0784621	0.35739	-0.219542	0.826228	0.999948
LTR66	2126.08	0.083475	0.380898	0.219153	0.826531	0.999948
LTR06	11.2294	0.104434	0.47669	0.219083	0.826586	0.999948
MER46C	33.2484	0.101268	0.465321	0.217631	0.827717	0.999948
L1PA16	24807.5	-0.0862674	0.396892	-0.217357	0.82793	0.999948
L1P_MA2	38683.4	-0.0886505	0.408453	-0.21704	0.828177	0.999948
THE1A	16241.5	-0.0798783	0.373092	-0.214098	0.83047	0.999948
THE1C	22509.9	-0.0819551	0.384282	-0.213268	0.831118	0.999948
MER11D	1656.39	-0.0779399	0.365986	-0.212959	0.831359	0.999948
MER104C	9.32258	0.101274	0.476445	0.212561	0.831669	0.999948
MLT1C1	1985.57	-0.0801199	0.377302	-0.21235	0.831834	0.999948
LTR16	14.9533	0.10198	0.481012	0.212012	0.832098	0.999948
HERVK	7936.63	-0.0725318	0.342143	-0.211993	0.832113	0.999948
MER47B	400.386	0.0820619	0.387159	0.211959	0.832139	0.999948
MER96	8.63685	-0.102732	0.485722	-0.211504	0.832494	0.999948
KER	0.537426	0.0467203	0.221242	0.211173	0.832752	NA
UCON85	0.483216	0.0473727	0.224616	0.210905	0.832961	NA
MER107	1094.2	0.0715212	0.340062	0.210318	0.833419	0.999948
MLT2C2	949.838	-0.0801285	0.382419	-0.209531	0.834034	0.999948
HERVE	8680.71	-0.0712009	0.340455	-0.209134	0.834343	0.999948
LTR41C	85.2668	-0.0866335	0.414674	-0.208919	0.834511	0.999948
TIGGER6B	258.178	-0.0790219	0.378335	-0.208867	0.834552	0.999948
MER70B	93.7562	-0.076553	0.367748	-0.208167	0.835098	0.999948
ZOMBI_A	1076.61	0.0810739	0.393054	0.206267	0.836583	0.999948
MER93	37.1804	-0.0969491	0.472242	-0.205295	0.837341	0.999948
MER28	1978.43	-0.0754019	0.370103	-0.203732	0.838563	0.999948
HERVL	27146.1	0.0817792	0.402906	0.202973	0.839156	0.999948
HERV19I	1280.72	0.076574	0.377346	0.202928	0.839191	0.999948
MER9	6588.07	0.0694808	0.343136	0.202488	0.839535	0.999948
LTR4	407.743	-0.0730314	0.363301	-0.201022	0.840682	0.999948
L1ME2	1916.71	-0.0784912	0.390642	-0.200929	0.840754	0.999948
GOLEM_B	3612.66	0.077336	0.387822	0.199411	0.841941	0.999948
L1MCB_5	294.536	-0.0769836	0.38739	-0.198724	0.842479	0.999948
MER85	1919.57	-0.080111	0.403359	-0.19861	0.842568	0.999948
HERVI	372.781	0.0733444	0.369535	0.198477	0.842672	0.999948
UCON89	9.79096	0.0954595	0.481662	0.198188	0.842898	0.999948
HAL1B	32.2556	0.0961434	0.485597	0.19799	0.843053	0.999948
MER44D	1544.63	-0.0779411	0.394102	-0.197769	0.843226	0.999948
MamGypLTR2c	2.03156	-0.0725669	0.3671	-0.197676	0.843299	NA
Tigger2b_Pri	1989.11	0.0757008	0.383723	0.19728	0.843609	0.999948
TIGGER5_A	457.149	0.0785926	0.398779	0.197083	0.843763	0.999948
UCON42	6.97752	0.0933624	0.475041	0.196536	0.844191	0.999948
L1MEB_5	39.5578	-0.0883295	0.449783	-0.196382	0.844311	0.999948
TIGGER6A	331.205	-0.0798718	0.408142	-0.195696	0.844848	0.999948
X11_DNA	46.1932	0.0875531	0.447975	0.195442	0.845047	0.999948
MARE9	4.42047	0.0606155	0.312321	0.194081	0.846113	NA
MER50	1770.04	-0.068639	0.35368	-0.194071	0.84612	0.999948
LTR3B	696.089	0.0606339	0.313117	0.193647	0.846453	0.999948
MER4D_LTR	1442.33	-0.073826	0.383641	-0.192435	0.847401	0.999948
MER70_I	106.159	0.0762124	0.398611	0.191195	0.848373	0.999948
LTR85a	0.469765	0.0425887	0.223054	0.190935	0.848577	NA
Eutr17	0.153281	0.0418624	0.21971	0.190535	0.84889	NA
EUTREP5	0.153281	0.0418624	0.21971	0.190535	0.84889	NA
LTR81B	0.13983	0.0418624	0.21971	0.190535	0.84889	NA
LTR85b	0.13983	0.0418624	0.21971	0.190535	0.84889	NA
MER94B	0.13983	0.0418624	0.21971	0.190535	0.84889	NA
UCON104	0.13983	0.0418624	0.21971	0.190535	0.84889	NA
UCON132a	0.177979	0.0418624	0.21971	0.190535	0.84889	NA
UCON40	0.13983	0.0418624	0.21971	0.190535	0.84889	NA
UCON41	0.153281	0.0418624	0.21971	0.190535	0.84889	NA
UCON48	0.153281	0.0418624	0.21971	0.190535	0.84889	NA
UCON97	0.13983	0.0418624	0.21971	0.190535	0.84889	NA
X15_LINE	0.13983	0.0418624	0.21971	0.190535	0.84889	NA
Eutr10	2.04501	-0.0701816	0.368922	-0.190234	0.849126	NA
MER66_I	859.186	0.0764278	0.40196	0.190138	0.849201	0.999948
MLT1C	3244.25	-0.0686735	0.36124	-0.190105	0.849227	0.999948
SATR2	506.922	0.0786977	0.414259	0.189972	0.849331	0.999948
CHARLIE1A	1268.41	0.0747748	0.393856	0.189853	0.849424	0.999948
LTR84a	0.458519	0.0418353	0.220528	0.189706	0.84954	NA
Eutr8	2.74768	0.0841429	0.444879	0.189137	0.849986	NA
L1ME_ORF2	11259.9	-0.0758672	0.401288	-0.189059	0.850046	0.999948
CHESHIRE	605.924	-0.0694241	0.36739	-0.188966	0.85012	0.999948
MIRc	707.402	-0.0598159	0.317075	-0.188649	0.850368	0.999948
L1PB4	6171.76	-0.0764542	0.407968	-0.187403	0.851345	0.999948
MER101B	40.1728	-0.0777592	0.415298	-0.187237	0.851475	0.999948
LTR56	589.644	-0.071345	0.38144	-0.187041	0.851628	0.999948
Charlie19a	25.9092	-0.0815929	0.437139	-0.186652	0.851934	0.999948
HERV52I	63.4132	0.085135	0.458067	0.185857	0.852557	0.999948
L1PBA_5	9250.53	-0.0784671	0.42271	-0.185629	0.852736	0.999948
MER30	6230.05	-0.0724754	0.398202	-0.182007	0.855578	0.999948
MER58C	205.456	-0.0707451	0.390373	-0.181224	0.856191	0.999948
MLT2B2	1091.05	-0.0688889	0.380192	-0.181195	0.856215	0.999948
PRIMA41	1472.45	0.0655868	0.362498	0.18093	0.856422	0.999948
HERVK9I	14076.7	0.0660855	0.36588	0.18062	0.856666	0.999948
Charlie24	38.2842	-0.0866501	0.479927	-0.180549	0.856722	0.999948
MER61D	446.017	-0.071385	0.395913	-0.180305	0.856913	0.999948
MER31_I	284.436	0.0632363	0.351411	0.17995	0.857192	0.999948
MER21C_BT	771.986	0.0650739	0.362232	0.179647	0.85743	0.999948
MER44C	1677.57	-0.0702021	0.390888	-0.179596	0.85747	0.999948
LTR83	12.3652	0.0871519	0.486663	0.179081	0.857874	0.999948
CHARLIE2B	50.2901	-0.0813092	0.454111	-0.179051	0.857898	0.999948
HERVG25	79.4874	-0.0804801	0.45382	-0.177339	0.859242	0.999948
MARE1	4.97422	0.0759958	0.430885	0.176371	0.860002	NA
LTR54	723.087	-0.0685356	0.391674	-0.174981	0.861094	0.999948
Eutr14	0.445067	0.0385376	0.220395	0.174857	0.861192	NA
X34_DNA	0.445067	0.0385376	0.220395	0.174857	0.861192	NA
LTR85c	0.509512	0.0383632	0.220641	0.173872	0.861966	NA
MLT1_I	660.695	0.0621541	0.357731	0.173745	0.862066	0.999948
MLT1J-int	27.0283	-0.0796036	0.460268	-0.172951	0.86269	0.999948
MER41G	106.589	0.0601649	0.35067	0.171572	0.863774	0.999948
MamGypLTR1c	0.978669	0.0471297	0.275164	0.171278	0.864005	NA
MER5A	1422.43	-0.0636206	0.374624	-0.169825	0.865148	0.999948
MER4I	4872.24	0.0579599	0.342688	0.169133	0.865692	0.999948
HSMAR2	7209.65	0.064243	0.380887	0.168667	0.866059	0.999948
L1MA7	6037.06	-0.0646022	0.384755	-0.167905	0.866658	0.999948
MER41A	7168.34	0.0593939	0.354457	0.167563	0.866927	0.999948
CHARLIE7	71.0601	-0.0763511	0.458599	-0.166488	0.867773	0.999948
MER77	461.156	-0.0536278	0.32439	-0.165319	0.868693	0.999948
L1M7_5end	14.3847	-0.0789801	0.478966	-0.164897	0.869025	0.999948
HERV3	1726.03	0.0570591	0.347299	0.164294	0.8695	0.999948
MER66D	125.672	-0.0754274	0.462573	-0.163061	0.870471	0.999948
X26_DNA	9.84917	-0.0785906	0.484064	-0.162356	0.871026	0.999948
MER83BI	574.232	-0.0621394	0.382785	-0.162335	0.871042	0.999948
L1PA17_5	121.509	-0.0724097	0.446226	-0.162272	0.871092	0.999948
CHARLIE2A	56.0141	-0.0680624	0.420558	-0.161838	0.871433	0.999948
MER54B	132.47	-0.0685155	0.426398	-0.160685	0.872342	0.999948
MER4D1	4548.3	-0.0615661	0.383398	-0.16058	0.872424	0.999948
KANGA2_A	32.4643	-0.0764099	0.477225	-0.160113	0.872792	0.999948
MER91B	0.431616	0.0351646	0.220258	0.159652	0.873155	NA
MER50B	580.56	0.0580372	0.363672	0.159587	0.873207	0.999948
Charlie15a	2.4952	-0.0517139	0.32576	-0.158748	0.873867	NA
LTR5_Hs	9013.16	0.051416	0.324291	0.158549	0.874024	0.999948
L1MA5A	4867.47	-0.0628812	0.39885	-0.157656	0.874728	0.999948
MLT1H	136.978	0.0586153	0.373801	0.156809	0.875396	0.999948
L1MA5	5213.76	-0.0619613	0.395504	-0.156664	0.87551	0.999948
LTR28B	417.812	-0.0664395	0.425388	-0.156186	0.875887	0.999948
HERV49I	1354.17	0.062411	0.400923	0.155668	0.876295	0.999948
ERVL-B4	3092.71	0.0560239	0.360441	0.155432	0.876481	0.999948
L1MC4	2456.2	-0.0593613	0.381967	-0.15541	0.876498	0.999948
L1ME1	4168.26	-0.0619465	0.398841	-0.155316	0.876572	0.999948
MLT1A0	5086.24	-0.056108	0.362743	-0.154677	0.877076	0.999948
LTR73	157.224	0.0581019	0.376173	0.154455	0.877251	0.999948
MER106B	102.028	-0.0555665	0.3614	-0.153753	0.877804	0.999948
LTR35	141.671	-0.05146	0.337657	-0.152403	0.878869	0.999948
HERVH48I	1061.77	-0.0633458	0.415894	-0.152312	0.878941	0.999948
LTR53B	49.609	-0.0619738	0.412436	-0.150263	0.880557	0.999948
UCON87	0.762431	-0.0335263	0.225593	-0.148614	0.881858	NA
LTR38B	147.72	-0.0565615	0.381156	-0.148394	0.882032	0.999948
HARLEQUIN	8869.87	-0.054349	0.368915	-0.147321	0.882879	0.999948
MER104B	6.75739	0.0705168	0.482985	0.146002	0.88392	0.999948
LTR27C	270.383	-0.0560801	0.384115	-0.145998	0.883923	0.999948
HERV1_LTR	141.766	0.0580813	0.398112	0.145892	0.884007	0.999948
MLT1E1A	315.526	-0.0543647	0.375374	-0.144828	0.884847	0.999948
MST_I	7850.3	-0.0519095	0.360372	-0.144045	0.885465	0.999948
UCON70	0.763757	0.0323042	0.225596	0.143195	0.886136	NA
MER4C	855.35	-0.0517701	0.362882	-0.142664	0.886556	0.999948
LTR1D	877.207	0.0539866	0.380771	0.141782	0.887252	0.999948
ZOMBI	5886.21	0.0520803	0.369332	0.141012	0.88786	0.999948
L1MB3	15565.8	-0.0534328	0.379564	-0.140774	0.888048	0.999948
MamSINE1	5.61066	-0.0672263	0.481558	-0.139602	0.888975	NA
UCON76	8.22182	0.0620223	0.448634	0.138247	0.890045	0.999948
LTR9A1	1309.4	-0.0526413	0.382964	-0.137458	0.890669	0.999948
L1MB4_5	312.151	-0.0534863	0.391274	-0.136698	0.89127	0.999948
MER21C	1677.71	-0.0498591	0.368009	-0.135483	0.89223	0.999948
L3	26.0347	-0.0646783	0.478882	-0.135061	0.892564	0.999948
MLT1G2	80.7952	0.0539391	0.403011	0.13384	0.893529	0.999948
MLT-int	1140.9	-0.0507522	0.381105	-0.133171	0.894058	0.999948
MER68A	1400.62	0.0470768	0.354856	0.132664	0.894459	0.999948
MER33	505.595	0.0525333	0.396903	0.132358	0.894701	0.999948
L1ME3C_3end	185.412	-0.0485041	0.367435	-0.132007	0.894979	0.999948
CHESHIRE_B	608.642	-0.0498098	0.378796	-0.131495	0.895384	0.999948
MER104	23.4068	-0.0619761	0.47296	-0.131039	0.895745	0.999948
MER39B	1638.07	0.0481558	0.368328	0.130742	0.89598	0.999948
L1PBA1_5	1368.98	0.0463806	0.357221	0.129837	0.896695	0.999948
L2D	3.30614	-0.0583479	0.458828	-0.127167	0.898808	NA
LTR75_1	45.5295	0.0508122	0.400084	0.127004	0.898937	0.999948
BSRf	84.0741	-0.0504839	0.398571	-0.126662	0.899208	0.999948
HERV17	8314.3	0.0466229	0.369624	0.126136	0.899624	0.999948
MER68_I	188.78	-0.0465259	0.37143	-0.125261	0.900317	0.999948
L1MCA_5	3481.08	-0.0501863	0.402263	-0.12476	0.900713	0.999948
MLT2E	9.79741	-0.0606193	0.48659	-0.12458	0.900856	0.999948
LTR23	428.039	-0.041625	0.341257	-0.121975	0.902919	0.999948
MER11B	11317.5	0.0488331	0.401472	0.121635	0.903188	0.999948
TIGGER2	10293.3	-0.0430441	0.354414	-0.121451	0.903334	0.999948
MER41B	5402.77	-0.0443093	0.367366	-0.120614	0.903997	0.999948
LTR51	203.403	0.0434476	0.360275	0.120596	0.904011	0.999948
Tigger3d	159.203	-0.0499134	0.415846	-0.120029	0.90446	0.999948
MER63C	207.239	0.049269	0.417191	0.118097	0.905991	0.999948
MER34C	271.43	-0.0491294	0.420417	-0.116859	0.906972	0.999948
ERVL	1705.07	0.0446487	0.383339	0.116473	0.907278	0.999948
MLT1L	9.79746	-0.056667	0.486553	-0.116466	0.907283	0.999948
MER45C	41.9324	-0.0532123	0.459007	-0.115929	0.907709	0.999948
MER39	1292.1	-0.0390398	0.336861	-0.115893	0.907738	0.999948
LTR75	21.5654	-0.0529517	0.457963	-0.115624	0.90795	0.999948
ZOMBI_B	4795.61	0.0432666	0.375511	0.115221	0.90827	0.999948
LTR71A	507.296	-0.0448203	0.393954	-0.113771	0.90942	0.999948
MLT1G3	73.9983	-0.0510433	0.450028	-0.113423	0.909695	0.999948
MER3	1048.3	-0.0440658	0.389658	-0.113089	0.90996	0.999948
X18_DNA	1.81259	0.0404484	0.360149	0.11231	0.910577	NA
L1MA2	11139.3	-0.0443955	0.396927	-0.111848	0.910944	0.999948
CHARLIE1	1865.61	0.0444991	0.403605	0.110254	0.912208	0.999948
MER4D	1285.92	-0.0406349	0.370638	-0.109635	0.912699	0.999948
HERV15I	919.101	-0.0415708	0.380705	-0.109194	0.913048	0.999948
Tigger3c	3151.28	0.0420033	0.38852	0.108111	0.913908	0.999948
MER96B	77.4953	-0.0439487	0.4069	-0.108009	0.913989	0.999948
Charlie28	1.66469	-0.0331258	0.307483	-0.107732	0.914208	NA
MER119	175.223	-0.0427636	0.397397	-0.107609	0.914306	0.999948
MER61I	4096.02	0.0406893	0.379139	0.10732	0.914535	0.999948
MER21I	403.077	0.0410413	0.386467	0.106196	0.915427	0.999948
L1MD3	2592.69	-0.040977	0.386643	-0.105981	0.915597	0.999948
LTR27D	70.6373	-0.0439492	0.417118	-0.105364	0.916087	0.999948
MER57E3	378.16	0.033368	0.318701	0.1047	0.916614	0.999948
LTR13	8704.15	0.0323016	0.310482	0.104037	0.91714	0.999948
L1M1B_5	656.086	-0.0411955	0.397309	-0.103686	0.917418	0.999948
MLT1F2	238.366	-0.0408966	0.399849	-0.10228	0.918534	0.999948
LTR18A	165.874	-0.0364676	0.357681	-0.101956	0.918792	0.999948
LTR8B	1076.38	0.0350791	0.345296	0.101591	0.919081	0.999948
LTR37B	90.2259	-0.0471158	0.463856	-0.101574	0.919095	0.999948
X1_DNA	4.94075	-0.0483961	0.478167	-0.101212	0.919382	NA
LTR22E	538.347	0.0408332	0.406976	0.100333	0.92008	0.999948
MER84	377.015	-0.0292696	0.292583	-0.100039	0.920314	0.999948
MLT2B4	2184.95	-0.0379659	0.380504	-0.0997778	0.920521	0.999948
L1M6_5end	1.38809	0.036412	0.367143	0.0991765	0.920998	NA
MARE4	0.752914	0.0253082	0.256043	0.0988435	0.921263	NA
L2C	1.30948	-0.0311009	0.333119	-0.0933629	0.925615	NA
UCON105	4.51846	-0.0413534	0.443736	-0.0931937	0.92575	NA
X28_DNA	1.71511	-0.0354639	0.38502	-0.0921093	0.926611	NA
HUERS-P3B	6397.36	-0.0378075	0.422064	-0.0895776	0.928623	0.999948
L1MA4	9223.92	-0.0356216	0.399056	-0.0892646	0.928872	0.999948
MER57B2	486.6	-0.0340392	0.38353	-0.0887525	0.929279	0.999948
TIGGER5_B	290.887	-0.0329355	0.372365	-0.0884495	0.929519	0.999948
L1PB3	4907.93	-0.0348403	0.394786	-0.0882512	0.929677	0.999948
MER20B	137.924	-0.0351575	0.399012	-0.0881113	0.929788	0.999948
MER1A	9398.7	0.0321269	0.365039	0.0880095	0.929869	0.999948
LTR1F1	541.576	0.0367981	0.419039	0.0878155	0.930023	0.999948
LTR72B	304.599	0.0354046	0.405107	0.0873958	0.930357	0.999948
L1MED_5	59.2724	-0.0354956	0.410174	-0.0865378	0.931039	0.999948
MER4A1_LTR	2206.93	-0.0300725	0.354334	-0.0848706	0.932364	0.999948
MIR	2540.44	-0.0299594	0.354209	-0.0845811	0.932594	0.999948
MLT2A1	8523.47	-0.0330089	0.398732	-0.0827847	0.934023	0.999948
LTR16B1	16.9333	0.0382825	0.462671	0.0827423	0.934056	0.999948
L1MA4A	6581.31	-0.033405	0.403968	-0.0826922	0.934096	0.999948
CHARLIE5	1016.07	0.0296452	0.359194	0.0825327	0.934223	0.999948
HERV18	1278.12	0.0287333	0.348596	0.082426	0.934308	0.999948
MLT1G1	82.7512	0.0334053	0.406553	0.0821671	0.934514	0.999948
LTR32	688.418	-0.0306801	0.378652	-0.0810243	0.935423	0.999948
LTR5B	4773.61	0.0257078	0.322377	0.0797445	0.93644	0.999948
L1P4d_5end	131.711	-0.0316125	0.402669	-0.0785076	0.937424	0.999948
MER41C	762.174	-0.0312738	0.399092	-0.0783624	0.93754	0.999948
L1PA7_5	28400.8	0.0308128	0.394565	0.0780931	0.937754	0.999948
L1ME3F_3end	147.277	0.0326538	0.418842	0.0779621	0.937858	0.999948
MER6	1129.46	0.0295834	0.382855	0.0772706	0.938408	0.999948
TIGGER7	2714.15	-0.0294234	0.387307	-0.0759692	0.939444	0.999948
L1M1_5	16245.7	0.0293257	0.390186	0.0751584	0.940089	0.999948
L1MC3	3587.37	-0.0281135	0.387949	-0.072467	0.94223	0.999948
MER67C	254.116	-0.0266265	0.368245	-0.0723064	0.942358	0.999948
LTR47B	115.424	0.0285432	0.406352	0.0702425	0.944001	0.999948
HSFAU	8503.25	-0.0279402	0.405353	-0.0689282	0.945047	0.999948
LTR62	282.467	-0.0237904	0.345257	-0.0689062	0.945064	0.999948
MER57D	245.988	0.0266832	0.389542	0.0684988	0.945389	0.999948
Eutr6	1.39832	0.0230547	0.339472	0.0679134	0.945855	NA
LTR90B	5.30959	-0.0292405	0.434951	-0.0672271	0.946401	NA
MER90	62.9448	-0.0265146	0.394613	-0.0671914	0.946429	0.999948
LTR26B	180.73	0.0249123	0.37247	0.0668841	0.946674	0.999948
Eutr11	1.90651	-0.0238708	0.357648	-0.0667439	0.946786	NA
Ricksha_a	227.794	-0.0269389	0.405758	-0.0663915	0.947066	0.999948
MER72	710.566	-0.0241557	0.367114	-0.065799	0.947538	0.999948
MER76-int	15.868	-0.0314491	0.482341	-0.065201	0.948014	0.999948
L1MB7	13179.7	-0.0241054	0.372145	-0.0647742	0.948354	0.999948
LTR76	1187.2	-0.0214307	0.33556	-0.0638655	0.949077	0.999948
MER21B	3447.49	0.0229239	0.361669	0.0633836	0.949461	0.999948
MER41D	237.403	-0.022869	0.360931	-0.063361	0.949479	0.999948
UCON63	4.74964	-0.0293678	0.469923	-0.062495	0.950169	NA
MamRep1527	1.40635	0.0213326	0.343594	0.0620866	0.950494	NA
LTR33B	9.00346	0.0292968	0.486713	0.0601931	0.952002	0.999948
MER57E2	48.1278	-0.025096	0.423536	-0.0592535	0.95275	0.999948
MER113B	9.08509	-0.026944	0.485436	-0.0555048	0.955736	0.999948
Merlin1_HS	38.9428	0.0237604	0.433628	0.0547945	0.956302	0.999948
HUERS-P1	3140.15	-0.0217702	0.399369	-0.0545115	0.956528	0.999948
MamRep4096	8.7511	-0.0258773	0.485486	-0.0533018	0.957491	0.999948
HERV4_I	1218.73	-0.0175898	0.344493	-0.0510599	0.959278	0.999948
LTR12F	2133.71	0.0169733	0.334548	0.0507351	0.959537	0.999948
LTR10C	3466.75	-0.0175792	0.358947	-0.0489745	0.96094	0.999948
GOLEM	7230	0.0184964	0.3827	0.0483313	0.961452	0.999948
L1PBB_5	453.518	-0.0191918	0.400034	-0.0479753	0.961736	0.999948
ZOMBI_C	29.0433	0.0219235	0.466485	0.0469973	0.962515	0.999948
UCON37	0.761855	-0.0105863	0.225286	-0.0469904	0.962521	NA
MER21A	2246.55	0.0168044	0.365807	0.045938	0.96336	0.999948
L1MB2	8467.43	-0.0169413	0.373021	-0.0454163	0.963775	0.999948
LTR2752	425.935	0.0170795	0.376485	0.0453656	0.963816	0.999948
Eutr4	0.305238	-0.00992381	0.21971	-0.0451677	0.963974	NA
LTR89	0.291786	-0.00992381	0.21971	-0.0451677	0.963974	NA
HERVL_40	72.8891	-0.0188511	0.422048	-0.0446658	0.964374	0.999948
LTR18B	616.16	-0.0164898	0.369678	-0.0446059	0.964421	0.999948
L1MD1	1379.24	-0.017202	0.395852	-0.0434556	0.965338	0.999948
GOLEM_C	733.44	0.0174721	0.40238	0.0434218	0.965365	0.999948
MLT1N2	51.8282	-0.0194945	0.478479	-0.0407427	0.967501	0.999948
L1MB1	4184.36	-0.0159515	0.397553	-0.0401243	0.967994	0.999948
Tigger4a	1311.75	0.0151958	0.379698	0.0400208	0.968077	0.999948
PABL_AI	3193.42	0.0145209	0.371499	0.0390872	0.968821	0.999948
BSRb	3.29883	0.0176112	0.462294	0.0380953	0.969612	NA
UCON107	66.5442	-0.0158436	0.42335	-0.0374244	0.970147	0.999948
MER34D	152.349	0.013875	0.374345	0.0370647	0.970433	0.999948
TIGGER1	68958.8	0.0138998	0.376497	0.0369186	0.97055	0.999948
MER44A	1409.59	0.0140734	0.382082	0.0368335	0.970618	0.999948
LOR1I	2652.19	0.0119539	0.339336	0.0352275	0.971898	0.999948
MLT1J2	83.0829	0.0153175	0.436436	0.0350966	0.972003	0.999948
X27_DNA	6.15089	-0.0160663	0.484775	-0.0331418	0.973561	NA
MER68B	205.674	-0.0128843	0.389116	-0.0331117	0.973586	0.999948
LTR2	152.949	-0.0118324	0.359409	-0.0329219	0.973737	0.999948
Eutr13	1.62116	-0.0121938	0.383899	-0.031763	0.974661	NA
MER49	1380.76	-0.0094993	0.306406	-0.0310023	0.975268	0.999948
MER61A	465.958	0.0103761	0.340234	0.0304969	0.975671	0.999948
L1PA14_5	742.325	-0.0130261	0.427848	-0.0304457	0.975712	0.999948
LTR1F	274.717	-0.0119217	0.399193	-0.0298646	0.976175	0.999948
LTR30	260.811	-0.00958935	0.328168	-0.0292208	0.976688	0.999948
MLT1C2	3289.54	-0.0110163	0.385218	-0.0285977	0.977185	0.999948
HERV23	35.9421	0.0124385	0.436757	0.0284793	0.97728	0.999948
MER11C	4560.72	0.010509	0.370453	0.028368	0.977369	0.999948
EuthAT-2	6.66397	0.0132517	0.473892	0.0279636	0.977691	0.999948
LTR1C	90.7089	-0.0106434	0.385618	-0.0276008	0.977981	0.999948
MamRep434	11.7804	-0.0129237	0.481335	-0.0268497	0.97858	0.999948
MER57A1	2129.3	-0.0103735	0.397769	-0.0260792	0.979194	0.999948
L1MA3	12452.4	-0.00988816	0.386626	-0.0255755	0.979596	0.999948
HERVIP10F	1882.96	0.00995482	0.391626	0.0254192	0.979721	0.999948
Charlie16a	3.16571	0.0104366	0.411601	0.0253562	0.979771	NA
L1MA8	5576.63	0.0099726	0.394081	0.025306	0.979811	0.999948
MER44B	1797.42	0.00872081	0.375248	0.0232402	0.981459	0.999948
HERVK22I	6347.01	0.0083107	0.374652	0.0221824	0.982302	0.999948
LTR42	264.534	0.00652657	0.307612	0.0212169	0.983073	0.999948
PABL_B	453.128	0.00815103	0.389875	0.0209067	0.98332	0.999948
X9a_DNA	5.39869	0.00985151	0.482592	0.0204138	0.983713	NA
MER112	162.785	0.00808789	0.401678	0.0201353	0.983935	0.999948
MER34A	320.223	-0.00747119	0.391811	-0.0190683	0.984787	0.999948
MER51A	2565.4	0.00644813	0.351628	0.0183379	0.985369	0.999948
L1MD2	4365.38	-0.00678001	0.378127	-0.0179305	0.985694	0.999948
THE1_I	60201.5	0.00617563	0.350117	0.0176388	0.985927	0.999948
LOR1	922.145	-0.00588382	0.359788	-0.0163536	0.986952	0.999948
MER67D	78.8342	0.00731375	0.452304	0.01617	0.987099	0.999948
MER34	186.326	0.0065552	0.409059	0.0160251	0.987214	0.999948
MER58B	1043.18	0.00588653	0.378232	0.0155633	0.987583	0.999948
MER63D	215.451	-0.00573873	0.370905	-0.0154722	0.987655	0.999948
L1MC4B	360.516	-0.00561914	0.402469	-0.0139617	0.988861	0.999948
MLT1F1	707.045	-0.00419831	0.34308	-0.0122371	0.990236	0.999948
L2B	149.818	-0.00508312	0.440285	-0.0115451	0.990789	0.999948
LTR10B1	142.848	-0.00375851	0.360484	-0.0104263	0.991681	0.999948
MER51I	1001.18	-0.00304088	0.395022	-0.007698	0.993858	0.999948
MER52D	1130.83	0.00238711	0.346107	0.00689704	0.994497	0.999948
TIGGER5	574.884	-0.00222071	0.346673	-0.00640577	0.994889	0.999948
LTR12D	8477.13	-0.00261964	0.449087	-0.00583326	0.995346	0.999948
MER4CL34	404.856	0.00203268	0.399116	0.00509295	0.995936	0.999948
LTR77	178.633	0.00197813	0.395634	0.00499991	0.996011	0.999948
MER101	248.358	0.00152856	0.392349	0.00389592	0.996892	0.999948
LTR24B	389.403	0.00103395	0.328028	0.00315201	0.997485	0.999948
MER6C	67.5783	-9.24613e-05	0.451243	-0.000204904	0.999837	0.999957
BSR	33964.9	0.50161	0.346204	1.44889	NA	NA
BSRd	0	NA	NA	NA	NA	NA
CR1_HS	0	NA	NA	NA	NA	NA
Eutr12	0	NA	NA	NA	NA	NA
Eutr16	0	NA	NA	NA	NA	NA
Eutr2	0	NA	NA	NA	NA	NA
Eutr3	0	NA	NA	NA	NA	NA
Eutr5	0	NA	NA	NA	NA	NA
Eutr9	0	NA	NA	NA	NA	NA
EUTREP14	0	NA	NA	NA	NA	NA
EUTREP16	0	NA	NA	NA	NA	NA
EUTREP6	0	NA	NA	NA	NA	NA
EUTREP8	0	NA	NA	NA	NA	NA
HERVR	0	NA	NA	NA	NA	NA
HSAT6	0	NA	NA	NA	NA	NA
L1M6B_5end	0	NA	NA	NA	NA	NA
LSAU	11437.4	0.699338	0.387977	1.80253	NA	NA
LTR84b	0	NA	NA	NA	NA	NA
LTR86B1	0	NA	NA	NA	NA	NA
LTR88a	0	NA	NA	NA	NA	NA
LTR91	0	NA	NA	NA	NA	NA
MamGypLTR1a	0	NA	NA	NA	NA	NA
MamGypLTR1d	0	NA	NA	NA	NA	NA
MamGypLTR2	0	NA	NA	NA	NA	NA
MamGypLTR3	0	NA	NA	NA	NA	NA
MARE10	0	NA	NA	NA	NA	NA
MARE3	0	NA	NA	NA	NA	NA
MARE5	0	NA	NA	NA	NA	NA
MARE6	0	NA	NA	NA	NA	NA
MER103B	0	NA	NA	NA	NA	NA
MER35	0	NA	NA	NA	NA	NA
MER47C	0	NA	NA	NA	NA	NA
MER91C	0	NA	NA	NA	NA	NA
ORSL-2a	0	NA	NA	NA	NA	NA
SAR	169.155	0.612251	0.484058	1.26483	NA	NA
SUBTEL2_sat	0	NA	NA	NA	NA	NA
UCON100	0	NA	NA	NA	NA	NA
UCON101	0	NA	NA	NA	NA	NA
UCON103	0	NA	NA	NA	NA	NA
UCON132b	0	NA	NA	NA	NA	NA
UCON33	0	NA	NA	NA	NA	NA
UCON34	0	NA	NA	NA	NA	NA
UCON35	0	NA	NA	NA	NA	NA
UCON36	0	NA	NA	NA	NA	NA
UCON38	0	NA	NA	NA	NA	NA
UCON39	0	NA	NA	NA	NA	NA
UCON44	0	NA	NA	NA	NA	NA
UCON49	0	NA	NA	NA	NA	NA
UCON50	0	NA	NA	NA	NA	NA
UCON51	0	NA	NA	NA	NA	NA
UCON52	0	NA	NA	NA	NA	NA
UCON55	0	NA	NA	NA	NA	NA
UCON56	0	NA	NA	NA	NA	NA
UCON57	0	NA	NA	NA	NA	NA
UCON58	0	NA	NA	NA	NA	NA
UCON60	0	NA	NA	NA	NA	NA
UCON61	0	NA	NA	NA	NA	NA
UCON62	0	NA	NA	NA	NA	NA
UCON64	0	NA	NA	NA	NA	NA
UCON65	0	NA	NA	NA	NA	NA
UCON66	0	NA	NA	NA	NA	NA
UCON68	0	NA	NA	NA	NA	NA
UCON69	0	NA	NA	NA	NA	NA
UCON71	0	NA	NA	NA	NA	NA
UCON72	0	NA	NA	NA	NA	NA
UCON73	0	NA	NA	NA	NA	NA
UCON75	0	NA	NA	NA	NA	NA
UCON79	0	NA	NA	NA	NA	NA
UCON80	0	NA	NA	NA	NA	NA
UCON83	0	NA	NA	NA	NA	NA
UCON84	0	NA	NA	NA	NA	NA
UCON86	0	NA	NA	NA	NA	NA
UCON88	0	NA	NA	NA	NA	NA
UCON91	0	NA	NA	NA	NA	NA
UCON92	0	NA	NA	NA	NA	NA
UCON93	0	NA	NA	NA	NA	NA
UCON94	0	NA	NA	NA	NA	NA
UCON95	0	NA	NA	NA	NA	NA
UCON96	0	NA	NA	NA	NA	NA
X1_LR	0	NA	NA	NA	NA	NA
X10a_DNA	0	NA	NA	NA	NA	NA
X10b_DNA	0	NA	NA	NA	NA	NA
X11_LINE	0	NA	NA	NA	NA	NA
X13_DNA	0	NA	NA	NA	NA	NA
X15_DNA	0	NA	NA	NA	NA	NA
X19_LINE	0	NA	NA	NA	NA	NA
X20_DNA	0	NA	NA	NA	NA	NA
X22_DNA	0	NA	NA	NA	NA	NA
X23_DNA	0	NA	NA	NA	NA	NA
X24_LINE	0	NA	NA	NA	NA	NA
X25_DNA	0	NA	NA	NA	NA	NA
X2a_DNA	0	NA	NA	NA	NA	NA
X3_LR	0	NA	NA	NA	NA	NA
X4_LR	0	NA	NA	NA	NA	NA
X4a_DNA	0	NA	NA	NA	NA	NA
X5a_DNA	0	NA	NA	NA	NA	NA
X5b_DNA	0	NA	NA	NA	NA	NA
X7_DNA	0	NA	NA	NA	NA	NA
X9b_DNA	0	NA	NA	NA	NA	NA
