# Supplementary material for: Repetitive Sequence Transcription in Breast Cancer
Source: Cells. 2022 Aug 14;11(16):2522. doi: 10.3390/cells11162522 (PMC9406339; doi:10.3390/cells11162522)
Supplement: Supplementary file 1 [file cells-11-02522-s001.zip › supplementary/Table_S8_LumB_Her2Pos_vs_ant.xlsx]

## Sheet: Table S8_LumB_Her2Pos_vs_
GeneID	Base mean	log2(FC)	StdErr	Wald-Stats	P-value	P-adj
chr7:8433954-8752963	3501.71	5.36164	0.567977	9.43989	3.7317e-21	2.19589e-16
chr7:8434594-8751871	3452.35	5.34257	0.568401	9.3993	5.49261e-21	2.19589e-16
chr1:109687828-109693388	1954.7	-3.97836	0.537355	-7.4036	1.32546e-13	3.53271e-09
chr1:109687819-109693745	2522.56	-3.57014	0.533685	-6.6896	2.2378e-11	2.23662e-07
chr1:109687839-109693743	2522.56	-3.57014	0.533685	-6.6896	2.2378e-11	2.23662e-07
chr1:109687857-109693619	2511.92	-3.58068	0.533183	-6.71566	1.87212e-11	2.23662e-07
chr2:113250765-113266973	636.056	-2.707	0.399614	-6.77403	1.25247e-11	2.23662e-07
chr3:46438033-46441905	17589.5	-3.89905	0.578597	-6.7388	1.59701e-11	2.23662e-07
chr3:46435644-46465163	79252.7	-3.86551	0.586144	-6.5948	4.25821e-11	3.09525e-07
chr3:46436018-46463671	78824.2	-3.86742	0.586028	-6.59937	4.12911e-11	3.09525e-07
chr3:46436192-46464868	78299.8	-3.86812	0.586139	-6.59931	4.13071e-11	3.09525e-07
chr1:109687813-109709039	2618.93	-3.42639	0.531941	-6.44129	1.18462e-10	7.28612e-07
chr1:109687844-109708685	2616.09	-3.42999	0.53166	-6.45148	1.1076e-10	7.28612e-07
chr2:113255388-113273270	653.87	-2.67329	0.427127	-6.25878	3.8801e-10	2.21603e-06
chr2:113236236-113267010	1669.54	-2.69336	0.433562	-6.21217	5.22586e-10	2.61249e-06
chr2:113236268-113267010	1668.72	-2.69285	0.433484	-6.21211	5.22773e-10	2.61249e-06
chr2:113235535-113276581	1948.78	-2.68015	0.433034	-6.18922	6.04618e-10	2.84377e-06
chr10:16513742-16522005	327.938	2.51478	0.409805	6.13653	8.43436e-10	3.54945e-06
chr2:113235539-113267004	1713.04	-2.6788	0.435933	-6.14497	7.99798e-10	3.54945e-06
chr2:113220091-113278394	2018.83	-2.64505	0.432276	-6.11891	9.42203e-10	3.76683e-06
chr2:113235535-113265717	1551.65	-2.67305	0.440849	-6.06342	1.33254e-09	5.07366e-06
chr2:113235529-113266170	1609.21	-2.64526	0.441747	-5.98819	2.12192e-09	7.71202e-06
chr2:113215996-113278911	2082.81	-2.57503	0.433636	-5.93823	2.8811e-09	9.21469e-06
chr2:113215996-113278950	2082.81	-2.57503	0.433636	-5.93823	2.8811e-09	9.21469e-06
chr2:113235539-113263362	1447.48	-2.65634	0.446354	-5.9512	2.66184e-09	9.21469e-06
chr10:116663695-116669970	290.937	3.5829	0.605313	5.91909	3.23735e-09	9.95585e-06
chr10:116663798-116669955	285.265	3.56498	0.605428	5.88837	3.90031e-09	1.15504e-05
chr1:46933952-46941425	256.921	-3.05893	0.520238	-5.87986	4.10615e-09	1.17257e-05
chr13:44400249-44405885	605.993	-3.21574	0.557413	-5.76905	7.97216e-09	2.19806e-05
chr18:14511897-14543146	623.246	3.6584	0.63603	5.75193	8.82304e-09	2.35157e-05
chr1:46932430-46941464	347.859	-2.97516	0.519835	-5.72328	1.04486e-08	2.69501e-05
chr13:26044596-26051031	2585.64	2.79717	0.490372	5.70417	1.16914e-08	2.85358e-05
chr6:41736710-41747397	1371.44	-3.63733	0.637802	-5.70292	1.17772e-08	2.85358e-05
chr11:78063860-78068351	1249.31	-2.69512	0.474878	-5.67539	1.38371e-08	3.25407e-05
chr4:82483169-82562357	6274.12	2.73199	0.485765	5.62411	1.86469e-08	4.25991e-05
chr7:95359943-95396361	3184.67	-3.22506	0.584453	-5.51809	3.42707e-08	7.41712e-05
chr7:95359945-95396363	3184.35	-3.22493	0.584457	-5.51782	3.43222e-08	7.41712e-05
chr4:82484589-82562214	5262.45	2.72667	0.495991	5.49742	3.8539e-08	8.10921e-05
chr19:23116974-23147219	438.807	2.36481	0.431585	5.47937	4.26854e-08	8.5326e-05
chr2:110732633-110888017	148.366	3.06509	0.559189	5.48131	4.22193e-08	8.5326e-05
chr5:9641314-9903826	413.489	3.07826	0.562954	5.46806	4.54995e-08	8.87328e-05
chr1:46929176-46941465	449.996	-2.83337	0.519364	-5.45545	4.88492e-08	9.09169e-05
chr1:46929179-46941456	449.857	-2.83311	0.519333	-5.45529	4.88935e-08	9.09169e-05
chr5:95835942-95852721	670.293	-3.12909	0.575193	-5.44007	5.32603e-08	9.67861e-05
chr10:68109236-68211701	802.319	-3.45333	0.63611	-5.42882	5.6727e-08	9.94308e-05
chr10:68109236-68212017	804.261	-3.45257	0.636145	-5.42733	5.72027e-08	9.94308e-05
chr10:68106154-68211699	866.652	-3.44108	0.636588	-5.40551	6.46236e-08	0.00010994
chr1:46929636-46941464	439.126	-2.81642	0.52447	-5.37003	7.8722e-08	0.000131135
chr1:84408229-84415008	126.632	-2.51661	0.469018	-5.36571	8.06312e-08	0.000131574
chr6:17102257-17131372	682.057	2.73413	0.510622	5.35451	8.57872e-08	0.000137187
chr6:41740837-41747401	765.363	-3.4208	0.640555	-5.34038	9.27543e-08	0.000145421
chr7:95298910-95396361	3879.29	-3.08175	0.578706	-5.32523	1.00825e-07	0.000155034
chr10:68109495-68162166	551.992	-3.37612	0.638356	-5.28878	1.23134e-07	0.000163337
chr12:101594848-101685811	14567.5	-3.37514	0.640497	-5.26957	1.36747e-07	0.000163337
chr12:101594968-101685869	14567.8	-3.37515	0.640497	-5.26957	1.36742e-07	0.000163337
chr12:101594968-101685880	14567.8	-3.37515	0.640497	-5.26957	1.36742e-07	0.000163337
chr12:101594970-101685806	14567.3	-3.37515	0.640497	-5.26957	1.3674e-07	0.000163337
chr12:101594970-101685812	14567.3	-3.37515	0.640497	-5.26957	1.3674e-07	0.000163337
chr12:101594970-101685876	14567.8	-3.37515	0.640497	-5.26957	1.36742e-07	0.000163337
chr12:101594970-101685880	14567.8	-3.37515	0.640497	-5.26957	1.36742e-07	0.000163337
chr12:101594970-101686018	14575	-3.37505	0.6405	-5.2694	1.36867e-07	0.000163337
chr12:101594983-101685870	14567.8	-3.37515	0.640497	-5.26957	1.36742e-07	0.000163337
chr12:101594995-101685615	14475.6	-3.38287	0.640399	-5.28243	1.27481e-07	0.000163337
chr12:101594995-101685870	14567.1	-3.37515	0.640497	-5.26958	1.36733e-07	0.000163337
chr12:101594996-101685869	14567.1	-3.37515	0.640497	-5.26958	1.36733e-07	0.000163337
chr12:101595070-101684395	14379.1	-3.38092	0.64042	-5.27922	1.29732e-07	0.000163337
chr14:76280942-76310066	69.29	2.86938	0.541199	5.3019	1.14605e-07	0.000163337
chr18:14528960-14543493	232.098	3.34661	0.637838	5.2468	1.54762e-07	0.000181977
chr1:84813403-84893213	1132.88	-3.04006	0.58099	-5.23254	1.67195e-07	0.00018983
chr7:95377532-95396122	1238.33	-3.0825	0.589405	-5.22985	1.69648e-07	0.00018983
chrX:3058610-3112706	128.091	-3.2862	0.628078	-5.23215	1.67548e-07	0.00018983
chrX:3066832-3112706	126.588	-3.29134	0.629506	-5.22845	1.70936e-07	0.00018983
chr3:193241124-193270854	544.862	3.10745	0.604444	5.14102	2.73257e-07	0.000291321
chr3:193241124-193270855	544.862	3.10745	0.604444	5.14102	2.73257e-07	0.000291321
chr4:82490084-82561955	3588.55	2.71799	0.52824	5.14537	2.67e-07	0.000291321
chr1:182062676-182069253	198.758	-2.87472	0.55974	-5.1358	2.8094e-07	0.000295571
chr10:114179589-114228417	774.373	-3.06375	0.597167	-5.13047	2.89027e-07	0.00030013
chr4:68447448-68497604	651.646	-3.09407	0.603594	-5.12608	2.95841e-07	0.000303268
chr12:54682972-54687434	330.574	-3.27295	0.639439	-5.11847	3.08018e-07	0.000311753
chr2:113235526-113240825	737.314	-2.56502	0.503748	-5.09188	3.54537e-07	0.000354351
chr12:101646719-101659970	1936.2	-3.26348	0.642475	-5.07955	3.78327e-07	0.00037346
chr10:114179269-114232304	977.851	-3.033	0.598871	-5.06452	4.09421e-07	0.000399225
chr1:84813915-84866144	747.682	-2.93952	0.581932	-5.0513	4.38809e-07	0.000422726
chr5:132813340-132816796	371.68	2.8495	0.564516	5.04769	4.47178e-07	0.00042566
chr10:114179269-114231727	962.286	-3.02196	0.599099	-5.04418	4.55471e-07	0.000428454
chr7:8690286-8751987	267.59	3.15373	0.631681	4.9926	5.9571e-07	0.000553858
chr21:13546032-13558461	18.8323	3.11002	0.6248	4.97763	6.43664e-07	0.000591564
chr1:84811601-84866159	1141.99	-2.92874	0.589478	-4.96837	6.75188e-07	0.000613485
chr4:82494785-82496278	223.691	2.53174	0.509983	4.96436	6.89296e-07	0.000619267
chr11:75719373-75732958	932.93	-2.86253	0.57947	-4.9399	7.8161e-07	0.0006944
chr6:33721669-33746905	104.192	-2.74329	0.556624	-4.92845	8.28835e-07	0.000728263
chr1:109693116-109693742	1218.13	-2.68193	0.547773	-4.89606	9.77774e-07	0.000835582
chr2:110995956-111018073	26.9104	2.97412	0.607414	4.89637	9.76256e-07	0.000835582
chrX:3041470-3112726	129.283	-3.08635	0.630492	-4.89515	9.82325e-07	0.000835582
chr6:33721666-33746985	104.327	-2.72203	0.557094	-4.88612	1.02841e-06	0.000865579
chr2:210187938-210225491	360.714	-2.98381	0.611728	-4.87768	1.0734e-06	0.000894029
chr21:21239341-21292190	1200.9	2.79968	0.574946	4.86947	1.11899e-06	0.000922398
chr7:142908100-142933808	60.7961	-2.38166	0.490572	-4.85487	1.20468e-06	0.000982896
chr12:5290479-5378354	298.362	-3.09667	0.642371	-4.82068	1.43066e-06	0.00115548
chr11:75717818-75731615	695.481	-2.84398	0.591504	-4.80806	1.52405e-06	0.0012186
chr21:21147119-21385674	4546.17	2.61707	0.546323	4.79033	1.66506e-06	0.00130524
chr9:23691810-23826337	734.902	2.78153	0.580551	4.79119	1.65796e-06	0.00130524
chr19:23075209-23136106	1095.36	2.06954	0.432242	4.78792	1.68522e-06	0.00130822
chr19:5831377-5832567	82.0992	-2.85241	0.597407	-4.77466	1.80012e-06	0.00138398
chr9:23690106-23821848	794.146	2.77038	0.582791	4.75364	1.99786e-06	0.00152138
chr9:23690103-23821480	791.412	2.768	0.582619	4.75096	2.02452e-06	0.00152714
chr9:23690103-23821275	789.675	2.76638	0.582523	4.74897	2.0446e-06	0.00152787
chr9:23690106-23826065	808.248	2.75673	0.581547	4.74035	2.1335e-06	0.00157954
chr15:26547188-26629090	340.134	-2.89919	0.612591	-4.73267	2.21587e-06	0.0016107
chr18:14905442-14915628	619.866	2.97766	0.62914	4.7329	2.21334e-06	0.0016107
chr5:9854376-9889937	99.744	2.7057	0.573567	4.71733	2.38962e-06	0.00172134
chr7:107765467-107803225	1630.54	-2.93271	0.623948	-4.70025	2.59847e-06	0.00185508
chr7:107765471-107803207	1630.27	-2.93115	0.62414	-4.69629	2.64923e-06	0.00187458
chr17:48724762-48729178	141.565	2.80808	0.600856	4.67346	2.96169e-06	0.00207729
chr3:149172498-149222055	34753	-2.84437	0.612941	-4.64054	3.47506e-06	0.00241616
chr6:122779474-122784074	590.339	-2.88424	0.621822	-4.63837	3.51172e-06	0.0024206
chr17:4630925-4641665	208.955	-2.90366	0.627995	-4.6237	3.76949e-06	0.00257607
chr15:21425018-21439954	110.596	2.93103	0.636013	4.60845	4.05686e-06	0.00274897
chr3:149185248-149198453	5069.82	-2.78543	0.6049	-4.60477	4.12912e-06	0.00277442
chr17:4631485-4642294	186.852	-2.87337	0.624486	-4.60118	4.20103e-06	0.00279922
chr12:101646719-101650948	760.473	-2.95967	0.644111	-4.59497	4.32808e-06	0.00281353
chr17:4630901-4642294	213.951	-2.87725	0.62599	-4.59631	4.30036e-06	0.00281353
chr5:95852231-95860133	1533.81	-2.95014	0.641828	-4.59646	4.29723e-06	0.00281353
chr3:150926162-150944236	133.172	2.38467	0.519483	4.59047	4.42259e-06	0.00285178
chr22:22646345-22647741	289.898	-2.61138	0.569303	-4.58697	4.49727e-06	0.00287674
chr2:113240729-113241410	39.1893	-2.52034	0.550166	-4.58105	4.62654e-06	0.00293594
chr15:26543545-26773074	463.769	-2.74262	0.599347	-4.57601	4.73919e-06	0.00298375
chr10:104474938-104480274	99.648	2.62978	0.575746	4.5676	4.93332e-06	0.00306058
chr21:20998563-21537957	12141.1	2.46	0.538599	4.56741	4.93777e-06	0.00306058
chr9:23765044-23826174	264.005	2.59671	0.569554	4.5592	5.13498e-06	0.00315833
chr21:20998314-21543329	12521.5	2.46051	0.539887	4.55746	5.17756e-06	0.00316021
chr17:4631333-4641935	190.101	-2.84451	0.62753	-4.53286	5.81902e-06	0.00352483
chr12:101155492-101210407	3495.59	-2.87979	0.635621	-4.53067	5.8796e-06	0.00353474
chr2:210171517-210230383	465.762	-2.70016	0.597712	-4.51748	6.25792e-06	0.00373411
chr12:51424770-51508334	3307.72	2.10792	0.468559	4.49872	6.83644e-06	0.00396107
chr14:49598696-49614672	30336.5	2.82758	0.628399	4.49965	6.80647e-06	0.00396107
chr14:49598760-49614670	30334.1	2.82733	0.628429	4.49904	6.82597e-06	0.00396107
chr4:89681511-89693936	624.001	-2.88979	0.642164	-4.50007	6.79302e-06	0.00396107
chr12:52487173-52493257	524.733	-2.77309	0.617388	-4.49165	7.06738e-06	0.00406542
chr3:73808600-73902866	685.63	-2.88474	0.643069	-4.4859	7.26061e-06	0.00414674
chr20:59919316-59921483	318.031	2.28699	0.512603	4.46153	8.13768e-06	0.0046147
chr16:54245619-54270746	99.2886	-2.77054	0.622944	-4.4475	8.68759e-06	0.00489185
chr18:14728271-14808731	8281.68	2.83222	0.638086	4.43861	9.05424e-06	0.00502749
chr6:711532-750729	365.193	2.05188	0.462174	4.43963	9.01145e-06	0.00502749
chr4:89627783-89720172	822.631	-2.79124	0.630332	-4.42821	9.50185e-06	0.00522441
chr7:143132076-143139746	14017.1	-2.63188	0.594458	-4.42736	9.53955e-06	0.00522441
chr18:60125032-60161195	46.6507	2.80998	0.634996	4.42519	9.63581e-06	0.00524122
chr16:30604617-30624012	4628.26	-2.69425	0.610971	-4.40978	1.03476e-05	0.00544323
chr17:66964909-67033398	1824.38	2.02204	0.458515	4.40998	1.03378e-05	0.00544323
chr21:30214005-30216073	1439.3	-2.68553	0.608598	-4.41264	1.02116e-05	0.00544323
chr21:30214006-30216034	1439.16	-2.68548	0.608593	-4.41261	1.02133e-05	0.00544323
chr6:122779758-122782896	279.991	-2.75106	0.623564	-4.41183	1.025e-05	0.00544323
chr15:26543551-26939539	470.489	-2.63458	0.598252	-4.4038	1.0637e-05	0.00555889
chr4:122612627-122621069	77.9381	2.82383	0.641912	4.39909	1.08703e-05	0.00564396
chr18:14337422-14342524	152.272	2.69651	0.613283	4.39685	1.09836e-05	0.00566595
chr12:51424809-51480222	2133.07	2.05387	0.4674	4.39425	1.11154e-05	0.00569616
chr12:51425116-51480610	2122.36	2.0545	0.467685	4.39291	1.11846e-05	0.00569616
chr13:23180965-23324941	390.149	2.58638	0.590062	4.38324	1.16929e-05	0.00591734
chr2:110732572-111118222	491.032	2.27549	0.519694	4.37853	1.19484e-05	0.00600863
chr13:23180951-23325165	390.458	2.58158	0.590107	4.37477	1.2156e-05	0.00607482
chr1:46933914-46934246	15.6011	-2.73408	0.626347	-4.36512	1.27054e-05	0.00629675
chr2:87338477-87339035	89.0408	2.68996	0.616557	4.36288	1.28364e-05	0.00629675
chr2:87338510-87339035	89.0408	2.68996	0.616557	4.36288	1.28364e-05	0.00629675
chr1:84398531-84415018	145.253	-2.11754	0.485704	-4.35973	1.30226e-05	0.00634914
chr5:95852231-95859020	1082.09	-2.8027	0.643794	-4.35342	1.34032e-05	0.00649512
chr1:41479126-41484673	126.953	2.15073	0.494687	4.34766	1.37598e-05	0.00662775
chr14:106268607-106269140	6793.88	2.76775	0.637953	4.33849	1.43467e-05	0.00686907
chr15:26547632-26716765	352.237	-2.65461	0.61243	-4.33456	1.46054e-05	0.0068897
chr18:14748419-14796377	5660.87	2.78351	0.642016	4.33557	1.45382e-05	0.0068897
chr7:99966719-99967593	26689	-2.3823	0.549688	-4.33391	1.46483e-05	0.0068897
chr13:23181005-23324541	371.541	2.56058	0.591335	4.33018	1.48991e-05	0.00696667
chr15:26546171-26773788	411.06	-2.62277	0.605918	-4.32858	1.50072e-05	0.00697086
chr3:177683626-177691250	1622.64	2.14218	0.495018	4.32748	1.50824e-05	0.00697086
chr22:40678749-40682814	93.6276	-2.5344	0.586386	-4.32207	1.5457e-05	0.00710294
chr6_GL000255v2_alt:2524180-2527508	8755.68	2.56649	0.594558	4.31664	1.58423e-05	0.00717145
chr6_GL000255v2_alt:2524180-2527515	8755.68	2.56649	0.594558	4.31664	1.58423e-05	0.00717145
chr6_GL000255v2_alt:2524180-2527552	8756.02	2.56625	0.594564	4.31618	1.58752e-05	0.00717145
chr2:110732572-111094344	393.414	2.47021	0.573574	4.3067	1.65711e-05	0.00744379
chr3:195568701-195584205	47815.8	-2.54358	0.592002	-4.29657	1.73461e-05	0.00774837
chr1:182054569-182061712	243.033	-2.42665	0.565129	-4.29397	1.75506e-05	0.00779618
chr3:123283943-123419209	3801.09	2.47153	0.576527	4.28693	1.81156e-05	0.00800268
chr4:89551355-89691373	555.376	-2.66222	0.622404	-4.27732	1.89154e-05	0.00831011
chr3:123284577-123416342	3550.8	2.47689	0.579576	4.27362	1.92322e-05	0.00835742
chr4:89551389-89726503	918.663	-2.63049	0.615506	-4.2737	1.92258e-05	0.00835742
chr18:14748239-14852480	12985.8	2.70294	0.63392	4.26385	2.00931e-05	0.00863767
chr2:113211521-113239690	696.151	-2.11492	0.495914	-4.26469	2.00184e-05	0.00863767
chr13:42566616-42608013	643.298	-2.43467	0.573285	-4.24688	2.1677e-05	0.00926871
chr11:116789372-116792420	23.3081	-2.6505	0.62513	-4.23992	2.23599e-05	0.00950987
chr12:5388588-5406651	58.4635	-2.71501	0.642308	-4.22696	2.36868e-05	0.0100209
chr15:65327126-65378040	246.552	2.4884	0.588941	4.22522	2.38712e-05	0.0100458
chr13:42574152-42608008	625.414	-2.4205	0.574783	-4.21115	2.54073e-05	0.010526
chr13:42574154-42608013	625.414	-2.4205	0.574783	-4.21115	2.54073e-05	0.010526
chr14:106235063-106235594	4671.43	2.71384	0.644438	4.21117	2.54052e-05	0.010526
chr3:123282295-123449758	5239.98	2.43364	0.578609	4.20601	2.5992e-05	0.0107127
chr12:51810004-51812852	221.336	2.05753	0.489409	4.20411	2.62109e-05	0.0107475
chr12:51403160-51497862	3413.75	1.99761	0.475861	4.19789	2.69414e-05	0.0109349
chr13:42562735-42607174	588.251	-2.41576	0.575369	-4.19863	2.68538e-05	0.0109349
chr1:47183592-47190055	724.375	-2.28613	0.544945	-4.19515	2.72686e-05	0.0110118
chr1:47183970-47191044	512.713	-2.23916	0.535019	-4.18519	2.84922e-05	0.0114481
chr19:23075200-23095616	256.793	1.83047	0.4379	4.18011	2.91371e-05	0.0116487
chr14:106578743-106579236	1610.7	2.67645	0.643204	4.16112	3.16684e-05	0.0125977
chr18:14877610-14884052	520.762	2.65849	0.641408	4.14477	3.4015e-05	0.0132028
chr2:10141381-10211725	794.169	2.43005	0.586291	4.14478	3.40137e-05	0.0132028
chr21:13369609-13373065	17.303	2.6736	0.644772	4.14659	3.37467e-05	0.0132028
chr7:99966729-99976157	61657.1	-2.27935	0.549747	-4.14617	3.3808e-05	0.0132028
chr7:99966737-99976017	61647.8	-2.2794	0.549747	-4.14626	3.37948e-05	0.0132028
chr2:73202257-73212513	109.173	-2.66996	0.644487	-4.14277	3.43139e-05	0.0132544
LTR3	853.335	-1.86626	0.450608	-4.14165	3.44822e-05	0.0132554
chr9:36572923-36630367	763.821	2.02439	0.48896	4.1402	3.4701e-05	0.0132757
chr2:104433266-104520832	49.7498	2.45628	0.593899	4.13585	3.53642e-05	0.0134045
chr2:113235539-113236357	67.5401	-2.31809	0.560495	-4.13579	3.53729e-05	0.0134045
chr10:115093364-115171376	330.524	2.1593	0.522576	4.13203	3.5957e-05	0.0134979
chr10:115093462-115171327	330.524	2.1593	0.522576	4.13203	3.5957e-05	0.0134979
chr2:89117341-89117844	4673.78	2.65841	0.644364	4.12563	3.69719e-05	0.013814
chr1:109668050-109702442	5530.09	-2.29026	0.555469	-4.12311	3.73799e-05	0.0138744
chr10:8970124-8973468	467.263	2.56796	0.623013	4.12185	3.75844e-05	0.0138744
chr5:135038837-135040047	26.3295	2.36761	0.574464	4.12142	3.7654e-05	0.0138744
chr16:30602557-30610379	5251.85	-2.43889	0.592377	-4.11713	3.83616e-05	0.0140703
chr1:109668021-109709549	5588.35	-2.28083	0.555079	-4.10903	3.97329e-05	0.0145067
chr6:47878027-48068689	1529.15	-2.20976	0.539257	-4.09779	4.17117e-05	0.0151599
chr12:51662763-51808513	4009.51	2.26558	0.553484	4.09331	4.25264e-05	0.0153596
chr18:14179096-14185401	267.261	2.53094	0.61841	4.09266	4.26452e-05	0.0153596
chr11:116789366-116791895	22.3913	-2.56987	0.628271	-4.09039	4.30654e-05	0.0153724
chr13:42574223-42606918	522.804	-2.35448	0.575544	-4.09088	4.29742e-05	0.0153724
chr1:47183599-47185344	503.914	-2.28636	0.559509	-4.08636	4.38187e-05	0.0155504
chr5:117455262-117479368	140.478	2.48862	0.609113	4.08565	4.3953e-05	0.0155504
chr11:34621092-34646551	5328.53	-1.51543	0.371703	-4.07699	4.56226e-05	0.0160622
chr6_GL000256v2_alt:2570706-2574034	8926.09	2.45766	0.603192	4.07443	4.61274e-05	0.0160622
chr6_GL000256v2_alt:2570706-2574038	8926.09	2.45766	0.603192	4.07443	4.61274e-05	0.0160622
chr6_GL000256v2_alt:2570706-2574099	8926.42	2.45745	0.603196	4.07405	4.62031e-05	0.0160622
chr22:21207973-21227637	293.822	-2.39442	0.588367	-4.0696	4.70943e-05	0.0163011
chr5:92907179-92939591	1406.23	-2.60189	0.639605	-4.06796	4.74256e-05	0.0163451
chr1:147184304-147225353	6697.33	-1.92914	0.474518	-4.06547	4.79367e-05	0.0164503
chr14:105643051-105644790	81291.9	2.60736	0.642056	4.06095	4.88727e-05	0.0166288
chr19:41757897-41786893	5628.88	2.61168	0.642999	4.06171	4.87138e-05	0.0166288
chr12:71125084-71441898	1000.85	-2.47079	0.610785	-4.04527	5.22621e-05	0.0177067
chr11:34624265-34646771	4832.72	-1.48737	0.368273	-4.03878	5.37288e-05	0.0180506
chrUn_GL000213v1:108006-139339	411.077	2.56535	0.635026	4.03976	5.35055e-05	0.0180506
chr14:106184900-106185394	1453.93	2.57856	0.63889	4.036	5.4371e-05	0.0181899
chr19:17871972-17895174	162.689	-2.57804	0.639308	-4.03255	5.51741e-05	0.0183817
chr1:51907955-51990764	3115.34	-2.3797	0.590802	-4.02792	5.62736e-05	0.0186599
chr19:15525332-15552316	517.925	-2.57174	0.638614	-4.02707	5.64758e-05	0.0186599
chr3:123352449-123419209	1307.53	2.45325	0.609906	4.02234	5.76221e-05	0.0189603
chr14:105769101-105771405	94761	2.58829	0.644598	4.01535	5.93573e-05	0.0192149
chr18:14244624-14252140	180.56	2.43543	0.606298	4.01688	5.8975e-05	0.0192149
chr19:23399469-23408091	37.4375	2.58908	0.644642	4.01631	5.91173e-05	0.0192149
chr6:47899778-48068644	1415.48	-2.18226	0.543109	-4.01809	5.86707e-05	0.0192149
chr2:130231354-130232106	87.4561	1.93739	0.482852	4.01239	6.0107e-05	0.0193792
chr12:51591235-51812864	5249.86	2.21461	0.552744	4.00658	6.16054e-05	0.0197825
chr21:44999207-45004727	73.3487	-2.01923	0.504736	-4.00058	6.31884e-05	0.0202097
chr18:14477954-14499278	649.732	2.5617	0.640596	3.99893	6.36282e-05	0.0202692
chr19:41755420-41772208	8789.78	2.57237	0.644311	3.99243	6.53992e-05	0.0207508
chr18:14816150-14825249	682.934	2.52707	0.634817	3.98078	6.86886e-05	0.0217083
chr1:41478774-41484671	147.714	1.97927	0.497369	3.97948	6.90655e-05	0.0217387
chr7:142871202-142885762	1677.93	-2.35734	0.59324	-3.97367	7.07733e-05	0.0217387
chr9:36572861-36677506	1582.87	1.96684	0.495186	3.97193	7.12933e-05	0.0217387
chr9:36572862-36677429	1582.53	1.96653	0.495195	3.97123	7.15036e-05	0.0217387
chr9:36572894-36677681	1582.87	1.96684	0.495186	3.97193	7.12933e-05	0.0217387
chr9:36572896-36677647	1582.87	1.96684	0.495186	3.97193	7.12933e-05	0.0217387
chr9:36572896-36677681	1582.87	1.96684	0.495186	3.97193	7.12933e-05	0.0217387
chr9:36572908-36677679	1582.87	1.96684	0.495186	3.97193	7.12933e-05	0.0217387
chr9:36572909-36677659	1582.87	1.96684	0.495186	3.97193	7.12933e-05	0.0217387
chr9:36572910-36677679	1582.87	1.96684	0.495186	3.97193	7.12933e-05	0.0217387
chr3:150882996-150941743	550.234	2.02145	0.509742	3.96564	7.31983e-05	0.0221696
chr1:120972806-120973593	65.5905	2.07721	0.52493	3.95713	7.5857e-05	0.0228056
chr10:125655693-125683144	178.815	2.55135	0.644887	3.95627	7.61289e-05	0.0228056
chr12:52468515-52473785	320.543	-2.46304	0.622579	-3.95619	7.61537e-05	0.0228056
chr10:87607984-87659279	300.865	-2.54295	0.64315	-3.9539	7.68886e-05	0.0228545
chr12:51391316-51474575	3511	1.89179	0.47841	3.95433	7.67507e-05	0.0228545
chr12:51469068-51471580	263.658	2.05304	0.519436	3.95243	7.73613e-05	0.0229098
chr20:53940159-53942508	39.4015	2.41258	0.611045	3.94829	7.87113e-05	0.0232236
chr1:147186258-147225638	5845.3	-1.88159	0.478186	-3.93485	8.32485e-05	0.024472
chr1:147186260-147225309	5820.62	-1.88227	0.478894	-3.93046	8.47843e-05	0.0248322
chr15:21408963-21440063	169.405	2.52483	0.642882	3.92737	8.58816e-05	0.0250618
chr20:17226106-17484578	99.9525	2.47789	0.631076	3.92646	8.62053e-05	0.0250647
chr20:17226990-17484578	99.5536	2.47619	0.631004	3.9242	8.70179e-05	0.0252093
chr6:131637301-131683104	2094.07	-2.48441	0.634529	-3.91535	9.02719e-05	0.0260576
chr11:34622052-34659168	9722.87	-1.46538	0.374371	-3.91424	9.06886e-05	0.0260837
chr16:30585906-30608593	5151.94	-2.27518	0.581656	-3.91155	9.17052e-05	0.0262816
chr3:58294362-58295693	140.674	-1.72818	0.442198	-3.90816	9.30007e-05	0.0265577
chr11:34621110-34661057	13208.8	-1.45952	0.373988	-3.90258	9.51726e-05	0.0270812
chr11:34622202-34659312	9847.34	-1.45896	0.374441	-3.89637	9.76447e-05	0.0274715
chr15:96028088-96046930	125.029	-2.26287	0.580516	-3.89803	9.69778e-05	0.0274715
chr3:150890635-151038818	814.236	2.02938	0.520718	3.89727	9.72847e-05	0.0274715
chr7:142924794-142933723	40.5073	-2.13226	0.547338	-3.89569	9.79187e-05	0.0274715
chr22:40679272-40682083	69.8691	-2.31757	0.595189	-3.89384	9.86699e-05	0.0275855
chr11:34621134-34660519	12513.4	-1.4576	0.37489	-3.88808	0.000101041	0.0281499
chr20:3227416-3237727	483.275	-2.09282	0.539227	-3.88115	0.000103965	0.0287642
chr7:95485900-95540232	53.5276	-2.43421	0.627073	-3.88187	0.000103658	0.0287642
chr20:17227055-17482283	91.9748	2.44125	0.629516	3.87798	0.000105328	0.0290407
chr12:51590925-51766251	3633.43	2.1905	0.565491	3.87362	0.00010723	0.0292162
chr12:71139832-71157973	403.322	-2.41658	0.623675	-3.87474	0.000106739	0.0292162
chr20:3227416-3238166	498.68	-2.09644	0.54113	-3.87419	0.000106979	0.0292162
chr8:118995451-119103867	152.935	1.95402	0.504501	3.87318	0.000107426	0.0292162
chr7:142875835-142892721	1065.76	-2.30954	0.599501	-3.85244	0.000116946	0.0316976
chr12:71125099-71158099	753.895	-2.35436	0.611838	-3.84801	0.000119082	0.0320158
chr19:5830609-5839692	118.941	-2.34611	0.609875	-3.84686	0.000119639	0.0320158
chr19:5830625-5839731	118.941	-2.34611	0.609875	-3.84686	0.000119639	0.0320158
chr19:5830773-5839717	118.663	-2.34466	0.609786	-3.84506	0.000120523	0.0320158
chr22:21208004-21226293	272.915	-2.35705	0.612774	-3.84653	0.000119802	0.0320158
chr6:131637301-131675520	1685.49	-2.44122	0.63488	-3.84517	0.000120471	0.0320158
chr1:147208438-147225628	2659.58	-1.88307	0.489949	-3.84341	0.000121338	0.0320196
chr6:131641454-131674208	1456.36	-2.43955	0.634733	-3.84342	0.00012133	0.0320196
chr3:150926566-150972999	272.974	2.05085	0.533783	3.84211	0.000121982	0.0320837
chr7:94664734-94669180	1028.17	1.99092	0.518793	3.83759	0.000124245	0.0325718
chrX:15602880-15621484	47.5249	-2.47239	0.644688	-3.83501	0.000125557	0.0328081
chr3:150927935-150972708	262.723	2.03966	0.53257	3.82984	0.000128225	0.0333961
chr12:71125100-71157899	750.933	-2.34375	0.612561	-3.82614	0.000130169	0.0337923
chr19:15508492-15552317	602.065	-2.43405	0.637599	-3.81753	0.000134794	0.034781
chr21:13610176-13641585	282.199	2.41173	0.631767	3.81743	0.000134847	0.034781
chr11:45771431-45772358	17.1965	-2.38177	0.62454	-3.81365	0.000136931	0.0352048
chr2:88992408-88992931	1392.57	2.44315	0.641735	3.8071	0.000140606	0.0360338
chr8:27596916-27615031	40014.5	-2.20956	0.580964	-3.80327	0.0001428	0.0363725
chr8:27596934-27614810	40013.3	-2.20954	0.580968	-3.8032	0.000142837	0.0363725
chr2:89913981-89914545	10526.6	2.44051	0.642567	3.79806	0.000145833	0.0366682
chr8:27596934-27611751	39581.7	-2.20706	0.580992	-3.79878	0.000145411	0.0366682
chr8:27597807-27611431	39549.4	-2.20772	0.581092	-3.79926	0.000145131	0.0366682
chr8:27597995-27611357	39513.9	-2.20782	0.581244	-3.79844	0.00014561	0.0366682
chr12:125135789-125136740	231.434	-2.02588	0.534243	-3.79206	0.000149405	0.0374488
chr11:60699573-60715811	149.911	2.26107	0.59792	3.78155	0.000155853	0.0389429
chr2:89268000-89268506	19555.8	2.4338	0.643962	3.77942	0.000157191	0.0391549
chr12:5494131-5495298	135.176	-2.41064	0.63877	-3.77388	0.000160727	0.0397865
chr20:3227635-3239190	519.402	-2.06907	0.548371	-3.77312	0.00016122	0.0397865
chr20:3228927-3229776	99.2145	-2.10548	0.557815	-3.77452	0.000160317	0.0397865
chr15:95080094-95132859	117.511	2.40326	0.637285	3.77109	0.000162539	0.0399468
chr19:5830625-5838760	114.613	-2.30284	0.610739	-3.77058	0.000162869	0.0399468
chr11:61827760-61867354	9021.6	-1.73789	0.461209	-3.76811	0.000164485	0.0402198
chr3:150901153-150903394	33.2158	2.08417	0.553608	3.76471	0.000166745	0.0406482
chr10:87591606-87606024	54.1183	-2.42372	0.644382	-3.76131	0.000169025	0.0409543
chr12:51809704-51810600	76.2912	2.15301	0.572313	3.76194	0.000168602	0.0409543
chr15:44827199-44884694	7212.67	-2.41314	0.64194	-3.75913	0.000170503	0.0409634
chr18:23689442-23955066	15221.9	-2.31097	0.614786	-3.75899	0.0001706	0.0409634
chr18:23689683-23954648	15047.6	-2.30997	0.614498	-3.75911	0.000170516	0.0409634
chr17:21405135-21417170	98.5202	2.06264	0.548933	3.75755	0.000171583	0.0410762
chr10:13164127-13211104	2110.32	2.34669	0.625691	3.75056	0.000176443	0.0420382
chr4:121071428-121080476	153.367	-2.22816	0.594135	-3.75026	0.000176653	0.0420382
chr18:50375045-50392251	110.519	1.83156	0.488628	3.74837	0.00017799	0.0422307
chr17:48723167-48725457	20.0248	2.20441	0.588377	3.7466	0.000179247	0.0424032
chr14:105736342-105743071	559151	2.41357	0.644616	3.7442	0.000180969	0.0426841
chr18:50375039-50392247	110.349	1.82905	0.488769	3.74217	0.000182439	0.0429042
chr10:13161553-13211104	2115.66	2.34157	0.625865	3.74133	0.000183046	0.0429207
chr7:116777174-116796600	719.104	-1.77695	0.475092	-3.74022	0.000183858	0.042985
chr14:106373662-106374145	597.14	2.36901	0.633929	3.73703	0.000186203	0.0434065
chr10:13161578-13209736	2048.71	2.33848	0.626361	3.73343	0.000188887	0.0436504
chr2:90100235-90100738	1003.59	2.40274	0.64355	3.73357	0.000188788	0.0436504
chr5:132861180-132866637	645.286	2.3475	0.628775	3.73346	0.000188871	0.0436504
chr22:22758695-22758790	4939.29	2.32553	0.623631	3.72902	0.000192229	0.0442947
chr11:61816255-61867354	9297.08	-1.71085	0.458913	-3.72806	0.000192959	0.0443351
chr12:26134963-26181284	191.876	1.86177	0.499661	3.72606	0.000194496	0.0445601
chr22:21207972-21225554	235.34	-2.28589	0.61423	-3.72156	0.000197994	0.0452319
chr7:95485900-95528801	42.4484	-2.36636	0.635998	-3.72071	0.000198667	0.0452565
chr11:61816403-61865957	6402.52	-1.69314	0.455333	-3.71846	0.000200444	0.0452744
chr6:125219844-125263148	3226.89	1.51747	0.408079	3.71856	0.000200365	0.0452744
HERVK3I	10531.3	-1.76001	0.473157	-3.71971	0.000199453	0.0452744
chr3:150096442-150150784	45.4613	2.20561	0.593537	3.71605	0.00020236	0.0455025
chr4:163988542-164383517	570.621	-2.3465	0.6315	-3.71576	0.000202592	0.0455025
chr1:99874469-99876597	563.069	1.62027	0.437051	3.70727	0.000209509	0.0469242
chr7:94656324-94669695	1452.35	1.94271	0.525541	3.69659	0.000218514	0.0488043
chr9:35661518-35665187	191.529	1.71026	0.462841	3.69514	0.000219769	0.0489479
chr9:23829669-23849914	105.557	2.31181	0.62647	3.69022	0.00022406	0.049765
chr11:61828279-61864221	4987.18	-1.69171	0.459137	-3.68454	0.000229114	0.0507466
chr9:131009173-131092109	539.604	-2.08924	0.567292	-3.68283	0.000230659	0.0509475
chr16:15395753-15413268	6493.78	-2.16806	0.58885	-3.68186	0.000231542	0.0510018
chr14:105863197-105863258	11257.1	2.33872	0.635797	3.6784	0.000234702	0.0515557
chr9:131009081-131093059	554.171	-2.08798	0.568069	-3.67558	0.000237312	0.0519863
chr3:187120947-187139484	964.441	1.46706	0.39955	3.67178	0.000240868	0.0524777
chr3:187120947-187139523	964.441	1.46706	0.39955	3.67178	0.000240868	0.0524777
chr2:218059154-218065729	113.683	2.28344	0.622272	3.66953	0.000242998	0.0526549
chr6:125203638-125263492	3889.81	1.52376	0.415234	3.66965	0.000242885	0.0526549
chr11:34632463-34659317	8367.99	-1.4069	0.384041	-3.6634	0.000248885	0.0536397
chr19:22286407-22317176	73.0025	2.35359	0.642363	3.66396	0.000248349	0.0536397
chr17:67032408-67033290	358.282	2.09545	0.572212	3.66201	0.000250248	0.0536442
chr19:22286449-22317149	72.8031	2.35262	0.642351	3.66252	0.000249746	0.0536442
chr1:46961363-47050750	7183.17	-2.23758	0.612189	-3.65505	0.000257134	0.054973
chr20:59863565-59932154	5129.83	1.83732	0.502795	3.65421	0.00025797	0.0550048
chr3:135373794-135439822	99.1559	-2.10357	0.575835	-3.65308	0.000259116	0.0551021
chr3:150852483-151080726	1453.06	1.89969	0.521431	3.64322	0.00026925	0.0571053
chr16:14915456-14915556	37.5053	2.14272	0.588795	3.63916	0.00027353	0.0577069
chr22:18773664-18805479	290.261	-2.04128	0.560859	-3.63956	0.000273109	0.0577069
chr12:32894282-32896601	144.726	-1.59453	0.43866	-3.635	0.00027798	0.0584913
chr3:177441920-177752094	23355	1.78693	0.491861	3.633	0.000280147	0.0587927
chr4:184893870-184898764	137.147	-2.3206	0.639603	-3.62818	0.000285422	0.0597428
chr1:207020694-207032756	1293.48	-1.79228	0.494281	-3.62603	0.000287807	0.0600848
chr11:58878301-58892972	237.328	2.17064	0.599763	3.61917	0.000295552	0.0613985
chr17:74590501-74594209	145.051	-2.30923	0.638068	-3.61909	0.000295635	0.0613985
chr20:59863562-59933655	5267.99	1.82533	0.504826	3.61575	0.000299479	0.0620356
chr17:74579364-74592283	289.252	-2.31234	0.640164	-3.61211	0.000303716	0.0627506
chr13:38687128-38885937	624.6	2.27773	0.633871	3.59336	0.000326444	0.0672728
chr12:7814071-7891148	2301.33	-2.30279	0.641374	-3.5904	0.000330175	0.067751
chr22:24627443-24628839	1525.7	-2.04544	0.569732	-3.59017	0.00033046	0.067751
chr8:74798783-74866925	13335.2	-2.30622	0.642541	-3.58922	0.000331669	0.067825
chr2:90234811-90235368	232.228	2.31146	0.644161	3.58832	0.000332815	0.0678858
chr8:74824536-74855029	13185.3	-2.30594	0.642888	-3.58684	0.000334704	0.0680974
chr20:59721209-59847711	304.485	1.75213	0.488886	3.58392	0.000338471	0.0686307
chr8:74816050-74866939	13304	-2.30327	0.642745	-3.58348	0.000339042	0.0686307
chr20:59628608-59847146	308.722	1.69889	0.474665	3.57914	0.000344732	0.0696063
chr22:24627407-24628996	1643.53	-2.04323	0.571263	-3.57669	0.000347968	0.0700827
chr1:156699605-156705601	5372.11	2.14865	0.601324	3.57319	0.000352656	0.0701844
chr1:156699755-156705747	5371.57	2.14952	0.601301	3.57478	0.000350529	0.0701844
chr17:74584917-74594209	314.416	-2.28831	0.640437	-3.57304	0.000352862	0.0701844
chr2:238510689-238555054	661.844	2.07243	0.579822	3.57426	0.000351224	0.0701844
chr8:26756395-26865405	148.079	-1.63145	0.456408	-3.57454	0.000350848	0.0701844
chr22:24627179-24628996	1653.8	-2.03945	0.571146	-3.5708	0.000355896	0.0705327
chr6:761674-780648	172.887	1.72798	0.483967	3.57044	0.000356377	0.0705327
chr22:24627254-24629005	1651.1	-2.03878	0.571434	-3.56784	0.000359941	0.0710621
chr7:116672391-116798386	3677.48	-1.71088	0.479667	-3.5668	0.000361365	0.0711675
chr22:24627251-24628975	1650.94	-2.03727	0.571355	-3.56568	0.000362918	0.0712977
chr21:21223294-21226829	140.015	2.26226	0.634793	3.56378	0.000365553	0.0714643
chr8:74844847-74866936	8239.95	-2.29067	0.642657	-3.56438	0.000364723	0.0714643
chr6:125231206-125263250	2672.47	1.47152	0.41315	3.5617	0.000368458	0.0718566
chr7:161764-164972	26.2611	1.96472	0.551784	3.56068	0.000369901	0.0719624
chr8:26748149-26865405	155.046	-1.63775	0.460146	-3.55921	0.000371977	0.0720159
chr8:26756543-26865405	147.524	-1.62526	0.456628	-3.55926	0.000371897	0.0720159
chr6:22744394-23031780	441.624	-2.28045	0.642018	-3.552	0.000382322	0.0738399
chr18:72536679-72544539	27.6582	2.14625	0.604444	3.55079	0.000384082	0.0739758
chr20:59676660-59847711	311.646	1.71938	0.4843	3.55024	0.000384876	0.0739758
chr2:185788019-185800151	1986.19	-2.14428	0.604453	-3.54746	0.00038896	0.0745815
chr21:44517215-44518756	22.3733	-2.24528	0.633241	-3.54569	0.000391586	0.0749054
chr10:15078486-15088481	80.7466	2.16821	0.612042	3.54258	0.000396226	0.0754321
chr21:36699132-36710613	130.652	2.02346	0.571126	3.54294	0.000395698	0.0754321
chr22:24620407-24628976	2370.54	-2.028	0.572601	-3.54174	0.000397491	0.075493
chr9:4559804-4564458	159.942	-1.64385	0.464444	-3.5394	0.000401045	0.0759876
chr22:24607658-24629005	4100.93	-2.00203	0.566092	-3.53658	0.000405351	0.0766219
chr8:74824785-74849425	6345.23	-2.27616	0.64384	-3.53529	0.000407324	0.0768133
chr3:187120947-187180908	983.054	1.39331	0.394226	3.5343	0.000408861	0.0769217
chr15:48157135-48158920	124.089	1.67456	0.474577	3.52854	0.000417866	0.0784312
chr12:97431652-97565015	1709.3	-2.24172	0.637104	-3.51861	0.000433809	0.0812331
chr8:23102920-23117050	242.078	-1.94525	0.553425	-3.51492	0.000439881	0.0821775
chr5:9621376-9658458	24.8407	2.24772	0.639904	3.51259	0.000443757	0.0827085
chr11:114059592-114250676	7511.07	-2.14175	0.609878	-3.51177	0.000445134	0.0827722
chr8:130780300-131042426	168.525	-2.20028	0.626926	-3.50964	0.000448712	0.0832438
chrX:27174919-27398997	523.879	-2.25679	0.643284	-3.50823	0.000451099	0.0834931
chr22:17569700-17583484	252.963	-1.81097	0.51659	-3.50562	0.000455537	0.0841196
chr12:54830518-54858260	88675.9	-2.2407	0.640319	-3.49935	0.000466396	0.0855039
chr12:71125152-71139275	346.669	-2.14554	0.613142	-3.49926	0.000466549	0.0855039
chr14:46841930-47674796	591.01	-2.21343	0.632899	-3.49729	0.000470003	0.0855039
chr22:24603200-24629002	4300.95	-1.97922	0.56597	-3.49703	0.000470463	0.0855039
chr22:24603212-24629005	4301.09	-1.97925	0.565973	-3.49706	0.000470407	0.0855039
chr22:24603215-24629001	4300.81	-1.97919	0.565967	-3.497	0.000470519	0.0855039
chr6_GL000251v2_alt:3934008-3947126	2217.52	-1.95945	0.560229	-3.49758	0.000469492	0.0855039
chr12:54839368-54858387	91359.4	-2.23834	0.640361	-3.49543	0.000473292	0.0856188
chr12:54854536-54858393	91356.2	-2.23845	0.640361	-3.49561	0.000472988	0.0856188
chr11:114060506-114250652	7386.06	-2.13315	0.610766	-3.49258	0.000478374	0.0861483
chr8:26756559-26864976	145.593	-1.60184	0.458587	-3.49299	0.000477649	0.0861483
chr16:48083695-48146430	2837.17	-1.96822	0.56397	-3.48993	0.000483145	0.0862789
chr16:48166909-48187390	11450	-1.89201	0.541945	-3.49115	0.000480939	0.0862789
chr20:59604547-59847711	320.171	1.65944	0.475514	3.48978	0.000483416	0.0862789
chr4:127043429-127077762	69.2194	-2.17806	0.624084	-3.49001	0.000483	0.0862789
chr5:95849308-95849855	23.1156	-2.23523	0.640852	-3.48791	0.00048682	0.0866929
chr13:36280056-36297832	272.017	-2.19004	0.628291	-3.48572	0.00049082	0.0870178
chr4:142514445-142518983	103.313	-2.22223	0.637498	-3.48586	0.000490557	0.0870178
BSR	436.109	2.09244	0.6004	3.48507	0.000492004	0.0870347
chr21:38877290-38938429	111.663	-2.1037	0.603899	-3.48353	0.000494849	0.0873447
chr14:100052802-100074878	1815.02	1.65328	0.474726	3.48259	0.000496589	0.0874587
chr10:15077522-15088776	163.759	2.07601	0.596213	3.48199	0.000497708	0.0874632
chr14:46840091-47674954	597.048	-2.2037	0.633185	-3.48034	0.000500771	0.0878085
chr15:47884309-48049112	233.721	-2.21904	0.637708	-3.4797	0.000501967	0.0878256
chr1:207018520-207032747	1497.04	-1.72985	0.497307	-3.47843	0.000504364	0.0880523
chr1:246772300-246775772	265.454	1.79076	0.515212	3.47576	0.000509399	0.0884181
chr16:48082972-48146770	2978.09	-1.95773	0.563361	-3.47508	0.000510697	0.0884181
chr2:88861220-88861258	8429.92	2.22115	0.639316	3.47427	0.000512251	0.0884181
chr3:187234081-187291858	60.064	-1.82744	0.525922	-3.47474	0.00051135	0.0884181
chr3:187234083-187291977	60.064	-1.82744	0.525922	-3.47474	0.00051135	0.0884181
chr5:132862383-132866546	321.156	2.17203	0.625255	3.47383	0.000513095	0.0884181
chr12:125128545-125143319	2446.41	-1.82124	0.524449	-3.47266	0.00051532	0.0885937
chr7:116672404-116796342	3048.87	-1.65539	0.476765	-3.47214	0.00051633	0.0885937
chr14:76235816-76263474	292.352	1.60867	0.463388	3.47153	0.000517506	0.0886055
chr12:51590265-51662820	1001.19	2.02715	0.584282	3.46947	0.000521483	0.0890957
chr7:116699084-116763080	1836.8	-1.66043	0.479091	-3.46578	0.000528689	0.0901341
chr12:7812513-7872824	1576.11	-2.21	0.638098	-3.46342	0.000533357	0.0905438
chr22:22811746-22812285	1089.62	2.2334	0.6448	3.4637	0.000532791	0.0905438
chr1:182086550-182090112	57.142	-2.00757	0.579948	-3.46163	0.000536919	0.0909076
chr3:75674412-75676625	98.336	-1.8023	0.520716	-3.4612	0.000537773	0.0909076
chr12:7812518-7872916	1577.44	-2.20813	0.638108	-3.46043	0.00053932	0.0909767
chr12:7812511-7872852	1576.66	-2.20723	0.63813	-3.4589	0.000542395	0.0913028
chr8:130780389-131040333	159.592	-2.16435	0.626058	-3.45712	0.000545991	0.091715
chr3:150098031-150213726	102.732	2.03801	0.589678	3.45614	0.000547968	0.0918541
chr18:72536679-72543554	26.9204	2.09834	0.60731	3.45514	0.000550002	0.0920022
chr19:5842887-5851449	558.816	-2.11299	0.611981	-3.4527	0.000555003	0.0922597
chr19:5842890-5851471	558.816	-2.11299	0.611981	-3.4527	0.000555003	0.0922597
chr19:5842890-5851474	558.816	-2.11299	0.611981	-3.4527	0.000555003	0.0922597
chr20:59577508-59847711	323.886	1.62846	0.471923	3.45069	0.00055915	0.0927563
chr12:125119857-125143327	3253.9	-1.80668	0.523707	-3.4498	0.000560995	0.0928696
chr16:89575767-89597246	868.194	2.00207	0.580594	3.44831	0.000564105	0.0929994
chr16:89575790-89597246	868.194	2.00207	0.580594	3.44831	0.000564105	0.0929994
chr5:92826254-92844004	20.7423	-2.20823	0.640558	-3.44735	0.00056612	0.0931395
chr2:89884739-89885216	758.904	2.21812	0.643553	3.44668	0.000567513	0.0931771
chr1:52963640-52988080	2629.77	-2.09035	0.606812	-3.44481	0.000571468	0.0935692
chr20:1226055-1296421	2906.63	-2.1653	0.628637	-3.44444	0.000572242	0.0935692
chr2:216257864-216372027	228.401	-2.15197	0.624899	-3.44371	0.000573791	0.0936028
chr7:35202429-35254147	82.173	2.19173	0.636532	3.44324	0.000574789	0.0936028
chr4:87219523-87240314	251.862	-1.95014	0.566603	-3.44181	0.000577835	0.0939075
chr9:130933850-130945520	207.018	-2.2091	0.642552	-3.43801	0.000585997	0.0950408
chr20:1226119-1296397	2887.97	-2.1603	0.628938	-3.43484	0.000592904	0.0959665
chr9:114323055-114326475	473.486	-2.19263	0.63859	-3.43355	0.000595725	0.0962282
chr1:27369111-27374824	91.6683	-1.99725	0.581813	-3.4328	0.000597378	0.0963008
chr12:125105150-125143316	4145.04	-1.79573	0.523293	-3.43159	0.000600054	0.0965375
chr8:23102589-23117437	292.607	-1.90752	0.556072	-3.43034	0.000602819	0.0967875
chr17:30196376-30235936	256.234	2.13296	0.622135	3.42846	0.000607024	0.0970728
chr22:22758699-22759218	18635.5	2.18628	0.63766	3.4286	0.000606698	0.0970728
chr14:106639120-106639657	410.652	2.19838	0.642168	3.42337	0.000618497	0.0985149
chr9:114323765-114325251	135.542	-2.19337	0.640706	-3.42337	0.000618505	0.0985149
chr1:99861209-99924020	3877.54	1.40745	0.411347	3.42155	0.000622652	0.0987828
chr13:36168793-36297842	1542.56	-2.12881	0.622177	-3.42155	0.000622659	0.0987828
chr12:7813528-7873251	1515.51	-2.18812	0.639614	-3.421	0.000623906	0.0987847
chr14:80278428-80315838	1686.52	-2.12593	0.622064	-3.41754	0.000631903	0.0997385
chr6:32756097-32763490	24.7855	-2.11401	0.618811	-3.41624	0.000634919	0.0997385
chr6:32756097-32763532	24.7855	-2.11401	0.618811	-3.41624	0.000634919	0.0997385
chr6:32756097-32763534	24.7855	-2.11401	0.618811	-3.41624	0.000634919	0.0997385
chr20:63529344-63537370	794.8	-1.71489	0.502362	-3.41366	0.000640974	0.100492
chr6:32015618-32017136	80.2759	1.99904	0.585716	3.41298	0.000642568	0.100545
chr12:7813800-7873039	1497.27	-2.18221	0.639645	-3.4116	0.000645835	0.100859
chr18:23898260-23954989	5337.42	-2.10869	0.618561	-3.40902	0.000651963	0.101617
chr17:58556677-58692055	1131.67	1.74656	0.512554	3.40756	0.000655475	0.101768
chr17:58556679-58692023	1131.67	1.74656	0.512554	3.40756	0.000655475	0.101768
chr21:29077470-29109791	502.732	-1.82379	0.535857	-3.4035	0.000665284	0.103091
chr6:125219961-125276217	4136	1.36446	0.401277	3.40028	0.000673161	0.104109
chr18:23872839-23954939	6211.68	-2.0971	0.61714	-3.3981	0.000678567	0.104564
chr18:23873044-23954648	6118.74	-2.09637	0.616937	-3.39803	0.000678717	0.104564
chr11:3087905-3126608	3830.97	-1.36914	0.403934	-3.38951	0.000700184	0.107457
chr2:90153916-90154574	2299.51	2.18588	0.6448	3.39001	0.000698908	0.107457
chr21:39630270-39726085	2833.64	2.08483	0.615279	3.38844	0.00070292	0.107671
chr17:30194318-30236002	278.365	2.09176	0.617542	3.38723	0.000706019	0.107733
chr19:21932957-22010949	2551.1	1.81487	0.535767	3.38743	0.000705507	0.107733
chr14:80211418-80455469	9625.62	-2.11622	0.625532	-3.38308	0.000716782	0.109167
chr6:125153648-125263497	5766	1.50529	0.445236	3.38087	0.00072256	0.109629
chr6:125153732-125263497	5766	1.50529	0.445236	3.38087	0.00072256	0.109629
chr14:106276547-106277043	316.226	2.17366	0.643057	3.3802	0.000724327	0.109689
chr11:2840134-2861568	253.774	-1.64529	0.486968	-3.37863	0.000728484	0.11011
chr3:187218153-187292022	64.5372	-1.7824	0.527682	-3.37779	0.000730707	0.110237
chr6:43995722-44074652	2810.57	-2.14465	0.635101	-3.37686	0.000733187	0.110403
chr6:125153655-125264407	5776.68	1.502	0.445012	3.37519	0.000737654	0.110659
chr6:125153764-125264407	5776.68	1.502	0.445012	3.37519	0.000737654	0.110659
chr8:26765853-26865169	108.558	-1.61127	0.477768	-3.3725	0.000744895	0.111536
chr6:125153792-125263226	5608.61	1.51147	0.448249	3.37193	0.000746432	0.111557
chr12:101047987-101128627	172.761	-1.85954	0.552585	-3.36516	0.000765004	0.112998
chr18:12093852-12127939	20.9486	2.13375	0.634137	3.36481	0.000765962	0.112998
chr19:8364150-8374373	772.117	-1.64702	0.489476	-3.36487	0.000765795	0.112998
chr2:89009981-89010515	7863.96	2.16286	0.642637	3.3656	0.000763774	0.112998
chr21:44517619-44525952	43.0311	-2.05212	0.609342	-3.36777	0.000757781	0.112998
chr22:22900975-22901437	105122	2.13984	0.635923	3.36494	0.000765602	0.112998
chr4:76034689-76041415	263.064	1.98554	0.589995	3.36535	0.00076448	0.112998
chr11:57484533-57515786	1974.97	-1.8282	0.543565	-3.36335	0.000770029	0.113389
chr1:52927317-52994232	6468.03	-2.02883	0.603524	-3.36164	0.000774816	0.113884
chr19:8364168-8374331	771.658	-1.6458	0.489662	-3.36109	0.00077635	0.1139
chr19:8364155-8374288	769.807	-1.6462	0.489964	-3.35983	0.00077991	0.114213
chr16:48166909-48247394	39078.9	-1.73669	0.517147	-3.35821	0.000784478	0.114462
chr21:39657776-39662888	710.362	2.10883	0.627948	3.35828	0.000784287	0.114462
chr12:125065378-125143320	5518.17	-1.76499	0.525881	-3.35625	0.000790081	0.114659
chr12:125065440-125143315	5518.03	-1.76496	0.525877	-3.35623	0.000790131	0.114659
chr17:41609777-41612753	731.413	-2.14383	0.63871	-3.3565	0.000789367	0.114659
chr1:157676481-157700857	210.223	1.73354	0.51677	3.35456	0.000794922	0.11473
chr11:57484535-57514885	1930.46	-1.82477	0.5439	-3.35498	0.000793715	0.11473
chr5:122444658-122477090	556.633	-1.86792	0.556813	-3.35466	0.000794628	0.11473
chr1:150549420-150551906	448.576	-1.71909	0.512656	-3.35331	0.00079852	0.114835
chr20:19212645-19722937	14069.9	1.54761	0.461451	3.35379	0.000797136	0.114835
chr1:150549420-150551891	448.202	-1.71825	0.512504	-3.35265	0.000800411	0.1149
chr8:95071731-95087924	224.054	1.63661	0.488236	3.35208	0.000802064	0.114931
chr1:108816142-108820578	101.074	-2.06677	0.617744	-3.34568	0.000820809	0.116811
chr1:182129309-182244399	2993.06	-1.98275	0.592568	-3.34604	0.00081976	0.116811
chr21:44508506-44573816	143.436	-1.90265	0.5687	-3.34561	0.00082103	0.116811
chr6:125153899-125263062	5364.47	1.51912	0.454034	3.34584	0.000820328	0.116811
chr1:157676480-157700738	208.828	1.72991	0.517184	3.34486	0.000823254	0.116863
chr19:21939772-22010943	2421.5	1.79064	0.535399	3.3445	0.000824316	0.116863
chr14:60643414-60649462	2067.14	1.38614	0.414832	3.34145	0.000833423	0.117945
chr3:187246360-187291957	33.2411	-1.94331	0.581985	-3.3391	0.000840502	0.118737
chr14:60646142-60658259	1450.91	1.37625	0.412807	3.33389	0.000856406	0.120557
chr3:58861227-59050012	924.416	1.65677	0.496915	3.33412	0.000855713	0.120557
chr20:63528424-63537342	944.381	-1.66659	0.500142	-3.33224	0.000861513	0.120858
chr9:133205279-133209243	274.953	2.06497	0.6197	3.33222	0.000861566	0.120858
chr17:35148263-35186559	37.8462	-2.08197	0.62501	-3.3311	0.000865026	0.121131
chr1:47036107-47039723	764.351	-2.09694	0.63063	-3.32514	0.000883728	0.122896
chr1:99852669-99924023	4067.27	1.37632	0.413915	3.32513	0.000883779	0.122896
chr21:39657326-39662889	721	2.08758	0.627803	3.32521	0.00088351	0.122896
chr5:68531689-68533530	37.3946	-2.14485	0.644856	-3.3261	0.000880711	0.122896
chr8:143716258-143722458	620.053	1.89997	0.571483	3.32463	0.000885361	0.122902
chr1:99850974-99924020	4148.17	1.37955	0.415058	3.32375	0.000888156	0.123077
chr1:99850488-99924020	4161.71	1.3798	0.415284	3.32254	0.000892011	0.123397
chr5:24487099-24644978	69.0766	2.10301	0.63322	3.32113	0.00089653	0.123594
chr6:170178680-170179660	17.8657	-2.09787	0.631617	-3.32143	0.000895559	0.123594
chr15:53948145-53976908	46.7956	-2.14057	0.644881	-3.31932	0.000902367	0.123972
chr7:94656369-94665698	566.454	1.7887	0.538831	3.31959	0.000901503	0.123972
chr5:122437253-122479080	777.55	-1.8104	0.545779	-3.3171	0.000909563	0.124746
chr19:5846564-5848901	58.6859	-2.12471	0.641272	-3.31327	0.000922111	0.12625
chr14:74239471-74262738	75.7831	-2.13603	0.64485	-3.31244	0.000924844	0.126408
chr9:130938016-130939139	88.5705	-2.13419	0.644661	-3.31055	0.000931122	0.127049
chr19:5847466-5858239	70.4934	-2.07601	0.627293	-3.30948	0.000934686	0.127116
chr2:185783690-185800150	2238.07	-1.98287	0.599239	-3.30897	0.000936384	0.127116
chr6:125154380-125263125	5251.94	1.51027	0.456367	3.30934	0.00093517	0.127116
chr11:114237206-114250557	594.549	-2.03365	0.614757	-3.30806	0.000939461	0.127318
chr13:36227119-36297749	1001.02	-2.08542	0.630926	-3.30533	0.00094863	0.128126
chr13:36227119-36297824	1001.16	-2.0855	0.630929	-3.30543	0.000948297	0.128126
chr17:49887597-49900893	139.309	2.03142	0.615317	3.30142	0.000961974	0.129709
chr1:143745216-143770864	759.523	1.93315	0.586292	3.29724	0.000976396	0.131211
chr18:41480273-41520597	47.2972	2.05881	0.624329	3.29763	0.000975042	0.131211
chr8:143716377-143720591	399.556	1.9076	0.578667	3.29654	0.000978842	0.131319
chr11:57491302-57499677	794.032	-1.79345	0.544248	-3.29527	0.000983271	0.131472
chr3:152839389-152841439	219.316	-2.02921	0.615786	-3.29531	0.000983127	0.131472
chr5:104484203-105392970	953.095	2.04232	0.619919	3.29449	0.00098599	0.131616
chr5:122436496-122479087	785.474	-1.79836	0.546149	-3.2928	0.000991963	0.132192
chr17:82111985-82152299	3308.29	-1.76508	0.536296	-3.29125	0.000997429	0.132479
chr9:133205276-133209241	274.814	2.04726	0.621942	3.29171	0.000995785	0.132479
chr13:36230774-36297824	950.777	-2.07835	0.631703	-3.29008	0.00100159	0.132523
chr19:54102854-54106470	164.561	2.02612	0.6158	3.29022	0.00100109	0.132523
chr21:39727754-39730680	38.6675	2.03284	0.617929	3.28976	0.00100274	0.132523
chr6:125154188-125263044	5179.63	1.50971	0.45904	3.28884	0.001006	0.132735
chr13:36231161-36297751	941.268	-2.07706	0.631642	-3.28834	0.00100779	0.132752
chr19:41708611-41761282	4938.98	2.11583	0.64387	3.28612	0.00101578	0.133585
chr1:160115776-160141545	306.876	-2.10821	0.64187	-3.28448	0.00102171	0.134062
chr9:114329871-114331921	409.977	-2.1031	0.640371	-3.28419	0.00102276	0.134062
chr1:160115772-160143591	491.892	-2.11047	0.643175	-3.28134	0.00103316	0.135181
chr19:5865825-5870540	42.5311	-1.99252	0.607353	-3.28067	0.00103561	0.135181
chr5:149003946-149041546	200.566	-1.49307	0.455141	-3.28046	0.00103636	0.135181
chr1:167125918-167129125	22.1188	-2.07355	0.632241	-3.27968	0.00103925	0.135336
chr5:124313648-124405079	133.262	-2.0432	0.623117	-3.279	0.00104177	0.135444
chr17:40850799-40863282	144.116	-2.05814	0.628032	-3.27712	0.00104871	0.136125
chr16:48166910-48232271	33958.6	-1.77161	0.540882	-3.27542	0.00105507	0.136507
chr6:137004620-137044964	1997.35	-1.8218	0.556154	-3.27571	0.00105398	0.136507
chr19:21971190-22010943	1180.48	1.74337	0.532583	3.27342	0.00106256	0.137254
chr1:109828354-109871436	342.799	-2.05047	0.626758	-3.27156	0.00106957	0.137493
chr2:88860567-88860605	5965.23	2.0837	0.636859	3.27184	0.00106849	0.137493
chr6:137008887-137044964	1754.54	-1.82485	0.557712	-3.27202	0.00106782	0.137493
chr5:10972894-11589019	4870.32	1.61405	0.493465	3.27084	0.00107229	0.137622
chr3:187247158-187291882	32.4146	-1.90733	0.583506	-3.26874	0.00108029	0.138426
chr8:142700110-142705127	236.877	1.98597	0.607979	3.26652	0.00108879	0.139292
chr2:142877665-142947421	8159.68	-2.03479	0.623209	-3.26502	0.00109457	0.139561
chr3:48306845-48328341	1292.87	-2.07602	0.635917	-3.26461	0.00109613	0.139561
chr5:10973339-11588848	4846.75	1.61448	0.494433	3.26532	0.0010934	0.139561
chr18:50375042-50392549	132.477	1.64995	0.506587	3.25699	0.00112602	0.143138
chr6:63806835-63822642	195.019	-2.10005	0.644887	-3.25646	0.00112811	0.143177
chr1:99850083-99924020	4281.35	1.34883	0.414392	3.25496	0.00113408	0.143346
chr11:528906-529659	71.1902	-1.949	0.598761	-3.25506	0.0011337	0.143346
chr16:48187199-48247568	28612.1	-1.66589	0.511901	-3.25433	0.00113661	0.143346
chr4:184757046-184805788	9646.52	-1.76117	0.541143	-3.25453	0.00113579	0.143346
chr1:209614869-209652466	2991.9	-1.6256	0.49997	-3.2514	0.00114838	0.143743
chr16:89594099-89596859	226.757	1.92846	0.593113	3.25142	0.00114831	0.143743
chr18:12094059-12129747	21.2261	2.05091	0.630882	3.25086	0.00115055	0.143743
chr22:22327299-22327814	106.265	2.05068	0.630779	3.25103	0.00114989	0.143743
chr3:58742005-59050084	1739.04	1.7502	0.538178	3.25208	0.00114563	0.143743
chr5:159314782-159330887	49.9018	1.87169	0.575643	3.25148	0.00114804	0.143743
chr1:209614874-209651334	2955.79	-1.62569	0.50044	-3.24852	0.00116009	0.143951
chr1:209614976-209652329	2977.59	-1.62654	0.500547	-3.24952	0.00115601	0.143951
chr17:35147816-35189341	39.5534	-2.01352	0.620132	-3.24692	0.00116662	0.143951
chr17:35147816-35189345	39.5534	-2.01352	0.620132	-3.24692	0.00116662	0.143951
chr17:35147840-35189337	39.5534	-2.01352	0.620132	-3.24692	0.00116662	0.143951
chr6:136999970-137045161	2969.4	-1.78966	0.551183	-3.24695	0.00116649	0.143951
chr8:17864392-17895404	83.0552	-2.00117	0.616099	-3.24814	0.00116163	0.143951
chr8:17864392-17895538	83.0552	-2.00117	0.616099	-3.24814	0.00116163	0.143951
chr12:12684397-12696187	71.2327	1.7507	0.539581	3.24456	0.00117634	0.144384
chr16:48166909-48235177	34950.5	-1.76096	0.542748	-3.24452	0.00117649	0.144384
chr16:48166910-48235177	34949.9	-1.76091	0.542769	-3.24431	0.00117734	0.144384
chr3:150972677-151079830	271.022	1.81352	0.558936	3.2446	0.00117617	0.144384
chr1:171314233-171342084	5120	-1.94198	0.598802	-3.24312	0.0011823	0.144517
chr10:110827770-110836234	76.6295	-2.05966	0.635311	-3.24197	0.00118708	0.144517
chr20:19242301-19284596	827.479	1.49483	0.460956	3.24289	0.00118322	0.144517
chr4:157076402-157170806	1084.29	-1.86015	0.573788	-3.24187	0.00118747	0.144517
chr8:17864388-17885779	73.7678	-2.0125	0.620675	-3.24243	0.00118515	0.144517
chr4:157076194-157170905	1099.66	-1.8558	0.572558	-3.24125	0.00119009	0.144616
chr4:27217478-27282225	25.4645	2.01328	0.621327	3.24029	0.00119409	0.144881
chr1:20028178-20091190	656.829	-1.9971	0.617243	-3.23552	0.00121422	0.146885
chr2:229357628-229714558	134.367	-1.81714	0.561626	-3.23551	0.00121427	0.146885
chr2:167954019-168248141	10018.8	1.46274	0.452272	3.2342	0.00121983	0.147112
chr9:114329868-114333252	456.752	-2.04429	0.632075	-3.23426	0.00121959	0.147112
chr6:136999970-137044964	2932.32	-1.77995	0.550684	-3.23225	0.00122818	0.147895
chr4:157076056-157172090	1107.45	-1.85039	0.572926	-3.22972	0.00123911	0.148652
chr4:157076124-157172090	1107.45	-1.85039	0.572926	-3.22972	0.00123911	0.148652
chr4:184756902-184808451	9946.8	-1.74879	0.541505	-3.22951	0.00124004	0.148652
chr11:125164705-125433389	608.12	-1.71867	0.532248	-3.22907	0.00124192	0.148655
chr1:206828876-206842622	26.7675	2.04357	0.633211	3.22731	0.0012496	0.149351
chr3:58913569-59049991	617.899	1.62953	0.504989	3.22686	0.00125156	0.149362
chr21:13943768-13980437	1275.75	1.86473	0.577964	3.22638	0.00125367	0.149391
chr9:114323096-114324304	387.564	-2.07855	0.644573	-3.22469	0.0012611	0.150052
chr11:111908619-111910744	820.801	-1.91561	0.594264	-3.2235	0.00126634	0.150451
ALR1	20223.1	2.06314	0.642497	3.21113	0.00132214	0.155923
chr17:40819159-40828266	362.519	-1.654	0.514864	-3.2125	0.00131584	0.155923
chr5:10973188-11904043	8660.78	1.59729	0.497378	3.21142	0.00132079	0.155923
chr6:63786002-63806240	167.362	-2.05666	0.64033	-3.21187	0.00131874	0.155923
chr8:26769704-26865405	87.8815	-1.54931	0.482456	-3.2113	0.00132134	0.155923
chr11:125164753-125431760	589.56	-1.72069	0.536114	-3.20956	0.0013294	0.156548
chr18:35951802-35966118	31.2123	-1.98812	0.619565	-3.2089	0.00133243	0.156674
chr3:58237505-58294732	1119.61	-1.47597	0.460267	-3.20676	0.00134241	0.156696
chr3:58237531-58294734	1119.61	-1.47597	0.460267	-3.20676	0.00134241	0.156696
chr4:184757020-184812259	9856.77	-1.73607	0.541196	-3.20784	0.00133735	0.156696
chr5:10971839-11904043	8682.55	1.59483	0.497223	3.20748	0.00133903	0.156696
chr5:10971865-11903998	8682.55	1.59483	0.497223	3.20748	0.00133903	0.156696
chr11:125164686-125431501	588.257	-1.71812	0.535948	-3.20576	0.00134704	0.157007
chr11:69477132-69479940	239.39	2.06545	0.6446	3.20424	0.0013542	0.157611
chr5:10972531-11384771	2829.1	1.57273	0.490897	3.2038	0.00135628	0.157624
chr2:142877656-142989537	13872	-1.99538	0.623055	-3.20257	0.00136207	0.158067
chr10:5446610-5458463	8862.65	1.63006	0.509199	3.20123	0.00136844	0.158347
chr22:18516343-18518161	60.5071	-2.00776	0.62711	-3.20161	0.00136662	0.158347
chr11:111908619-111910893	825.858	-1.90158	0.594423	-3.19903	0.00137889	0.158666
chr14:46841784-47343118	180.908	-1.98827	0.621762	-3.1978	0.00138481	0.158666
chr22:18516338-18517930	60.3261	-2.00585	0.627046	-3.19889	0.00137958	0.158666
chr3:58824440-58970728	773.565	1.67419	0.523238	3.19967	0.00137586	0.158666
chr3:58824470-58970660	773.396	1.67368	0.523326	3.19816	0.00138309	0.158666
chr4:184755594-184826119	13033.4	-1.7058	0.533564	-3.19699	0.00138868	0.158666
chr4:184755599-184826818	13037.9	-1.7055	0.533449	-3.19712	0.00138808	0.158666
chr4:184755600-184826094	13033	-1.70576	0.533563	-3.19692	0.00138906	0.158666
chr9:37854818-37863325	2687.55	1.40542	0.439609	3.19697	0.00138878	0.158666
chr17:74603736-74607229	30.917	-2.00066	0.625978	-3.19605	0.00139321	0.158913
chr19:39886265-39887292	674.53	-1.9951	0.624495	-3.19474	0.00139958	0.159081
chr5:122436758-122469067	657.305	-1.69272	0.529836	-3.19481	0.00139925	0.159081
chr5:122436761-122469059	656.889	-1.69207	0.529747	-3.19411	0.00140263	0.159081
chr8:143716377-143720291	325.272	1.85383	0.580363	3.19427	0.00140185	0.159081
chr10:63664663-63990568	539.545	-1.95267	0.611465	-3.19342	0.00140597	0.159137
chr19:54102851-54106961	167.65	1.96608	0.615869	3.19237	0.0014111	0.159137
chr19:54102868-54106965	167.65	1.96608	0.615869	3.19237	0.0014111	0.159137
chr19:54102884-54106961	167.65	1.96608	0.615869	3.19237	0.0014111	0.159137
chr21:39556441-39673137	3642.55	1.98752	0.622683	3.19187	0.00141356	0.159191
chr22:38957521-38963183	36.4333	1.95133	0.612243	3.18718	0.00143669	0.161568
chr2:88857195-88866141	352442	2.01983	0.633831	3.1867	0.00143907	0.161608
chr13:54115788-54132866	77.0981	-2.03931	0.640154	-3.18566	0.00144425	0.161963
chr8:82098450-82160577	33.1219	1.9647	0.616853	3.18504	0.00144736	0.162084
chr1:84164381-84238489	6601.09	-1.28036	0.402198	-3.1834	0.00145555	0.16257
chr1:84164965-84238498	6567.25	-1.28058	0.402316	-3.18301	0.00145751	0.16257
chr1:206798869-206842979	44.1037	1.80598	0.567752	3.18093	0.00146804	0.16257
chr17:67031392-67032082	185.169	1.77631	0.558522	3.18038	0.0014708	0.16257
chr19:16745056-16816726	151.719	-1.74729	0.549438	-3.18014	0.00147203	0.16257
chr19:54102836-54107568	167.924	1.95934	0.615942	3.18105	0.00146741	0.16257
chr2:88810469-88861563	349661	2.01669	0.633836	3.18173	0.001464	0.16257
chr20:37903096-37945343	1172.45	-2.0264	0.637084	-3.18075	0.00146894	0.16257
chr20:37903103-37945350	1172.45	-2.0264	0.637084	-3.18075	0.00146894	0.16257
chr4:133093859-133149113	63.4328	2.00894	0.631392	3.18177	0.00146379	0.16257
chr14:46839622-47343235	187.881	-1.97892	0.623057	-3.17614	0.00149248	0.164601
chr2:88857160-88857683	345732	2.01158	0.633923	3.17322	0.0015076	0.16604
chr10:5412550-5458463	9532.6	1.61161	0.508553	3.16901	0.0015296	0.167999
chr6:137001291-137044274	2520.27	-1.74719	0.551275	-3.16937	0.00152771	0.167999
chr13:36168207-36214615	351.236	-1.92745	0.608605	-3.16699	0.00154024	0.168705
chr8:17864379-17910365	91.8891	-1.92028	0.606304	-3.16718	0.00153924	0.168705
chr1:147173185-147252659	9166.9	-1.43077	0.452213	-3.16392	0.00155661	0.169996
chr3:58824470-59019093	965.497	1.64395	0.519628	3.1637	0.00155775	0.169996
chr3:140505610-140508789	33.054	1.95359	0.617525	3.16358	0.0015584	0.169996
chr14:37622064-37842463	19644.7	1.54719	0.489622	3.15997	0.00157786	0.171821
chr5:10195120-10197628	69.9007	1.81067	0.573055	3.15968	0.00157943	0.171821
chr11:45648878-45649634	346.82	-1.89608	0.600608	-3.15693	0.00159439	0.173212
chr19:8065402-8148869	113.369	1.74264	0.552159	3.15606	0.00159918	0.173497
chr5:10195186-10197622	68.9879	1.80951	0.573439	3.15554	0.00160204	0.173571
chr3:58824436-59017637	958.022	1.64373	0.521704	3.15069	0.00162884	0.176237
chr19:8065401-8149846	116.983	1.721	0.54647	3.14931	0.00163658	0.176835
chr1:209623443-209623510	65.4874	-1.70425	0.541346	-3.14817	0.00164295	0.177044
chr17:35893706-35911023	68.3116	1.56077	0.495724	3.14846	0.00164131	0.177044
chr21:44497891-44711580	234.267	-1.81784	0.577574	-3.14737	0.00164745	0.177291
chr22:38952750-38963183	47.4982	1.86747	0.593519	3.14643	0.00165275	0.177622
chr6:151615772-151615879	64.9144	1.97571	0.628143	3.14532	0.00165905	0.178059
chr19:7918651-7919157	39.5298	-1.89642	0.603151	-3.14419	0.00166546	0.178494
chr2:90172801-90173412	705.567	2.02549	0.644277	3.14382	0.00166756	0.178494
chr16:48164951-48167238	2200.51	-1.72588	0.54908	-3.14323	0.00167096	0.178619
chr9:33402856-33409948	41.0025	-2.0255	0.644758	-3.14149	0.00168093	0.179444
chr1:109668065-109675286	3052.51	-1.80505	0.575096	-3.13869	0.00169703	0.18044
chr10:5413788-5457295	8309.3	1.61097	0.513214	3.13898	0.00169538	0.18044
chr3:58742009-58937762	1290.66	1.74698	0.556542	3.13899	0.00169532	0.18044
chr1:109668021-109675283	3052.98	-1.80414	0.575146	-3.13684	0.00170778	0.181342
chr15:65331103-65334641	29.4687	1.95411	0.623374	3.13473	0.0017201	0.182408
chr3:58953486-59046311	402.466	1.62604	0.518913	3.13355	0.00172705	0.182903
chr21:36698772-36701564	59.1493	1.89216	0.603916	3.13314	0.00172945	0.182914
chr4:121132391-121150115	183.076	-1.94582	0.621271	-3.132	0.00173622	0.183388
chr1:103692426-103695163	12.0429	-2.00315	0.640003	-3.12991	0.0017486	0.184405
chr14:37796293-37802390	880.453	1.42708	0.456003	3.12955	0.00175075	0.184405
chr21:29077490-29175430	1456.11	-1.66649	0.532558	-3.12921	0.00175277	0.184405
chr19:13518974-13599967	21.67	2.01456	0.643943	3.12847	0.00175716	0.184624
chr8:17864583-17891809	78.694	-1.93262	0.617976	-3.12733	0.001764	0.185099
chr4:184756780-184826034	10746	-1.68464	0.538765	-3.12685	0.00176687	0.185158
chr16:2475152-2503485	3794.79	-1.51441	0.484627	-3.12489	0.0017787	0.186153
chr19:8065402-8147766	111.508	1.72288	0.551557	3.12366	0.00178618	0.186201
chr20:37903110-37944450	895.231	-1.99779	0.639724	-3.1229	0.0017908	0.186201
chr5:135236233-135248179	66.8714	1.65036	0.528466	3.12292	0.00179068	0.186201
chr6:27815043-27815489	665.488	1.7943	0.57451	3.12318	0.0017891	0.186201
chr8:92565442-92655494	30.7096	-1.9706	0.630742	-3.12426	0.00178253	0.186201
chr1:22563563-22589621	41.9473	-2.00339	0.642086	-3.12012	0.00180776	0.187062
chr1:22563576-22589610	41.9473	-2.00339	0.642086	-3.12012	0.00180776	0.187062
chr16:14009279-14016016	34.7643	-1.84094	0.590115	-3.11963	0.00181077	0.187062
chr6:49692359-49713561	65.7048	-1.99952	0.640872	-3.11999	0.00180855	0.187062
chr7:123848069-123877185	21.7124	-1.90863	0.611714	-3.12014	0.00180762	0.187062
chr12:66189194-66198220	521.75	-1.56283	0.501105	-3.11877	0.00181606	0.187365
chr4:165327720-165340640	3325.81	-1.67852	0.538548	-3.11674	0.0018286	0.188417
chr14:103939799-103966828	48.3286	-1.86339	0.598033	-3.11587	0.00183404	0.188734
chr5:115124761-115180159	2725.92	-1.71166	0.550237	-3.11077	0.00186602	0.191778
chr19:21483714-21503238	229.78	1.72155	0.55377	3.10878	0.00187865	0.192581
chr9:136994634-136995747	292.69	-1.53139	0.4926	-3.1088	0.00187851	0.192581
chr1:171323105-171333147	1899	-1.88136	0.605728	-3.10595	0.00189671	0.192712
chr16:15395778-15408439	2658.9	-1.8549	0.597083	-3.10661	0.00189246	0.192712
chr16:66961236-66975096	343.728	-1.91076	0.615198	-3.10593	0.0018968	0.192712
chr16:66961244-66975096	343.728	-1.91076	0.615198	-3.10593	0.0018968	0.192712
chr21:29077632-29175887	1466.76	-1.65123	0.531398	-3.10732	0.00188789	0.192712
chr21:29077632-29175889	1466.76	-1.65123	0.531398	-3.10732	0.00188789	0.192712
chr8:49910948-50163969	322.351	-1.99281	0.641191	-3.10798	0.0018837	0.192712
chr11:45240300-45286319	455.095	1.99867	0.643986	3.1036	0.00191184	0.193747
chr7:116724145-116755414	576.357	-1.47225	0.474359	-3.10366	0.00191146	0.193747
chr5:115124762-115169961	2431.33	-1.73073	0.557723	-3.10321	0.00191432	0.193753
chr1:84144270-84238498	7715.22	-1.232	0.39757	-3.09882	0.00194296	0.19392
chr1:182127296-182128665	43.1812	-1.93076	0.622414	-3.10204	0.00192189	0.19392
chr11:111909761-111911816	629.439	-1.75143	0.564857	-3.10066	0.00193088	0.19392
chr14:106153623-106154163	1057.36	1.95342	0.630593	3.09776	0.00194992	0.19392
chr2:142877497-143042321	19822.8	-1.92184	0.620169	-3.09889	0.00194245	0.19392
chr2:142877663-143042172	19808.4	-1.92238	0.620209	-3.09957	0.00193805	0.19392
chr21:36699690-36745918	411.318	1.60534	0.517832	3.10011	0.0019345	0.19392
chr22:24583749-24628968	6510.35	-1.57841	0.50942	-3.09845	0.00194537	0.19392
chr3:108602850-108691387	3162.22	1.18497	0.382085	3.10133	0.00192651	0.19392
chr4:69931080-69946570	18.183	-1.98906	0.641489	-3.10069	0.0019307	0.19392
chr4:69931080-69946571	18.183	-1.98906	0.641489	-3.10069	0.0019307	0.19392
chr5:115126502-115180037	2515.48	-1.70474	0.54958	-3.1019	0.00192281	0.19392
chr5:149004620-149063124	235.585	-1.4125	0.455958	-3.09787	0.00194915	0.19392
chr5:149004621-149063089	235.585	-1.4125	0.455958	-3.09787	0.00194915	0.19392
chr16:48084054-48086640	221.968	-1.79457	0.579595	-3.09625	0.00195986	0.194666
chr2:89085176-89085787	7796.97	1.9915	0.64358	3.09441	0.00197202	0.195389
chr9:4490443-4587469	3016.6	-1.46891	0.474676	-3.09455	0.00197108	0.195389
chr1:212950519-212988698	563.422	1.20556	0.390242	3.08927	0.00200649	0.197176
chr15:48141796-48178353	1611.88	1.37644	0.445625	3.08879	0.00200974	0.197176
chr16:3156735-3157483	55.5468	-1.56487	0.506306	-3.09075	0.00199649	0.197176
chr2:130416754-130427986	1044.01	1.98464	0.642523	3.08882	0.00200951	0.197176
chr5:36035336-36066882	38.1063	1.94219	0.628342	3.09098	0.00199495	0.197176
chr6:72365773-72401651	311.429	1.9571	0.633576	3.08898	0.00200848	0.197176
chr6_GL000255v2_alt:1256105-1316110	1449.48	1.78516	0.578153	3.08769	0.00201718	0.197176
chr6_GL000255v2_alt:1256105-1316325	1449.48	1.78516	0.578153	3.08769	0.00201718	0.197176
chr6_GL000255v2_alt:1256105-1316326	1449.48	1.78516	0.578153	3.08769	0.00201718	0.197176
chr6_GL000255v2_alt:1256105-1316366	1449.48	1.78516	0.578153	3.08769	0.00201718	0.197176
chr9:134880807-134888078	391.967	-1.92093	0.621846	-3.08908	0.00200777	0.197176
chr20:38601933-38650652	2601.16	-1.98641	0.643486	-3.08696	0.00202216	0.197421
chr16:2475145-2505734	5054.16	-1.51016	0.489753	-3.08352	0.0020457	0.199233
chr6:72366729-72401651	304.209	1.95739	0.634743	3.08375	0.00204411	0.199233
chr2:167954019-168113106	5737.16	1.421	0.46105	3.0821	0.00205542	0.199451
chr4:69932555-69946557	17.6282	-1.97689	0.641399	-3.08215	0.00205509	0.199451
chr8:123182680-123210074	839.418	-1.95245	0.633411	-3.08244	0.00205314	0.199451
chr5:36035354-36066882	37.7074	1.93521	0.628142	3.08085	0.00206414	0.200054
chr12:66188878-66254622	3834.87	-1.47618	0.479572	-3.07812	0.0020831	0.201403
chr14:106714683-106715181	325.299	1.98478	0.644763	3.07832	0.00208173	0.201403
chr1:109668087-109683584	3156.35	-1.7714	0.575687	-3.07702	0.00209085	0.201908
chr7:130293162-130323121	190.899	-1.70355	0.553763	-3.07632	0.00209573	0.202136
chr8:82514567-82677153	54.9481	1.86018	0.604816	3.07562	0.00210066	0.202367
chr1:109668021-109683997	3157.41	-1.77009	0.575715	-3.07459	0.00210795	0.202686
chr4:184988996-185005186	52.8393	-1.95582	0.636157	-3.07443	0.00210905	0.202686
chr10:110644396-110839469	506.767	-1.88076	0.612074	-3.07277	0.00212082	0.203264
chr2:88885396-88886153	14542.9	1.976	0.643123	3.07251	0.00212269	0.203264
chr9:130903947-130938852	501.782	-1.96415	0.639208	-3.07279	0.00212068	0.203264
chr3:108589681-108694846	3633.86	1.16189	0.378506	3.06968	0.00214289	0.204954
chr4:121037083-121038984	182.309	-1.69967	0.554308	-3.06629	0.00216733	0.207043
chr5:56511566-56606232	1054.62	-1.95687	0.638793	-3.06339	0.00218845	0.208812
chr20:54027871-54070491	997.998	1.91066	0.623943	3.06223	0.00219695	0.209373
ALR	14122.8	1.97055	0.644684	3.05661	0.00223855	0.21001
chr1:22563563-22603594	43.8522	-1.96324	0.642179	-3.05716	0.00223445	0.21001
chr1:65147548-65232145	3403.1	-1.49331	0.488577	-3.05645	0.00223975	0.21001
chr1:65147829-65232145	3402.63	-1.49312	0.488565	-3.05614	0.00224206	0.21001
chr1:65148202-65232136	3391.64	-1.49285	0.48822	-3.05774	0.00223009	0.21001
chr1:157678320-157698013	144.471	1.62541	0.531874	3.05601	0.00224304	0.21001
chr1:212950544-212973441	268.149	1.28516	0.420166	3.0587	0.00222302	0.21001
chr11:111908564-111912014	1112.09	-1.72017	0.562211	-3.05966	0.00221591	0.21001
chr11:111908628-111912010	1112.09	-1.72017	0.562211	-3.05966	0.00221591	0.21001
chr12:12661060-12696187	172.071	1.58786	0.519056	3.05913	0.0022198	0.21001
chr13:36181991-36214588	233.873	-1.90977	0.624696	-3.05712	0.00223478	0.21001
chr14:106062150-106062683	1627.83	1.93052	0.630977	3.05957	0.00221654	0.21001
chr19:54102868-54108533	173.883	1.87458	0.613314	3.05647	0.00223959	0.21001
chr2:89027170-89027731	8049.68	1.96467	0.642696	3.05692	0.00223626	0.21001
chr22:17477584-17554145	932.932	-1.7245	0.564057	-3.0573	0.00223337	0.21001
chr1:153330119-153348840	34.2526	-1.96975	0.644706	-3.05526	0.00224865	0.210044
chr5:149026563-149063062	150.787	-1.3637	0.446344	-3.05528	0.00224852	0.210044
chr1:212950640-212974927	305.692	1.28468	0.42078	3.0531	0.00226493	0.211072
chr22:43923738-43947568	985.938	-1.92706	0.631118	-3.05341	0.00226259	0.211072
chr4:69932544-69946251	16.7959	-1.95738	0.641248	-3.05246	0.00226977	0.211276
chr7:48171459-48647495	64.0138	-1.52639	0.500258	-3.05121	0.0022792	0.211908
chr22:43924113-43933087	302.18	-1.90782	0.625406	-3.05054	0.00228433	0.212137
chr12:54644590-54648493	51.9737	1.95692	0.64159	3.0501	0.00228764	0.212198
chr4:184768029-184826052	7397.08	-1.66815	0.547263	-3.04818	0.00230235	0.213316
chr11:111908645-111913197	1186.86	-1.6637	0.546095	-3.04655	0.00231487	0.213719
chr12:54644629-54648493	51.7743	1.95474	0.641574	3.04678	0.00231308	0.213719
chr19:7916955-7919093	79.8805	-1.76336	0.578868	-3.04622	0.0023174	0.213719
chr5:36035016-36066891	39.651	1.91374	0.628098	3.04688	0.0023123	0.213719
chr20:57612890-57620394	433.932	1.83017	0.600935	3.04554	0.00232264	0.213917
chr5:149003952-149008611	57.4879	-1.59584	0.524043	-3.04525	0.00232489	0.213917
chr2:88861524-88861562	9691.98	1.93887	0.636787	3.04477	0.00232855	0.214007
chr6_GL000255v2_alt:2525635-2527495	4279.09	1.89797	0.624353	3.03989	0.00236663	0.217257
chr11:9004161-9057284	17161.2	-1.95128	0.641976	-3.03949	0.00236978	0.217296
chr1:175307217-175335459	329.482	-1.94446	0.639849	-3.03894	0.00237416	0.217384
chr11:111908622-111913849	1250.83	-1.62735	0.53558	-3.03849	0.00237769	0.217384
chr20:57607052-57620576	667.157	1.80806	0.595081	3.03834	0.00237889	0.217384
chr21:29080551-29175889	1407.09	-1.62501	0.534897	-3.03798	0.00238168	0.217391
chr1:212951542-212988584	538.291	1.19333	0.393036	3.03618	0.00239598	0.217743
chr18:65606089-65652053	16.0409	1.90773	0.628159	3.03702	0.0023893	0.217743
chr21:44506806-44515855	56.3587	-1.88349	0.620279	-3.03652	0.00239327	0.217743
chr9:134880811-134887520	345.52	-1.90886	0.628718	-3.03612	0.00239643	0.217743
chr15:48139427-48178517	1746.66	1.3519	0.44549	3.03464	0.00240826	0.21857
chr1:212950666-212988924	569.539	1.18565	0.390781	3.03404	0.00241302	0.218753
chr1:111229819-111242634	984.166	-1.75426	0.578834	-3.03067	0.00244011	0.219467
chr4:132836771-132981677	88.7017	1.92097	0.633555	3.03204	0.00242905	0.219467
chr4:158172576-158179926	1271.7	-1.44367	0.476341	-3.03076	0.00243943	0.219467
chr6_GL000256v2_alt:4156242-4163635	27.6506	-1.82791	0.603129	-3.03071	0.00243983	0.219467
chr6_GL000256v2_alt:4156242-4163677	27.6506	-1.82791	0.603129	-3.03071	0.00243983	0.219467
chr6_GL000256v2_alt:4156242-4163679	27.6506	-1.82791	0.603129	-3.03071	0.00243983	0.219467
chr6_GL000256v2_alt:4156242-4163698	27.6506	-1.82791	0.603129	-3.03071	0.00243983	0.219467
chr2:88860885-88860922	12630.2	1.90454	0.629047	3.02766	0.00246452	0.221413
chr18:74315812-74359187	21.9344	-1.93552	0.639952	-3.02447	0.0024907	0.223014
chr2:80575275-80618777	41.7092	-1.95061	0.644816	-3.02506	0.00248586	0.223014
chrX:9639819-9645395	209.962	1.36399	0.45096	3.02464	0.00248927	0.223014
chr11:82982156-83071854	5666.93	1.35561	0.448326	3.0237	0.002497	0.223193
LTR1B0	5449.61	-1.93504	0.639991	-3.02355	0.00249828	0.223193
chr8:142700471-142704164	196.438	1.87457	0.620058	3.02321	0.00250108	0.223194
chr22:17563438-17590994	535.253	-1.4179	0.469079	-3.02272	0.00250511	0.223304
chr1:111227609-111243440	1055.42	-1.74446	0.57729	-3.02182	0.00251263	0.223725
chr1:111227658-111243438	1055.24	-1.74426	0.577289	-3.02146	0.00251557	0.223737
chr1:150549407-150558748	1460.71	-1.41407	0.468174	-3.02039	0.00252448	0.224031
chr22:43923802-43947061	909.784	-1.90753	0.631497	-3.02065	0.00252236	0.224031
chr14:106005096-106005574	663.3	1.91206	0.633517	3.01818	0.00254302	0.22526
chr8:142700110-142704164	203.076	1.87238	0.620392	3.01806	0.00254396	0.22526
chr22:22899480-22899655	17003	1.91804	0.635901	3.01626	0.00255914	0.226354
chr17:30204317-30206468	13.1775	1.94031	0.643728	3.01418	0.00257677	0.227661
chr1:150548563-150557724	1318.95	-1.42478	0.472895	-3.0129	0.00258767	0.22827
chr19:7916144-7919097	95.4832	-1.74898	0.580537	-3.0127	0.00258937	0.22827
chr1:111229691-111243439	1042.12	-1.74241	0.57875	-3.01064	0.00260696	0.229515
chr11:3087915-3165300	5048.93	-1.18785	0.39463	-3.01004	0.0026121	0.229515
chr4:70397881-70410194	17.0482	-1.9409	0.644791	-3.01012	0.00261142	0.229515
chr11:3087115-3165354	5356.51	-1.19656	0.397671	-3.00893	0.0026217	0.229853
chr11:3087120-3165300	5356.51	-1.19656	0.397671	-3.00893	0.0026217	0.229853
chr1:206009263-206023909	31.903	-1.93636	0.644084	-3.00638	0.00264376	0.230235
chr1:206009264-206023895	31.903	-1.93636	0.644084	-3.00638	0.00264376	0.230235
chr14:37896059-37902124	213.847	1.49215	0.496057	3.00802	0.00262952	0.230235
chr21:41426166-41459214	10812.9	1.7864	0.594319	3.0058	0.00264886	0.230235
chr21:41426175-41459211	10812.7	1.78639	0.594318	3.00578	0.00264901	0.230235
chr22:17563449-17590881	532.561	-1.41492	0.470567	-3.00683	0.00263986	0.230235
chr8:56301300-56320776	1832.48	-1.65004	0.548958	-3.00577	0.0026491	0.230235
chr8:75408035-75564327	562.577	1.65093	0.549233	3.00588	0.00264817	0.230235
chr11:3088000-3165352	4972.42	-1.18488	0.394296	-3.00505	0.00265536	0.230529
chr8:56301207-56320682	1861.4	-1.65103	0.549597	-3.00407	0.00266393	0.231023
chr12:66189256-66248373	2657.89	-1.44797	0.482182	-3.00296	0.00267364	0.231613
chr5:129460264-129738683	654.945	1.82774	0.609033	3.00105	0.00269055	0.232826
chr11:134346389-134378341	963.4	-1.45672	0.485867	-2.99818	0.00271593	0.234274
chr19:16731194-16816726	178.079	-1.61102	0.537351	-2.99809	0.0027168	0.234274
chr4:170060221-170089967	2863.77	-1.89491	0.632072	-2.99793	0.00271821	0.234274
chr4:170060221-170090387	2894.79	-1.89554	0.632302	-2.99784	0.00271901	0.234274
chr10:21492657-21497262	219.397	-1.85206	0.617908	-2.99732	0.00272369	0.234425
chr21:30209150-30211783	33.0435	-1.91984	0.640668	-2.99663	0.00272983	0.234701
chr21:39867316-39929397	109.896	1.78183	0.59479	2.99572	0.00273798	0.234896
chr22:17477092-17558149	1141.34	-1.69714	0.566467	-2.99601	0.00273539	0.234896
chr4:170060221-170090214	2879.63	-1.89309	0.632188	-2.99451	0.00274882	0.23507
chr4:170060228-170090221	2880.19	-1.8932	0.632192	-2.99467	0.00274745	0.23507
chr8:142701598-142703460	143.063	1.88242	0.628514	2.99504	0.00274411	0.23507
chr8:22219720-22232341	216.068	-1.78517	0.596223	-2.99413	0.00275225	0.235112
chr19:39685243-39694577	88.4931	1.85074	0.618205	2.99374	0.00275584	0.235167
chr2:176611436-176612249	31.4053	1.866	0.623437	2.99308	0.0027618	0.235424
chr8:22219708-22232101	215.651	-1.78364	0.596098	-2.99219	0.00276987	0.23586
chr12:32790744-32896840	3002.23	-1.34667	0.45044	-2.98968	0.00279274	0.236863
chr12:32790853-32896756	3002.09	-1.3466	0.450431	-2.98959	0.00279349	0.236863
chr19:16731197-16817598	183.689	-1.59748	0.53423	-2.99025	0.00278753	0.236863
chr21:39867450-39929397	109.297	1.77742	0.594432	2.99011	0.00278877	0.236863
chr21:41420303-41427866	1507.44	1.79869	0.601998	2.98787	0.00280927	0.237949
chr1:153001746-153003855	9.17024	1.89822	0.635725	2.98592	0.00282726	0.237972
chr1:153001770-153003856	9.17024	1.89822	0.635725	2.98592	0.00282726	0.237972
chr10:1159767-1164672	15.6332	1.92485	0.644825	2.98507	0.00283517	0.237972
chr10:52314679-52316435	71.0243	-1.86861	0.626012	-2.98494	0.00283633	0.237972
chr14:37772382-37842694	5489.96	1.47989	0.495592	2.9861	0.00282562	0.237972
chr16:2496094-2501647	2144.62	-1.45786	0.488129	-2.98663	0.00282074	0.237972
chr18:14771248-14771327	12.9787	1.92452	0.644557	2.9858	0.00282836	0.237972
chr2:114461602-115843327	842.716	-1.89329	0.63393	-2.98659	0.00282106	0.237972
chr8:123182511-123208963	682.67	-1.89498	0.63475	-2.98539	0.00283214	0.237972
chr15:80433794-80445152	91.1644	1.51011	0.50613	2.98364	0.00284842	0.238251
chr2:80575112-80616538	39.6702	-1.9239	0.644808	-2.98369	0.00284799	0.238251
chr2:114442298-115845752	845.266	-1.89092	0.633766	-2.98362	0.0028486	0.238251
chr1:65147669-65226891	1822.52	-1.51202	0.507076	-2.98185	0.00286516	0.238421
chr21:41431713-41459214	9183.7	1.77195	0.594221	2.98196	0.00286406	0.238421
chrX:14529297-14731809	321.051	1.74512	0.585256	2.98181	0.00286554	0.238421
chrX:14529527-14731812	321.051	1.74512	0.585256	2.98181	0.00286554	0.238421
chrX:14529771-14730570	319.697	1.74611	0.585429	2.98261	0.00285799	0.238421
chr20:57603849-57620576	769.833	1.75985	0.590414	2.9807	0.00287587	0.239032
chr11:3626483-3637559	80.4876	-1.8161	0.609499	-2.97966	0.00288569	0.239599
chr14:37795212-37842685	3986.25	1.47106	0.493821	2.97893	0.00289256	0.239862
chr21:41420514-41459214	10903	1.76745	0.593365	2.97869	0.00289486	0.239862
chr11:9019523-9091603	22255.6	-1.91175	0.642088	-2.9774	0.00290704	0.240623
chr10:47577-74163	293.302	1.6998	0.571113	2.97629	0.00291755	0.241243
chr14:37795307-37842348	3972.84	1.46945	0.493907	2.97515	0.00292849	0.241398
chr20:57603845-57620473	770.195	1.75667	0.590423	2.97526	0.00292737	0.241398
chr20:57603845-57620576	770.195	1.75667	0.590423	2.97526	0.00292737	0.241398
chr1:160139958-160141777	56.3804	-1.91672	0.644873	-2.97224	0.00295638	0.243446
chr7:143026157-143027195	12.2279	-1.88541	0.634458	-2.97168	0.00296171	0.243634
chr11:45648876-45665622	1578.32	-1.76328	0.59364	-2.97029	0.00297518	0.244272
chr11:116639421-116658252	45.2759	-1.91519	0.644889	-2.96979	0.00298002	0.244272
chr19:16720048-16817123	206.4	-1.59081	0.535746	-2.96933	0.0029845	0.244272
chr21:44517616-44520830	33.5915	-1.85497	0.624715	-2.96931	0.00298474	0.244272
chr4:121131407-121164340	349.601	-1.84675	0.621936	-2.96935	0.00298432	0.244272
chr11:9020390-9091601	21553.4	-1.90639	0.642219	-2.96845	0.00299308	0.244704
chr6:151813275-151814179	333.415	1.83874	0.61953	2.96796	0.00299781	0.244841
chr9:37800792-37867666	9415.66	1.3525	0.456077	2.9655	0.00302191	0.246557
chr17:50909636-50910232	93.6105	-1.87997	0.634111	-2.96473	0.00302954	0.246676
chr8:75539868-75566843	187.799	1.80313	0.608131	2.96504	0.00302647	0.246676
chr11:9020574-9091546	21373	-1.90337	0.642228	-2.9637	0.00303962	0.246875
chr11:9057250-9065154	1678.09	-1.90716	0.643541	-2.96354	0.00304124	0.246875
chr2:90114837-90115400	2442.66	1.90254	0.641914	2.96385	0.0030382	0.246875
chr17:48579837-48579947	25.3747	1.90829	0.644503	2.96087	0.00306773	0.247261
chr19:16719979-16817963	211.343	-1.58004	0.53392	-2.95933	0.00308311	0.247261
chr2:173354871-173367720	246.316	1.70697	0.576718	2.9598	0.00307843	0.247261
chr21:26387725-26418087	178.97	-1.80183	0.608576	-2.96073	0.00306908	0.247261
chr21:29092253-29175889	1264.08	-1.59132	0.537505	-2.96056	0.00307081	0.247261
chr4:165327622-165343160	5711.21	-1.60925	0.543425	-2.96131	0.0030633	0.247261
chr4:165327685-165343029	5711.21	-1.60925	0.543425	-2.96131	0.0030633	0.247261
chr6:151436234-151445825	1844.02	1.53019	0.51707	2.95934	0.00308294	0.247261
chr7:130293133-130324180	214.404	-1.61853	0.546877	-2.95958	0.00308058	0.247261
chr7:130293152-130324179	214.404	-1.61853	0.546877	-2.95958	0.00308058	0.247261
chr9:35162061-35405338	8674.94	1.35999	0.459395	2.96038	0.00307257	0.247261
chr9:35162103-35404054	8082.64	1.36131	0.459922	2.95988	0.00307756	0.247261
chr2:173354819-173368904	318.021	1.68648	0.570186	2.95777	0.00309874	0.248017
chr8:26779052-26865405	69.9096	-1.44759	0.489391	-2.95793	0.00309707	0.248017
chr1:56645321-56715335	3653.82	-1.60304	0.542051	-2.95737	0.00310279	0.248093
chr1:147173371-147211568	6672.69	-1.31744	0.445825	-2.95505	0.00312617	0.248299
chr2:173354851-173368991	318.16	1.68431	0.570026	2.9548	0.00312872	0.248299
chr2:173354860-173368997	318.16	1.68431	0.570026	2.9548	0.00312872	0.248299
chr6:32439841-32445046	4339.97	-1.39231	0.471105	-2.95541	0.00312253	0.248299
chr6:32439877-32445046	4339.97	-1.39231	0.471105	-2.95541	0.00312253	0.248299
chr9:35162001-35404175	8150.97	1.35967	0.460082	2.95528	0.00312381	0.248299
chr9:130902437-130939068	652.639	-1.89143	0.639941	-2.95563	0.00312028	0.248299
chr9:136994634-136996803	312.332	-1.45923	0.493874	-2.95465	0.00313022	0.248299
chr16:23278230-23352913	234.837	-1.73398	0.587005	-2.95395	0.00313736	0.248619
chr1:20111938-20119557	94.8693	1.8098	0.612988	2.95242	0.00315298	0.249008
chr10:58999625-59001543	21.874	-1.90265	0.644435	-2.95244	0.00315277	0.249008
chr11:9020883-9091599	20518	-1.89593	0.642158	-2.95243	0.00315285	0.249008
chr20:62463496-62475970	20.2227	1.85265	0.627545	2.95223	0.00315491	0.249008
chr8:49909788-50792829	462.603	-1.88471	0.638596	-2.95133	0.00316406	0.249008
chr8:49911672-50794118	462.603	-1.88471	0.638596	-2.95133	0.00316406	0.249008
chr8:49912036-50792867	462.603	-1.88471	0.638596	-2.95133	0.00316406	0.249008
chr6:11417349-11481239	55.3921	1.67077	0.566613	2.94869	0.00319125	0.2509
chr15:44826539-44827094	1041.39	-1.73577	0.588964	-2.94716	0.00320707	0.251403
chr18:50374994-50394173	192.842	1.50762	0.511526	2.9473	0.00320561	0.251403
chr9:130902439-130938850	649.235	-1.88663	0.640092	-2.94743	0.00320423	0.251403
chr2:173354871-173368070	289.13	1.69499	0.57519	2.94684	0.00321042	0.251419
chr17:48528525-48530997	21.5354	1.85511	0.629608	2.94646	0.00321439	0.251483
chr1:149636488-149661606	2550.99	1.39119	0.4725	2.94431	0.00323674	0.252985
chr22:22357738-22358260	4077.02	1.89041	0.642148	2.94388	0.00324121	0.253087
chr1:147173384-147210075	6565.2	-1.31049	0.445236	-2.94335	0.0032468	0.253276
chr5:892642-918120	733.873	1.56945	0.533284	2.94299	0.00325054	0.253321
chr17:49990004-49995224	93.7339	1.78573	0.607557	2.9392	0.00329061	0.256193
chr22:22887779-22895825	30511.8	1.8654	0.634798	2.93858	0.00329718	0.25624
chr22:22887779-22896107	30539	1.86505	0.634749	2.93824	0.00330082	0.25624
chr22:22887828-22895825	30511.6	1.8653	0.634804	2.93838	0.00329931	0.25624
chr11:73950318-73970287	113.617	1.71303	0.583103	2.93778	0.00330572	0.256371
chr4:15778277-15853230	1402.63	1.69531	0.577421	2.936	0.00332477	0.257599
chr6:151404853-151444625	3532.54	1.25236	0.426676	2.93514	0.00333394	0.258059
chr15:45073491-45074048	1691.81	-1.74532	0.594733	-2.93463	0.00333951	0.25824
chr8:142700113-142703454	174.41	1.84751	0.629715	2.93389	0.00334744	0.258604
chr6_GL000252v2_alt:3279723-3280855	37.6331	1.55621	0.530739	2.93215	0.00336624	0.259805
chr1:151722128-151729805	41.2237	1.74787	0.59645	2.93046	0.00338465	0.260974
chr21:13968488-13968595	29.0144	1.69606	0.579215	2.92821	0.00340918	0.262612
chr5:159209920-159248796	65.6139	-1.86986	0.638825	-2.92703	0.00342212	0.263102
chr6:131637301-131747399	7546.39	-1.72887	0.590645	-2.92708	0.00342157	0.263102
chr1:216503253-216723453	8427.18	-1.76357	0.602701	-2.92612	0.0034322	0.263623
chr1:171199246-171227788	3712.87	-1.668	0.570613	-2.92317	0.00346489	0.265624
chr2:85754646-85775213	159.125	-1.76959	0.605364	-2.92318	0.00346481	0.265624
chr1:171199246-171227725	3710.09	-1.66729	0.570546	-2.92227	0.00347493	0.266138
chr1:37262738-37325100	19.6477	1.81739	0.622017	2.92176	0.00348054	0.266313
chr1:84164694-84205297	2806.97	-1.19934	0.410587	-2.92104	0.00348869	0.266461
chr4:133149314-133194610	70.6032	1.8617	0.637349	2.921	0.00348914	0.266461
chr3:150871044-150894302	335.271	1.64682	0.563981	2.92	0.00350034	0.266806
chr6:131637384-131746956	7480.67	-1.72364	0.590284	-2.92002	0.00350008	0.266806
chr1:153330119-153348546	29.9594	-1.88157	0.644779	-2.91816	0.00352103	0.268128
chr19:21986727-22010919	473.542	1.49672	0.513032	2.9174	0.00352967	0.26853
chr1:212950634-212990910	749.882	1.16036	0.397941	2.91591	0.00354654	0.269354
chr2:222201357-222298895	94.0246	1.78879	0.613473	2.91585	0.00354723	0.269354
chr11:134332061-134378341	1123.6	-1.40979	0.483855	-2.91365	0.00357226	0.270997
chr10:5454380-5456530	2091.69	1.52685	0.524239	2.9125	0.00358547	0.271486
chr19:1491165-1497927	1850.42	-1.17842	0.404615	-2.91245	0.00358604	0.271486
chr21:41441393-41442742	1238.74	1.75233	0.601721	2.9122	0.00358889	0.271486
chr8:75407913-75527134	421.917	1.59518	0.548447	2.90854	0.00363126	0.274431
chr20:58853262-58857191	57.7145	1.66907	0.573924	2.90817	0.00363547	0.27449
chr8:124942054-124951097	152.05	-1.81885	0.625578	-2.90747	0.00364369	0.274851
chr22:22895374-22895834	28525.9	1.8456	0.634866	2.90707	0.0036483	0.274939
chr1:160093759-160095332	2250.29	-1.41299	0.486163	-2.90641	0.00365606	0.275265
chr9:128833122-128860532	2437.12	-1.79062	0.616368	-2.90512	0.00367109	0.276136
chr12:66251744-66257434	517.329	-1.46547	0.504817	-2.90297	0.0036964	0.277451
chr3:187235866-187291754	42.6487	-1.64153	0.565515	-2.90272	0.00369936	0.277451
chr6:35781016-35788152	486.349	-1.85454	0.638954	-2.90246	0.00370245	0.277451
chr6:35781043-35788152	486.349	-1.85454	0.638954	-2.90246	0.00370245	0.277451
chr6:151452523-151464566	2217.76	1.55023	0.534279	2.90154	0.00371328	0.278002
chr1:40301811-40304997	464.199	1.67548	0.578149	2.89801	0.00375534	0.27812
chr16:75111859-75116767	889.048	-1.78811	0.616696	-2.8995	0.0037376	0.27812
chr18:12102705-12129749	14.7302	1.84695	0.637153	2.89876	0.00374647	0.27812
chr18:23600015-23649522	690.85	-1.72365	0.594865	-2.89754	0.00376098	0.27812
chr19:7739992-7747578	268.318	-1.39227	0.480554	-2.89721	0.00376493	0.27812
chr19:7739996-7747534	268.318	-1.39227	0.480554	-2.89721	0.00376493	0.27812
chr2:42767088-42792592	1287.47	-1.65797	0.572225	-2.89741	0.00376263	0.27812
chr2:222200787-222298996	94.9214	1.7804	0.613797	2.90064	0.00372405	0.27812
chr2:222200985-222298996	94.6513	1.77816	0.613697	2.89746	0.00376202	0.27812
chr22:17580156-17589192	221.729	-1.44152	0.497585	-2.89704	0.00376702	0.27812
chr5:132822140-132830898	4454.3	1.49559	0.515969	2.89861	0.00374821	0.27812
chr6:151944171-151984165	13329.8	1.78754	0.616786	2.89814	0.00375378	0.27812
chr7:65975011-65981971	2063.95	-1.60033	0.55232	-2.89748	0.00376178	0.27812
chr8:56300009-56320175	2142.47	-1.61181	0.555686	-2.90057	0.00372484	0.27812
chr8:123179046-123209762	804.57	-1.84389	0.636122	-2.89864	0.00374789	0.27812
chr17:48549884-48574487	3510.71	1.69538	0.585409	2.89607	0.00377874	0.278727
chr11:120249758-120265932	58.3091	-1.76928	0.611066	-2.89539	0.00378686	0.279069
chr8:66021613-66100134	937.677	-1.85285	0.640027	-2.89496	0.00379212	0.279199
chr16:75111895-75116771	887.196	-1.78527	0.616789	-2.89446	0.00379807	0.27938
chr11:120240193-120318883	501.598	-1.65094	0.570452	-2.89409	0.00380265	0.27946
chr8:123180158-123209535	761.372	-1.8399	0.635902	-2.89336	0.00381139	0.279845
chr20:53941457-54070765	3837.9	1.79465	0.620472	2.8924	0.00382307	0.280445
chr10:47493-49269	16.424	1.84363	0.637577	2.89162	0.00383263	0.28055
chr17:67019933-67021743	25.8832	1.6876	0.58356	2.8919	0.00382916	0.28055
chr6:655938-656963	69.9963	1.7026	0.588999	2.89066	0.00384437	0.28055
chr6:131628460-131747413	7590.93	-1.70832	0.590844	-2.89132	0.00383627	0.28055
chr8:123180158-123209496	750.485	-1.83845	0.635925	-2.89098	0.00384043	0.28055
chr9:130903675-130936376	420.387	-1.85049	0.640183	-2.89056	0.00384555	0.28055
chr4:112515384-112518236	8.23402	-1.86132	0.644071	-2.88993	0.0038533	0.280859
chr6_GL000255v2_alt:3284631-3285718	38.3872	-1.64972	0.571203	-2.88816	0.00387508	0.282189
chr1:46843094-46900437	39022.5	-1.79773	0.622787	-2.88659	0.00389444	0.282592
chr11:134331873-134376321	1106.56	-1.40263	0.485918	-2.88656	0.00389475	0.282592
chr11:134331873-134376324	1106.56	-1.40263	0.485918	-2.88656	0.00389475	0.282592
chr19:54471505-54473171	227.621	-1.44861	0.501803	-2.88681	0.00389174	0.282592
chr16:46884377-46931297	2931.37	-1.68283	0.58315	-2.88576	0.00390468	0.283056
chr16:46884834-46931288	2911.85	-1.68293	0.583317	-2.8851	0.00391291	0.283396
chr1:236395415-236484914	3173.2	1.19329	0.413704	2.88442	0.0039214	0.283538
chr2:222199887-222298981	96.5013	1.76938	0.613499	2.88409	0.00392551	0.283538
chr2:222199887-222298996	96.5013	1.76938	0.613499	2.88409	0.00392551	0.283538
chr1:206009807-206023762	28.4591	-1.8554	0.644228	-2.88004	0.00397628	0.286945
chr3:152834946-152838052	506.3	-1.74133	0.605118	-2.87767	0.00400623	0.288586
chr6:151404853-151452124	4814.69	1.33303	0.463196	2.8779	0.00400328	0.288586
chr1:47067487-47118319	17927.7	-1.82495	0.634431	-2.87651	0.00402098	0.289388
chr5:914558-919357	312.733	1.56274	0.54343	2.8757	0.00403129	0.289608
chr7:75811664-75823356	25.581	-1.8043	0.627415	-2.87576	0.00403054	0.289608
chr1:212950593-212991585	762.559	1.13345	0.39423	2.87509	0.00403917	0.289914
chr2:32825442-32926693	276.716	1.57868	0.549266	2.87416	0.0040511	0.290509
chr6:391767-397546	459.055	1.75489	0.61067	2.87371	0.00405675	0.290654
chr5:132823282-132823805	509.775	1.58457	0.551498	2.87322	0.00406315	0.290852
chrX:141175748-141177016	204.4	1.29254	0.449992	2.87237	0.00407412	0.291376
chrX:141175755-141177125	204.878	1.29216	0.44991	2.87204	0.00407834	0.291417
chr3:150039213-150213614	160.203	1.60354	0.558434	2.87149	0.00408539	0.29166
chr1:160091339-160098689	5133.25	-1.45507	0.506831	-2.87091	0.00409289	0.291935
chr1:78229598-78293890	97.99	-1.83135	0.63806	-2.87018	0.00410243	0.292246
chr4:121035612-121072518	772.22	-1.60235	0.558309	-2.87001	0.00410456	0.292246
chr1:17308196-17364004	40.4791	-1.74957	0.609859	-2.86881	0.00412014	0.293095
chr17:48550256-48574023	3276.54	1.68259	0.586753	2.86763	0.00413565	0.293675
chr6:53126963-53148829	49.8428	-1.78831	0.623621	-2.86763	0.00413558	0.293675
chr1:18480929-18485984	1449.54	1.71377	0.598002	2.86583	0.00415919	0.295085
chr3:59464329-59510678	44.4155	-1.83623	0.640832	-2.86539	0.00416497	0.295233
chr20:53943540-54070545	3809.2	1.78124	0.622005	2.8637	0.00418723	0.296286
chr20:53943540-54070594	3811.49	1.78132	0.621994	2.86389	0.00418473	0.296286
chr5:149028384-149036021	34.8556	-1.62204	0.56658	-2.86286	0.0041984	0.296813
chr12:12668981-12685075	65.0691	1.53648	0.536829	2.86214	0.00420788	0.296958
chr14:49834091-49844834	4578.15	1.54559	0.539963	2.86241	0.00420437	0.296958
chr2:222199890-222298752	95.0477	1.75496	0.613307	2.86147	0.00421686	0.29733
chr4:76033681-76036197	401.293	1.67264	0.585078	2.85883	0.00425213	0.299552
chr17:48550266-48575076	3386.33	1.67361	0.585659	2.85766	0.00426779	0.300134
chr2:80578896-80605633	28.3323	-1.84243	0.644735	-2.85765	0.00426789	0.300134
chr8:26770025-26867273	87.2549	-1.38704	0.48572	-2.85562	0.00429522	0.30179
chr10:100373614-100383368	553.424	-1.53554	0.537831	-2.85506	0.00430282	0.301972
chr11:58905423-58908598	6.412	1.81037	0.634132	2.85488	0.00430536	0.301972
chr20:33707488-33720310	1445.99	-1.56218	0.547478	-2.85341	0.00432529	0.303104
chr14:105917978-105925965	445.612	1.81126	0.635126	2.85181	0.00434715	0.304269
chr18:10704296-10709599	180.65	-1.61691	0.567011	-2.85163	0.00434952	0.304269
chr8:66021559-66100516	958.644	-1.82217	0.639207	-2.85067	0.00436267	0.304922
chr1:204131061-204131966	1064.61	-1.22907	0.431461	-2.84862	0.00439093	0.306629
chr15:79213096-79283855	19.6202	1.74047	0.611112	2.84803	0.00439905	0.306928
chr4:169010429-169010939	17.9391	-1.79126	0.629316	-2.84636	0.00442217	0.308272
chr3:122325243-122341972	3432.02	1.79054	0.629532	2.84424	0.00445176	0.310065
chr5:51383086-51394730	30.462	-1.76128	0.61938	-2.84361	0.00446053	0.310405
chr2:88861885-88861923	12855	1.80818	0.635967	2.8432	0.00446635	0.31054
chr22:22720622-22721145	1834.96	1.82868	0.643705	2.84087	0.00449907	0.312271
chr7:121873088-122062036	540.305	-1.68985	0.594785	-2.84111	0.00449565	0.312271
chr17:48549811-48590241	5866.44	1.67899	0.591103	2.84044	0.00450519	0.312284
chr2:111098344-111114185	45.1834	1.50675	0.530488	2.8403	0.00450706	0.312284
chrX:9463294-9719740	7787.44	1.2364	0.435429	2.83951	0.00451832	0.312793
chr16:86567250-86568933	26.488	-1.68206	0.592768	-2.83764	0.00454482	0.313812
chr17:50373219-50381459	1878.34	1.6907	0.595712	2.83811	0.00453813	0.313812
chrX:9465007-9719738	7785.01	1.23603	0.435553	2.83785	0.00454188	0.313812
chr16:23302269-23381299	514.913	-1.69509	0.597556	-2.83671	0.00455815	0.314461
chr10:62183034-62236263	720.169	1.31189	0.462644	2.83563	0.00457352	0.31525
chr18:23600459-23662815	758.763	-1.69199	0.59709	-2.83374	0.00460074	0.316853
chr1:171199243-171224284	3447.05	-1.61321	0.569755	-2.83142	0.00463424	0.318885
chr20:53944622-53996197	2411.05	1.76112	0.622092	2.83097	0.00464074	0.319058
chr12:107634831-107657718	155.483	-1.46495	0.517692	-2.82978	0.00465806	0.319231
chr7:121873360-122061361	526.274	-1.68082	0.593835	-2.83045	0.00464824	0.319231
chrX:16946690-17153272	5771.61	1.28763	0.455041	2.8297	0.00465923	0.319231
chrX:16946861-17153272	5771.61	1.28763	0.455041	2.8297	0.00465923	0.319231
chr11:34642626-34646894	2310.21	-1.3141	0.464581	-2.82856	0.00467573	0.320087
chr17:50375184-50381459	1839.42	1.68406	0.595762	2.82673	0.00470259	0.3216
chr3:159069327-159263747	1388.88	1.72311	0.609626	2.82651	0.00470586	0.3216
chr1:153678636-153693992	450.598	-1.33208	0.471357	-2.82605	0.00471259	0.321784
chr17:40351386-40356213	2168.3	1.58116	0.559776	2.82463	0.00473345	0.322799
chr2:88947300-88947957	11161.8	1.81429	0.642341	2.82449	0.00473553	0.322799
chr21:36632680-36637033	13.6379	1.81846	0.643989	2.82375	0.00474656	0.323275
chr6:151809106-152129619	90027.8	1.72655	0.611538	2.82329	0.00475332	0.32346
chr22:17359948-17553332	2455.61	-1.65289	0.585574	-2.82268	0.0047624	0.323803
chr19:39679373-39686368	111.849	1.71468	0.607569	2.82219	0.00476963	0.324019
chr17:48550267-48582622	5310.8	1.67139	0.592329	2.82172	0.00477667	0.324221
chr20:33707268-33720319	1584.58	-1.55005	0.549619	-2.82022	0.00479909	0.325467
chr17:48550005-48590272	5743.7	1.66934	0.592077	2.81947	0.00481038	0.325956
chr18:47927-48882	8.44359	-1.81543	0.644125	-2.81844	0.00482577	0.326722
chr17:48550266-48590238	5616.86	1.66804	0.592064	2.81734	0.00484238	0.327386
chr3:122325261-122338270	2910.15	1.7729	0.629301	2.81724	0.00484376	0.327386
chr17:48550333-48590235	5582.19	1.66674	0.592048	2.81522	0.00487438	0.329177
chr10:116670102-116672739	320.824	1.40606	0.499898	2.8127	0.00491271	0.331486
chr9:124451143-124477100	199.81	-1.8074	0.64295	-2.81111	0.00493705	0.332847
chr1:89260581-89270863	1407.37	1.40824	0.501394	2.80866	0.00497489	0.332898
chr12:12660890-12684521	108.205	1.48319	0.528299	2.80749	0.00499288	0.332898
chr13:38821695-38850235	44.9424	1.803	0.642148	2.80776	0.00498881	0.332898
chr14:94469752-94479689	27.6329	1.81017	0.644663	2.80793	0.00498615	0.332898
chr16:23303972-23380801	466.232	-1.68	0.597826	-2.81019	0.00495125	0.332898
chr20:57615025-57620478	287.48	1.71454	0.610047	2.81051	0.00494635	0.332898
chr22:21015169-21027198	32.0368	-1.67109	0.595247	-2.80739	0.00499441	0.332898
chr22:47631673-47855600	6514.67	1.73263	0.616694	2.80955	0.0049611	0.332898
chr5:139869537-139904310	170.157	-1.74259	0.620318	-2.80919	0.00496657	0.332898
chr6:72252790-72401167	2324.96	1.75987	0.626125	2.81073	0.00494292	0.332898
chr6_GL000255v2_alt:243053-243349	60.5323	-1.78982	0.637267	-2.80858	0.00497604	0.332898
chr7:116110772-116159895	598.482	1.37275	0.488612	2.8095	0.00496186	0.332898
chr8:138130022-138496822	480.784	1.66115	0.591728	2.80729	0.00499609	0.332898
chrX:9463328-9718862	7611.5	1.23136	0.438369	2.80896	0.00497012	0.332898
chr15:96049274-96064426	46.2241	-1.67488	0.597157	-2.80476	0.00503535	0.335235
chr14:105918435-105922666	243.683	1.78896	0.638045	2.80382	0.00505016	0.335383
chr19:39296324-39298673	10.9705	1.80092	0.642296	2.80387	0.00504932	0.335383
chr5:115147067-115169730	973.554	-1.56162	0.556909	-2.80408	0.005046	0.335383
chr1:585988-588453	46.7846	-1.75811	0.627872	-2.8001	0.00510861	0.336376
chr1:156525404-156572540	2153.45	1.5933	0.569086	2.79975	0.00511414	0.336376
chr14:25835857-26143305	758.269	-1.73635	0.619746	-2.80171	0.0050833	0.336376
chr17:40342362-40356795	4808.02	1.54398	0.55125	2.80087	0.00509647	0.336376
chr17:40875940-40885227	81.3424	-1.77612	0.634539	-2.79906	0.00512509	0.336376
chr17:48549629-48602332	6940.28	1.65561	0.591174	2.80054	0.00510175	0.336376
chr17:48554284-48579357	3734.43	1.64817	0.588925	2.7986	0.00513243	0.336376
chr19:43460786-43465660	436.513	-1.19313	0.426278	-2.79894	0.00512714	0.336376
chr20:44755910-44810271	519.261	1.79234	0.639692	2.80187	0.00508067	0.336376
chr3:159069327-159265703	1449.8	1.70918	0.610473	2.79977	0.00511393	0.336376
chr4:52051411-52072156	407.347	-1.48365	0.529602	-2.80145	0.00508735	0.336376
chr6_GL000255v2_alt:3261550-3262682	41.7325	1.47194	0.525912	2.79884	0.00512859	0.336376
chr7:65960683-65982314	4778.17	-1.56638	0.559365	-2.80029	0.00510574	0.336376
chr7:65960700-65982211	4776.51	-1.56674	0.55934	-2.80105	0.00509374	0.336376
chr8:103819553-103885808	85.2517	-1.76794	0.631658	-2.79889	0.00512779	0.336376
chr9:6716547-6723630	244.438	-1.49715	0.534556	-2.80074	0.00509862	0.336376
chr12:90107738-90112779	284.21	-1.79479	0.641404	-2.79822	0.00513858	0.336503
chr11:2163928-2171877	14.3785	1.80337	0.644789	2.79683	0.0051606	0.337117
chr16:20580887-20586684	11.6105	-1.79425	0.641521	-2.79687	0.00516	0.337117
chr20:50292719-50314922	262.186	-1.23192	0.440415	-2.79717	0.00515519	0.337117
chr1:89260581-89269754	1248.13	1.41212	0.505281	2.79473	0.00519428	0.337715
chr14:105918437-105922672	243.864	1.78322	0.638049	2.79479	0.00519329	0.337715
chr17:50373219-50381483	2001.36	1.66255	0.594804	2.79513	0.00518794	0.337715
chr22:17428272-17499458	794.94	-1.6627	0.594759	-2.79559	0.0051805	0.337715
chr6:137143830-137173648	49.9016	-1.74786	0.625483	-2.79442	0.00519932	0.337715
chr7:138706294-138774037	258.973	1.56666	0.560603	2.79459	0.00519655	0.337715
chrX:16978543-17147622	3977.8	1.31203	0.469383	2.79523	0.00518625	0.337715
chr4:52743583-52745721	196.168	1.70351	0.610329	2.79114	0.00525229	0.340879
chr6:391738-411447	1928.58	1.66799	0.597868	2.7899	0.00527241	0.341907
chr1:151721536-151729600	41.5637	1.67204	0.599778	2.78777	0.00530725	0.34321
chr17:40318280-40356331	8523.01	1.51675	0.544152	2.78737	0.00531384	0.34321
chr17:40341387-40356795	5030.66	1.53882	0.552013	2.78764	0.00530931	0.34321
chr19:48720586-48740721	561.058	-1.12405	0.403267	-2.78736	0.00531397	0.34321
chr3:159069327-159266307	1469.88	1.70338	0.611043	2.78766	0.00530908	0.34321
chr19:4536408-4540474	2348.14	-1.55965	0.559999	-2.7851	0.00535113	0.345332
chr15:45070453-45073905	2750.76	-1.64134	0.589538	-2.7841	0.00536758	0.346113
chr2:233917404-234017329	36.43	-1.54891	0.556433	-2.78364	0.0053753	0.346332
chr3:148697917-148743008	1192.75	-1.74649	0.627493	-2.78328	0.00538131	0.346441
chr3:148697870-148743001	1192.92	-1.74526	0.627516	-2.78121	0.00541562	0.348088
chr3:148697870-148743003	1192.92	-1.74526	0.627516	-2.78121	0.00541562	0.348088
chr14:70457499-70459905	89.5363	1.40758	0.506317	2.78004	0.00543528	0.349015
chr6:31268748-31272086	4067.74	1.49824	0.538967	2.77983	0.00543876	0.349015
chr6:151807678-152098978	84745	1.72758	0.621626	2.77914	0.00545034	0.349478
chr7:128241283-128257628	234.765	-1.78266	0.641594	-2.77848	0.00546134	0.349902
chr17:40318284-40356842	9279.18	1.51744	0.546655	2.77586	0.00550561	0.352456
chr18:23598925-23662885	807.272	-1.66082	0.59853	-2.77483	0.00552304	0.352725
chr3:148697783-148743003	1193.43	-1.74157	0.627584	-2.77504	0.00551943	0.352725
chr7:123845168-123877478	24.22	-1.70118	0.612973	-2.77529	0.00551527	0.352725
chr11:82981789-83034569	3686.04	1.34231	0.484039	2.77315	0.0055517	0.354272
chr1:216503253-216805367	14854.1	-1.69217	0.61029	-2.77273	0.0055588	0.354442
chr11:2163928-2171805	13.9796	1.78682	0.644779	2.77122	0.00558466	0.355162
chr14:103928461-104052667	393.024	-1.55633	0.561726	-2.77062	0.00559498	0.355162
chr14:103928479-104052665	393.024	-1.55633	0.561726	-2.77062	0.00559498	0.355162
chr2:216259594-216266130	13.3761	-1.76906	0.638361	-2.77125	0.00558415	0.355162
chr6:72212892-72401127	2805.19	1.73918	0.627549	2.77138	0.00558193	0.355162
chrX:17074512-17147629	2119.64	1.31207	0.473583	2.77052	0.00559674	0.355162
chr2:41143779-41156814	17.2489	1.76775	0.63821	2.76986	0.0056081	0.355601
chr4:154743970-154753118	114.139	-1.70898	0.617171	-2.76905	0.00562201	0.355918
chr8:142702251-142726973	391.21	1.54909	0.559391	2.76924	0.00561874	0.355918
chr6:71886946-72403143	3027.56	1.72542	0.623531	2.76717	0.00565454	0.357412
chr6:71887023-72403143	3027.56	1.72542	0.623531	2.76717	0.00565454	0.357412
chr19:41877119-41881372	710.083	1.73132	0.625797	2.76658	0.00566472	0.35751
chr7:138759875-138774048	57.2751	1.65826	0.599394	2.76656	0.00566504	0.35751
chr12:6742984-6743641	14.5042	1.66235	0.601046	2.76575	0.00567912	0.357755
chr4:154740837-154751035	86.0467	-1.70227	0.615521	-2.76557	0.00568234	0.357755
chr6:72216759-72400869	2753.6	1.73503	0.627292	2.7659	0.0056766	0.357755
chr19:51311847-51330354	14.9074	-1.70164	0.615436	-2.76494	0.0056934	0.358169
chr6:72216441-72400890	2771.28	1.73457	0.627411	2.76464	0.00569848	0.358207
chr6:72212810-72400905	2781.56	1.73301	0.627364	2.76236	0.00573845	0.360436
chr22:17359946-17539145	2143.76	-1.63255	0.591309	-2.76091	0.00576405	0.36176
chr22:22409765-22410282	4681.24	1.77892	0.644427	2.76047	0.00577182	0.361963
chr17:40309193-40356796	9477.63	1.51005	0.547082	2.76018	0.00577694	0.362
chr6:151804430-152099053	85125	1.71599	0.62183	2.75957	0.00578766	0.362388
chr4:118034493-118237136	655.203	-1.53322	0.556104	-2.75707	0.0058321	0.364885
chr22:22906341-22906803	62798.8	1.76058	0.63888	2.75573	0.00585608	0.366099
chr1:209528454-209567673	97.256	-1.77529	0.644522	-2.75442	0.00587961	0.367283
chr1:159302335-159307993	632.132	-1.7625	0.639964	-2.75407	0.00588598	0.367393
chr12:94834453-94835028	9.0672	1.76576	0.641449	2.75277	0.00590937	0.368566
chr7:138706294-138798196	271.363	1.50826	0.548162	2.75148	0.00593262	0.369491
chr8:142700112-142702722	121.987	1.73999	0.632394	2.75144	0.00593345	0.369491
chr10:50806659-50885627	64.3345	1.73605	0.631461	2.74926	0.00597295	0.371619
chr8:94925971-94949366	7085.63	1.09813	0.399496	2.74879	0.00598156	0.371619
chr8:94925971-94949411	7085.83	1.09819	0.39949	2.74897	0.00597823	0.371619
chr6:71887023-72401127	2930.8	1.71172	0.622784	2.7485	0.00598691	0.371663
chr15:41972762-41999094	160.293	-1.74096	0.633726	-2.74719	0.00601092	0.372522
chr18:14190699-14190806	19.1313	1.75541	0.639032	2.74698	0.00601474	0.372522
chr7:138706525-138798104	263.349	1.5088	0.54922	2.74718	0.00601109	0.372522
chr12:52446650-52452126	1985.22	-1.75843	0.640362	-2.746	0.00603275	0.373349
chr1:68045963-68050777	207.757	-1.62613	0.59246	-2.74471	0.0060564	0.373831
chr2:233917397-234019522	45.1099	-1.54875	0.564287	-2.74462	0.00605818	0.373831
chr4:72031803-72148067	90.2995	1.53472	0.559127	2.74485	0.00605382	0.373831
chrX:9463311-9716262	7056.15	1.23196	0.448874	2.74456	0.00605925	0.373831
chr4:72039177-72148061	88.9208	1.53784	0.560531	2.74353	0.00607819	0.374711
chr6:71886702-72400994	2913.94	1.70719	0.622642	2.74185	0.00610933	0.37634
chr1:357382-359681	54.8683	-1.69743	0.619458	-2.74019	0.00614042	0.376782
chr1:232718070-232722250	30.539	-1.74687	0.637432	-2.74048	0.00613494	0.376782
chr12:53268298-53293643	549.1	1.35211	0.493524	2.7397	0.00614948	0.376782
chr12:53268334-53293474	547.893	1.35284	0.493626	2.74062	0.00613228	0.376782
chr19:43174122-43186494	57.4557	1.71295	0.625127	2.74015	0.00614104	0.376782
chr6:71887023-72400714	2873.81	1.70503	0.622286	2.73994	0.00614502	0.376782
chr8:124936523-124943765	48.137	-1.73865	0.634272	-2.74118	0.00612194	0.376782
chr14:82642619-82651657	12.6967	1.76555	0.644676	2.73866	0.00616896	0.377108
chr16:19860407-19885510	1198.46	-1.51547	0.553354	-2.7387	0.00616823	0.377108
chr16:19860407-19885727	1198.46	-1.51547	0.553354	-2.7387	0.00616823	0.377108
chr1:171185299-171209196	2655.38	-1.56932	0.573187	-2.73789	0.00618341	0.377415
chr6:33586105-33593338	22.7649	-1.75045	0.63931	-2.73804	0.00618068	0.377415
chr11:82979267-83071923	7673.39	1.2736	0.465311	2.7371	0.00619827	0.378033
chr17:60149935-60159540	62.6243	-1.75921	0.642959	-2.73611	0.00621699	0.378852
chr9:37800501-37863325	7154.75	1.28719	0.470524	2.73564	0.0062259	0.378852
chrX:15561032-15602069	231.697	-1.71248	0.625951	-2.73581	0.00622275	0.378852
chr16:86565144-86567761	26.2486	-1.68585	0.616726	-2.73354	0.00626571	0.380865
chr4:118034344-118258648	680.075	-1.51749	0.555168	-2.73339	0.00626852	0.380865
chr19:7742849-7747518	138.886	-1.4492	0.530357	-2.73249	0.00628573	0.381621
chr17:48548869-48553922	1470.73	1.60722	0.588261	2.73216	0.00629205	0.381714
chr5:132822319-132826310	2573.57	1.43328	0.524696	2.73164	0.0063019	0.382022
chr1:159289713-159308224	658.096	-1.74163	0.637984	-2.7299	0.00633545	0.382752
chr3:184546713-184556918	53.8578	-1.7094	0.626189	-2.72985	0.00633626	0.382752
chr7:140518419-140640776	700.792	-1.21882	0.446432	-2.73013	0.00633101	0.382752
chr7:140518429-140602542	487.966	-1.16639	0.427286	-2.72977	0.00633788	0.382752
chr7:140518463-140640545	700.792	-1.21882	0.446432	-2.73013	0.00633101	0.382752
chr5:127445251-127455562	268.206	-1.60013	0.586244	-2.72945	0.00634398	0.382832
chr14:106625791-106627720	2041.79	1.75247	0.642284	2.7285	0.00636231	0.383648
chr22:17116298-17121367	94.7133	-1.61451	0.59183	-2.72799	0.00637209	0.383659
chr22:17116299-17121253	94.7133	-1.61451	0.59183	-2.72799	0.00637209	0.383659
chr4:72039373-72148061	88.2112	1.52806	0.560234	2.72754	0.00638078	0.383894
chr2:137878753-137926407	6.03485	1.71899	0.630525	2.72628	0.00640522	0.384496
chr9:33441153-33447611	3205.48	-1.69808	0.622843	-2.72635	0.00640398	0.384496
chr9:33441155-33447596	3205.48	-1.69808	0.622843	-2.72635	0.00640398	0.384496
chr5:132822795-132826140	2326.46	1.43103	0.524966	2.72594	0.00641182	0.384603
chr17:39626739-39636000	879.091	1.66101	0.609513	2.72515	0.00642722	0.385149
chr3:42502622-42537567	1890.17	-1.1638	0.427092	-2.72493	0.00643151	0.385149
chr5:10441875-10472029	138.944	1.47857	0.54265	2.72473	0.00643536	0.385149
chr1:52927285-53051260	14472	-1.54835	0.568507	-2.72353	0.00645879	0.386262
chr1:52927228-53051703	14482.9	-1.54782	0.568487	-2.72269	0.0064752	0.386528
chr6:151690495-152103274	95564	1.67868	0.616488	2.72297	0.00646978	0.386528
chr8:23068228-23083619	790.058	-1.51509	0.556495	-2.72256	0.00647775	0.386528
chrX:43656218-43746821	1903.69	-1.67956	0.617204	-2.72124	0.00650366	0.387785
chr1:48817506-50023900	9760.05	1.53913	0.566021	2.71922	0.00654365	0.389518
chr22:36816325-36819736	19.4751	1.74339	0.641136	2.71922	0.00654363	0.389518
chr8:94930478-94940973	2514.22	1.07702	0.396103	2.71903	0.00654734	0.389518
chr1:89258954-89272861	2264.51	1.36537	0.502284	2.71832	0.00656138	0.389766
chr8:39913283-39928431	400.941	1.54807	0.569511	2.71824	0.00656295	0.389766
chrX:15561032-15601014	224.25	-1.7062	0.627722	-2.71808	0.00656613	0.389766
chr11:45651528-45652691	112.238	-1.66728	0.613613	-2.71715	0.00658473	0.39058
chr1:204131061-204151894	3063.36	-1.13534	0.417958	-2.7164	0.00659956	0.39117
chr1:204131061-204152003	3072.78	-1.13467	0.417757	-2.71609	0.00660577	0.391247
chr1:204131062-204152179	3073.35	-1.13434	0.417733	-2.71547	0.0066181	0.391608
chr15:48121023-48142395	454.912	1.20248	0.442854	2.7153	0.00662165	0.391608
chr15:48120971-48142672	456.66	1.20343	0.443525	2.71333	0.00666113	0.393652
chr15:45036235-45073808	7657.41	-1.58723	0.585109	-2.71272	0.00667343	0.393796
chr9:88990920-88992064	105.404	-1.30879	0.482429	-2.71292	0.00666938	0.393796
chr1:52927285-53050903	13883.7	-1.55532	0.573539	-2.71179	0.00669204	0.394603
chr10:87610162-87660003	460.961	-1.60411	0.591689	-2.71108	0.00670654	0.394785
chr15:45023103-45077185	12362.1	-1.59179	0.587178	-2.71091	0.00670993	0.394785
chr2:115161601-115842345	770.571	-1.74741	0.644565	-2.71099	0.0067083	0.394785
chr19:41877304-41880980	507.518	1.69058	0.623844	2.70994	0.00672951	0.395646
chr1:52927285-53050970	13973.4	-1.5526	0.57309	-2.70918	0.00674494	0.396262
chr20:46008907-46016561	9272.02	-1.59969	0.59053	-2.70891	0.00675039	0.39629
chr3:126342634-126357442	297.675	-1.52393	0.562627	-2.7086	0.00675679	0.396375
chr3:42502616-42536544	1554.62	-1.12417	0.415104	-2.70818	0.0067654	0.396589
chr15:43232594-43266857	78.1863	-1.5866	0.585928	-2.70784	0.00677231	0.396704
chr1:68045961-68051631	212.093	-1.59774	0.590418	-2.70612	0.00680751	0.398346
chr2:42762501-42764261	123.382	-1.46446	0.541193	-2.70598	0.00681031	0.398346
chr15:65195998-65211488	10629.7	1.41035	0.521318	2.70535	0.00682324	0.398529
chr19:55895944-55932311	38.4375	-1.74426	0.644746	-2.70534	0.00682341	0.398529
chr4:112513515-112516172	14.1023	-1.73899	0.642909	-2.70488	0.00683287	0.39861
chr5:102144076-102146572	18.0974	-1.72783	0.638803	-2.70479	0.00683477	0.39861
chr4:72031901-72147812	89.2572	1.51561	0.560465	2.7042	0.00684691	0.399013
chr7:123113530-123199986	16.5557	-1.73404	0.641294	-2.70397	0.00685165	0.399013
chr11:2163929-2171795	13.8102	1.74212	0.644467	2.7032	0.00686746	0.39962
chr17:44012508-44014952	496.039	-1.44753	0.535531	-2.70298	0.00687207	0.39962
chr20:34875099-34927966	3021.67	-1.22692	0.454036	-2.70226	0.00688698	0.400195
chr2:190055696-190062729	41.6729	1.55908	0.577372	2.7003	0.00692761	0.402264
chr19:22634323-22667670	324.182	1.52575	0.565248	2.69926	0.00694944	0.402644
chr20:34876434-34927962	3017.56	-1.22506	0.453891	-2.69903	0.00695429	0.402644
chr20:34876613-34927962	3017.56	-1.22506	0.453891	-2.69903	0.00695429	0.402644
chr20:34876621-34927962	3017.56	-1.22506	0.453891	-2.69903	0.00695429	0.402644
chr3:139935184-140577397	11090.9	1.5782	0.584789	2.69875	0.00696012	0.40269
chr12:76259904-76305131	194.312	-1.63392	0.60558	-2.69811	0.00697335	0.403038
chr17:40861302-40867210	72.4102	-1.71159	0.634397	-2.69798	0.00697622	0.403038
chr2:85753893-85788066	355.875	-1.59011	0.589433	-2.6977	0.00698205	0.403084
chr1:167094849-167129165	45.4129	-1.59402	0.591075	-2.69681	0.00700076	0.403581
chr22:19523023-19527545	504.348	-1.25038	0.463634	-2.69691	0.00699853	0.403581
chr10:14838228-14842841	2601.7	1.63995	0.608254	2.69616	0.0070143	0.40407
chr1:163147341-163202835	3245.49	-1.42257	0.527828	-2.69513	0.00703614	0.404454
chr11:111908622-111923722	1520.85	-1.40345	0.52065	-2.69557	0.00702678	0.404454
chr2:216303324-216321737	45.3073	-1.73723	0.644532	-2.69533	0.00703181	0.404454
chr17:39626923-39636626	1304.5	1.63316	0.606029	2.69486	0.00704181	0.404489
chr22:19523026-19525383	502.996	-1.25377	0.465375	-2.69411	0.00705773	0.405113
chr1:56726543-56819696	1876.52	-1.5074	0.559706	-2.69319	0.00707709	0.405164
chr12:51421955-51424611	73.6215	1.49205	0.554013	2.69318	0.00707749	0.405164
chr16:23348591-23380803	345.607	-1.61871	0.601212	-2.69241	0.00709368	0.405164
chr17:39765283-39864188	1476.07	1.52563	0.566646	2.69239	0.0070941	0.405164
chr21:36699133-36749917	583.306	1.36499	0.506715	2.69381	0.00706414	0.405164
chr4:52743516-52751399	242.961	1.65188	0.613405	2.69297	0.00708195	0.405164
chr9:137867924-137892570	35.6646	1.51901	0.56415	2.69256	0.00709066	0.405164
chr1:49048315-49187585	539.933	1.55724	0.578569	2.69153	0.00711251	0.405601
chr1:56718803-56819371	2268.04	-1.50289	0.558391	-2.69147	0.00711378	0.405601
chr1:161258726-161285450	79.408	-1.4203	0.527759	-2.69119	0.00711972	0.405601
chr2:115162106-115842900	768.386	-1.73463	0.644584	-2.69108	0.00712204	0.405601
chr22:19523051-19525423	501.979	-1.25207	0.465409	-2.69027	0.00713948	0.406305
chr17:39764944-39864188	1642.92	1.5325	0.569839	2.68936	0.00715884	0.407056
chr2:124025286-124915287	301.779	-1.68478	0.626554	-2.68897	0.00716734	0.407056
chr3:42502611-42536394	1526.96	-1.1144	0.414437	-2.68894	0.00716795	0.407056
chr17:39627199-39636622	1258.16	1.62606	0.604859	2.68832	0.00718115	0.407516
chr22:21015026-21028830	48.9339	-1.61916	0.602488	-2.68746	0.00719971	0.407827
chr22:21015159-21028830	48.9339	-1.61916	0.602488	-2.68746	0.00719971	0.407827
chr4:165684638-165762778	17.897	-1.69415	0.630413	-2.68736	0.00720193	0.407827
chr4:6670724-6673830	393.279	-1.30493	0.485708	-2.68666	0.00721695	0.408388
chr3:42489298-42537567	2253.6	-1.14656	0.42681	-2.68636	0.00722361	0.408476
chr20:45814409-45816802	743.324	1.59792	0.59521	2.68464	0.0072608	0.410289
chr14:79893079-79974169	455.741	-1.72028	0.640932	-2.68403	0.0072741	0.410751
chr7:29080283-29082527	49.4094	-1.64505	0.612959	-2.68379	0.00727927	0.410752
chr2:130191744-130198461	161.448	-1.72053	0.641234	-2.68316	0.00729308	0.411241
chr17:76569791-76571240	394.546	1.52539	0.568618	2.68263	0.00730459	0.4116
chr1:246776091-246781554	250.853	1.41187	0.52656	2.68131	0.0073334	0.412062
chr14:80894578-80939540	335.84	1.25565	0.468286	2.68138	0.00733189	0.412062
chr2:240449417-240456714	959.958	1.50367	0.560751	2.68153	0.00732867	0.412062
chr20:45813005-45816957	855.097	1.59068	0.593097	2.68199	0.00731853	0.412062
chr2:174487388-174488156	19.0246	1.7024	0.635098	2.68053	0.00735053	0.412734
chr1:47096652-47179271	4324.02	-1.70945	0.637865	-2.67996	0.00736318	0.413155
chr16:67299405-67320790	15.8106	1.66153	0.620142	2.67927	0.00737821	0.413417
chr2:240449418-240456700	959.32	1.50262	0.56081	2.67937	0.00737619	0.413417
chr14:65411121-65743142	14269.5	1.1322	0.422641	2.67888	0.00738696	0.413618
chr3:149275684-149291800	50892.3	-1.72616	0.644542	-2.67812	0.00740375	0.414268
chr14:65410591-65744121	14430.2	1.13233	0.422862	2.67778	0.00741124	0.414344
chr20:33706705-33720300	1957.9	-1.47472	0.550763	-2.67759	0.00741546	0.414344
chr11:27654892-27659658	105.189	1.21408	0.453556	2.67681	0.00743262	0.415012
chr17:48557261-48560333	308.274	1.56774	0.585834	2.67607	0.00744903	0.415476
chr19:43183281-43186506	23.5962	1.6629	0.621421	2.67597	0.00745132	0.415476
chr6:486517-693117	13458.2	1.33486	0.499199	2.67401	0.00749503	0.417622
chr15:93900700-93973822	37.5535	-1.66449	0.62293	-2.67203	0.00753949	0.419807
chr10:50806561-50885675	65.0478	1.6893	0.632449	2.67104	0.00756162	0.420454
chr10:50806566-50885675	65.0478	1.6893	0.632449	2.67104	0.00756162	0.420454
chr1:166989108-167022214	78.4212	1.69348	0.634146	2.67049	0.00757415	0.420857
chrX:56618390-56624458	47.5466	1.33252	0.499198	2.66933	0.00760032	0.422018
chr14:65411873-65742936	14168.5	1.12466	0.421438	2.66864	0.007616	0.422168
chr19:14792489-14835376	61.9211	-1.58767	0.594966	-2.66851	0.00761886	0.422168
chr3:42506649-42533231	1075.74	-1.0972	0.411108	-2.66889	0.00761025	0.422168
chr17:39765789-39864126	1331.71	1.50997	0.566111	2.66727	0.00764709	0.422316
chr17:39765789-39864127	1331.84	1.51013	0.566102	2.66759	0.00763978	0.422316
chr19:43167742-43186522	75.881	1.63545	0.613201	2.66708	0.00765144	0.422316
chr20:45812657-45816957	890.98	1.58608	0.594481	2.66801	0.00763022	0.422316
chr20:45812673-45816957	890.78	1.58586	0.594472	2.66768	0.00763774	0.422316
chr3:126180075-126208501	31.9532	-1.71585	0.643362	-2.667	0.00765321	0.422316
chr1:163147116-163202903	4506.05	-1.43083	0.536615	-2.6664	0.00766695	0.422782
chr20:45812575-45816957	891.167	1.58454	0.594553	2.6651	0.00769661	0.42325
chr20:45812615-45816953	891.167	1.58454	0.594553	2.6651	0.00769661	0.42325
chr20:45812634-45816957	891.167	1.58454	0.594553	2.6651	0.00769661	0.42325
chr6:125578566-125745028	91.7542	1.61568	0.606087	2.66575	0.00768165	0.42325
chr19:43167742-43186490	75.7116	1.6334	0.613147	2.66397	0.00772253	0.42351
chr19:43167742-43186494	75.7116	1.6334	0.613147	2.66397	0.00772253	0.42351
chr19:43167742-43186501	75.7116	1.6334	0.613147	2.66397	0.00772253	0.42351
chr4:52742551-52751640	254.732	1.63519	0.613728	2.66436	0.00771356	0.42351
chr1:163161674-163213023	1910.48	-1.40166	0.526311	-2.66318	0.00774052	0.423959
chr16:19858970-19886167	1788.14	-1.45392	0.546022	-2.66276	0.0077503	0.423959
chr17:9825550-9892102	28.7094	-1.70648	0.640786	-2.66311	0.00774219	0.423959
chr19:4538473-4540036	1388.13	-1.49709	0.562246	-2.66269	0.00775191	0.423959
chr3:75906694-77647510	4243.86	-1.6372	0.615251	-2.66102	0.00779038	0.425771
chr5:127290845-127424781	847.083	-1.51023	0.567653	-2.66049	0.00780277	0.426157
chr1:166989260-167022177	78.2217	1.68715	0.634451	2.65923	0.00783186	0.42629
chr11:120236639-120319944	566.315	-1.50834	0.567163	-2.65944	0.00782699	0.42629
chr19:7742646-7747511	164.513	-1.38173	0.519569	-2.65939	0.00782833	0.42629
chr19:7743174-7747511	114.517	-1.43574	0.539816	-2.65968	0.00782148	0.42629
chr4:158168353-158173046	4488.92	-1.17787	0.442887	-2.65952	0.00782527	0.42629
chr1:203769637-203776233	387.278	1.57468	0.592351	2.65835	0.00785234	0.426644
chr5:127290830-127461222	1741.97	-1.51623	0.570308	-2.65862	0.00784622	0.426644
chr5:127290858-127461222	1741.42	-1.51594	0.570272	-2.65827	0.00785438	0.426644
chr10:89398804-89403850	3007.05	1.60209	0.602966	2.65701	0.00788368	0.426786
chr15:45041715-45058707	2545.65	-1.54147	0.580133	-2.65709	0.00788189	0.426786
chr4:52722617-52751586	315.726	1.59612	0.600716	2.65703	0.00788328	0.426786
chr4:73869403-73871242	85.598	-1.33564	0.50263	-2.65729	0.00787715	0.426786
chr5:127290846-127424604	845.628	-1.50882	0.567823	-2.65721	0.00787914	0.426786
chr21:26378551-26471102	817.261	-1.28329	0.483393	-2.65475	0.00793682	0.429372
chr5:10441875-10465028	126.567	1.43527	0.540709	2.65443	0.00794437	0.42949
chr3:72504805-72550552	31.0769	1.66803	0.628494	2.65401	0.00795417	0.429729
chr12:18081363-18320107	1369.86	-1.50809	0.568568	-2.65244	0.00799118	0.431438
chr16:2496031-2520218	6230.51	-1.25733	0.474146	-2.65177	0.00800703	0.432001
chr17:49914402-49932918	69.256	1.62008	0.611203	2.65065	0.00803376	0.433114
chr6:151494039-151621193	4374.99	1.4314	0.540058	2.65045	0.00803849	0.433114
chr6:151494029-151621193	4375.31	1.431	0.540068	2.64966	0.0080572	0.43383
chr17:48573981-48604912	3631.68	1.5885	0.59972	2.64873	0.00807944	0.434429
chr18:23618540-23619723	50.7298	-1.67048	0.630722	-2.64851	0.00808463	0.434429
chrX:43656299-43745162	1371.36	-1.6276	0.614435	-2.64894	0.00807445	0.434429
chr2:185745539-185766549	863.369	-1.59164	0.601067	-2.64802	0.00809651	0.434776
chr15:85326393-85330230	17.8632	1.58631	0.599116	2.64775	0.00810288	0.434825
chr1:111239305-111243438	218.403	-1.57539	0.595261	-2.64656	0.00813157	0.434906
chr1:150549421-150560932	1741.14	-1.20996	0.457179	-2.64659	0.00813079	0.434906
chr12:67989444-68021327	560.558	1.57284	0.594265	2.64669	0.00812836	0.434906
chr14:65412816-65743243	13956.6	1.11009	0.419309	2.64743	0.0081106	0.434906
chr7:55179749-55188934	308.229	-1.42887	0.539847	-2.64681	0.00812552	0.434906
chr14:65413007-65743142	13922	1.10945	0.419294	2.646	0.00814489	0.435327
chr20:14884252-14929486	871.375	1.30661	0.493867	2.64568	0.00815278	0.435458
chr2:179441981-179585905	2095.7	-1.64912	0.623386	-2.64542	0.00815891	0.435494
chr1:150549838-150560667	1651.48	-1.20783	0.456613	-2.64519	0.00816441	0.435497
chr1:17329011-17349575	16.3624	-1.70418	0.644539	-2.64403	0.00819264	0.436508
chr13:99962963-99971909	13.4284	1.70439	0.644642	2.64394	0.00819481	0.436508
chr15:58214053-58279321	503.794	-1.61303	0.610186	-2.64351	0.00820521	0.436508
chr17:45784319-45835826	73.6451	-1.42806	0.540197	-2.64359	0.00820316	0.436508
chr5:10441523-10465024	127.808	1.42982	0.541009	2.64288	0.00822045	0.437029
chr10:89392545-89403988	3164.01	1.58256	0.598997	2.64202	0.00824139	0.43785
chr6:26045410-26045869	3141.53	1.59358	0.603245	2.64168	0.00824965	0.437998
chr6:151807550-152103271	92607.9	1.64454	0.622597	2.64142	0.00825593	0.438041
chr1:204141407-204143009	207.306	-1.20678	0.457127	-2.63993	0.00829239	0.439141
chr17:48575512-48580111	1514.94	1.6068	0.608664	2.63988	0.00829359	0.439141
chr22:21015152-21028007	39.4864	-1.57671	0.597312	-2.63967	0.00829864	0.439141
chr22:21015186-21028007	39.4864	-1.57671	0.597312	-2.63967	0.00829864	0.439141
chr20:15862804-16049938	447.559	1.20869	0.457967	2.63926	0.00830884	0.43939
chr16:15395949-15515333	8581.15	-1.56069	0.591563	-2.63825	0.00833348	0.439783
chr17:45784544-45835828	72.6366	-1.42441	0.539845	-2.63856	0.0083259	0.439783
chr19:859689-863238	1673.38	-1.49548	0.566825	-2.63835	0.00833109	0.439783
chr4:65669960-65693386	10.1238	-1.70006	0.644437	-2.63806	0.00833826	0.439783
chr8:39918075-39920890	99.8829	1.50845	0.571945	2.63741	0.00835423	0.440178
chr9:128833295-128881931	2683.29	-1.60679	0.609255	-2.6373	0.00835677	0.440178
chr19:7743038-7747511	134.257	-1.39938	0.530774	-2.63649	0.00837681	0.440943
chr2:179442550-179584069	2046.54	-1.64345	0.623588	-2.63548	0.00840194	0.441685
chr9:128833118-128881929	2715.14	-1.60521	0.609033	-2.63567	0.00839707	0.441685
chr1:156537175-156539465	204.836	1.55982	0.592141	2.6342	0.00843357	0.442185
chr14:70452156-70459899	170.556	1.35964	0.516086	2.63452	0.00842565	0.442185
chr14:94487282-94517844	82.5234	1.68165	0.638388	2.63422	0.00843308	0.442185
chr9:128833112-128882053	2716.6	-1.60423	0.608955	-2.63439	0.00842884	0.442185
chr6:151807318-152103274	92705.8	1.63975	0.622715	2.63324	0.00845755	0.443151
chr7:143255263-143286663	8718.16	-1.17777	0.447366	-2.63267	0.00847163	0.443598
chr19:55891698-55932336	40.2637	-1.6968	0.644639	-2.63217	0.00848423	0.443967
chr10:17862886-17865471	143.172	-1.20169	0.456837	-2.63045	0.00852709	0.445395
chr6:53998889-54007152	28.8074	-1.69535	0.644518	-2.63041	0.00852822	0.445395
chr6:151805672-152103274	92769.5	1.63829	0.622729	2.63082	0.00851796	0.445395
chr10:52314295-52317657	234.839	-1.63903	0.623232	-2.62989	0.00854117	0.445489
chr12:7847287-7847382	17.699	-1.67572	0.637172	-2.62993	0.00854017	0.445489
chr17:40303204-40304657	42.6212	1.65277	0.628588	2.62933	0.00855524	0.445932
chr3:126103570-126179919	214.395	-1.62936	0.619781	-2.62893	0.00856538	0.44617
chr17:40819124-40836270	733.93	-1.17591	0.44762	-2.62703	0.00861336	0.448377
chr11:18705417-18706129	216.888	-1.30491	0.496981	-2.62567	0.00864777	0.449655
chr5:150930644-150945059	365.851	-1.32741	0.505559	-2.62562	0.00864916	0.449655
chr1:78303883-78539749	485.253	-1.26242	0.480873	-2.62527	0.00865801	0.449823
chr1:163147055-163217636	4658.23	-1.40868	0.536768	-2.62437	0.00868093	0.450099
chr19:48729552-48738705	80.6073	-1.24348	0.473783	-2.62458	0.00867563	0.450099
chr3:143973607-143992367	2808.15	-1.57792	0.601156	-2.62481	0.00866979	0.450099
chr4:70397930-70409892	12.6031	-1.68884	0.64357	-2.62418	0.00868585	0.450099
chr1:47115438-47118064	571.421	-1.68692	0.643196	-2.62272	0.00872314	0.451739
chr1:149839537-149841193	4881.93	1.58796	0.605577	2.62222	0.00873582	0.451939
chr12:7814019-7832816	339.709	-1.62592	0.620078	-2.62213	0.00873831	0.451939
chr1:246776090-246789600	431.454	1.41576	0.540055	2.62151	0.00875409	0.452111
chr21:26390135-26471698	825.183	-1.27376	0.485961	-2.62111	0.00876434	0.452111
chr22:22664427-22664523	7817.54	1.6896	0.644635	2.62101	0.00876685	0.452111
chr22:32357866-32361161	36.5196	1.63081	0.622338	2.62046	0.00878121	0.452111
chr22:32358151-32361161	36.5196	1.63081	0.622338	2.62046	0.00878121	0.452111
chr3:126103568-126181186	216.265	-1.6246	0.619836	-2.62102	0.00876669	0.452111
chr4:111826880-112072698	334.614	-1.65	0.629651	-2.62051	0.00877992	0.452111
chr3:126103572-126180802	215.988	-1.6236	0.619793	-2.61958	0.00880388	0.452986
chr1:48634207-50023913	10560.1	1.45842	0.556834	2.61914	0.00881528	0.453281
chr10:120925546-120980700	87.3057	1.62259	0.61974	2.61818	0.0088399	0.453452
chr17:8056224-8057621	288.612	-1.51801	0.579771	-2.6183	0.00883698	0.453452
chr3:126103572-126180586	215.71	-1.62259	0.61975	-2.61813	0.0088413	0.453452
chr3:126103574-126180575	215.71	-1.62259	0.61975	-2.61813	0.0088413	0.453452
chr2:45005160-45009430	241.276	1.48415	0.567026	2.61743	0.00885956	0.454098
chr1:246776228-246789661	429.255	1.41934	0.542472	2.61643	0.00888547	0.455134
chr1:49527227-49851518	3809.12	1.47858	0.565279	2.61566	0.00890554	0.455578
chr8:29721253-29748109	175.577	-1.67701	0.641131	-2.61571	0.00890428	0.455578
chr12:67989455-68020331	494.128	1.56025	0.596701	2.6148	0.00892796	0.456434
chr1:241660527-241683657	36.3966	1.47937	0.566004	2.61371	0.00895659	0.45693
chr1:246776012-246792385	573.411	1.44659	0.553428	2.61387	0.00895227	0.45693
chr16:19858497-19872845	1738.9	-1.41104	0.539894	-2.61356	0.00896053	0.45693
chr3:108560734-108589644	948.387	1.33179	0.509501	2.6139	0.00895145	0.45693
chr1:216503253-216939673	27227	-1.60077	0.612888	-2.61185	0.00900546	0.458928
chr16:22814176-22916338	2451.49	-1.67874	0.642981	-2.61087	0.00903132	0.459394
chr21:34418714-34423966	77.7688	1.59493	0.611041	2.61018	0.00904939	0.459394
chr22:32360651-32363117	14.6279	1.65909	0.635627	2.61016	0.00905003	0.459394
chr3:126180064-126210169	32.654	-1.6818	0.644106	-2.61107	0.00902601	0.459394
chr6:485132-693111	14415.8	1.32212	0.506433	2.61065	0.00903702	0.459394
chr7:142855029-142871094	226.454	-1.17348	0.449614	-2.60998	0.00905482	0.459394
chr7:142855060-142871094	226.454	-1.17348	0.449614	-2.60998	0.00905482	0.459394
chr20:14904940-14929515	539.049	1.2632	0.484121	2.60926	0.00907373	0.460062
chr7:143263428-143268995	8001.4	-1.18079	0.452711	-2.60827	0.0091	0.461101
chr19:43166255-43186536	81.8797	1.59107	0.610112	2.60783	0.00911177	0.461405
chr2:179441992-179562588	1756.06	-1.62934	0.624928	-2.60725	0.00912735	0.461902
chr1:48532854-50023913	10708	1.44821	0.555536	2.60687	0.00913728	0.462112
chr14:80954988-80955937	13.6462	1.68085	0.644885	2.60643	0.00914926	0.462349
chr19:7742510-7747564	168.847	-1.3654	0.523891	-2.60627	0.00915354	0.462349
chr10:132181224-132184999	33.2963	1.35417	0.519641	2.60597	0.0091614	0.462454
chr10:13438500-13528533	4683.95	1.66104	0.637518	2.60549	0.00917441	0.462818
chr10:13441089-13528533	4663.12	1.66092	0.637624	2.60485	0.00919136	0.462919
chr14:49618518-49620685	14762.2	1.59413	0.611912	2.60516	0.00918315	0.462919
chr7:143263440-143269062	8011.42	-1.17877	0.452544	-2.60476	0.00919378	0.462919
chr1:216505489-216939670	26946.8	-1.59599	0.612984	-2.60364	0.0092239	0.463852
chr14:72420978-72474069	70.7864	-1.40214	0.538498	-2.6038	0.00921956	0.463852
chr1:204131479-204146955	2142.82	-1.09387	0.420312	-2.60253	0.00925393	0.46507
chr7:143263442-143269129	8027.84	-1.17715	0.452444	-2.60176	0.00927463	0.465525
chr7:143263455-143269115	8026.88	-1.1773	0.452497	-2.6018	0.00927368	0.465525
chr3:194497958-194510647	227.374	1.14483	0.440079	2.60143	0.00928372	0.465689
chr19:22402381-22422354	299.909	1.4878	0.572616	2.59826	0.00936985	0.469714
chr8:17882042-17882661	22.7185	-1.67017	0.642932	-2.59775	0.00938379	0.470119
chr17:39628497-39636625	1139.03	1.56468	0.602485	2.59704	0.00940296	0.470489
chr17:39628497-39636626	1139.03	1.56468	0.602485	2.59704	0.00940296	0.470489
chr10:50799408-50885675	79.7903	1.61776	0.622977	2.59682	0.00940913	0.470503
chr1:149852618-149854274	4496.86	1.57585	0.606899	2.59657	0.00941611	0.470533
chr12:9367463-9397617	152.119	1.36546	0.525912	2.59637	0.00942149	0.470533
chr1:167094044-167129129	45.7519	-1.54071	0.593685	-2.59516	0.00945462	0.470724
chr11:33710080-33736422	10292.9	-1.29166	0.497604	-2.59576	0.00943807	0.470724
chr15:80441238-80593893	2669.77	1.25352	0.483023	2.59516	0.00945475	0.470724
chr17:48762240-48817214	30.511	1.50827	0.581161	2.59527	0.00945159	0.470724
chr9:13406379-13431329	232.086	-1.50006	0.578017	-2.59519	0.00945393	0.470724
chr4:158171227-158199451	4415.2	-1.15948	0.446948	-2.59423	0.00948043	0.471709
chr8:116857288-116874328	3742.18	1.11554	0.430104	2.59366	0.00949592	0.472186
chrX:117897813-117947942	1916.93	-1.63134	0.629053	-2.59333	0.00950529	0.472358
chr4:10450886-10457408	988.236	-1.42131	0.548269	-2.59236	0.00953205	0.473394
chr10:13630283-13645011	5678.32	1.562	0.602599	2.5921	0.00953928	0.473459
chr18:57435684-57491297	619.345	1.49941	0.578547	2.59169	0.00955067	0.473609
chr4:142566018-142660950	2026.86	-1.60441	0.619091	-2.59156	0.00955415	0.473609
chr22:45413690-45432496	195.729	1.38204	0.533867	2.58873	0.00963301	0.477222
chr11:134253494-134265855	2103.7	-1.0374	0.4009	-2.58768	0.00966247	0.478089
chr11:134253560-134265850	2103.7	-1.0374	0.4009	-2.58768	0.00966247	0.478089
chr3:55335461-55350915	28.8124	-1.63956	0.633699	-2.58729	0.00967344	0.478336
chr5:139847916-139904397	352.913	-1.51279	0.584924	-2.58631	0.00970106	0.478588
chr8:86214051-86230381	297.601	1.16679	0.451152	2.58626	0.00970248	0.478588
chrX:66021737-66040107	2233.75	-1.40159	0.541902	-2.58643	0.00969766	0.478588
chrX:66021739-66040125	2233.75	-1.40159	0.541902	-2.58643	0.00969766	0.478588
chr7:27145661-27150603	115.331	-1.21012	0.467958	-2.58596	0.00971069	0.478698
chrX:13955392-13963904	19.1697	1.48851	0.575813	2.58505	0.00973643	0.479671
chr4:10439873-10457360	4455.32	-1.4499	0.560964	-2.58466	0.00974745	0.479918
chrX:66021768-66040060	2232.92	-1.40081	0.542017	-2.58444	0.00975378	0.479934
chr12:109714734-109722825	107.062	-1.40763	0.544754	-2.58398	0.00976685	0.479986
chr9:38571357-38620660	919.318	1.65495	0.64044	2.58408	0.0097639	0.479986
chr6:26250141-26250607	2890.73	1.50684	0.583442	2.58267	0.00980398	0.481515
chr1:171185248-171212683	3605.43	-1.46801	0.568472	-2.58238	0.00981217	0.481622
chr22:45413692-45432413	195.195	1.37827	0.533775	2.58211	0.00981971	0.481696
chr10:13441354-13502945	3185.62	1.64378	0.636839	2.58116	0.009847	0.482217
chr10:13638645-13644563	2020.29	1.57564	0.610453	2.58111	0.00984842	0.482217
chr3:150238699-150240209	49.5225	-1.4933	0.57852	-2.58124	0.00984463	0.482217
chr11:124895799-124898494	224.322	-1.21026	0.468981	-2.58061	0.0098625	0.482611
chr3:15383642-15399491	470.782	1.41705	0.549226	2.58008	0.00987778	0.483063
chr9:35396537-35399169	493.424	1.34767	0.52241	2.57973	0.00988784	0.483259
chr10:13438636-13502976	3216.41	1.64191	0.636709	2.57875	0.00991581	0.48356
chr16:2464949-2468213	45.3516	-1.35326	0.524679	-2.57922	0.00990244	0.48356
chr17:50863368-50866354	6418.93	1.54216	0.598173	2.57812	0.00993407	0.48356
chr3:42506523-42532062	935.273	-1.04451	0.405093	-2.57845	0.00992434	0.48356
chr3:42506691-42532062	932.262	-1.04709	0.406077	-2.57855	0.00992165	0.48356
chr6:26031588-26032060	4110.09	1.46628	0.568563	2.57893	0.00991061	0.48356
chr6:41028370-41035135	202.608	1.35757	0.52659	2.57804	0.00993633	0.48356
chr1:153003020-153003530	6.35943	1.6095	0.624453	2.57745	0.00995319	0.483791
chr17:50862222-50866345	8716.16	1.53913	0.597145	2.57747	0.00995256	0.483791
chr1:84144321-84196696	3300.31	-1.10319	0.428107	-2.57689	0.00996923	0.483983
chr3:42512183-42532062	736.19	-1.096	0.425316	-2.5769	0.00996921	0.483983
chr1:65147668-65224837	1228.76	-1.41775	0.550424	-2.57574	0.0100026	0.485309
chr1:49374200-49472085	1082.11	1.46476	0.568952	2.57448	0.010039	0.485437
chr11:3087115-3094879	1606.75	-1.21331	0.471288	-2.57446	0.0100396	0.485437
chr2:119439842-119524494	156.787	-1.22547	0.475852	-2.57532	0.0100148	0.485437
chr20:45252238-45254564	3021.95	-1.54294	0.599341	-2.57439	0.0100417	0.485437
chr3:42512093-42532062	737.725	-1.09281	0.424404	-2.57492	0.0100264	0.485437
chr4:158170751-158202877	5756.91	-1.13963	0.442659	-2.57451	0.0100382	0.485437
chr21:13843132-13848364	578.694	1.54889	0.601705	2.57417	0.010048	0.485448
chr1:20332917-20354222	14.6525	-1.65359	0.642572	-2.57339	0.0100708	0.485672
chr13:33610966-33611522	14.5639	-1.5795	0.613724	-2.57364	0.0100635	0.485672
chr14:52111121-52129625	12.6655	1.64842	0.640536	2.57351	0.0100674	0.485672
chrX:141838315-141897832	36.6184	1.52592	0.593061	2.57295	0.0100836	0.485994
chr1:166989924-167022214	70.2734	1.62844	0.632969	2.5727	0.0100907	0.486033
chr11:10556965-10568691	749.013	-1.47088	0.571771	-2.5725	0.0100966	0.486033
chr1:167094339-167128608	45.0583	-1.52493	0.593093	-2.57114	0.0101364	0.487132
chr10:38175667-38212357	40.2446	1.32426	0.515056	2.5711	0.0101377	0.487132
chrX:43176993-43226598	56.2135	-1.65363	0.643114	-2.57128	0.0101323	0.487132
chr19:11865956-11869491	514.687	1.12444	0.437399	2.57073	0.0101484	0.487356
chr17:50862979-50867978	8823.81	1.5331	0.596742	2.56912	0.0101956	0.489329
chr11:11270875-11622005	8426.57	-1.29356	0.504073	-2.56621	0.0102815	0.4931
chr22:30397036-30416975	3374.34	-1.4575	0.567995	-2.56605	0.0102865	0.4931
chr11:114086810-114086929	10.2246	-1.65452	0.644863	-2.56569	0.010297	0.493307
chr14:37900875-37902372	34.5997	1.40258	0.546922	2.5645	0.0103323	0.493815
chr17:39765495-39778225	463.106	1.46016	0.569306	2.5648	0.0103234	0.493815
chr6_GL000254v2_alt:2913949-2916222	23.8715	1.53931	0.600192	2.5647	0.0103265	0.493815
chr6_GL000254v2_alt:2914178-2916222	23.8715	1.53931	0.600192	2.5647	0.0103265	0.493815
chr15:43233157-43266857	72.8605	-1.51743	0.591925	-2.56355	0.0103607	0.494799
chr22:30397050-30409282	1806.06	-1.48719	0.580164	-2.5634	0.0103653	0.494799
chr1:171185207-171211230	3340.76	-1.45251	0.566732	-2.56296	0.0103783	0.495126
chr20:50310710-50321342	291.617	-1.29106	0.503888	-2.5622	0.010401	0.495911
chr11:12066928-12073014	6.67692	-1.64088	0.641015	-2.55981	0.0104728	0.499039
chr11:10558876-10568577	501.144	-1.47318	0.575553	-2.55959	0.0104795	0.499061
chr1:151710432-151729606	60.2817	1.53623	0.600254	2.55929	0.0104885	0.499141
chr7:20328298-20331681	332.735	-1.50273	0.587204	-2.55912	0.0104937	0.499141
chr11:81879853-82403913	1326.01	-1.6131	0.630436	-2.55871	0.0105062	0.49944
chr6:774746-780214	64.8359	1.37477	0.537343	2.55845	0.0105139	0.499507
chr6:53930045-53997667	492.777	-1.53682	0.600902	-2.55752	0.0105421	0.500547
chr1:143904300-143905964	583.364	1.52526	0.597121	2.55436	0.0106384	0.50464
chr10:14082946-14462094	291.186	1.61563	0.632521	2.55428	0.0106409	0.50464
chr17:21376196-21419867	221.735	1.37044	0.536599	2.55394	0.0106511	0.504825
chr1:151710432-151729594	60.1466	1.53298	0.600388	2.55331	0.0106703	0.504838
chr11:131877679-131897108	462.542	1.46688	0.574455	2.55352	0.010664	0.504838
chr11:134253616-134262527	1526.27	-1.00512	0.393615	-2.55356	0.0106628	0.504838
chr11:134253547-134262958	1598.67	-1.00759	0.395045	-2.55056	0.0107549	0.508541
chr18:10671125-10701981	762.095	-1.46092	0.572846	-2.55028	0.0107637	0.508656
chr10:91628441-91633054	1989.83	1.56639	0.614752	2.548	0.0108343	0.51169
chr10:55247754-55597233	132.362	1.63973	0.643823	2.54686	0.0108696	0.512447
chr11:72577153-72642460	436.868	-1.07343	0.42146	-2.54694	0.0108673	0.512447
chr22:17556552-17558146	63.4769	-1.47062	0.577341	-2.54723	0.0108582	0.512447
chr11:33710004-33736425	11002.9	-1.27376	0.500258	-2.5462	0.0108901	0.512811
chr19:22665551-22716991	231.482	1.44288	0.566662	2.54629	0.0108875	0.512811
chr3:149284781-149333653	77355.2	-1.6299	0.640379	-2.54521	0.0109212	0.513973
chr4:103377002-103439741	44.154	-1.58281	0.621976	-2.54481	0.0109336	0.514254
chr19:2867334-2878503	49.5158	1.61801	0.636176	2.54334	0.0109799	0.515824
chr19:2867334-2878517	49.5158	1.61801	0.636176	2.54334	0.0109799	0.515824
chr11:134253557-134262612	1569.61	-1.00595	0.395598	-2.54285	0.0109951	0.516236
chr2:176104215-176109754	27.8937	-1.55531	0.61183	-2.54206	0.01102	0.517098
chr7:20328528-20331747	340.079	-1.48984	0.586153	-2.54173	0.0110305	0.517291
chr10:13438483-13460083	1400.66	1.6151	0.635796	2.54028	0.0110764	0.518126
chr10:69802423-69958701	1268.06	-1.47296	0.579971	-2.53971	0.0110946	0.518126
chr19:22391018-22422346	797.751	1.44327	0.568092	2.54055	0.0110679	0.518126
chr4:73404238-73421412	545.16	-1.63483	0.643753	-2.53953	0.0111002	0.518126
chr4:73404286-73421256	545.16	-1.63483	0.643753	-2.53953	0.0111002	0.518126
chr4:73404300-73421222	545.16	-1.63483	0.643753	-2.53953	0.0111002	0.518126
chr4:73404303-73421193	545.16	-1.63483	0.643753	-2.53953	0.0111002	0.518126
chr4:73404307-73421222	545.16	-1.63483	0.643753	-2.53953	0.0111002	0.518126
chr9:38601168-38604919	122.321	1.61819	0.637385	2.5388	0.0111233	0.518901
chr22:22893691-22893818	2899.04	1.62185	0.639008	2.53807	0.0111465	0.519681
chr2:15940563-15947007	186.578	1.56002	0.614887	2.53709	0.0111778	0.520836
chr3:121431430-121546006	1284.64	1.33278	0.525547	2.53599	0.011213	0.522171
chr21:44201289-44202696	183.577	-1.43523	0.566133	-2.53514	0.0112401	0.52313
chr11:68707439-68751564	2233.57	1.3016	0.513501	2.53476	0.0112526	0.523406
chr6:26156330-26157115	8196.34	1.26975	0.501386	2.53248	0.0113259	0.526202
chr6:170736172-170737777	43.4215	-1.60541	0.633878	-2.53268	0.0113196	0.526202
chr3:47466348-47466448	18.0611	-1.60507	0.633881	-2.53213	0.0113374	0.52643
chr1:91949370-92014421	12.058	1.62912	0.644179	2.52898	0.0114395	0.527561
chr1:91949370-92014426	12.058	1.62912	0.644179	2.52898	0.0114395	0.527561
chr1:91949371-92014418	12.058	1.62912	0.644179	2.52898	0.0114395	0.527561
chr1:91952161-92014421	12.058	1.62912	0.644179	2.52898	0.0114395	0.527561
chr10:69802117-69958733	1302.22	-1.46087	0.577783	-2.5284	0.0114584	0.527561
chr11:124636458-124636592	193.352	-1.35852	0.537448	-2.52772	0.0114805	0.527561
chr14:72454519-72550674	184.257	-1.31657	0.520843	-2.52777	0.011479	0.527561
chr14:80830164-80941687	766.391	1.2026	0.475713	2.528	0.0114715	0.527561
chr22:22792490-22793007	4178.8	1.61057	0.637147	2.52778	0.0114788	0.527561
chr3:46574554-46582460	31.7033	-1.61623	0.638901	-2.52971	0.0114158	0.527561
chr3:46577236-46582463	31.7033	-1.61623	0.638901	-2.52971	0.0114158	0.527561
chr3:49124810-49125721	1731.91	-1.33353	0.527533	-2.52787	0.0114758	0.527561
chr6:154405462-154434073	789.907	-1.32182	0.522422	-2.53017	0.0114007	0.527561
chr6_GL000255v2_alt:2827870-2830143	23.853	1.50704	0.596005	2.52857	0.0114527	0.527561
chr6_GL000255v2_alt:2828099-2830143	23.853	1.50704	0.596005	2.52857	0.0114527	0.527561
chr8:66964199-67021345	142.794	1.18495	0.468473	2.52939	0.0114261	0.527561
chr8:66988130-67028551	113.797	1.21751	0.481123	2.53057	0.0113878	0.527561
chrX:43656301-43731382	736.989	-1.53568	0.607377	-2.52839	0.0114588	0.527561
chr3:42509304-42532062	843.747	-1.04746	0.414562	-2.52666	0.0115153	0.528859
chr10:62184321-62268707	1144.76	1.14399	0.453074	2.52496	0.0115712	0.530988
chr2:115130934-115161191	27.3362	-1.61295	0.638835	-2.52482	0.0115757	0.530988
chr4:75341278-75359024	15.8737	1.62805	0.644864	2.52464	0.0115816	0.530988
chr1:100538136-100542018	41.8019	-1.48296	0.58758	-2.52384	0.0116082	0.531004
chr1:157531963-157552455	712.546	1.58591	0.628424	2.52362	0.0116152	0.531004
chr17:48540893-48543146	1388.52	1.55724	0.617031	2.52376	0.0116108	0.531004
chr4:73408637-73421200	503.165	-1.62471	0.643674	-2.52412	0.0115989	0.531004
chr8:86214391-86230360	288.463	1.1417	0.452313	2.52415	0.011598	0.531004
chr3:191212532-191250121	24.3946	1.61062	0.638392	2.52293	0.0116383	0.531642
chr4:73869392-73870177	48.2478	-1.35515	0.537162	-2.5228	0.0116424	0.531642
chr4:3758747-3763390	56.2644	1.36019	0.539232	2.52246	0.0116536	0.53185
chr19:4528426-4540067	2559.27	-1.4149	0.56136	-2.52048	0.0117195	0.534245
chr8:61606468-61646807	15985.6	-1.42297	0.564537	-2.52059	0.0117157	0.534245
chr11:72576141-72642431	490.748	-1.06054	0.420912	-2.51962	0.0117483	0.535254
chr11:57542642-57550635	306.06	1.10145	0.437238	2.5191	0.0117655	0.535734
chr1:108857216-108858524	32.4992	-1.62263	0.644263	-2.51858	0.011783	0.535919
chr6:158783533-158819349	4645.69	1.00669	0.399694	2.51865	0.0117806	0.535919
chr1:182382893-182390304	57255.8	-1.39404	0.553666	-2.51783	0.0118081	0.536448
chr6:158766895-158818233	10601.8	1.12186	0.445533	2.518	0.0118022	0.536448
chr12:10618938-10674292	1789.44	-1.34067	0.532553	-2.51743	0.0118214	0.53675
chr22:22697905-22698000	2295.33	1.56405	0.621405	2.51695	0.0118376	0.53718
chr20:15985787-16050069	145.648	1.33356	0.529893	2.51666	0.0118471	0.537308
chr4:158171372-158200913	4004.23	-1.15267	0.458053	-2.51646	0.0118539	0.537311
chr9:126640755-126641293	36.183	1.42312	0.565652	2.5159	0.011873	0.537871
chr2:240456000-240456089	14.5872	1.60924	0.639768	2.51536	0.0118912	0.538085
chr3:42513604-42532062	701.08	-1.08459	0.43117	-2.51546	0.0118879	0.538085
chr16:18341621-18343097	275.218	1.46051	0.580814	2.51459	0.0119169	0.53864
chr2:214411064-214578959	221.19	1.15278	0.458415	2.51471	0.0119132	0.53864
chr1:182381704-182391404	58522	-1.3909	0.553214	-2.51423	0.0119294	0.5389
chr5:129688099-129735048	94.0821	1.51938	0.604432	2.51373	0.0119463	0.539053
chr6:32006167-32007104	162.553	1.29878	0.516655	2.51382	0.0119431	0.539053
chr1:182381703-182392206	59200.8	-1.38979	0.553227	-2.51215	0.0119997	0.540233
chr1:182381704-182392206	59200.8	-1.38979	0.553227	-2.51215	0.0119997	0.540233
chr11:73963656-73970287	74.8663	1.5146	0.602869	2.51232	0.011994	0.540233
chr12:116835996-116852945	187.35	1.27665	0.508316	2.51152	0.0120211	0.540233
chr4:68646597-68670656	147.885	-1.59688	0.63586	-2.51137	0.0120265	0.540233
chr4:68646629-68670628	147.885	-1.59688	0.63586	-2.51137	0.0120265	0.540233
chr6:24134316-24141523	12.0306	1.61231	0.641851	2.51198	0.0120056	0.540233
chrX:117897813-117973738	2423.01	-1.58544	0.631233	-2.51165	0.0120167	0.540233
chr1:182382893-182391792	58938.9	-1.38975	0.553529	-2.5107	0.0120491	0.540899
chrX:117897813-117973579	2421.57	-1.58476	0.631244	-2.51053	0.0120549	0.540899
chr1:157513376-157552520	1051.83	1.57072	0.625761	2.5101	0.0120699	0.540965
chr8:23020132-23069179	5152.83	-1.31724	0.524764	-2.51017	0.0120674	0.540965
chr1:201359007-201377680	207.04	1.55971	0.621713	2.50872	0.0121168	0.541583
chr1:201359013-201377677	207.04	1.55971	0.621713	2.50872	0.0121168	0.541583
chr11:82973132-83071866	8940.61	1.19223	0.475223	2.50878	0.012115	0.541583
chr22:32359905-32370985	68.5892	1.49246	0.594846	2.50898	0.012108	0.541583
chr8:61582998-61643417	15313.4	-1.41732	0.564962	-2.5087	0.0121175	0.541583
chr21:29130637-29175014	540.247	-1.31032	0.522456	-2.508	0.0121418	0.542365
chr22:30397044-30422601	4374.35	-1.38717	0.553198	-2.50755	0.0121572	0.542446
chr8:116847226-116849483	2384.64	1.14298	0.455806	2.50759	0.0121556	0.542446
chr1:157523810-157552455	912.604	1.5706	0.626538	2.50679	0.0121834	0.542464
chr1:157524041-157552493	909.902	1.57046	0.626457	2.5069	0.0121795	0.542464
chr1:201359007-201377661	206.87	1.55826	0.621795	2.50606	0.0122084	0.542464
chr1:201359023-201377661	206.87	1.55826	0.621795	2.50606	0.0122084	0.542464
chr1:201359033-201377762	207.531	1.55772	0.621476	2.50648	0.0121939	0.542464
chr10:48156558-48251757	417.3	-1.50615	0.600906	-2.50647	0.0121945	0.542464
chr11:26473901-26660820	171.074	-1.47871	0.590076	-2.50596	0.0122119	0.542464
chr5:79227890-79228088	9.71159	1.57493	0.628164	2.5072	0.0121693	0.542464
chr17:7705201-7711378	133.482	-1.39172	0.555527	-2.50522	0.0122374	0.543296
chr14:23568037-23578785	53.3466	-1.35054	0.539277	-2.50436	0.0122673	0.544322
chr2:216590425-216606938	6.41337	1.58405	0.632659	2.5038	0.0122869	0.544791
chr21:29130960-29175026	524.629	-1.32043	0.527401	-2.50366	0.0122915	0.544791
chr12:9752485-9760901	342.866	1.06644	0.42603	2.5032	0.0123076	0.544902
chr7:143263470-143264682	3561.54	-1.17061	0.467642	-2.50322	0.0123069	0.544902
chr1:74540254-74544428	14.0388	1.61402	0.644891	2.50277	0.0123224	0.545032
chr19:35523366-35528310	22.2841	-1.60002	0.639361	-2.50253	0.012331	0.545032
chr19:35523366-35528351	22.2841	-1.60002	0.639361	-2.50253	0.012331	0.545032
chr8:143718245-143718891	68.7806	1.60084	0.639875	2.50181	0.0123561	0.54584
chr12:88497079-88580471	3439.71	1.1515	0.460496	2.50057	0.0123995	0.547455
chr14:70187122-70230187	26.5572	-1.51513	0.605974	-2.50033	0.0124078	0.54752
chr2:89297263-89297785	201.562	1.51581	0.606386	2.49974	0.0124285	0.54813
chr1:157515250-157552390	975.542	1.56292	0.625498	2.49868	0.0124657	0.549073
chr2:115440871-115739765	236.163	-1.60996	0.644358	-2.49854	0.0124705	0.549073
chr22:30396856-30425317	5683.83	-1.40116	0.560756	-2.4987	0.012465	0.549073
chr22:21991099-22043934	370.006	1.60824	0.643786	2.4981	0.0124861	0.549458
chr19:54430653-54434698	133.474	-1.1692	0.468344	-2.49645	0.0125443	0.551489
chr5:180620974-180649545	460.666	-1.07606	0.431046	-2.4964	0.0125461	0.551489
chr4:74097034-74099293	174.831	-1.29845	0.520296	-2.4956	0.0125746	0.551841
chr7:55109846-55205898	3118.78	-1.30516	0.522986	-2.49559	0.0125748	0.551841
chr7:142863227-142871094	187.986	-1.13301	0.453998	-2.49563	0.0125734	0.551841
chr19:49388217-49417994	30.0261	1.60804	0.644615	2.49457	0.012611	0.553126
chr1:204131955-204141262	1130.78	-1.04654	0.41979	-2.49301	0.0126666	0.553194
chr10:21174013-21175048	103.949	1.29056	0.517686	2.49295	0.0126687	0.553194
chr10:36522715-36523395	305.518	-1.20662	0.483922	-2.49343	0.0126517	0.553194
chr10:69801887-69959147	1336.19	-1.43839	0.577023	-2.49278	0.0126748	0.553194
chr10:69801887-69959148	1336.19	-1.43839	0.577023	-2.49278	0.0126748	0.553194
chr10:69801931-69959148	1336.19	-1.43839	0.577023	-2.49278	0.0126748	0.553194
chr11:9079470-9138114	1596.65	-1.55001	0.621486	-2.49403	0.01263	0.553194
chr18:10671698-10680363	279.46	-1.44925	0.581041	-2.49422	0.0126233	0.553194
chr19:36054880-36081874	223.312	1.12461	0.451059	2.49327	0.0126574	0.553194
chr3:42516726-42532062	571.045	-1.10765	0.444526	-2.49175	0.0127116	0.554497
chr17:41459810-41467429	20.3747	-1.57938	0.633908	-2.49151	0.0127203	0.554574
chr1:111990535-111998842	86.2307	-1.54083	0.618543	-2.49107	0.012736	0.554955
chr19:22435661-22532485	2408.63	1.48397	0.595835	2.49056	0.0127541	0.555441
chr22:24251827-24265525	436.812	-1.01573	0.407891	-2.49021	0.0127668	0.555692
chr11:11475176-11621758	3997.84	-1.40521	0.564392	-2.48978	0.0127822	0.556062
chr14:65636516-65721858	2828.2	1.05386	0.423355	2.4893	0.0127996	0.556515
chr2:118132127-118186386	113.339	1.37122	0.551136	2.48799	0.0128466	0.558256
chr6:44158810-44184402	133.44	-1.34267	0.539758	-2.48755	0.0128627	0.55832
chr6_GL000252v2_alt:2819784-2822057	23.2547	1.4805	0.595207	2.48737	0.012869	0.55832
chr6_GL000252v2_alt:2820013-2822057	23.2547	1.4805	0.595207	2.48737	0.012869	0.55832
chr11:72135709-72139892	15.6463	-1.58537	0.637565	-2.48661	0.0128967	0.558914
chr11:72135724-72139890	15.6463	-1.58537	0.637565	-2.48661	0.0128967	0.558914
chr1:203765175-203776117	472.499	1.47619	0.593813	2.48594	0.0129209	0.559657
chr10:4650184-4678154	110.242	-1.53859	0.61906	-2.48536	0.0129421	0.559844
chr11:45723308-45744250	38.892	-1.58491	0.637662	-2.4855	0.0129369	0.559844
chr19:36054880-36074304	201.405	1.13387	0.456239	2.48525	0.0129462	0.559844
chr10:48156557-48274870	421.417	-1.49121	0.600154	-2.48472	0.0129655	0.560073
chr10:48156558-48274898	421.417	-1.49121	0.600154	-2.48472	0.0129655	0.560073
chr22:30396991-30423838	5400.67	-1.38724	0.55839	-2.48435	0.0129787	0.560341
chr6:151452470-151469254	4574.58	1.37781	0.554726	2.48377	0.013	0.560959
chr1:157746720-157777119	133.743	1.46959	0.59176	2.48342	0.0130126	0.561198
chr2:222201965-222221699	23.6406	1.55684	0.627067	2.48273	0.0130378	0.561681
chr6:125578557-125745610	95.0804	1.50836	0.607507	2.48287	0.0130328	0.561681
chr2:90082634-90083291	411.336	1.57615	0.634962	2.48227	0.0130549	0.561945
chr6:151452286-151470101	4926.76	1.37133	0.55247	2.48218	0.013058	0.561945
chr1:40300486-40317294	1732.43	1.48573	0.598782	2.48126	0.0130919	0.562796
chr5:45259246-45696151	219.391	-1.37717	0.555014	-2.48133	0.0130893	0.562796
chr3:108549868-108589452	1258	1.29429	0.521783	2.48051	0.0131194	0.563675
chr3:42513798-42527899	480.612	-1.11135	0.448089	-2.48021	0.0131306	0.563854
chr10:62193193-62268707	1097.4	1.13862	0.459216	2.47948	0.0131573	0.564404
chr5:79111778-79132285	82.911	1.29378	0.521795	2.47948	0.0131575	0.564404
chr5:24554017-24613222	21.457	1.59867	0.644885	2.47899	0.0131754	0.564869
chr15:80404350-80597937	3995.22	1.21246	0.489299	2.47795	0.0132138	0.56621
chr17:48592291-48602337	904.032	1.48866	0.601058	2.47673	0.0132593	0.567383
chr17:48592312-48602335	903.832	1.48846	0.601045	2.47645	0.0132695	0.567383
chr3:9501796-9553802	70.8105	1.51974	0.613667	2.47649	0.013268	0.567383
chr5:176143084-176185155	188.621	-1.54749	0.624857	-2.47655	0.013266	0.567383
chr6:41027032-41039189	366.469	1.26662	0.511964	2.47404	0.0133595	0.570925
chr10:116621305-116645097	11.8426	1.58176	0.639473	2.47354	0.0133782	0.571417
chr9:14347319-14357908	25.7627	-1.53234	0.619615	-2.47305	0.0133964	0.571891
chr2:80586268-80605634	18.1766	-1.59158	0.643728	-2.47245	0.0134192	0.572251
chr20:17463432-17482287	14.7366	1.57191	0.635729	2.47262	0.0134128	0.572251
chr1:108857243-108858340	29.4033	-1.59342	0.644848	-2.47101	0.0134733	0.57327
chr11:57542640-57550274	272.138	1.09677	0.443812	2.47125	0.0134641	0.57327
chr15:56373437-56374623	99.8108	-1.13709	0.460476	-2.46937	0.0135351	0.57327
chr17:48595957-48602332	757.349	1.49181	0.603737	2.47096	0.0134752	0.57327
chr17:48595959-48602331	757.149	1.49157	0.603722	2.47063	0.0134875	0.57327
chr17:48595979-48602338	756.611	1.4907	0.603732	2.46915	0.0135434	0.57327
chr17:78261348-78278492	111.637	1.42685	0.577383	2.47123	0.0134648	0.57327
chr22:30409261-30428987	4646.96	-1.33838	0.541888	-2.46985	0.013517	0.57327
chr3:108549985-108585763	1153.48	1.29824	0.525564	2.47019	0.0135043	0.57327
chr5:1253166-1295047	27.3617	1.54662	0.626373	2.46917	0.0135428	0.57327
chr5:1253173-1295047	27.3617	1.54662	0.626373	2.46917	0.0135428	0.57327
chr9:130444928-130501274	4817.38	-1.40679	0.569588	-2.46984	0.0135173	0.57327
chr9:130444961-130501274	4817.38	-1.40679	0.569588	-2.46984	0.0135173	0.57327
chr9:130444987-130501255	4817.38	-1.40679	0.569588	-2.46984	0.0135173	0.57327
chr11:68732586-68750265	1057.86	1.22222	0.495034	2.46895	0.0135508	0.57328
chr15:80263067-80341768	13.9845	1.58593	0.642453	2.46855	0.0135662	0.573627
chr1:236394277-236482692	2472.19	1.10784	0.448923	2.46778	0.0135955	0.574351
chr4:76001274-76007488	2517.87	1.45626	0.590125	2.46772	0.0135977	0.574351
chr4:168092514-168187690	421.489	1.31496	0.533143	2.46643	0.0136466	0.575806
chr7:30752134-30757602	481.683	-1.40046	0.567769	-2.4666	0.0136404	0.575806
chr12:70638072-70754661	145.784	-1.17994	0.478462	-2.46612	0.0136585	0.576006
chr6:125674352-125720218	28.2531	1.50879	0.611894	2.46577	0.0136718	0.576263
chr1:246790623-246792385	113.114	1.53151	0.621256	2.46518	0.0136946	0.576311
chr13:80335975-80339659	592.741	-1.07306	0.435247	-2.4654	0.013686	0.576311
chr13:80335975-80340951	678.337	-1.06737	0.432975	-2.4652	0.0136935	0.576311
chr12:70638081-70754593	145.597	-1.17817	0.478169	-2.46392	0.0137427	0.577887
chr17:48590419-48602108	968.622	1.48211	0.601687	2.46326	0.0137682	0.577887
chr17:48595959-48601892	723.15	1.48627	0.603348	2.46337	0.0137637	0.577887
chr22:22697788-22698407	6414.77	1.54919	0.628783	2.46379	0.0137475	0.577887
chr4:74097675-74099195	143.281	-1.30185	0.528496	-2.46331	0.0137663	0.577887
chr11:120112409-120121993	306.192	-1.2236	0.496896	-2.4625	0.0137973	0.5782
chr6:35118268-35148610	15.434	1.58508	0.64365	2.46264	0.013792	0.5782
chr9:121444990-121499757	804.436	-0.962155	0.390696	-2.46267	0.0137906	0.5782
chr19:859452-863453	2130.38	-1.39933	0.568483	-2.46151	0.0138354	0.578584
chr3:194487453-194518279	525.289	1.07684	0.437408	2.46187	0.0138215	0.578584
chr7:155458128-155464831	31.0637	-1.5184	0.616735	-2.462	0.0138164	0.578584
chr9:86035587-86078012	3542.86	1.05879	0.43012	2.46161	0.0138314	0.578584
chr2:176108789-176119394	174.485	-1.25181	0.508682	-2.46089	0.0138592	0.579276
chr11:111352251-111379692	1210.01	1.50649	0.612591	2.45921	0.0139244	0.580785
chr12:2004665-2011392	13.3133	-1.58424	0.644122	-2.45954	0.0139115	0.580785
chr19:50621976-50639818	51.6238	-1.50149	0.610544	-2.45927	0.0139219	0.580785
chr19:50621976-50639827	51.6238	-1.50149	0.610544	-2.45927	0.0139219	0.580785
chr16:82773318-82829638	567.238	-1.52832	0.621636	-2.45855	0.0139501	0.581553
chr1:216505453-217076931	34239.9	-1.50531	0.612457	-2.45782	0.0139785	0.582411
chr11:57541505-57550635	312.99	1.07339	0.436787	2.45748	0.0139916	0.582411
chr17:48590480-48602337	979.529	1.47846	0.601633	2.45742	0.013994	0.582411
chr2:6877664-6898239	2070.09	1.41894	0.577445	2.45727	0.0139998	0.582411
chr7:23351386-23469502	49.5767	1.47525	0.600436	2.45697	0.0140115	0.582594
chr17:44011589-44015049	1042.14	-1.36156	0.554385	-2.45598	0.0140499	0.583617
chr17:48590441-48601921	947.339	1.47617	0.601056	2.45597	0.0140507	0.583617
chr17:38903703-38904600	73.5007	1.29106	0.525828	2.45528	0.0140774	0.584423
chr6:35776593-35779552	128.905	-1.40627	0.573057	-2.45397	0.0141288	0.585647
chr6:35776614-35779552	128.905	-1.40627	0.573057	-2.45397	0.0141288	0.585647
chr6:35776618-35779552	128.905	-1.40627	0.573057	-2.45397	0.0141288	0.585647
chr11:26331423-26663288	219.213	-1.35179	0.551034	-2.45319	0.0141596	0.586617
chr1:216503252-217137755	35113	-1.50046	0.611842	-2.45236	0.0141923	0.587062
chr1:216503253-217137754	35113	-1.50046	0.611842	-2.45236	0.0141923	0.587062
chr17:82101469-82212813	8439.41	-1.05719	0.431069	-2.45249	0.0141872	0.587062
chr4:155829728-155866273	97.0847	1.48962	0.607478	2.45214	0.014201	0.587115
chr1:216506787-217076889	33987.4	-1.50189	0.612629	-2.45155	0.0142243	0.587776
chr5:79111808-79131484	79.1604	1.26706	0.516901	2.45126	0.0142355	0.587935
chr20:49363876-49482647	274.967	-1.46151	0.596354	-2.45073	0.0142565	0.588499
chr1:216503245-217089634	34982.6	-1.49919	0.611914	-2.45	0.0142857	0.588772
chr1:216503253-217089605	34981.1	-1.49922	0.611916	-2.45005	0.0142838	0.588772
chr2:47941695-48240983	126.127	1.39175	0.568144	2.44964	0.0142999	0.588772
chr6:27866791-27867581	3608.83	1.41174	0.576282	2.44974	0.0142958	0.588772
chr6:154406109-154478491	1237.7	-1.1901	0.485789	-2.44983	0.0142922	0.588772
chr17:44011187-44023151	2488.7	-1.43924	0.587578	-2.44944	0.0143077	0.588788
chr1:119755487-119764626	3617.14	-1.51338	0.618044	-2.44867	0.0143386	0.589622
chr22:22030933-22031472	348.262	1.57896	0.644851	2.44856	0.0143427	0.589622
chr9:10948371-10948481	6.38734	-1.51384	0.618414	-2.44794	0.0143676	0.590343
chr10:103479602-103517393	6.6483	-1.51307	0.618158	-2.4477	0.0143771	0.590427
chr1_KI270706v1_random:45988-46061	12.2978	-1.57106	0.642274	-2.44609	0.0144414	0.591259
chr12:1844424-1874627	37.1494	1.50917	0.617143	2.44541	0.0144687	0.591259
chr12:116738290-116853629	587.725	1.21099	0.49522	2.44536	0.0144707	0.591259
chr12:116738290-116853631	587.725	1.21099	0.49522	2.44536	0.0144707	0.591259
chr12:117046568-117053995	60.9116	-1.27807	0.522556	-2.44581	0.0144526	0.591259
chr16:19857293-19884917	2198.7	-1.29688	0.530243	-2.44582	0.0144524	0.591259
chr17:39757720-39763836	943.477	1.41407	0.578271	2.44535	0.0144713	0.591259
chr5:139848289-139856389	68.9079	-1.40333	0.573642	-2.44635	0.0144313	0.591259
chr7:106248284-106285192	15896.6	-1.16521	0.476179	-2.44701	0.0144048	0.591259
LTR12C	61931.2	-1.34692	0.550735	-2.44569	0.0144577	0.591259
chr10:21759508-21860906	11338.7	1.51923	0.621618	2.44399	0.0145259	0.59319
chr1:157745732-157777122	149.822	1.45039	0.5937	2.44296	0.0145672	0.593194
chr1:157745734-157777132	149.822	1.45039	0.5937	2.44296	0.0145672	0.593194
chr11:33709928-33722726	10820.4	-1.26054	0.515984	-2.44298	0.0145665	0.593194
chr11:120112409-120125578	384.487	-1.20419	0.492938	-2.44288	0.0145705	0.593194
chr8:23022310-23069021	3792.74	-1.31739	0.539276	-2.44288	0.0145706	0.593194
chr8:39902374-39928426	413.132	1.40214	0.573846	2.44341	0.014549	0.593194
chr11:75800876-75803415	176.503	-1.30006	0.532239	-2.44262	0.0145812	0.593325
chr11:33709797-33722727	11617.4	-1.26623	0.518456	-2.4423	0.0145938	0.593435
chr12:116738310-116852945	572.728	1.20662	0.494076	2.44218	0.0145987	0.593435
chr14:106037902-106038365	371.632	1.52742	0.625603	2.44152	0.0146255	0.594219
chr7:149596-155465	136.625	-1.44502	0.592002	-2.44091	0.0146504	0.594928
chr14:56813270-57152177	64.6471	-1.51263	0.619807	-2.44048	0.0146677	0.595171
chr14:74942705-74955242	495.276	-1.14191	0.46792	-2.44039	0.0146712	0.595171
chr12:88496581-88580461	3772.72	1.14552	0.469446	2.44015	0.014681	0.595264
chr8:23022473-23069031	3747.62	-1.3199	0.541008	-2.4397	0.0146995	0.595713
chr12:88496581-88580851	3779.36	1.14514	0.469461	2.43927	0.0147168	0.596112
chr11:33709825-33722952	11399.4	-1.26157	0.517665	-2.43703	0.0148083	0.599211
chr9:130466473-130489404	2209.29	-1.40319	0.575746	-2.43717	0.0148027	0.599211
chr14:62949817-63102037	9.75636	-1.55625	0.638823	-2.43612	0.0148459	0.600127
chr2:88765867-88806612	2493.24	1.46803	0.602587	2.43621	0.014842	0.600127
chr12:109714227-109770507	781.213	-1.26956	0.521191	-2.43589	0.0148553	0.600201
chr10:13586926-13630868	6824.91	1.44908	0.594953	2.43562	0.0148661	0.600335
chr12:70638930-70788982	149.603	-1.13538	0.466291	-2.43492	0.0148952	0.600963
chr3:186789899-186806501	1155.78	0.926672	0.380582	2.43488	0.0148967	0.600963
chr11:124884710-124897868	708.607	-1.07898	0.443176	-2.43465	0.0149062	0.601042
chr2:10911936-10914224	200.077	1.5576	0.639908	2.43411	0.0149286	0.601643
chr12:100794806-101128641	245.407	-1.25766	0.516858	-2.43328	0.0149628	0.60272
chr17:48598210-48604132	627.552	1.46946	0.604233	2.43194	0.0150181	0.604641
chr1:16148377-16156052	264.351	-1.01468	0.417283	-2.43163	0.0150312	0.604865
chr2:185738627-185833289	4392.33	-1.43572	0.590598	-2.43097	0.0150587	0.60536
chr2:185738894-185833290	4392.33	-1.43572	0.590598	-2.43097	0.0150587	0.60536
chr17:74064356-74154212	46.2576	-1.55075	0.638145	-2.4301	0.0150948	0.606202
chr20:58069053-58072060	15.6419	1.51695	0.624218	2.43016	0.0150922	0.606202
chr1:16124336-16156087	1056.24	-0.993293	0.408839	-2.42954	0.0151179	0.606594
chr5:35779167-35814610	173.037	1.22011	0.502206	2.4295	0.0151197	0.606594
chr12:9754138-9760901	238.504	1.06313	0.437646	2.4292	0.015132	0.606782
chr1:204140034-204142026	318.95	-1.07416	0.442323	-2.42846	0.0151633	0.60756
chr22:23836733-23839012	1186.47	1.45696	0.599972	2.42838	0.0151666	0.60756
chr1:109668053-109670023	1134.47	-1.49909	0.617476	-2.42776	0.0151923	0.607909
chr22:23836733-23839004	1186.14	1.45659	0.599981	2.42772	0.015194	0.607909
chr4:140388454-140427968	2025.85	-1.47784	0.60882	-2.42739	0.0152079	0.607909
[truncated: 95,375 more rows]

## Sheet: RS_only
GeneID	Base mean	log2(FC)	StdErr	Wald-Stats	P-value	P-adj
LTR3	853.335	-1.86626	0.450608	-4.14165	3.44822e-05	0.0132554
HERVK3I	10531.3	-1.76001	0.473157	-3.71971	0.000199453	0.0452744
BSR	436.109	2.09244	0.6004	3.48507	0.000492004	0.0870347
ALR1	20223.1	2.06314	0.642497	3.21113	0.00132214	0.155923
ALR	14122.8	1.97055	0.644684	3.05661	0.00223855	0.21001
LTR1B0	5449.61	-1.93504	0.639991	-3.02355	0.00249828	0.223193
LTR12C	61931.2	-1.34692	0.550735	-2.44569	0.0144577	0.591259
MER76	99.1895	1.12631	0.519213	2.16927	0.0300623	0.820505
HSAT5	43.5	1.3017	0.61278	2.12425	0.0336489	0.852504
MER122	128.048	1.30827	0.636163	2.0565	0.039734	0.909808
ALR_	13301.5	1.17682	0.59004	1.99447	0.0461008	0.954708
HERVKC4	2066.06	0.919606	0.478059	1.92363	0.0544015	1
LTR72B	261.591	-0.961185	0.51673	-1.86013	0.0628673	1
LTR1B	655.786	-0.971731	0.526807	-1.84457	0.0651006	1
HSATII	393.098	1.0852	0.599184	1.81114	0.0701197	1
SVA2	2217.1	0.942643	0.528188	1.78467	0.0743147	1
LTR7B	2624.4	-0.764311	0.431191	-1.77256	0.076302	1
LTR14C	777.296	0.835311	0.480404	1.73877	0.0820755	1
MER52AI	1766.46	-1.02899	0.608043	-1.6923	0.0905892	1
SN5	152.647	0.89511	0.539234	1.65996	0.0969216	1
LSAU	320.109	0.857837	0.527007	1.62775	0.103577	1
LTR14	1041.88	0.696522	0.431479	1.61427	0.10647	1
HERV18	2000.08	-0.936808	0.586561	-1.59712	0.11024	1
MER80B	6.8498	1.0033	0.64467	1.55629	0.119638	1
MER110	17.4998	0.955133	0.618011	1.5455	0.122226	1
HUERS-P2	1316.59	-0.927893	0.601202	-1.5434	0.122735	1
Tigger12	13.0858	0.961236	0.630201	1.52529	0.127188	1
LTR2	209.415	0.74184	0.493761	1.50243	0.132987	1
LTR4	586.226	0.692625	0.467609	1.4812	0.138552	1
MER22	2761.25	0.777384	0.530054	1.46661	0.142481	1
LTR12	5418.98	-0.806271	0.560417	-1.4387	0.150236	1
MER20B	139.676	0.687917	0.480863	1.43059	0.152548	1
LTR36	288.718	-0.67559	0.474474	-1.42387	0.154484	1
MER57F	212.182	0.658664	0.471933	1.39567	0.162813	1
MARNA	45.7296	0.712971	0.511009	1.39522	0.162949	1
UCON104	2.94325	-0.725705	0.520344	-1.39467	0.163117	NA
X21_LINE	7.75534	0.893286	0.64483	1.3853	0.165959	1
Charlie16a	3.2915	0.858298	0.619701	1.38502	0.166047	NA
HERV15I	667.635	-0.791771	0.572813	-1.38225	0.166895	1
HERV-K14I	2300.1	-0.721997	0.536195	-1.34652	0.178135	1
LTR76	1635.4	-0.730683	0.543506	-1.34439	0.178823	1
HERVG25	118.897	0.706559	0.526662	1.34158	0.179733	1
BSRa	27.2284	0.740056	0.56587	1.30782	0.190934	1
LTR1B1	314.726	-0.6728	0.515898	-1.30414	0.192187	1
X4_LR	4.71631	-0.649166	0.501169	-1.2953	0.195216	NA
LTR35B	83.2055	-0.754369	0.582643	-1.29474	0.195411	1
HERV1_LTR	144.919	-0.737652	0.570605	-1.29276	0.196096	1
LTR18A	170.45	-0.72489	0.561342	-1.29135	0.196582	1
EuthAT-2	5.01926	0.813839	0.632505	1.28669	0.198202	NA
PTR5	286.023	0.64021	0.506782	1.26328	0.206487	1
LTR1C	115.564	0.655215	0.522458	1.2541	0.209806	1
MER58C	191.9	0.609318	0.486385	1.25275	0.210297	1
MER61F	222.563	-0.558801	0.448626	-1.24558	0.212918	1
GSATII	225.901	0.69208	0.568726	1.2169	0.223644	1
MER34D	127.147	0.586271	0.482006	1.21631	0.223865	1
LTR40C	115.67	0.589927	0.486882	1.21164	0.22565	1
MARE9	1.82446	0.663799	0.548777	1.2096	0.226434	NA
LTR37B	82.354	0.682323	0.567674	1.20196	0.229378	1
Helitron1Nb_Mam	22.3799	0.743002	0.628777	1.18166	0.23734	1
HSATI	23.6576	-0.755679	0.644172	-1.1731	0.240755	1
LTR41	123.806	0.522228	0.447964	1.16578	0.243703	1
HERV38I	67.5678	0.635396	0.550365	1.1545	0.248295	1
X27_DNA	5.93553	0.73135	0.634948	1.15183	0.249392	1
L3	36.7695	-0.626289	0.547539	-1.14383	0.252696	1
UCON74	2.26368	-0.605125	0.52963	-1.14254	0.253229	NA
Kanga1	124.785	0.482059	0.42487	1.13461	0.256541	1
LTR26B	187.067	-0.58361	0.514513	-1.1343	0.25667	1
MER74B	67.2945	0.536509	0.473479	1.13312	0.257164	1
EUTREP15	3.45988	-0.672005	0.594983	-1.12945	0.258707	NA
HSAT4	44.3219	0.617541	0.556665	1.10936	0.267276	1
HERVL66I	1038.79	-0.540647	0.48793	-1.10804	0.267843	1
MLT1E	273.271	0.459364	0.418	1.09896	0.271787	1
MER5C1	9.43219	-0.694901	0.633885	-1.09626	0.272966	1
MER41C	690.12	-0.511666	0.472577	-1.08272	0.278934	1
MER9B	631.957	-0.498815	0.461542	-1.08076	0.279805	1
CHARLIE8A	75.6517	-0.517457	0.480915	-1.07599	0.281934	1
MER65I	167.631	0.541264	0.50457	1.07272	0.283395	1
PRIMAX_I	35.0683	-0.609816	0.570575	-1.06877	0.285171	1
LTR41B	113.341	0.543755	0.509531	1.06717	0.285896	1
LTR50	27.5653	0.629086	0.590517	1.06531	0.286734	1
MER11D	1755.78	0.451611	0.424034	1.06503	0.28686	1
BSRf	74.5457	0.543295	0.510373	1.06451	0.287099	1
LTR81AB	10.6463	-0.672022	0.640087	-1.04989	0.293768	1
MER51D	111.724	0.446292	0.429721	1.03856	0.299009	1
ERV3-16A3_LTR	8.65288	0.662127	0.638988	1.03621	0.300103	1
MER73	74.6597	0.535107	0.521955	1.0252	0.30527	1
MER68_I	173.748	-0.456244	0.446618	-1.02155	0.306993	1
GSATX	8.21154	0.653975	0.640535	1.02098	0.307263	1
MER45	79.2027	0.515791	0.50709	1.01716	0.309077	1
HERV3	2137.67	0.494454	0.487147	1.015	0.310106	1
HERVL_40	60.4286	0.504213	0.504029	1.00037	0.317134	1
LTR9C	207.458	-0.510885	0.511643	-0.998519	0.318028	1
MER51E	174.142	0.427881	0.430576	0.99374	0.320349	1
L1PA14_5	666.638	0.411969	0.417277	0.987281	0.323505	1
MamRep38	1.39389	-0.426778	0.4345	-0.982229	0.325987	NA
LTR21B	15.0975	-0.599285	0.611564	-0.979923	0.327124	1
LTR21C	12.1322	0.616956	0.635353	0.971044	0.331526	1
MLT1H1	82.1345	0.495885	0.516701	0.959713	0.3372	1
UCON78	1.3116	0.482681	0.510659	0.945211	0.344551	NA
LTR42	309.805	0.411611	0.438283	0.939145	0.347656	1
EUTREP13	4.46808	-0.602911	0.643427	-0.937031	0.348743	NA
LOR1	791.209	0.3904	0.417231	0.935693	0.349431	1
MER97A	30.0414	0.573306	0.613766	0.934078	0.350264	1
X11_DNA	35.6905	-0.519211	0.55645	-0.933077	0.35078	1
GGAAT	2333.78	0.578989	0.620863	0.932555	0.35105	1
LTR61	293.137	0.417273	0.449504	0.928297	0.353254	1
LTR16A1	40.6353	0.518892	0.560218	0.926233	0.354325	1
LTR1C1	100.231	0.446093	0.483875	0.921918	0.356571	1
X28_DNA	2.72095	-0.560373	0.607959	-0.921728	0.35667	NA
MER112	144.838	0.43211	0.469136	0.921076	0.357011	1
ERV3-16A3_I	114.94	0.486797	0.529753	0.918912	0.358141	1
MER4C	943.328	-0.48641	0.532283	-0.913818	0.360813	1
REP522	69.5492	0.547298	0.600736	0.911045	0.362272	1
LTR16E2	3.16465	0.554681	0.611477	0.907117	0.364345	NA
LTR24C	277.842	0.460062	0.509939	0.902191	0.366956	1
AmnSINE1_HS	15.2543	-0.545217	0.604722	-0.901599	0.36727	1
MER4D_LTR	1240.03	0.405537	0.450963	0.899269	0.368509	1
MER41D	205.544	0.439198	0.491762	0.89311	0.371798	1
LOOPER	160.444	0.474995	0.540828	0.878273	0.379795	1
LTR10B1	248.278	0.472428	0.538414	0.877443	0.380246	1
Charlie13b	10.894	-0.553182	0.632925	-0.874009	0.382113	1
Charlie24	20.8724	0.547668	0.626626	0.873995	0.382121	1
LTR9A1	1183.21	0.381637	0.437661	0.871994	0.383212	1
MER4B	861.154	0.358562	0.413573	0.866987	0.385949	1
EUTREP7	10.7613	0.544566	0.634941	0.857663	0.391078	1
CHARLIE10	136.876	0.430973	0.514863	0.837063	0.402557	1
X32_DNA	1.8804	-0.418022	0.504409	-0.828737	0.407253	NA
HERVI	802.275	-0.447206	0.542927	-0.823693	0.410114	1
LTR22B2	412.771	-0.344555	0.419406	-0.821531	0.411344	1
LTR38B	114.118	0.374101	0.457174	0.81829	0.413192	1
LTR40A1	8.59426	0.52499	0.643215	0.816197	0.414388	1
HERV52I	46.2285	0.44789	0.551116	0.812697	0.416392	1
MER72	760.178	-0.406454	0.504712	-0.805317	0.420637	1
X18_LINE	0.929758	-0.305203	0.381033	-0.800988	0.423139	NA
LTR38	53.5296	0.417875	0.522621	0.799575	0.423957	1
MamRep1527	0.879054	0.303778	0.380469	0.798431	0.424621	NA
UCON96	0.790547	-0.29982	0.378493	-0.79214	0.428279	NA
LTR85a	0.767792	0.297563	0.377534	0.788174	0.430595	NA
UCON82	0.735814	-0.297357	0.377315	-0.788088	0.430645	NA
L1MED_5	44.9465	0.448904	0.574827	0.780937	0.43484	1
MER89I	26.9304	-0.480831	0.619671	-0.775945	0.437781	1
MER4CL34	291.576	0.352092	0.45616	0.77186	0.440197	1
LTR22E	525.328	-0.321774	0.418471	-0.768928	0.441936	1
LTR3B	888.578	-0.305522	0.403139	-0.757857	0.448536	1
LTR16C	88.4207	0.386627	0.511153	0.756382	0.44942	1
L2C	2.47862	0.460465	0.611004	0.753621	0.451077	NA
L2	1234.35	0.3169	0.421846	0.751221	0.452519	1
X29a_DNA	0.608994	0.28095	0.374208	0.750784	0.452782	NA
MER34B_I	96.77	0.390279	0.520533	0.749768	0.453395	1
TAR1	129.859	0.344243	0.460311	0.747849	0.454552	1
X1_DNA	7.3847	-0.481383	0.643744	-0.747787	0.454589	1
ALRa	442.678	0.43893	0.587278	0.747397	0.454824	1
LTR29	244.176	-0.410422	0.552646	-0.742648	0.457695	1
EuthAT-N1	22.887	-0.44821	0.61029	-0.734421	0.462692	1
MER95	85.0442	-0.420715	0.574715	-0.732041	0.464144	1
LTR5	3621.15	0.30372	0.415026	0.731808	0.464286	1
EuthAT-1	1.45652	0.376375	0.51628	0.729013	0.465994	NA
CHARLIE2B	42.4961	0.403165	0.553918	0.727843	0.46671	1
MER93	15.9642	0.444215	0.611592	0.726326	0.467639	1
L1MEg_5end	268.403	0.378572	0.521727	0.725614	0.468076	1
MamRep564	5.82075	-0.467161	0.644719	-0.724597	0.468699	1
LOR1b_LTR	254.968	0.362341	0.500363	0.724156	0.46897	1
MamGypLTR2b	0.55486	-0.269978	0.373353	-0.723118	0.469608	NA
UCON102	0.55486	-0.269978	0.373353	-0.723118	0.469608	NA
L1ME3A	700.796	0.337681	0.467585	0.72218	0.470184	1
MER8	157.482	0.341252	0.475483	0.717694	0.472946	1
MER45C	48.6051	-0.389545	0.545968	-0.713495	0.475539	1
PABL_AI	3829.36	-0.360678	0.506636	-0.711907	0.476522	1
HERV4_I	1394.55	0.328631	0.462038	0.711265	0.47692	1
MER90	49.7398	0.366202	0.517036	0.708271	0.478777	1
L1MC4_5end	54.8272	0.381509	0.542893	0.702733	0.482222	1
X33a_DNA	2.90798	0.402342	0.574615	0.700193	0.483807	NA
SATR1	460.131	-0.344702	0.493988	-0.697793	0.485307	1
PRIMA4_I	10366.9	-0.283396	0.406309	-0.697488	0.485498	1
Charlie18a	15.3406	-0.414966	0.599466	-0.692225	0.488796	1
LTR72	200.654	-0.331951	0.480319	-0.691105	0.4895	1
MER51C	395.435	0.288869	0.419234	0.689039	0.490799	1
PABL_B	409.958	-0.315026	0.461747	-0.682249	0.495081	1
MER90a_LTR	154.637	-0.359074	0.527846	-0.680263	0.496338	1
LTR16D2	1.5065	-0.329057	0.483854	-0.680075	0.496457	NA
MER63B	51.7015	0.392398	0.577598	0.679362	0.496909	1
HERV17	8489.03	-0.345055	0.508043	-0.679184	0.497021	1
MER69C	41.6444	-0.37799	0.557072	-0.678529	0.497436	1
Charlie26a	0.513117	-0.251707	0.372077	-0.676493	0.498728	NA
LTR6A	527.697	-0.32326	0.478603	-0.675423	0.499407	1
LTR22C2	226.996	0.323961	0.479881	0.675085	0.499622	1
MER4BI	1855.71	-0.355174	0.526599	-0.674468	0.500014	1
ALR2	372.16	0.370443	0.554505	0.668062	0.504094	1
MER3	975.289	0.31548	0.473177	0.666728	0.504946	1
MLT2F	75.7207	0.318116	0.478102	0.665373	0.505812	1
D20S16	1.52714	0.317857	0.477819	0.665223	0.505908	NA
THER2	30.3128	0.388939	0.587009	0.662577	0.507601	1
HERVK22I	5073.51	0.286432	0.435138	0.658255	0.510375	1
LTR45	66.653	-0.380275	0.577707	-0.65825	0.510378	1
LTR75B	27.2743	-0.423657	0.644592	-0.657248	0.511022	1
EUTREP3	3.05453	0.402121	0.614232	0.654673	0.512678	NA
HERVK9I	15118.9	-0.316199	0.485677	-0.651047	0.515016	1
MamRep434	6.55583	0.416692	0.640182	0.650896	0.515113	1
UCON85	0.458384	-0.241349	0.371676	-0.649354	0.516109	NA
LTR16E1	30.3241	0.372703	0.574409	0.648846	0.516438	1
LTR52	42.5674	0.352602	0.545511	0.64637	0.51804	1
LTR16E	0.983333	0.277654	0.42974	0.646099	0.518216	NA
MER103C	3.54408	0.398245	0.616974	0.64548	0.518616	NA
Charlie17a	0.469503	0.238746	0.371582	0.642512	0.520541	NA
Eutr15	0.439527	0.238746	0.371582	0.642512	0.520541	NA
UCON45	0.439527	0.238746	0.371582	0.642512	0.520541	NA
UCON47	0.439527	0.238746	0.371582	0.642512	0.520541	NA
LTR3A	1090.27	-0.273359	0.425983	-0.641714	0.521059	1
MER104	19.5687	0.399679	0.623243	0.641289	0.521335	1
MLT1C1	1710.99	0.289862	0.452188	0.641023	0.521508	1
LTR10G	197.928	-0.290948	0.455326	-0.638988	0.522831	1
ALRa_	389.997	0.366845	0.576208	0.636654	0.52435	1
MER57D	274.037	0.305998	0.480959	0.636224	0.52463	1
MER75A	8.44069	-0.40616	0.639223	-0.635396	0.52517	1
MER121	32.8074	0.378414	0.601626	0.628986	0.529358	1
MER34C2	224.812	0.29269	0.465793	0.628369	0.529762	1
LTR44	142.055	-0.351228	0.56503	-0.62161	0.534198	1
L1ME4	74.6081	0.330085	0.531422	0.621134	0.534511	1
L1MA9_5	216.548	0.317328	0.511854	0.619958	0.535285	1
MER67D	65.5303	0.31811	0.517362	0.61487	0.538641	1
LTR47B	99.3315	0.334318	0.543758	0.614829	0.538668	1
L1M3DE_5	79.8268	0.332925	0.54838	0.607105	0.543781	1
MER92A	0.777684	0.264627	0.445561	0.593918	0.552567	NA
LTR48	320.986	0.258163	0.435857	0.592312	0.553642	1
X34_DNA	0.863537	-0.269107	0.457323	-0.588439	0.556238	NA
LTR17	3110.86	-0.263206	0.447375	-0.588334	0.556308	1
MLT2E	15.9084	-0.360728	0.6145	-0.587027	0.557185	1
MER72B	1116.25	0.300703	0.512339	0.586921	0.557257	1
LTR10B2	91.2672	-0.347659	0.593744	-0.585536	0.558187	1
MER70C	28.2111	0.311086	0.532469	0.584233	0.559063	1
X9a_DNA	2.90216	-0.364514	0.624741	-0.583465	0.559581	NA
LTR7A	1184.18	-0.295529	0.509246	-0.580328	0.561694	1
MER34-int	53.2604	0.329223	0.567718	0.579907	0.561978	1
MER82	1202.64	0.281964	0.493815	0.570991	0.568006	1
MER34	173.575	0.298513	0.523053	0.570712	0.568195	1
MER104C	11.5263	0.358919	0.629966	0.569743	0.568852	1
HERVH	4113.28	-0.326813	0.574312	-0.569051	0.569321	1
LTR79	2.58641	-0.350416	0.616672	-0.568237	0.569874	NA
LTR66	1896.35	-0.229025	0.403219	-0.567991	0.570041	1
MER135	17.585	-0.351627	0.622083	-0.565242	0.571909	1
L1MCB_5	222.018	0.278645	0.494409	0.563591	0.573032	1
L1MB3_5	2101.18	0.281447	0.500771	0.562027	0.574098	1
LTR47A2	441.175	0.228799	0.408134	0.560598	0.575072	1
LTR58	77.6862	-0.258279	0.461749	-0.559349	0.575924	1
MER113B	11.7976	0.347242	0.623391	0.557021	0.577513	1
CHARLIE8	303.816	0.244116	0.439297	0.555697	0.578418	1
MER124	5.21941	0.348346	0.626864	0.555697	0.578418	NA
LTR22	166.661	0.256214	0.461912	0.554682	0.579112	1
L1MB4_5	227.09	0.277702	0.500724	0.554602	0.579167	1
MER110I	2.35447	0.329094	0.594722	0.553358	0.580019	NA
LTR75	23.5793	0.313892	0.570061	0.550629	0.581888	1
MER21I	383.813	0.268821	0.490665	0.547871	0.583781	1
L1M3D_5	71.852	0.309297	0.565182	0.547251	0.584206	1
HERVL74	98.8064	0.253244	0.463889	0.545914	0.585125	1
MER41E	332.367	0.259077	0.475222	0.545171	0.585636	1
Tigger3d	138.32	0.295563	0.542439	0.544878	0.585837	1
MLT1I	85.9279	0.274006	0.503065	0.544673	0.585978	1
MLT1E2	704.502	0.247805	0.458539	0.540424	0.588905	1
L1ME2	1550.15	0.266117	0.492754	0.540059	0.589156	1
MER115	32.8547	-0.28029	0.51972	-0.53931	0.589673	1
LTR22C	140.909	0.237446	0.440689	0.538808	0.59002	1
HERVP71A_I	1630.51	0.259357	0.482194	0.537869	0.590667	1
LTR51	152.172	0.280996	0.525415	0.534807	0.592783	1
MER57C1	191.533	-0.311474	0.583437	-0.533861	0.593438	1
Charlie11	28.1789	0.284704	0.533601	0.533552	0.593651	1
MER21C_BT	737.579	0.235999	0.442497	0.533334	0.593802	1
MER58A	908.304	0.252935	0.477145	0.530101	0.596042	1
MLT1G	35.2691	0.272874	0.515016	0.529837	0.596225	1
LTR16B	24.6392	-0.307998	0.581774	-0.529412	0.59652	1
LTR18B	449.58	-0.219007	0.413954	-0.529062	0.596762	1
MER65C	240.349	0.236799	0.448606	0.527855	0.5976	1
MER83C	131.966	0.241639	0.45831	0.527239	0.598027	1
LTR15	557.095	-0.256543	0.486836	-0.526961	0.598221	1
L1MD1	1210.62	0.261931	0.497174	0.526839	0.598305	1
MER45R	62.1018	0.302887	0.577712	0.524287	0.600079	1
MER63A	16.2061	0.309227	0.589902	0.5242	0.600139	1
MER57E3	340.89	0.2265	0.432139	0.524136	0.600184	1
PABL_BI	123.895	0.243815	0.465717	0.523527	0.600607	1
Charlie12	1892.11	0.23276	0.44521	0.522809	0.601107	1
MLT1G3	67.4673	0.286188	0.547424	0.522791	0.601119	1
MER41G	121.555	-0.259217	0.497099	-0.52146	0.602046	1
CHESHIRE_A	1351.82	0.241199	0.467648	0.51577	0.606015	1
SUBTEL_sat	1.00176	-0.196672	0.3842	-0.5119	0.608721	NA
MER75	592.724	0.265106	0.517976	0.511811	0.608783	1
LTR16A2	11.2194	0.32132	0.630424	0.509689	0.610269	1
LTR30	292.106	0.216651	0.427884	0.506331	0.612624	1
CHARLIE3	4155.91	0.223412	0.442677	0.504684	0.613781	1
MER97C	26.6628	0.290666	0.577573	0.503253	0.614786	1
MER54	117.553	0.254828	0.506526	0.50309	0.614901	1
LTR89	1.45736	0.238364	0.475233	0.501572	0.615968	NA
MER44D	1195.59	0.240013	0.479066	0.501001	0.61637	1
Tigger9b	156.827	0.262276	0.524668	0.499889	0.617153	1
Merlin1_HS	35.9297	0.291672	0.587949	0.496083	0.619836	1
MER84	423.65	-0.210087	0.4249	-0.494438	0.620997	1
LTR7Y	934.68	-0.240191	0.486036	-0.494183	0.621177	1
MARE8	0.816581	0.187682	0.380083	0.493792	0.621453	NA
L1MEB_5	36.8849	0.265756	0.538666	0.49336	0.621758	1
Zaphod3	47.0893	0.284678	0.579537	0.491216	0.623274	1
MLT1E1	223.382	0.236647	0.482678	0.490281	0.623935	1
MER101B	49.2116	0.271684	0.554297	0.490142	0.624034	1
EUTREP10	1.20051	0.239285	0.489448	0.488886	0.624922	NA
LTR82A	9.15137	-0.311914	0.640204	-0.48721	0.626109	1
MLT1K	41.0851	0.261873	0.538993	0.485855	0.62707	1
ORSL-2b	3.28203	-0.296194	0.610035	-0.485536	0.627296	NA
LTR37A	68.031	0.289594	0.597288	0.484848	0.627784	1
MER11C	3869.64	-0.233325	0.483147	-0.482928	0.629147	1
HSMAR2	6142.23	0.226558	0.470039	0.481998	0.629807	1
LTR27D	82.6564	-0.248756	0.518425	-0.479829	0.631349	1
X26_DNA	6.38574	0.309026	0.644876	0.479202	0.631795	1
MSTD	2355.86	0.221943	0.463721	0.478613	0.632214	1
GOLEM_C	595.945	0.243249	0.50834	0.478516	0.632283	1
L1ME3D_3end	177.508	0.257595	0.538804	0.478086	0.632589	1
LTR26E	157.902	-0.224744	0.470372	-0.477801	0.632792	1
LTR60	30.2343	0.276313	0.581707	0.475004	0.634784	1
ACRO1	0.27743	-0.175999	0.370647	-0.474842	0.6349	NA
LTR91	0.374402	-0.175999	0.370647	-0.474842	0.6349	NA
UCON38	0.374402	-0.175999	0.370647	-0.474842	0.6349	NA
UCON44	0.374402	-0.175999	0.370647	-0.474842	0.6349	NA
UCON70	0.319669	-0.175999	0.370647	-0.474842	0.6349	NA
L1PA17_5	115.642	0.219576	0.462633	0.474623	0.635056	1
LTR40B	206.243	0.240428	0.506611	0.474582	0.635085	1
MER66_I	997.824	0.242671	0.513779	0.472325	0.636695	1
LTR06	8.29109	-0.304187	0.644824	-0.471736	0.637115	1
MER44B	1406.09	0.225687	0.479783	0.470394	0.638074	1
L1P4d_5end	149.031	-0.275035	0.585189	-0.469993	0.63836	1
L1MEe_5end	49.8025	0.247754	0.52843	0.468848	0.639178	1
GSAT	39.0518	-0.301647	0.64436	-0.468135	0.639688	1
Eutr14	0.338933	0.173451	0.370647	0.467967	0.639808	NA
EUTREP4	0.338933	0.173451	0.370647	0.467967	0.639808	NA
MARE10	0.338933	0.173451	0.370647	0.467967	0.639808	NA
MARE3	0.270061	0.173451	0.370647	0.467967	0.639808	NA
MER103B	0.338933	0.173451	0.370647	0.467967	0.639808	NA
UCON81	0.270061	0.173451	0.370647	0.467967	0.639808	NA
HSMAR1	6224.25	0.186882	0.399437	0.467864	0.639882	1
LTR88c	1.38849	0.219256	0.468978	0.467518	0.640129	NA
MER80	138.459	0.241435	0.521726	0.462761	0.643536	1
MER57C2	287.048	-0.259241	0.561088	-0.462032	0.644058	1
MER61I	4117.65	-0.24474	0.529741	-0.462	0.644082	1
MER61B	244.044	0.198637	0.431003	0.460872	0.64489	1
LTR33B	8.89613	0.294956	0.644422	0.457706	0.647163	1
LTR67B	48.7791	0.254881	0.55705	0.457555	0.647272	1
LTR1F1	494.163	-0.221964	0.486647	-0.456107	0.648313	1
L1M3C_5	166.233	-0.253899	0.560567	-0.452932	0.650598	1
HAL1B	15.6769	-0.283146	0.627318	-0.45136	0.65173	1
PRIMA4_LTR	997.008	-0.226694	0.503349	-0.450371	0.652443	1
LTR1F2	324.91	0.202169	0.450635	0.448631	0.653698	1
TIGGER6A	315.338	0.219273	0.492997	0.444775	0.656482	1
MER21	297.469	0.191048	0.429603	0.444708	0.656531	1
LTR14A	456.093	-0.20675	0.466632	-0.443068	0.657717	1
LTR12F	1998.91	-0.225459	0.510112	-0.441979	0.658504	1
L1MEC_5	1366.22	0.223933	0.509277	0.439709	0.660148	1
MLT1C2	2752.35	0.207824	0.47278	0.439578	0.660243	1
LTR1	497.002	0.209042	0.477963	0.437361	0.66185	1
L1MC4	2092.37	0.212228	0.485522	0.437113	0.662029	1
CHESHIRE	510.362	0.207311	0.47441	0.436988	0.66212	1
X2_LR	2.49319	0.259921	0.596887	0.435461	0.663228	NA
UCON77	0.672629	0.166793	0.383369	0.435071	0.663511	NA
MER4A1_LTR	2159.27	0.19517	0.450315	0.433408	0.664718	1
MER85	1538.8	0.204962	0.4737	0.432683	0.665245	1
HSFAU	6150.13	-0.214224	0.49587	-0.432016	0.66573	1
MER58D	134.649	0.213893	0.496764	0.430573	0.666779	1
MER20	3925.62	0.189508	0.441067	0.429657	0.667445	1
HERV23	30.7546	-0.258351	0.602761	-0.428612	0.668205	1
LTR68	18.3542	0.253167	0.591642	0.427906	0.66872	1
Tigger3c	2713.36	0.211757	0.498052	0.425171	0.670712	1
PABL_A	1760.88	-0.201397	0.474738	-0.424229	0.671399	1
GOLEM_A	2216.59	0.213581	0.504147	0.423649	0.671822	1
L5	0.755511	0.16912	0.399799	0.423011	0.672287	NA
L1ME3E_3end	128.068	0.224594	0.534062	0.42054	0.674091	1
L1M7_5end	15.3176	0.259041	0.618011	0.419152	0.675105	1
MLT1J	56.4878	0.232509	0.555874	0.418277	0.675744	1
X13_LINE	0.647115	0.155695	0.375898	0.414194	0.678732	NA
LTR86B2	0.684893	0.176759	0.428169	0.412826	0.679734	NA
MLT1G1	64.448	0.203293	0.492963	0.412391	0.680053	1
MARE7	1.28789	0.190161	0.461401	0.41214	0.680237	NA
MER75B	121.646	0.216112	0.529081	0.408468	0.68293	1
LTR1F	271.794	-0.208346	0.511627	-0.407223	0.683844	1
CHARLIE9	492.862	-0.168446	0.414468	-0.406415	0.684438	1
LTR19C	190.209	0.20628	0.507796	0.406226	0.684576	1
MER103	87.3142	0.210678	0.518698	0.406167	0.68462	1
LTR73	148.387	-0.222784	0.549717	-0.40527	0.685279	1
LTR1C2	17.3028	0.249213	0.618004	0.403256	0.68676	1
X4b_DNA	2.28799	0.247272	0.614218	0.402581	0.687257	NA
L1MC4B	317.414	0.195845	0.486854	0.402267	0.687487	1
L1ME1	3300.39	0.203245	0.505338	0.402197	0.687539	1
MER31B	239.955	0.178755	0.444493	0.402155	0.68757	1
LTR9B	1405.7	0.165825	0.412467	0.402033	0.68766	1
L1M1B_5	561.036	0.199566	0.497185	0.401392	0.688132	1
MLT2A2	10532.5	0.179222	0.446943	0.400995	0.688424	1
LTR2C	1197.07	-0.172427	0.432398	-0.39877	0.690063	1
MLT1_I	520.325	0.190173	0.477395	0.398355	0.690368	1
MER65D	131.862	0.188731	0.475351	0.397035	0.691342	1
L1MA8	4555.76	0.193374	0.48971	0.394874	0.692936	1
LOR1a_LTR	616.13	0.183646	0.465953	0.39413	0.693485	1
LTR27E	169.114	-0.191294	0.486463	-0.393233	0.694147	1
MamRep605	29.7096	-0.226921	0.577912	-0.392657	0.694573	1
MER4E	3594.27	-0.202774	0.516941	-0.392257	0.694868	1
HERVIP10FH	4078.27	-0.196914	0.503607	-0.391007	0.695792	1
6kbHsap	2197.41	-0.180145	0.460967	-0.390799	0.695946	1
LTR10D	437.643	0.18127	0.464265	0.390446	0.696207	1
LTR27B	273.87	0.193764	0.496616	0.390168	0.696412	1
L1MA4A	5555.2	0.192244	0.493388	0.389641	0.696802	1
LTR62	268.055	0.176689	0.453673	0.389463	0.696934	1
LTR21A	294.974	0.176847	0.456111	0.387729	0.698217	1
FORDPREFECT_A	3.55299	0.228506	0.590858	0.386736	0.698952	NA
MER4A1	5314.67	0.166329	0.430274	0.386564	0.699079	1
LTR28C	469.819	0.163014	0.422431	0.385896	0.699574	1
MLT1J-int	27.5054	-0.233001	0.605871	-0.384573	0.700554	1
LTR53B	30.2172	0.228217	0.593464	0.38455	0.700571	1
MER6B	67.8311	0.221037	0.574946	0.384448	0.700646	1
Tigger15a	12.4571	0.234187	0.609607	0.384161	0.700859	1
L1MCA_5	2744.59	0.195332	0.511448	0.381919	0.702521	1
LTR27	185.284	0.191734	0.502499	0.38156	0.702788	1
MER74	60.5504	0.207797	0.544785	0.381429	0.702885	1
MSTA2	1773.56	0.176338	0.462572	0.381212	0.703046	1
HERV16	11.5104	0.234169	0.615034	0.380742	0.703395	1
LTR34	134.458	0.193893	0.50953	0.380532	0.70355	1
L1PB3	4811.13	0.19864	0.522469	0.380195	0.703801	1
IN25	102.847	0.204798	0.539699	0.379468	0.70434	1
CHARLIE2	18.4341	-0.235963	0.621953	-0.37939	0.704398	1
MER113	26.7377	-0.224299	0.596307	-0.376146	0.706808	1
MER51A	2091.85	0.165496	0.442479	0.37402	0.70839	1
Ricksha_a	225.905	-0.211063	0.56587	-0.372989	0.709157	1
L1ME3	752.2	0.17851	0.481065	0.371072	0.710584	1
GOLEM	5999.33	0.179297	0.48349	0.370839	0.710757	1
X12_LINE	0.727322	0.139809	0.378498	0.369377	0.711847	NA
LTR83	7.23411	0.237397	0.644475	0.368357	0.712607	1
HERV9	35315.8	0.195844	0.532043	0.368098	0.712801	1
L1MD3	2112.63	0.177061	0.481451	0.367765	0.713049	1
MER68A	1194.58	0.155496	0.426531	0.36456	0.71544	1
MLT1A1	3161.78	0.169872	0.46888	0.362293	0.717133	1
MER34B	237.753	0.190238	0.526	0.361668	0.7176	1
MLT2D	377.76	0.170621	0.471996	0.361489	0.717734	1
MER41I	1565.95	-0.181447	0.503039	-0.360702	0.718322	1
MamRep1894	2.09617	-0.198699	0.551052	-0.360581	0.718413	NA
MER2B	1653.65	0.173388	0.481723	0.359933	0.718897	1
MLT1B	5892.68	0.171302	0.476104	0.359799	0.718998	1
LTR25-int	801.488	-0.189402	0.52706	-0.359356	0.719329	1
L1P4e_5end	404.338	0.190008	0.530006	0.358502	0.719968	1
L1PB2	7108.9	0.175794	0.490556	0.358357	0.720076	1
MLT1F_I	190.521	0.17825	0.498006	0.357927	0.720398	1
LTR12E	5419.77	-0.180453	0.506754	-0.356097	0.721768	1
MLT1F1	689.274	0.146857	0.412568	0.355957	0.721873	1
ZOMBI_A	982.055	0.177815	0.500864	0.355017	0.722577	1
MER11B	10778.9	0.172924	0.488035	0.354327	0.723094	1
LTR35	139.262	-0.163797	0.463169	-0.353645	0.723605	1
MIR3	146.306	-0.150728	0.426414	-0.353477	0.723731	1
X20_LINE	14.896	-0.222252	0.630067	-0.352744	0.72428	1
THER1	236.967	0.158672	0.450462	0.352242	0.724656	1
LTR77	146.414	-0.180597	0.514437	-0.351057	0.725546	1
LTR77B	227.571	0.174509	0.497097	0.351056	0.725546	1
CHARLIE1	1568.27	0.17769	0.506404	0.350886	0.725674	1
LTR41C	72.7229	0.19773	0.565568	0.349614	0.726629	1
MER44A	1063.09	0.163357	0.468696	0.348536	0.727438	1
LOR1I	2476.15	0.158523	0.456335	0.347383	0.728304	1
LTR71B	495.46	0.154006	0.444266	0.346653	0.728852	1
MER33	415.709	0.17064	0.492812	0.346259	0.729148	1
MER83	515.084	0.15008	0.433801	0.345964	0.72937	1
MER83B	246.412	0.159441	0.461693	0.34534	0.729839	1
LTR39	1128.07	-0.13192	0.383302	-0.344167	0.73072	1
MER31	276.176	0.151723	0.441332	0.343784	0.731009	1
MER50I	1969.3	-0.167015	0.48692	-0.343004	0.731596	1
CHARLIE4	135.275	0.177819	0.518879	0.342699	0.731825	1
MER57A1	1763.64	0.171391	0.50072	0.342289	0.732133	1
Charlie19a	25.2883	0.193989	0.566786	0.342261	0.732154	1
MIRc	698.299	0.147343	0.431217	0.341691	0.732584	1
TIGGER5	509.403	0.157544	0.463818	0.339668	0.734107	1
LTR69	41.7972	0.20189	0.594406	0.33965	0.73412	1
TIGGER6B	202.303	0.159889	0.474185	0.337187	0.735976	1
MER76-int	10.6767	-0.21143	0.627119	-0.337145	0.736007	1
MER87	39.2401	0.188986	0.562472	0.335992	0.736877	1
MER54B	112.595	0.162932	0.486268	0.335066	0.737576	1
MER88	79.7947	-0.169237	0.505321	-0.334909	0.737693	1
MER30B	1351.87	0.148333	0.443345	0.334577	0.737945	1
MER49	1231.03	0.133893	0.400684	0.33416	0.738259	1
L1MB8	8503.37	0.156882	0.471216	0.33293	0.739187	1
BLACKJACK	56.3443	0.190815	0.573264	0.332857	0.739242	1
UCON105	5.57319	0.214271	0.644206	0.332612	0.739427	1
L1MC3	2976.65	0.162494	0.489024	0.332283	0.739676	1
LTR60B	42.8376	0.190186	0.574888	0.330824	0.740778	1
MER87B	283.543	0.146085	0.442732	0.329963	0.741428	1
MER97B	24.4336	0.190625	0.57892	0.329276	0.741947	1
HARLEQUIN	6601.64	0.153887	0.467717	0.329018	0.742142	1
MER96	11.0918	0.208915	0.636567	0.32819	0.742768	1
L1PBB_5	374.676	0.15311	0.469519	0.3261	0.744348	1
LTR24	182.247	0.152529	0.468794	0.325365	0.744904	1
HERVK	7087.92	0.143212	0.440274	0.325279	0.74497	1
LTR27C	223.41	0.149977	0.461538	0.324951	0.745218	1
LTR10F	667.059	0.150334	0.46865	0.320781	0.748377	1
LTR87	44.0694	0.169483	0.528951	0.320413	0.748655	1
L1MB7	11167.5	0.153939	0.48439	0.3178	0.750637	1
X9c_DNA	1.24412	-0.144994	0.456571	-0.317571	0.75081	NA
LTR7C	370.451	-0.133292	0.420742	-0.316802	0.751394	1
CHESHIRE_B	568.41	0.152363	0.482599	0.315714	0.75222	1
UCON76	5.63088	0.193651	0.613779	0.315506	0.752378	1
L1M3A_5	391.086	0.162425	0.5171	0.314108	0.753439	1
LTR33	37.539	-0.173415	0.553114	-0.313525	0.753882	1
HERV4_LTR	0.620481	0.117437	0.376174	0.312187	0.754898	NA
Charlie22a	4.33265	-0.196871	0.632454	-0.311282	0.755586	NA
L1P4c_5end	62.0666	-0.165436	0.53162	-0.311192	0.755655	1
MER67A	94.2886	0.170926	0.549401	0.311113	0.755715	1
L1PA16_5	5151.89	0.161244	0.522268	0.308738	0.757521	1
MER21B	2917.89	0.134742	0.436544	0.308657	0.757582	1
HERV49I	1101.93	0.15174	0.494914	0.306598	0.759149	1
Eutr7	5.69471	-0.194845	0.643278	-0.302894	0.761971	1
UCON42	1.45514	-0.154657	0.512081	-0.302017	0.762639	NA
MER4D	1149.12	0.135071	0.451124	0.29941	0.764627	1
TIGGER1	57351.4	0.1443	0.482168	0.299274	0.764731	1
PrimLTR79	64.3746	0.165125	0.552716	0.298751	0.76513	1
LTR22B1	403.538	0.125076	0.422101	0.296318	0.766987	1
LTR25	360.795	0.132327	0.448369	0.295129	0.767896	1
MST_I	6611.63	0.133661	0.455063	0.293721	0.768971	1
Kanga11a	1.95072	-0.159285	0.544244	-0.292672	0.769773	NA
ZOMBI_B	4039.13	0.140265	0.4793	0.292646	0.769793	1
MER97d	24.1969	-0.178737	0.612612	-0.291763	0.770468	1
MLT1H	113.844	0.154833	0.530738	0.291731	0.770492	1
L1MC5	410.809	0.140029	0.482954	0.289943	0.77186	1
LTR10C	3512.29	-0.146735	0.506767	-0.289551	0.77216	1
Tigger14a	15.4243	-0.185167	0.63969	-0.289463	0.772227	1
LTR1D1	461.516	-0.143983	0.498625	-0.28876	0.772765	1
MER50	1499.26	-0.132092	0.460797	-0.286661	0.774372	1
L1MB1	3233.67	0.143222	0.500461	0.286179	0.774741	1
LTR40A	108.549	0.14627	0.512023	0.285671	0.77513	1
LTR28	566.481	-0.126584	0.4463	-0.283631	0.776693	1
CHARLIE1A	1064.45	0.144418	0.514129	0.280899	0.778788	1
L1PBA1_5	1229.66	0.132684	0.473081	0.280467	0.779119	1
UCON107	48.2407	0.141827	0.506397	0.280071	0.779423	1
UCON98	0.592292	0.104873	0.374512	0.280026	0.779458	NA
L1MB6_5	729.433	0.140361	0.502894	0.279106	0.780164	1
L1MA6	3733.21	0.137094	0.495517	0.276669	0.782034	1
UCON48	0.509432	-0.102948	0.372266	-0.276545	0.782129	NA
CR1_Mam	17.5757	0.15734	0.569302	0.276374	0.782261	1
MER74C	21.1723	0.161171	0.585906	0.27508	0.783255	1
ALU	1.51765e+06	0.123982	0.450716	0.275077	0.783257	1
MER1A	7657.62	0.116183	0.423717	0.2742	0.783931	1
LTR10E	848.671	-0.136012	0.496073	-0.274177	0.783948	1
L1ME3F_3end	121.234	0.153568	0.561579	0.273457	0.784502	1
EutTc1-N1	0.615587	-0.10257	0.375253	-0.273334	0.784596	NA
MER91A	2.45048	0.167488	0.614114	0.272731	0.78506	NA
MER61D	390.228	-0.139406	0.514106	-0.271161	0.786267	1
L2B	127.516	-0.151046	0.55741	-0.270979	0.786408	1
L1PB2c	65704.2	0.139547	0.516997	0.269918	0.787223	1
L1MA5A	3803.38	0.135623	0.502585	0.269851	0.787275	1
MER94	7.26715	-0.173797	0.644316	-0.269739	0.787361	1
MSTC	3637.6	0.118801	0.441783	0.268912	0.787998	1
L1M2A1_5	160.611	0.123921	0.463101	0.267589	0.789016	1
TIGGER5_B	260.615	0.123651	0.462829	0.267164	0.789343	1
CHARLIE6	177.669	0.116306	0.436181	0.266646	0.789742	1
MER11A	7181.87	-0.132045	0.495821	-0.266315	0.789996	1
TIGGER7	2046.82	0.131473	0.494006	0.266136	0.790134	1
LTR48B	352.744	-0.130661	0.490958	-0.266135	0.790135	1
L1MA1	7043.1	0.12993	0.491941	0.264117	0.79169	1
MER21A	1864.05	0.116364	0.440956	0.26389	0.791865	1
LTR65	84.9476	-0.125624	0.47706	-0.26333	0.792297	1
UCON43	0.477648	0.0978489	0.372332	0.2628	0.792705	NA
MARE11	2.7411	0.158424	0.604559	0.262049	0.793284	NA
HUERS-P3	2512.08	0.119918	0.458034	0.26181	0.793468	1
L1MA7	4713.36	0.127345	0.487473	0.261234	0.793912	1
L2D	4.66624	0.168242	0.644304	0.261123	0.793998	NA
MLT1E1A	291.834	0.124299	0.477343	0.260398	0.794557	1
MER61E	272.395	0.126945	0.488262	0.259994	0.794868	1
HERV35I	963.674	-0.141009	0.54337	-0.259509	0.795243	1
MER5A	1222.68	0.113741	0.438795	0.259213	0.795471	1
MER57B2	458.197	-0.132808	0.512873	-0.258949	0.795674	1
MSTB1	4938.03	0.111707	0.432853	0.258071	0.796352	1
LTR43	363.634	0.109598	0.42474	0.258035	0.79638	1
X6a_DNA	1.84269	0.127315	0.494389	0.25752	0.796777	NA
MLT1N2	41.4634	0.148988	0.579946	0.2569	0.797256	1
Tigger16b	1.22633	0.103485	0.404395	0.255902	0.798027	NA
HUERS-P1	2895.32	-0.136723	0.535936	-0.25511	0.798638	1
MER68C	5.09481	0.164181	0.644648	0.254683	0.798968	NA
MER52B	1128.96	0.11813	0.464375	0.254385	0.799198	1
GOLEM_B	3006.88	0.124757	0.491785	0.253681	0.799742	1
MLT1A0	4387.59	0.111635	0.440599	0.253371	0.799982	1
L1PA14	7315.13	0.125235	0.496238	0.25237	0.800755	1
MER41F	206.323	-0.107935	0.428028	-0.252169	0.80091	1
MER50B	480.923	0.112508	0.446682	0.251876	0.801137	1
MER66C	458.645	0.121347	0.483152	0.251157	0.801693	1
EUTREP12	1.85995	0.132411	0.531534	0.249112	0.803274	NA
MADE1	1038.8	0.121694	0.490355	0.248175	0.803999	1
MLT1C	2661.27	0.110179	0.449669	0.245023	0.806439	1
LTR10B	64.5043	-0.129936	0.532712	-0.243913	0.807298	1
LTR16D	5.90855	0.156002	0.643154	0.242558	0.808348	1
LTR1D	781.14	-0.119575	0.494736	-0.241695	0.809017	1
CER	4239.35	-0.127503	0.528533	-0.24124	0.809369	1
LTR5B	4200.51	-0.105181	0.436842	-0.240776	0.809729	1
CHARLIE2A	44.213	-0.139208	0.578333	-0.240706	0.809783	1
SVA_A	50972	-0.104639	0.43554	-0.240251	0.810136	1
Eutr18	0.138715	-0.0886365	0.370647	-0.23914	0.810997	NA
LTR84a	0.138715	-0.0886365	0.370647	-0.23914	0.810997	NA
LTR85c	0.138715	-0.0886365	0.370647	-0.23914	0.810997	NA
LTR90A	0.138715	-0.0886365	0.370647	-0.23914	0.810997	NA
MER47C	0.187201	-0.0886365	0.370647	-0.23914	0.810997	NA
MER91C	0.138715	-0.0886365	0.370647	-0.23914	0.810997	NA
MER94B	0.138715	-0.0886365	0.370647	-0.23914	0.810997	NA
UCON37	0.138715	-0.0886365	0.370647	-0.23914	0.810997	NA
UCON50	0.138715	-0.0886365	0.370647	-0.23914	0.810997	NA
X1_LR	0.138715	-0.0886365	0.370647	-0.23914	0.810997	NA
X11_LINE	0.138715	-0.0886365	0.370647	-0.23914	0.810997	NA
X12_DNA	0.138715	-0.0886365	0.370647	-0.23914	0.810997	NA
X31_DNA	0.138715	-0.0886365	0.370647	-0.23914	0.810997	NA
MER63D	190.658	0.121315	0.508765	0.23845	0.811532	1
MLT1J1	30.1519	-0.132235	0.555543	-0.238029	0.811858	1
MER1B	11065.7	0.103575	0.435953	0.237582	0.812205	1
FORDPREFECT	17.2214	0.146694	0.620414	0.236446	0.813087	1
MER52A	1082.89	0.102895	0.43528	0.236388	0.813132	1
L1MEf_5end	551.99	0.120509	0.509819	0.236376	0.813141	1
MLT1F2	236.732	0.110168	0.466648	0.236083	0.813368	1
MER39B	1643.45	-0.106866	0.452795	-0.236014	0.813422	1
X17_DNA	1.46835	0.11182	0.474304	0.235755	0.813623	NA
MER57B1	959.576	0.103875	0.444727	0.23357	0.815319	1
LTR33A	9.45494	0.149179	0.638931	0.233481	0.815388	1
Charlie27	0.169467	0.0860883	0.370647	0.232265	0.816332	NA
Eutr1	0.13503	0.0860883	0.370647	0.232265	0.816332	NA
LTR81B	0.169467	0.0860883	0.370647	0.232265	0.816332	NA
LTR81C	0.13503	0.0860883	0.370647	0.232265	0.816332	NA
MamGypLTR1d	0.13503	0.0860883	0.370647	0.232265	0.816332	NA
MamGypLTR2	0.169467	0.0860883	0.370647	0.232265	0.816332	NA
SUBTEL2_sat	0.13503	0.0860883	0.370647	0.232265	0.816332	NA
X10b_DNA	0.13503	0.0860883	0.370647	0.232265	0.816332	NA
MER5B	200.675	0.0997502	0.429982	0.231987	0.816548	1
DNA1_Mam	17.2107	0.137941	0.597872	0.23072	0.817532	1
MSTA	17299.4	0.102968	0.447766	0.22996	0.818123	1
MLT1H_I	38.3973	0.127683	0.555498	0.229853	0.818206	1
L1MCC_5	55.2613	0.126891	0.553956	0.229064	0.818819	1
LTR23	320.022	0.106046	0.464954	0.228079	0.819585	1
L1MC2	4466.25	0.111078	0.487218	0.227985	0.819658	1
ZOMBI	4833.68	0.107224	0.471189	0.227561	0.819988	1
LTR82B	4.50116	-0.142379	0.625963	-0.227456	0.820069	NA
LTR2B	1339.06	0.0868809	0.383274	0.226681	0.820672	1
L1PA16	20823.8	0.111893	0.49388	0.226559	0.820766	1
MER91B	0.526134	0.0831642	0.372746	0.223112	0.823448	NA
HERVFH19I	580.845	-0.0977934	0.440564	-0.221973	0.824335	1
L1M6_5end	2.17772	0.127809	0.578929	0.220767	0.825274	NA
L1MD1_5	188.296	0.100932	0.457516	0.22061	0.825396	1
MER84I	53.6355	-0.131068	0.598903	-0.218847	0.826769	1
L1MA5	4428.05	0.109871	0.502917	0.218468	0.827064	1
Eutr8	4.19634	-0.139999	0.642821	-0.217788	0.827594	NA
MER52C	893.447	0.0920817	0.42343	0.217466	0.827845	1
MER70B	65.1852	-0.100294	0.461709	-0.217224	0.828034	1
MER53	455.529	-0.101139	0.466697	-0.216713	0.828432	1
LTR32	568.362	0.102369	0.472882	0.21648	0.828614	1
MER110A	7.87133	0.138513	0.643762	0.215163	0.829641	1
L1ME_ORF2	9616.29	0.111456	0.519183	0.214675	0.830021	1
HERV46I	143.214	-0.119078	0.556289	-0.214057	0.830502	1
MER30	4874.65	0.100128	0.467979	0.213958	0.830579	1
L1ME4A	149.072	-0.120656	0.565144	-0.213496	0.83094	1
LTR43_I	38.4795	-0.111851	0.524602	-0.213212	0.831161	1
HERV19I	1405.6	0.110842	0.524845	0.21119	0.832739	1
L1ME3C_3end	145.041	0.113981	0.540412	0.210916	0.832953	1
MLT2B4	1833.39	0.0963269	0.45689	0.210832	0.833019	1
L1ME5	117.516	0.107651	0.510733	0.210777	0.833061	1
CHARLIE1B	260.346	0.0998322	0.473878	0.210671	0.833144	1
LTR22B	444.597	0.108141	0.513472	0.210607	0.833194	1
MER106	32.8376	0.120113	0.570393	0.21058	0.833215	1
MER104B	6.57219	0.134608	0.64361	0.209145	0.834335	1
MSR1	193.075	-0.0896991	0.429952	-0.208626	0.83474	1
MER2	4181.25	0.100345	0.483524	0.207528	0.835598	1
MER6A	840.221	0.0980056	0.472253	0.207528	0.835598	1
ERVL	1463.6	0.0981031	0.474677	0.206673	0.836265	1
LTR19A	363.814	-0.0916755	0.444593	-0.206201	0.836634	1
LTR43B	29.3452	0.113102	0.552545	0.204693	0.837812	1
LTR16B1	15.5582	-0.12676	0.622031	-0.203785	0.838522	1
L1M2C_5	2237.72	0.108158	0.530804	0.203762	0.83854	1
HUERS-P3B	5390.49	-0.111138	0.546512	-0.203359	0.838854	1
HERVK11I	2937.16	-0.0996313	0.492111	-0.202457	0.839559	1
HERVH48I	1232.51	-0.106597	0.526683	-0.202394	0.839609	1
MER105	69.9772	0.107989	0.535169	0.201785	0.840085	1
X29b_DNA	2.09256	0.11559	0.575129	0.200981	0.840713	NA
Charlie25	19.1682	0.114516	0.573407	0.199711	0.841707	1
MER31A	623.527	0.0866603	0.434111	0.199627	0.841772	1
KANGA2_A	21.1994	0.115157	0.577394	0.199443	0.841916	1
MLT2A1	7534.5	0.0865655	0.43528	0.198873	0.842362	1
MER83AI	49.2211	-0.115307	0.580186	-0.198741	0.842466	1
MER58B	888.017	0.096409	0.485976	0.198382	0.842746	1
UHG	1738.81	-0.105793	0.534517	-0.197922	0.843106	1
X24_DNA	0.734692	-0.0783752	0.396035	-0.1979	0.843123	NA
LTR54	564.647	-0.103091	0.521246	-0.197778	0.843219	1
MIRb	834.649	0.082861	0.419476	0.197534	0.843409	1
MER34C	222.912	-0.0965993	0.489117	-0.197497	0.843438	1
L1PBA_5	8254.36	0.102024	0.517148	0.197281	0.843607	1
Eutr13	2.62774	0.110001	0.56145	0.195922	0.844671	NA
MER57E1	128.048	-0.101319	0.524568	-0.193148	0.846843	1
LTR8A	797.274	-0.089403	0.464108	-0.192634	0.847246	1
MER48	296.457	-0.0964425	0.500737	-0.192601	0.847271	1
MER39	1077.57	0.0885839	0.461364	0.192004	0.847739	1
LTR54B	148.889	-0.0963308	0.502926	-0.191541	0.848102	1
TIGGER5A	1285.35	0.0981877	0.512815	0.191468	0.848159	1
L1PA13_5	1973.91	-0.102877	0.54279	-0.189534	0.849674	1
Tigger3b	6613.86	0.0927697	0.49021	0.189245	0.849901	1
MER57E2	53.2218	0.108813	0.576167	0.188857	0.850205	1
L1MB4	7630.33	0.093421	0.495261	0.18863	0.850383	1
MamGypLTR1b	1.04443	-0.0823873	0.436991	-0.188533	0.850459	NA
LTR56	468.432	0.0941801	0.500923	0.188013	0.850866	1
ZOMBI_C	23.6032	-0.107808	0.5751	-0.18746	0.8513	1
MER51B	936.405	0.0890411	0.480847	0.185176	0.853091	1
L1PA12	7453.19	0.0913227	0.494276	0.184761	0.853417	1
HERV-K14CI	319.062	-0.0926349	0.502225	-0.184449	0.853661	1
L1PB1	14025	0.0900984	0.488703	0.184362	0.853729	1
Eutr6	0.769128	-0.0815444	0.442335	-0.18435	0.853739	NA
UCON106	0.769128	-0.0815444	0.442335	-0.18435	0.853739	NA
MER54A	234.618	0.0809188	0.440739	0.183598	0.854329	1
L1MDA_5	1923.77	0.0982146	0.536605	0.18303	0.854775	1
HERVK11DI	291.908	0.107338	0.586719	0.182947	0.85484	1
MER45B	134.214	-0.0965907	0.530701	-0.182006	0.855578	1
LTR5_Hs	7987.6	0.0680737	0.375101	0.181481	0.85599	1
MSTB	5554.55	0.0816284	0.450719	0.181107	0.856283	1
L1PA5	35302.6	-0.09414	0.520456	-0.18088	0.856462	1
THE1D	14134.2	0.084489	0.470146	0.179708	0.857382	1
L1PA4	39404.1	-0.092123	0.512888	-0.179616	0.857454	1
ALINE	2.96568	-0.111901	0.629467	-0.17777	0.858903	NA
UCON63	1.60088	-0.0916482	0.515644	-0.177736	0.858931	NA
LTR49	767.865	0.0800067	0.451015	0.177393	0.8592	1
LTR22A	388.936	0.083374	0.470303	0.177277	0.859291	1
MER6	1087.76	0.0861989	0.486421	0.17721	0.859343	1
Eutr11	1.25046	-0.0799301	0.451258	-0.177127	0.859408	NA
TIGGER2	8268.37	0.0837536	0.474319	0.176577	0.859841	1
MER5A1	689.051	-0.0816538	0.462873	-0.176406	0.859975	1
MER106B	74.2263	0.0846164	0.481116	0.175875	0.860392	1
MER99	51.4835	-0.10084	0.574411	-0.175553	0.860645	1
MLT2C2	742.706	0.0842842	0.480121	0.175548	0.860649	1
LTR86C	0.793632	0.0780324	0.445025	0.175344	0.860809	NA
LTR18C	113.524	0.0905697	0.519467	0.174351	0.86159	1
L1P4a_5end	1437.61	0.0907516	0.521293	0.17409	0.861795	1
L1MDB_5	244.208	-0.0961137	0.55213	-0.174078	0.861804	1
L1MA4	7722.75	0.0871541	0.501045	0.173945	0.861909	1
MER70_I	72.0243	0.0908253	0.523098	0.17363	0.862157	1
Eutr10	1.71372	0.0976705	0.562543	0.173623	0.862162	NA
MER92C	21.2854	0.102789	0.592492	0.173487	0.862269	1
MER69A	14.5352	0.107395	0.620915	0.172962	0.862682	1
L1PA3	29634.2	-0.0916959	0.533121	-0.171998	0.863439	1
LTR9	829.711	0.0783021	0.456668	0.171464	0.863859	1
MLT1M	8.34766	0.110395	0.644164	0.171377	0.863928	1
MIR	2152.6	0.0780844	0.457561	0.170654	0.864496	1
MER101	238.6	0.0880303	0.516919	0.170298	0.864776	1
TIGGER9	2.17835	-0.102622	0.603189	-0.170133	0.864906	NA
MER4D1	3730.45	0.0798193	0.471093	0.169434	0.865455	1
LTR71A	365.306	0.0768889	0.457085	0.168216	0.866413	1
L1PA7_5	24922.2	0.0813693	0.486862	0.16713	0.867268	1
HERVFH21I	1836.01	0.0689027	0.412777	0.166925	0.867429	1
MER57I	5420.54	-0.0835214	0.502252	-0.166294	0.867926	1
L1M3B_5	24.6015	0.0999265	0.606511	0.164756	0.869136	1
MER104A	4.71017	0.101181	0.623378	0.162311	0.871061	NA
MLT1L	8.12971	-0.104282	0.644729	-0.161746	0.871506	1
CHARLIE5	827.56	0.0749391	0.463725	0.161602	0.871619	1
Helitron3Na_Mam	10.5746	-0.101484	0.629593	-0.16119	0.871943	1
X17_LINE	4.44414	0.089443	0.55843	0.160169	0.872748	NA
LTR33C	10.9841	0.0974373	0.609748	0.159799	0.873039	1
LTR75_1	37.2637	0.0815797	0.510605	0.159771	0.873062	1
MER28	1528.94	0.0760285	0.480681	0.158168	0.874324	1
MER66D	92.7906	0.080454	0.510641	0.157555	0.874807	1
MLT-int	1000.66	0.0777216	0.495523	0.156847	0.875365	1
MARE4	1.04287	-0.0733724	0.477239	-0.153744	0.877812	NA
MER34A	247.431	-0.0763985	0.502627	-0.151998	0.879188	1
TIGGER5_A	416.33	0.0775268	0.514625	0.150647	0.880254	1
LTR38A1	31.227	0.0840282	0.560777	0.149842	0.880889	1
MER116	53.7473	0.0701394	0.471147	0.14887	0.881657	1
L1PB4	5072.37	0.0747477	0.512625	0.145813	0.884069	1
MER67C	212.295	0.0726059	0.498527	0.145641	0.884205	1
HAL1	199.74	0.0722067	0.500117	0.14438	0.885201	1
L1MA9	6475.33	0.0711998	0.494553	0.143968	0.885526	1
ERVL-E	265.636	-0.0722095	0.501961	-0.143855	0.885615	1
MER61C	386.308	-0.0694589	0.484766	-0.143283	0.886067	1
MER77	368.417	-0.0555884	0.392315	-0.141693	0.887322	1
HERVL68	46.9472	0.0686123	0.486261	0.141102	0.887789	1
Tigger16a	1.39954	-0.072405	0.513263	-0.141068	0.887816	NA
L1P_MA2	32836.5	0.0738279	0.523493	0.141029	0.887847	1
L1MB2	7714.9	0.0693735	0.49555	0.139993	0.888666	1
L1M1_5	14360.2	0.0704005	0.505442	0.139285	0.889225	1
L1PA15	10735.2	0.0692115	0.498307	0.138893	0.889535	1
L1MB3	13080.4	0.0638384	0.48118	0.132671	0.894454	1
ERVL-B4	2662.88	-0.0629967	0.477997	-0.131793	0.895148	1
MER107	907.03	0.0583304	0.445341	0.130979	0.895792	1
MER101_I	786.927	0.0628222	0.480465	0.130753	0.895971	1
MER96B	47.7559	-0.0700596	0.538432	-0.130118	0.896473	1
L1MA3	10411.2	0.0650591	0.500272	0.130047	0.896529	1
MER4A	1428.3	0.053939	0.418128	0.129001	0.897357	1
LTR9D	475.695	-0.0604954	0.473263	-0.127826	0.898286	1
LTR16A	12.5805	0.0806873	0.631531	0.127765	0.898335	1
MER92B	50.939	0.0672581	0.52708	0.127605	0.898461	1
L1M4B	3093.27	0.0651251	0.510581	0.127551	0.898504	1
LTR38C	68.6927	-0.0725465	0.569268	-0.127438	0.898594	1
MER5C	88.7241	-0.0683347	0.550372	-0.124161	0.901188	1
LTR45C	297.509	-0.0652884	0.533164	-0.122455	0.902539	1
Charlie21a	0.720642	-0.0478891	0.391751	-0.122244	0.902706	NA
LTR8	3316.35	-0.0528578	0.434346	-0.121695	0.90314	1
UCON89	5.76593	0.0771443	0.643993	0.119791	0.904649	1
L3b_3end	136.014	0.0676612	0.569427	0.118823	0.905415	1
ZAPHOD	112.562	0.0617854	0.522612	0.118224	0.90589	1
RICKSHA	812.76	0.055436	0.478883	0.115761	0.907842	1
Tigger4a	1171.55	0.0594474	0.519616	0.114406	0.908916	1
MLT2B2	872.642	0.052977	0.463544	0.114287	0.90901	1
LTR47B2	135.236	-0.0604604	0.533597	-0.113307	0.909787	1
MER51I	875.266	-0.057732	0.511244	-0.112925	0.91009	1
MLT1H2	93.9536	0.0610422	0.541269	0.112776	0.910208	1
L1ME5_3end	55.5161	0.0638915	0.56721	0.112642	0.910315	1
MSTA1	1074.91	0.0501101	0.448539	0.111719	0.911047	1
L1PA11	10911.7	0.0553947	0.498462	0.111131	0.911512	1
LTR1E	258.128	-0.0487231	0.448182	-0.108713	0.91343	1
EUTREP11	4.47298	0.064297	0.597	0.1077	0.914233	NA
MamSINE1	3.27581	0.0663964	0.622866	0.106598	0.915108	NA
X30_DNA	1.19021	-0.0517976	0.490386	-0.105626	0.915879	NA
LTR11	33.6608	0.0563443	0.541166	0.104117	0.917077	1
LTR14B	1174.82	-0.0448236	0.433108	-0.103493	0.917572	1
HSTC2	33.082	0.0554918	0.54115	0.102544	0.918325	1
THE1B	27018.3	0.0481924	0.470339	0.102463	0.918389	1
KER	0.644463	-0.0384673	0.376305	-0.102224	0.918579	NA
MARE6	0.644463	-0.0384673	0.376305	-0.102224	0.918579	NA
LTR45B	329.378	0.0480523	0.470504	0.102129	0.918654	1
LTR57	401.689	0.0435327	0.429534	0.101349	0.919274	1
MER31_I	278.815	0.0539784	0.532606	0.101348	0.919274	1
MER81	15.6555	0.0589207	0.586222	0.100509	0.91994	1
L1PREC2	62896.1	0.0514033	0.513897	0.100026	0.920323	1
L1MEE_5	15.577	0.0632762	0.642876	0.0984266	0.921594	1
L1HS	142062	-0.0531642	0.545858	-0.0973956	0.922412	1
LTR16D1	3.43365	-0.0596348	0.619269	-0.0962988	0.923283	NA
L4	2.85094	0.0577999	0.602321	0.095962	0.923551	NA
L1PA7	42291	-0.0477459	0.505111	-0.0945257	0.924692	1
MER68B	191.575	0.0455854	0.483353	0.0943107	0.924862	1
MLT2B3	427.724	0.0413633	0.442509	0.0934745	0.925527	1
MER52D	1037.29	0.0418259	0.457121	0.0914987	0.927096	1
MER67B	140.4	0.0453355	0.497158	0.0911894	0.927342	1
THE1A	12667.9	0.0389123	0.427667	0.0909874	0.927503	1
LTR1C3	31.8293	0.0510627	0.563605	0.0906002	0.92781	1
MER6C	73.4506	-0.0516121	0.571125	-0.0903692	0.927994	1
L1PA10	17519.6	0.0404355	0.48038	0.0841741	0.932918	1
ORSL	74.2915	-0.0440381	0.536701	-0.0820534	0.934604	1
MER117	13.302	-0.0509743	0.633424	-0.0804742	0.93586	1
MER21C	1448.28	0.0370469	0.460693	0.0804155	0.935907	1
LTR5A	3224.42	-0.0321475	0.40261	-0.0798476	0.936358	1
LTR2752	425.592	0.0370165	0.463932	0.0797886	0.936405	1
LTR12D	11857.1	-0.0425181	0.537504	-0.0791028	0.936951	1
SATR2	435.536	-0.0438346	0.556895	-0.0787126	0.937261	1
MER34A1	195.076	-0.0407437	0.521212	-0.0781711	0.937692	1
MLT1D	2610.03	0.0368419	0.474761	0.0776011	0.938145	1
L1PA2	15228.9	-0.0420738	0.544212	-0.0773116	0.938376	1
UCON32	1.23947	0.0307782	0.401697	0.0766204	0.938926	NA
L1PA13	14758	0.0368838	0.483004	0.0763632	0.93913	1
L1MA2	9019.36	0.0369847	0.48439	0.076353	0.939138	1
MER89	136.635	-0.0387143	0.523631	-0.0739343	0.941063	1
LTR31	108.4	-0.0389091	0.527385	-0.0737774	0.941187	1
Charlie28	2.87619	0.0433921	0.608043	0.0713636	0.943108	NA
MER50C	50.6998	0.0374825	0.536159	0.0699093	0.944266	1
MER61A	492.248	-0.0376755	0.539324	-0.0698569	0.944308	1
Tigger2b_Pri	1773.26	0.0347246	0.500474	0.0693834	0.944684	1
X18_DNA	2.23283	0.0389942	0.590469	0.0660395	0.947346	NA
LTR59	117.379	-0.0315856	0.483412	-0.0653389	0.947904	1
L1M2A_5	514.685	0.0310666	0.47885	0.0648776	0.948271	1
THE1_I	53494.8	-0.0285972	0.446497	-0.0640478	0.948932	1
LTR64	112.614	0.0334933	0.530493	0.0631361	0.949658	1
LTR70	1157.21	0.0320417	0.513349	0.0624169	0.950231	1
MER83BI	476.416	0.0321484	0.51516	0.0624046	0.950241	1
EUTREP1	4.32949	0.0381483	0.617828	0.0617458	0.950765	NA
L1PREC1	129899	0.0326696	0.530808	0.061547	0.950924	1
LTR47A	482.138	-0.0285983	0.474588	-0.0602593	0.951949	1
HERV57I	134.166	0.0295784	0.501704	0.058956	0.952987	1
MER74A	263.171	0.0285896	0.489349	0.0584239	0.953411	1
LTR78	0.595977	-0.0217355	0.374908	-0.0579756	0.953768	NA
MER41A	6819.94	-0.0258636	0.448286	-0.0576945	0.953992	1
MLT1J2	74.0032	-0.0330606	0.573769	-0.05762	0.954051	1
MLT1F	434.315	-0.026422	0.458754	-0.0575951	0.954071	1
LTR80B	7.31472	0.0355902	0.642338	0.0554072	0.955814	1
L1MB5	5439.39	0.0259488	0.476874	0.0544144	0.956605	1
L1M2_5	2969.93	-0.0291985	0.539054	-0.0541661	0.956803	1
HERVL	25066.2	0.0242645	0.449165	0.0540214	0.956918	1
L1MEA_5	17.2047	0.0337479	0.628698	0.0536791	0.957191	1
LTR86A1	3.86505	0.0325807	0.608874	0.0535098	0.957326	NA
LTR8B	954.737	-0.0237774	0.44644	-0.05326	0.957525	1
L1PA8	23285.1	0.0262881	0.496827	0.052912	0.957802	1
MER57A_I	1973.32	0.0253673	0.502136	0.0505189	0.959709	1
HARLEQUINLTR	2610.22	0.0209868	0.416587	0.0503779	0.959821	1
LTR16	11.0671	0.0309618	0.640493	0.0483406	0.961445	1
MER66A	187.386	-0.0218609	0.467265	-0.0467848	0.962685	1
EuthAT-2B	9.16645	-0.0284708	0.627241	-0.0453905	0.963796	1
MER70A	98.4174	0.0205782	0.463699	0.0443784	0.964603	1
MamRep4096	3.98279	-0.0284241	0.641271	-0.0443247	0.964646	NA
LTR26	303.19	-0.0214125	0.493629	-0.0433777	0.9654	1
LTR19B	345.974	-0.0187903	0.440168	-0.0426889	0.96595	1
CHARLIE7	51.8787	-0.0226215	0.555227	-0.0407427	0.967501	1
L1	236121	-0.0215867	0.537266	-0.0401787	0.967951	1
L1P4b_5end	107.678	-0.019412	0.498089	-0.0389731	0.968912	1
RICKSHA_0	302.795	-0.020622	0.548965	-0.0375653	0.970034	1
HERVE	9348.91	0.0174523	0.467245	0.0373516	0.970205	1
Tigger12A	16.1411	-0.0219409	0.620508	-0.0353595	0.971793	1
Tigger13a	16.423	-0.0201944	0.614162	-0.0328812	0.973769	1
LTR1A2	2038.45	-0.0142389	0.455168	-0.0312827	0.975044	1
LTR16B2	5.48879	0.0195524	0.644167	0.030353	0.975786	NA
MER47B	358.146	0.014399	0.474389	0.0303526	0.975786	1
LTR80A	8.56795	-0.0192831	0.644001	-0.0299426	0.976113	1
L1MA10	935.165	-0.0144178	0.48626	-0.0296503	0.976346	1
LTR13A	1899.17	-0.0117395	0.397601	-0.0295257	0.976445	1
LTR55	46.7406	0.0148205	0.518584	0.0285787	0.977201	1
MLT1G2	66.0698	0.0140525	0.507608	0.0276838	0.977914	1
LTR86A2	1.09323	-0.0113817	0.43627	-0.0260886	0.979187	NA
HERV30I	1072.81	-0.0131971	0.52686	-0.0250486	0.980016	1
Charlie15a	3.01619	-0.0138033	0.604452	-0.0228361	0.981781	NA
LTR13	7508.45	-0.00867527	0.381036	-0.0227676	0.981836	1
MLT1O	13.0284	0.0130225	0.616782	0.0211137	0.983155	1
MER4I	5305.98	-0.00972674	0.464964	-0.0209193	0.98331	1
MERX	1.46963	0.0101488	0.50724	0.0200078	0.984037	NA
MER46C	30.365	-0.0113225	0.574482	-0.0197091	0.984275	1
MER44C	1291.77	0.00947851	0.487118	0.0194583	0.984475	1
MER9	6025.03	-0.00849199	0.446387	-0.0190238	0.984822	1
MamGypLTR1c	0.658602	0.00718441	0.380409	0.018886	0.984932	NA
X2b_DNA	0.658602	0.00718441	0.380409	0.018886	0.984932	NA
LTR46	157.266	-0.00842357	0.448302	-0.01879	0.985009	1
HERVIP10F	2228.68	-0.0096304	0.522683	-0.0184249	0.9853	1
MER4E1	1643.63	-0.00812041	0.484126	-0.0167733	0.986617	1
MER65A	594.849	-0.00739895	0.462063	-0.0160129	0.987224	1
THE1C	18521.1	0.00732439	0.466456	0.0157022	0.987472	1
MER63C	187.874	0.00804777	0.522033	0.0154162	0.9877	1
L1MD2	3716.43	0.00729286	0.473936	0.0153878	0.987723	1
LTR90B	9.50318	0.00935835	0.642342	0.0145691	0.988376	1
L1PA12_5	4528.37	0.00630943	0.461945	0.0136584	0.989103	1
L1M2B_5	433.958	0.00653844	0.521598	0.0125354	0.989998	1
MamGypLTR2c	3.31059	0.00768953	0.619177	0.012419	0.990091	NA
MER65B	60.8957	-0.00636985	0.53166	-0.0119811	0.990441	1
BSRb	5.60926	-0.00665377	0.644044	-0.0103312	0.991757	1
HERV39	16250.7	-0.00420092	0.408052	-0.0102951	0.991786	1
MER66B	339.558	-0.00484529	0.476624	-0.0101659	0.991889	1
LTR24B	272.45	-0.00396258	0.417595	-0.00948905	0.992429	1
LTR10A	635.523	0.00459667	0.496643	0.00925548	0.992615	1
MER41B	4801.44	-0.00380616	0.439238	-0.00866537	0.993086	1
PRIMA41	1356.89	0.0038476	0.476196	0.00807986	0.993553	1
LTR53	122.976	0.00380615	0.479955	0.00793021	0.993673	1
L1PA6	31855.3	-0.00229566	0.519812	-0.00441634	0.996476	1
TIGGER8	2.26089	-0.00243887	0.581673	-0.00419285	0.996655	NA
Charlie13a	5.82698	-0.00209463	0.608271	-0.00344358	0.997252	1
LTR84b	0.308181	-0.00127408	0.370647	-0.00343745	0.997257	NA
MamGypLTR1a	0.273745	-0.00127408	0.370647	-0.00343745	0.997257	NA
UCON46	0.308181	-0.00127408	0.370647	-0.00343745	0.997257	NA
UCON53	0.35042	-0.00127408	0.370647	-0.00343745	0.997257	NA
X7_DNA	0.35042	-0.00127408	0.370647	-0.00343745	0.997257	NA
MamRep137	5.19978	0.00212418	0.628783	0.00337824	0.997305	NA
LTR28B	310.009	-0.00125373	0.456655	-0.00274547	0.997809	1
LTR6B	790.765	-0.00131404	0.485235	-0.00270804	0.997839	1
LTR35A	268.295	0.00108148	0.421856	0.00256363	0.997955	1
MARE1	1.71964	-0.000842358	0.559944	-0.00150436	0.9988	NA
MER119	141.103	-0.000296894	0.55023	-0.000539581	0.999569	1
L1MC1	11953.6	0.000226104	0.486446	0.000464807	0.999629	1
MER69B	34.7558	0.000273168	0.588657	0.000464054	0.99963	1
ALRb	6137.02	1.1594	0.611316	1.89656	NA	NA
BSRd	0	NA	NA	NA	NA	NA
CR1_HS	0	NA	NA	NA	NA	NA
Eutr12	0	NA	NA	NA	NA	NA
Eutr16	0	NA	NA	NA	NA	NA
Eutr17	0	NA	NA	NA	NA	NA
Eutr2	0	NA	NA	NA	NA	NA
Eutr3	0	NA	NA	NA	NA	NA
Eutr4	0	NA	NA	NA	NA	NA
Eutr5	0	NA	NA	NA	NA	NA
Eutr9	0	NA	NA	NA	NA	NA
EUTREP14	0	NA	NA	NA	NA	NA
EUTREP16	0	NA	NA	NA	NA	NA
EUTREP2	0	NA	NA	NA	NA	NA
EUTREP5	0	NA	NA	NA	NA	NA
EUTREP6	0	NA	NA	NA	NA	NA
EUTREP8	0	NA	NA	NA	NA	NA
HERVK13I	542.763	-1.13309	0.604825	-1.87342	NA	NA
HERVR	0	NA	NA	NA	NA	NA
HERVS71	1982.51	-1.04539	0.610486	-1.71238	NA	NA
HSAT6	0	NA	NA	NA	NA	NA
L1M6B_5end	0	NA	NA	NA	NA	NA
LTR12B	4590.95	-1.02024	0.602205	-1.69417	NA	NA
LTR78B	0	NA	NA	NA	NA	NA
LTR81A	0	NA	NA	NA	NA	NA
LTR85b	0	NA	NA	NA	NA	NA
LTR86B1	0	NA	NA	NA	NA	NA
LTR88a	0	NA	NA	NA	NA	NA
LTR88b	0	NA	NA	NA	NA	NA
MamGypLTR3	0	NA	NA	NA	NA	NA
MamRep488	0	NA	NA	NA	NA	NA
MARE5	0	NA	NA	NA	NA	NA
MER35	0	NA	NA	NA	NA	NA
ORSL-2a	0	NA	NA	NA	NA	NA
SAR	61.6315	0.224856	0.644818	0.348712	NA	NA
Tigger10	0	NA	NA	NA	NA	NA
UCON100	0	NA	NA	NA	NA	NA
UCON101	0	NA	NA	NA	NA	NA
UCON103	0	NA	NA	NA	NA	NA
UCON132a	0	NA	NA	NA	NA	NA
UCON132b	0	NA	NA	NA	NA	NA
UCON33	0	NA	NA	NA	NA	NA
UCON34	0	NA	NA	NA	NA	NA
UCON35	0	NA	NA	NA	NA	NA
UCON36	0	NA	NA	NA	NA	NA
UCON39	0	NA	NA	NA	NA	NA
UCON40	0	NA	NA	NA	NA	NA
UCON41	0	NA	NA	NA	NA	NA
UCON49	0	NA	NA	NA	NA	NA
UCON51	0	NA	NA	NA	NA	NA
UCON52	0	NA	NA	NA	NA	NA
UCON54	0	NA	NA	NA	NA	NA
UCON55	0	NA	NA	NA	NA	NA
UCON56	0	NA	NA	NA	NA	NA
UCON57	0	NA	NA	NA	NA	NA
UCON58	0	NA	NA	NA	NA	NA
UCON59	0	NA	NA	NA	NA	NA
UCON60	0	NA	NA	NA	NA	NA
UCON61	0	NA	NA	NA	NA	NA
UCON62	0	NA	NA	NA	NA	NA
UCON64	0	NA	NA	NA	NA	NA
UCON65	0	NA	NA	NA	NA	NA
UCON66	0	NA	NA	NA	NA	NA
UCON67	0	NA	NA	NA	NA	NA
UCON68	0	NA	NA	NA	NA	NA
UCON69	0	NA	NA	NA	NA	NA
UCON71	0	NA	NA	NA	NA	NA
UCON72	0	NA	NA	NA	NA	NA
UCON73	0	NA	NA	NA	NA	NA
UCON75	0	NA	NA	NA	NA	NA
UCON79	0	NA	NA	NA	NA	NA
UCON80	0	NA	NA	NA	NA	NA
UCON83	0	NA	NA	NA	NA	NA
UCON84	0	NA	NA	NA	NA	NA
UCON86	0	NA	NA	NA	NA	NA
UCON87	0	NA	NA	NA	NA	NA
UCON88	0	NA	NA	NA	NA	NA
UCON90	0	NA	NA	NA	NA	NA
UCON91	0	NA	NA	NA	NA	NA
UCON92	0	NA	NA	NA	NA	NA
UCON93	0	NA	NA	NA	NA	NA
UCON94	0	NA	NA	NA	NA	NA
UCON95	0	NA	NA	NA	NA	NA
UCON97	0	NA	NA	NA	NA	NA
UCON99	0	NA	NA	NA	NA	NA
X10a_DNA	0	NA	NA	NA	NA	NA
X13_DNA	0	NA	NA	NA	NA	NA
X15_DNA	0	NA	NA	NA	NA	NA
X15_LINE	0	NA	NA	NA	NA	NA
X19_LINE	0	NA	NA	NA	NA	NA
X20_DNA	0	NA	NA	NA	NA	NA
X21_DNA	0	NA	NA	NA	NA	NA
X22_DNA	0	NA	NA	NA	NA	NA
X23_DNA	0	NA	NA	NA	NA	NA
X24_LINE	0	NA	NA	NA	NA	NA
X25_DNA	0	NA	NA	NA	NA	NA
X2a_DNA	0	NA	NA	NA	NA	NA
X3_LINE	0	NA	NA	NA	NA	NA
X3_LR	0	NA	NA	NA	NA	NA
X4a_DNA	0	NA	NA	NA	NA	NA
X5a_DNA	0	NA	NA	NA	NA	NA
X5b_DNA	0	NA	NA	NA	NA	NA
X6b_DNA	0	NA	NA	NA	NA	NA
X9b_DNA	0	NA	NA	NA	NA	NA
