# Supplementary material for: Repetitive Sequence Transcription in Breast Cancer
Source: Cells. 2022 Aug 14;11(16):2522. doi: 10.3390/cells11162522 (PMC9406339; doi:10.3390/cells11162522)
Supplement: Supplementary file 1 [file cells-11-02522-s001.zip › supplementary/Table_S9_TN_vs_ant.xlsx]

## Sheet: Table S9_TN_vs_ant
GeneID	Base mean	log2(FC)	StdErr	Wald-Stats	P-value	P-adj
chr18:64104090-64423601	829.222	3.55664	0.243254	14.6211	2.06029e-48	1.72743e-43
chr19:35292124-35313804	115.462	3.00828	0.280377	10.7294	7.40781e-27	1.55275e-22
chr19:35292133-35313804	115.462	3.00828	0.280377	10.7294	7.40781e-27	1.55275e-22
chr19:35292160-35313804	115.462	3.00828	0.280377	10.7294	7.40781e-27	1.55275e-22
chr19:35309805-35312009	74.6255	2.78876	0.290148	9.61152	7.14876e-22	1.19876e-17
chr13:42562735-42607174	161.385	2.61074	0.279821	9.33004	1.0583e-20	1.47887e-16
chr13:42574152-42608008	165.814	2.58344	0.279767	9.23424	2.60138e-20	2.72638e-16
chr13:42574154-42608013	165.814	2.58344	0.279767	9.23424	2.60138e-20	2.72638e-16
chr13:42574223-42606918	142.184	2.57523	0.279351	9.2186	3.01014e-20	2.80425e-16
chr13:42566616-42608013	172.464	2.57092	0.280165	9.17644	4.45573e-20	3.73586e-16
chr14:49783813-49796297	16079.8	-2.29127	0.253352	-9.04381	1.51304e-19	1.15327e-15
chr19:35328663-35332931	221.635	2.2539	0.254819	8.84507	9.14689e-19	6.39093e-15
chr14:28830247-28968400	85.864	-2.39472	0.278292	-8.60505	7.62839e-18	4.91996e-14
chr19:35329211-35346929	479.843	2.09292	0.253066	8.27027	1.33653e-16	8.00429e-13
chr20:46008907-46016561	598.483	2.39022	0.290697	8.22236	1.99532e-16	1.06638e-12
chr7:155204146-155205189	55.9019	-2.39336	0.291163	-8.22	2.03498e-16	1.06638e-12
chr19:35329168-35347355	500.414	2.07191	0.255558	8.10738	5.17226e-16	2.31466e-12
chr19:35329175-35347355	500.275	2.07152	0.255564	8.10568	5.24528e-16	2.31466e-12
chr19:35329186-35347355	500.095	2.07165	0.255503	8.10813	5.14045e-16	2.31466e-12
chr18:64213081-64260055	71.3836	2.27708	0.289209	7.87348	3.4491e-15	1.44593e-11
chr19:35332015-35346766	337.435	2.02062	0.260349	7.76117	8.41469e-15	3.35963e-11
chr20:46013501-46022073	121.907	2.11508	0.29163	7.25261	4.08825e-13	1.55807e-09
chr17:34255284-34256816	878.445	-1.71933	0.242031	-7.10377	1.21398e-12	4.42542e-09
chr17:34255284-34257203	940.624	-1.68223	0.240651	-6.99034	2.74219e-12	9.43201e-09
chr4:75081701-75084717	65.4196	2.03058	0.290631	6.98679	2.81237e-12	9.43201e-09
chr10:131092390-131311721	365.335	-1.90057	0.28293	-6.71745	1.84932e-11	5.96363e-08
chr15:83490833-83618739	289.238	1.52843	0.237851	6.42598	1.31019e-10	4.06859e-07
chr8:54616066-54630834	173.192	1.65865	0.271597	6.10702	1.01506e-09	3.03952e-06
chr4:75101476-75101943	18.833	1.7282	0.286601	6.03	1.63962e-09	4.74042e-06
chr15:83447227-83618743	370.257	1.4237	0.236903	6.00963	1.85946e-09	4.99996e-06
chr15:83447386-83618651	369.898	1.42246	0.236863	6.00543	1.90829e-09	4.99996e-06
chr15:83447530-83618739	370.257	1.4237	0.236903	6.00963	1.85946e-09	4.99996e-06
chr19:23919080-23957930	3968.56	1.30544	0.218835	5.96541	2.4402e-09	6.19988e-06
chr4:68901007-68906983	163.254	-1.57628	0.26546	-5.93791	2.88672e-09	7.11866e-06
chr8:74609697-74633320	241.915	-1.6286	0.275821	-5.90455	3.53608e-09	8.47082e-06
chr2:88978467-88979081	87.9681	-1.7119	0.291175	-5.87928	4.12063e-09	9.57575e-06
chr22:26169473-26383589	451.945	1.48242	0.252512	5.87069	4.33995e-09	9.57575e-06
chr22:26169513-26383596	451.945	1.48242	0.252512	5.87069	4.33995e-09	9.57575e-06
chr6:37170202-37175426	958.787	-1.09156	0.187276	-5.8286	5.58934e-09	1.20162e-05
chr3:34159333-34562877	1529.1	1.65819	0.290415	5.70971	1.13169e-08	2.37214e-05
chr8:136780852-136810037	29.2556	-1.66224	0.291536	-5.70167	1.18641e-08	2.42618e-05
chr20:5911429-5925361	64.7733	1.61891	0.285348	5.67344	1.39957e-08	2.79395e-05
chr22:26169574-26380373	395.482	1.43952	0.254661	5.65268	1.57963e-08	3.08005e-05
chr22:26169473-26380471	397.429	1.43577	0.254414	5.64345	1.6668e-08	3.17616e-05
chr22:26169657-26380334	393.808	1.43316	0.254772	5.62526	1.85233e-08	3.45126e-05
chr19:23914918-23944713	2554.77	1.26403	0.225343	5.60937	2.03059e-08	3.70115e-05
chr20:33298712-33307966	35.7465	1.60132	0.286244	5.59425	2.21573e-08	3.95267e-05
chr19:23914876-23945159	2655.53	1.25548	0.227503	5.51852	3.41859e-08	5.97142e-05
chr20:33283134-33309878	107.651	1.52594	0.27799	5.48918	4.03815e-08	6.90969e-05
chr11:102942994-102955734	475.305	1.36111	0.253743	5.36413	8.13386e-08	0.000136395
chr1:219409680-219411941	521.432	1.36097	0.255188	5.33321	9.64941e-08	0.00015265
chr10:52556982-52755409	801.206	1.38788	0.260189	5.33412	9.60097e-08	0.00015265
chr19:39886265-39887292	557.829	1.46011	0.273692	5.33488	9.56099e-08	0.00015265
chr1:151983231-151993824	1833	-0.955076	0.179856	-5.31023	1.09485e-07	0.000169993
chr5:180590102-180591540	4012.67	1.53934	0.290816	5.29318	1.20209e-07	0.00018325
chr11:17430596-17442791	170.39	1.54038	0.291401	5.28612	1.24936e-07	0.000187055
chr19:23949578-23957734	871.721	1.25995	0.23971	5.25612	1.47123e-07	0.000209074
chr8:86098836-86154228	40.3929	1.4929	0.283979	5.25709	1.46353e-07	0.000209074
chr8:86098964-86154225	40.3929	1.4929	0.283979	5.25709	1.46353e-07	0.000209074
chr3:34203243-34268811	403.272	1.49401	0.284946	5.24313	1.57879e-07	0.00022062
chr2:88947300-88947957	6066.62	-1.3305	0.259629	-5.12462	2.98138e-07	0.000409789
chr10:26931205-26942001	141.799	1.18728	0.232042	5.11667	3.10981e-07	0.000420547
chr11:126543946-126610948	518.437	1.26011	0.246843	5.10491	3.30961e-07	0.000440461
chr22:26292250-26380468	157.485	1.35681	0.266376	5.09358	3.51362e-07	0.000460307
chr21:42362281-42366594	402.155	1.48399	0.291825	5.08519	3.67257e-07	0.000473728
chr19:48872391-48876057	2742.67	-1.01212	0.200149	-5.05683	4.2628e-07	0.00054153
chr5:104484203-105392970	1076.93	1.45269	0.288653	5.03265	4.83747e-07	0.000605363
chr19:15912366-15934867	500.23	1.35876	0.272181	4.99214	5.97154e-07	0.00069685
chr2:219289840-219308984	166.781	1.40186	0.280836	4.99173	5.98412e-07	0.00069685
chr7:128791443-128822127	1681.63	1.08629	0.217537	4.99357	5.92737e-07	0.00069685
chr7:128791449-128822128	1681.63	1.08629	0.217537	4.99357	5.92737e-07	0.00069685
chr7:128792044-128822130	1654.83	1.09102	0.218517	4.99287	5.94901e-07	0.00069685
chr7:128792017-128822119	1656.14	1.0904	0.218606	4.98796	6.10214e-07	0.00070086
chr9:72305435-72343210	612.517	-1.20391	0.241666	-4.98172	6.302e-07	0.000714034
chr1:86424085-86456558	1562.73	-1.45155	0.291722	-4.97579	6.49831e-07	0.000726459
chr14:93333218-93707272	1062.97	1.16453	0.23429	4.97046	6.67943e-07	0.000727312
chr6:123804140-124391044	7670.49	1.34026	0.269618	4.97095	6.66244e-07	0.000727312
chr2:176104215-176109754	22.1379	-1.44517	0.29116	-4.9635	6.92329e-07	0.0007442
chr19:15912370-15934410	494.279	1.34655	0.272744	4.93706	7.93096e-07	0.000840879
chr19:15912572-15934835	488.917	1.34527	0.27261	4.9348	8.02328e-07	0.000840879
chr2:219289622-219309498	173.138	1.38039	0.28036	4.92363	8.49549e-07	0.000868653
chr2:219289622-219309573	173.138	1.38039	0.28036	4.92363	8.49549e-07	0.000868653
chr19:6067952-6077119	225.874	-1.26618	0.257665	-4.91405	8.92132e-07	0.00089249
chr6_GL000255v2_alt:3251922-3254808	325.355	1.43392	0.291825	4.91361	8.9415e-07	0.00089249
chr11:102944329-102955705	391.993	1.25029	0.255521	4.8931	9.92594e-07	0.000979094
chr13:26044596-26051031	1281.8	-1.37176	0.28221	-4.8608	1.16913e-06	0.00113982
chr19:15912938-15928111	333.796	1.32752	0.274216	4.84114	1.29099e-06	0.00124416
chr6:24774930-24786095	1798.89	1.02362	0.213292	4.79913	1.59359e-06	0.00150127
chr6:24774937-24786099	1798.89	1.02362	0.213292	4.79913	1.59359e-06	0.00150127
chr19:35330842-35331920	42.0784	1.39782	0.291825	4.78994	1.66833e-06	0.00155421
chr19:53867882-53876428	2588.9	-0.846485	0.177334	-4.77339	1.81155e-06	0.00165095
chr19:53867882-53876437	2589.07	-0.846603	0.177349	-4.77366	1.80909e-06	0.00165095
chr5:36256795-36301900	2220.43	-1.1257	0.236168	-4.76654	1.87413e-06	0.00168962
chr16:76736341-76928169	307.898	-1.38599	0.291605	-4.75297	2.00447e-06	0.00175394
chr19:23914889-23934484	1190.26	1.04106	0.219051	4.75259	2.00823e-06	0.00175394
chr4:158270377-158278601	745.695	0.981383	0.206327	4.75644	1.97039e-06	0.00175394
chr19:53866356-53876428	2674.35	-0.827316	0.174797	-4.733	2.21221e-06	0.00191217
chr2:209771992-209999300	264.955	1.27977	0.271122	4.72026	2.35547e-06	0.00197492
chr2:209772038-209999296	264.955	1.27977	0.271122	4.72026	2.35547e-06	0.00197492
chr6:123804140-124658958	10053.3	1.25629	0.265942	4.72394	2.31321e-06	0.00197492
chr14:28936888-29028763	47.789	-1.37551	0.291665	-4.71607	2.40439e-06	0.00199598
chr2:131529663-131533664	1835.95	1.04325	0.221454	4.71093	2.46593e-06	0.002027
chr19:53869405-53876435	2353.29	-0.845796	0.180056	-4.69742	2.63473e-06	0.00214472
chr8:23841914-23854807	1587.74	-1.35256	0.288469	-4.68876	2.74872e-06	0.002216
chr2:148875249-149026759	1931.82	1.06096	0.226973	4.67438	2.9484e-06	0.00231033
chr5:104773640-104799772	60.9124	1.36122	0.291074	4.67654	2.91759e-06	0.00231033
chr6_GL000251v2_alt:3471050-3474580	883.849	1.35366	0.289495	4.67593	2.92619e-06	0.00231033
chr6:110424730-110474978	67.5298	1.31149	0.280784	4.6708	3.00026e-06	0.0023292
chr19:23914909-23935474	1245.85	1.01706	0.218511	4.65453	3.24727e-06	0.00247512
chr6:110424686-110476641	70.0498	1.31314	0.282017	4.65624	3.22035e-06	0.00247512
chr19:5994501-6110532	4056.71	-1.06929	0.230056	-4.64797	3.35224e-06	0.00253212
chr4:74993876-75034824	1897.96	0.946182	0.203687	4.64526	3.3964e-06	0.00254257
chr1:219435151-219442642	751.495	1.04948	0.226199	4.63962	3.49045e-06	0.00256713
chr20:52620837-52650431	356.6	1.10706	0.238532	4.64115	3.46482e-06	0.00256713
chr8:23843913-23854311	937.235	-1.33316	0.28767	-4.63434	3.58085e-06	0.00261072
chr2:148947899-149023510	1062.59	1.08421	0.234246	4.62852	3.68282e-06	0.00266192
chr18:58481246-58628957	293.399	1.23142	0.266457	4.62145	3.81069e-06	0.0027308
chr20:54153448-54173973	198.988	1.343	0.290881	4.61702	3.89296e-06	0.00276611
chr14:105864586-105864635	810.999	-1.19801	0.259729	-4.61254	3.97778e-06	0.00277927
chr17:19190029-19190245	25715.6	1.34378	0.291229	4.61417	3.94669e-06	0.00277927
chr6:110425355-110476641	62.1689	1.30687	0.283638	4.60752	4.07497e-06	0.00282365
chr11:17392884-17476845	1128.02	1.33609	0.291069	4.59027	4.42671e-06	0.0029625
chr11:17392884-17476902	1128.02	1.33609	0.291069	4.59027	4.42671e-06	0.0029625
chr19:5993163-6110534	4192.99	-1.05243	0.229045	-4.59486	4.33049e-06	0.0029625
chr20:54153961-54173649	191.625	1.33433	0.290761	4.58908	4.45202e-06	0.0029625
chr5:172325180-172454358	19918.8	0.902731	0.196588	4.592	4.39009e-06	0.0029625
chr5:172333498-172454523	19810.3	0.901704	0.196746	4.58309	4.58144e-06	0.00302462
chr2:130693734-130702473	234.017	1.2908	0.281816	4.58029	4.64338e-06	0.00304156
chr19:23914875-23923893	513.058	0.999052	0.218362	4.57521	4.7574e-06	0.00309209
chr2:38067508-38076181	3965.16	0.915016	0.200994	4.55245	5.3025e-06	0.00341987
chr6:123804140-124825657	11725	1.17421	0.259248	4.52928	5.91848e-06	0.00378801
chr19:11089462-11131484	1887.11	-1.00939	0.223382	-4.51865	6.22344e-06	0.00392329
chr2:148935054-149026759	1673.63	1.08567	0.240242	4.51907	6.21123e-06	0.00392329
chr1:192809040-192812273	2911.51	-1.12432	0.249557	-4.50528	6.62869e-06	0.00411686
chr19:11089461-11131525	1894.03	-1.00819	0.223721	-4.50647	6.59149e-06	0.00411686
chr6:123804200-124818472	11598.9	1.16943	0.260049	4.49697	6.89278e-06	0.00422999
chr7:128814648-128821885	549.954	1.05067	0.23367	4.49639	6.91174e-06	0.00422999
chr6_GL000252v2_alt:4312692-4317164	2833	1.21508	0.270831	4.48649	7.2405e-06	0.00439908
chr17:19112420-19112636	16037.6	1.30871	0.291816	4.48472	7.30107e-06	0.00440397
chr19:11089462-11131538	1902.2	-1.00485	0.224179	-4.48235	7.38256e-06	0.00442131
chr12:52058749-52059503	1003.13	-1.29907	0.290095	-4.47807	7.53196e-06	0.00447879
chr2:176107285-176109994	18.9038	-1.28486	0.289017	-4.44563	8.76356e-06	0.00517445
chr19:11089477-11131812	2018.57	-1.00426	0.22651	-4.43362	9.2665e-06	0.00543315
chr3:146909684-147370656	187.333	1.21532	0.274671	4.42465	9.6601e-06	0.00562459
chr13:25567132-25927283	855.328	-1.25629	0.284173	-4.42086	9.83082e-06	0.00564558
chr19:11089462-11131610	1946.58	-0.995269	0.22506	-4.42223	9.76872e-06	0.00564558
chr2:148947942-149026759	1598.21	1.07143	0.244342	4.38495	1.16014e-05	0.00661708
chr1:23870526-23959059	122.404	1.14756	0.263109	4.36155	1.29144e-05	0.00726708
chr18:46962767-46964644	148.336	1.08786	0.249398	4.36193	1.2892e-05	0.00726708
chr6_GL000254v2_alt:3374765-3378295	828.247	1.14386	0.262439	4.35857	1.30915e-05	0.00731764
chr15:62163534-62165283	123.421	-1.24615	0.286607	-4.34794	1.37424e-05	0.0076306
chr19:11089361-11132163	2089.45	-0.997093	0.229465	-4.3453	1.39088e-05	0.00767215
chr6_GL000255v2_alt:3255963-3259493	337.222	1.24308	0.28647	4.33931	1.42929e-05	0.0078325
chr1:192809038-192810899	1018.92	-1.12829	0.260327	-4.33412	1.46343e-05	0.00796751
chr5:120245447-120333502	213.404	1.25976	0.291689	4.31887	1.56833e-05	0.00848355
chr11:126430941-127000810	1370.65	0.846532	0.196647	4.30483	1.67113e-05	0.00892446
chrX:2691360-2692250	164.737	1.0968	0.254768	4.30509	1.66919e-05	0.00892446
chr19:53869438-53874619	1479.42	-0.851589	0.19792	-4.30268	1.68741e-05	0.00895439
chr14_GL000194v1_random:53589-56132	399.248	-1.2314	0.287237	-4.28707	1.81044e-05	0.00954685
chr6_GL000256v2_alt:3301164-3304710	1413.49	1.18153	0.276046	4.28019	1.86738e-05	0.00978552
chr1:151982914-151994390	2972.87	-0.835937	0.196246	-4.25963	2.04766e-05	0.0106636
chr11:126423494-127000520	1420.99	0.832495	0.195918	4.24921	2.14527e-05	0.011103
chr14:94561090-94569902	45.3907	1.15812	0.273329	4.23709	2.26437e-05	0.0113284
chr14:94561441-94569913	45.3907	1.15812	0.273329	4.23709	2.26437e-05	0.0113284
chr14:94561446-94569870	45.3907	1.15812	0.273329	4.23709	2.26437e-05	0.0113284
chr14:95711746-95755667	23.381	1.21378	0.286592	4.23521	2.28341e-05	0.0113284
chr14:95711756-95755578	23.381	1.21378	0.286592	4.23521	2.28341e-05	0.0113284
chr6:31982372-31984416	1326.91	1.22403	0.288902	4.23683	2.26694e-05	0.0113284
chr6:123823239-123829285	121.775	1.22148	0.288201	4.23828	2.25237e-05	0.0113284
chr8:49909788-50792829	317.12	1.19719	0.282837	4.23278	2.30823e-05	0.0113842
chr8:50394212-50792865	95.9117	1.2171	0.287763	4.22953	2.34182e-05	0.0114302
chrX:28789343-29955820	6094.61	1.09289	0.258413	4.22924	2.34482e-05	0.0114302
chr22:22030933-22031472	154.264	-1.20655	0.286033	-4.2182	2.46261e-05	0.011935
chr11:126423358-127000759	1425.17	0.827852	0.19635	4.21621	2.48444e-05	0.0119716
chr15:74719541-74725536	21.9265	1.17864	0.279914	4.21072	2.54556e-05	0.0119952
chr15:74719541-74725610	21.9265	1.17864	0.279914	4.21072	2.54556e-05	0.0119952
chr3:149377777-149386583	476.645	-0.950317	0.225532	-4.21368	2.51247e-05	0.0119952
chr5:36249332-36301900	2863.96	-1.03173	0.24503	-4.21063	2.54657e-05	0.0119952
chr8:49911672-50794118	315.084	1.18822	0.282976	4.19902	2.68073e-05	0.0125566
chr8:49912036-50792867	313.462	1.18707	0.282871	4.19649	2.71082e-05	0.012627
chr22:29480229-29491390	113.713	1.10225	0.262816	4.194	2.74076e-05	0.0126959
chr1:158197921-158203877	43.9329	1.1972	0.285751	4.18965	2.79383e-05	0.0128182
chr11:65879808-65883741	205.954	-1.13459	0.270908	-4.1881	2.81303e-05	0.0128182
chr11:65879850-65883741	205.954	-1.13459	0.270908	-4.1881	2.81303e-05	0.0128182
chr1:151982917-151992578	2874.12	-0.830535	0.198784	-4.17807	2.93995e-05	0.0133242
chr13:25468974-26020241	1214.22	-1.17606	0.28188	-4.17219	3.01682e-05	0.013599
chr1:182598622-182604408	410.29	-1.0436	0.250822	-4.16073	3.17234e-05	0.0142236
chr12:102402246-102415746	1213.62	0.976385	0.235597	4.1443	3.40851e-05	0.0149776
chr2:131527879-131533666	2499.88	0.961139	0.231915	4.14437	3.40754e-05	0.0149776
chr6:31982023-32002681	8062.65	1.16779	0.281759	4.14463	3.40362e-05	0.0149776
chr6:31982067-32002672	8061.97	1.16767	0.281768	4.14407	3.41195e-05	0.0149776
chr1:158179946-158184896	192.357	1.02846	0.248451	4.1395	3.48066e-05	0.0151208
chr2:131527832-131533666	2501.15	0.960748	0.232071	4.13989	3.47476e-05	0.0151208
chr15:26971392-27481337	2064.86	1.01205	0.244621	4.13724	3.51506e-05	0.0151537
chr20:54154369-54157298	58.3482	1.19768	0.289531	4.13661	3.52467e-05	0.0151537
chr5:36248433-36301902	2948.87	-1.01335	0.245039	-4.13546	3.54243e-05	0.0151537
chrX:28587398-29956723	6963.36	1.06862	0.258762	4.12975	3.63154e-05	0.015456
chr14:22547505-22552154	483.23	-0.995244	0.24126	-4.1252	3.70415e-05	0.0156589
chr19:55138004-55149206	80.1066	1.17098	0.283989	4.12332	3.73452e-05	0.0156589
chr3:149378218-149386581	390.321	-1.02419	0.248393	-4.12327	3.73524e-05	0.0156589
chr13:25372070-26025851	1337.03	-1.15217	0.279511	-4.12209	3.7545e-05	0.0156613
chr7:71132168-71713599	3003.08	1.12872	0.274007	4.1193	3.80017e-05	0.0157734
chr13:35697726-35699256	57.8676	1.19484	0.290787	4.10899	3.97397e-05	0.0164135
chr11:33542330-33674102	1588.52	0.938437	0.228479	4.10733	4.00262e-05	0.0164508
chr1:173609560-173669862	205.573	0.992585	0.24185	4.10414	4.0582e-05	0.0165978
chr11:33542274-33674102	1589.49	0.937744	0.228657	4.1011	4.11192e-05	0.0167359
chr3:62950470-63125062	106.012	1.13491	0.277366	4.09173	4.28161e-05	0.0173424
chr14:93430875-93707876	521.215	1.10789	0.271844	4.07546	4.59241e-05	0.0185118
chr12:52022831-52059049	5316.93	-1.17422	0.288953	-4.0637	4.83019e-05	0.0193771
chr19:40890825-40900508	122.417	1.13866	0.280494	4.0595	4.91782e-05	0.0194495
chr6_GL000255v2_alt:3237994-3258653	3712.23	1.16532	0.287045	4.0597	4.91361e-05	0.0194495
chr6_GL000255v2_alt:3238038-3258643	3712.23	1.16532	0.287045	4.0597	4.91361e-05	0.0194495
chr15:26971281-27533227	2168.2	1.00107	0.246878	4.05492	5.01504e-05	0.0197409
chr6:35573584-35728583	5329.96	1.1333	0.279911	4.04877	5.1488e-05	0.0201727
chr4:15703095-15732787	541.685	-0.880406	0.217675	-4.04459	5.24145e-05	0.0204402
chr6:35573584-35688915	5258.6	1.13108	0.280255	4.03588	5.43979e-05	0.0209308
chr6:35573589-35688937	5258.6	1.13108	0.280255	4.03588	5.43979e-05	0.0209308
chr6_GL000256v2_alt:3333918-3337448	2512.71	1.12327	0.278328	4.03578	5.44215e-05	0.0209308
chr12:13196722-13215281	7597.27	-0.98036	0.243601	-4.02445	5.71081e-05	0.0218638
chr1:17249097-17284233	130.795	1.09202	0.272408	4.00876	6.10376e-05	0.023262
chr20:54154712-54171953	138.149	1.16796	0.291684	4.00418	6.22338e-05	0.023387
chr22:26347714-26380559	69.1119	1.13547	0.283525	4.00482	6.20655e-05	0.023387
chr8:40530589-40897833	1184.57	1.00788	0.251807	4.0026	6.26504e-05	0.023387
chr8:40530593-40897825	1184.57	1.00788	0.251807	4.0026	6.26504e-05	0.023387
chr8:54558759-54561907	43.8072	1.13496	0.283585	4.00218	6.27602e-05	0.023387
chr14:93431029-93706904	516.339	1.0934	0.27333	4.00029	6.32644e-05	0.0234705
chr17:70051276-70068095	229.464	-1.145	0.286565	-3.99561	6.45269e-05	0.0235226
chr2:131288752-131299819	739.814	1.14533	0.286645	3.99563	6.4523e-05	0.0235226
chr6_GL000256v2_alt:3283212-3303870	8176.86	1.07645	0.269279	3.99752	6.40098e-05	0.0235226
chr6_GL000256v2_alt:3283256-3303860	8174.34	1.0764	0.269307	3.99694	6.4167e-05	0.0235226
chr14:93430336-93706904	517.75	1.09205	0.273473	3.99328	6.51649e-05	0.0236523
chr8:30995804-31033715	969.747	0.882682	0.221525	3.98457	6.76036e-05	0.0244317
chr16:76634997-76658478	17.586	-1.12208	0.281979	-3.9793	6.91171e-05	0.0248715
chr11:33542330-33599494	642.118	0.936113	0.235412	3.97648	6.99424e-05	0.0250609
chr2:88992408-88992931	285.181	-1.15825	0.291824	-3.96901	7.21704e-05	0.0257492
chr12:13196725-13215395	7798.96	-0.960156	0.242158	-3.965	7.33946e-05	0.0258559
chr14:105865406-105865458	113.492	-1.13213	0.285506	-3.96534	7.329e-05	0.0258559
chr8:103819553-103885808	54.5436	1.14439	0.288541	3.96613	7.30483e-05	0.0258559
chr4:154562955-154571086	12.4495	1.05723	0.266939	3.96058	7.47693e-05	0.0260123
chr4:154563025-154570721	12.4495	1.05723	0.266939	3.96058	7.47693e-05	0.0260123
chr4:154563037-154570799	12.4495	1.05723	0.266939	3.96058	7.47693e-05	0.0260123
chr16:27790893-27888157	67.4512	1.13511	0.287206	3.95226	7.74179e-05	0.0266026
chr6_GL000254v2_alt:3356797-3377455	5272.21	1.12134	0.283605	3.95387	7.68961e-05	0.0266026
chr6_GL000254v2_alt:3356841-3377445	5270.7	1.1212	0.283631	3.95303	7.71688e-05	0.0266026
chr5:120345906-120404837	144.806	1.09426	0.277269	3.94656	7.92806e-05	0.0271314
chr10:27258761-27288824	151.677	1.14833	0.291085	3.94501	7.97981e-05	0.027168
chr2:127620025-127637726	413.147	-0.882519	0.223746	-3.94429	8.00355e-05	0.027168
chr19:23914881-23921541	382.331	0.931099	0.236347	3.93954	8.16372e-05	0.0276
chr16:77862747-77882408	65.8659	1.14221	0.291084	3.92399	8.7093e-05	0.02902
chr18:71519961-71578956	64.7427	1.14133	0.290924	3.92311	8.74143e-05	0.02902
chr5:147472631-147509535	3164.12	-1.04287	0.265857	-3.92268	8.7568e-05	0.02902
chr8:52110838-52409743	426.284	1.04261	0.265592	3.92562	8.6507e-05	0.02902
chr8:103500886-104251820	1237.95	1.08113	0.275527	3.92386	8.7142e-05	0.02902
chr6:165754188-165775780	147.393	1.13764	0.290232	3.91976	8.86358e-05	0.0292582
chr6:35575398-35688915	4560.33	1.10243	0.282976	3.89585	9.78543e-05	0.0321745
chr6:43172389-43179426	1898.49	-0.818186	0.210142	-3.89349	9.88108e-05	0.0323621
chr8:92765701-92776451	83.9488	1.1162	0.287198	3.88653	0.000101689	0.033175
chr7:6016876-6017011	129.594	1.12749	0.290304	3.88382	0.000102827	0.0334163
chr10:26943322-26944418	36.3046	1.09415	0.282152	3.87786	0.000105381	0.0335325
chr14:93939334-93976730	424.608	-0.975765	0.251419	-3.88103	0.000104013	0.0335325
chr2:38070481-38076076	2274.71	0.828614	0.213704	3.87739	0.000105584	0.0335325
chr3:127480689-127536812	31.203	1.08963	0.281009	3.87755	0.000105515	0.0335325
chr4:15702949-15732173	521.796	-0.852826	0.219876	-3.87866	0.000105033	0.0335325
chr8:74199395-74208441	45.0886	1.08615	0.280088	3.87789	0.000105365	0.0335325
chr15:57300364-57307761	491.104	0.809937	0.209078	3.87385	0.000107127	0.0338943
chr6_GL000256v2_alt:3315950-3336608	7183.04	1.06305	0.274823	3.86812	0.000109676	0.0344408
chr6_GL000256v2_alt:3316034-3336590	7179.8	1.06326	0.274839	3.86866	0.000109435	0.0344408
chr10:6779597-6842906	251.656	1.02888	0.266197	3.8651	0.000111042	0.0346805
chr12:13196725-13214872	6561.51	-0.994749	0.2574	-3.86461	0.000111267	0.0346805
chr16:11741909-11744505	210.74	-0.995909	0.258401	-3.85412	0.000116145	0.0359339
chr16:11741909-11744506	210.74	-0.995909	0.258401	-3.85412	0.000116145	0.0359339
chr7:71283995-71713600	1991.7	1.06226	0.275844	3.85095	0.000117659	0.0360037
chr9:136977503-136981741	1719.12	1.01425	0.263263	3.8526	0.00011687	0.0360037
chr9:136977504-136981738	1718.94	1.01401	0.263281	3.85144	0.000117426	0.0360037
chr5:147401759-147401996	29.3774	-1.12256	0.291805	-3.84694	0.000119604	0.0364656
chr4:48986638-49062076	94.3643	1.11191	0.29025	3.83089	0.000127683	0.0387879
chr12:102855278-102917219	219.418	1.06843	0.27897	3.82991	0.000128192	0.0387932
chr15:55289887-55319110	1916.66	0.917597	0.23972	3.82778	0.000129305	0.0387932
chr16:55656643-55706192	209.523	-1.0107	0.264006	-3.82832	0.00012902	0.0387932
chr4:48089384-48134229	614.262	0.80107	0.209304	3.82731	0.000129551	0.0387932
chr12:102402327-102480638	7929.53	0.853188	0.223693	3.81409	0.000136684	0.0407833
chr14:93934165-93957421	342.491	-0.947165	0.248518	-3.81126	0.00013826	0.0411075
chr12:20014779-20098868	494.644	0.914821	0.240355	3.80612	0.000141163	0.041675
chr7:139523855-139544984	62.2504	1.09259	0.287035	3.80647	0.000140964	0.041675
chr1:55040221-55063439	43.0874	1.10429	0.290362	3.80315	0.00014287	0.0420307
chr2:490943-492655	29.6275	-1.09696	0.288611	-3.80083	0.000144215	0.0422781
chr10:31318451-31319881	298.01	-0.816218	0.21496	-3.79706	0.000146421	0.0424794
chr4:48986246-49062079	95.6765	1.10226	0.290229	3.7979	0.000145929	0.0424794
chr8:73066531-73124088	4392.98	1.00506	0.264634	3.79793	0.00014591	0.0424794
chr1:55039547-55064852	69.2575	1.09741	0.289379	3.7923	0.000149259	0.0428577
chr7:117479962-117668661	296.776	1.10642	0.291696	3.79305	0.00014881	0.0428577
chr7:117479962-117668665	296.776	1.10642	0.291696	3.79305	0.00014881	0.0428577
chr6:35580556-35688942	4123.22	1.08055	0.285214	3.78856	0.00015152	0.0433586
chr12:102395866-102480600	15427.3	0.886408	0.234465	3.78055	0.000156481	0.0443242
chr12:102395873-102480645	15427.5	0.886385	0.234458	3.78057	0.000156467	0.0443242
chr6:110442400-110476613	40.2925	1.1003	0.291001	3.78109	0.000156145	0.0443242
chr6_GL000253v2_alt:2946887-2949362	739.095	-0.856192	0.226752	-3.7759	0.000159434	0.0450087
chr6_GL000256v2_alt:3297139-3300025	826.083	1.09068	0.28893	3.7749	0.00016007	0.0450367
chr15:98046666-98293177	118.648	1.09699	0.291408	3.76444	0.000166924	0.046808
chr12:13196785-13214800	6176.63	-0.993361	0.264157	-3.76049	0.00016958	0.0473942
chr1:85580760-85583962	4468.2	-1.09531	0.291565	-3.75665	0.000172205	0.0475762
chr15:81660481-81798124	3385.07	-1.09452	0.291211	-3.75849	0.000170939	0.0475762
chr2:51032600-52407917	4660.87	1.01543	0.270225	3.75771	0.000171476	0.0475762
chr2:127559690-127637728	445.594	-0.836412	0.222674	-3.75622	0.000172501	0.0475762
chr14:105769101-105771405	2628.79	-0.979323	0.260897	-3.75368	0.000174255	0.0479024
chr7:117604790-117647415	53.8227	1.05673	0.281857	3.74918	0.000177413	0.0486112
chr8:85463851-85481493	2057.49	1.08562	0.290377	3.73864	0.000185017	0.0505295
chr12:102417490-102480563	6776.15	0.832188	0.222693	3.73692	0.000186286	0.0507109
chr1:109828354-109871436	622.25	1.07063	0.287163	3.72831	0.000192769	0.0521131
chr14:56813270-57152177	179.226	1.0794	0.28957	3.72761	0.000193301	0.0521131
chr6_GL000251v2_alt:4481012-4485484	1780.11	1.00606	0.269888	3.72769	0.000193244	0.0521131
chr12:102402458-102478651	7015.15	0.84315	0.226562	3.7215	0.000198042	0.0529799
chr14:93934152-93976791	471.949	-0.950598	0.255434	-3.7215	0.000198045	0.0529799
chrX:33726507-33942280	894.265	-1.073	0.28836	-3.72103	0.000198412	0.0529799
chr1:23870525-23913362	104.38	1.06956	0.287721	3.71737	0.000201311	0.0532452
chr1:89053299-89055341	1078.58	-0.871363	0.234325	-3.71861	0.00020032	0.0532452
chr2:219290051-219296758	44.3112	1.03925	0.279541	3.7177	0.000201048	0.0532452
chr2:188974319-189012746	179628	1.07501	0.289452	3.71396	0.000204043	0.0536328
chr2:188974372-189012746	179627	1.07501	0.289452	3.71394	0.000204056	0.0536328
chr11:126549283-127003460	954.677	0.783328	0.210983	3.71275	0.000205022	0.0537182
chr22:41976989-41994811	198.943	0.946644	0.255109	3.71075	0.000206646	0.053975
chr3:149384178-149385800	103.908	-1.02861	0.277354	-3.70866	0.000208359	0.0541193
chr8:125433545-125437191	1332.66	-0.709721	0.191377	-3.7085	0.000208489	0.0541193
chr2:127535801-127637728	450.713	-0.818704	0.220943	-3.7055	0.000210971	0.0545946
chr6:152380545-152381564	339.435	-0.808336	0.218235	-3.70397	0.000212249	0.0547564
chr15:81633886-81642190	237.218	-1.06847	0.288567	-3.70267	0.000213344	0.05487
chr4:47595720-47837949	2372.47	1.07932	0.29175	3.69947	0.000216053	0.0553967
chr4:47595659-47838072	2384.48	1.07878	0.291737	3.69777	0.000217501	0.055598
chr1:86448133-86453602	225.472	-1.04839	0.283677	-3.69572	0.000219261	0.0558775
chr12:102838320-102917254	273.551	1.02403	0.277423	3.69122	0.000223182	0.0561479
chr15:32717269-32719007	65.9589	-1.00274	0.271627	-3.69159	0.000222857	0.0561479
chr6_GL000254v2_alt:3370728-3373610	737.103	1.07586	0.29149	3.69091	0.000223452	0.0561479
chr7:22727239-22729815	103.938	-1.06709	0.289128	-3.69071	0.000223629	0.0561479
chr8:73083786-73085879	253.232	1.00889	0.273369	3.6906	0.000223729	0.0561479
chrX:129739021-129769538	121.235	0.931255	0.252379	3.6899	0.00022434	0.0561479
chr12:102836884-102917603	277.948	1.02214	0.277431	3.6843	0.000229328	0.0572255
chr8:103819271-104256094	873.582	1.00524	0.272981	3.68245	0.000231004	0.0574728
chr1:55823806-55868248	394.08	0.912667	0.248052	3.67933	0.000233845	0.0576663
chr6_GL000252v2_alt:3262536-3276826	3613.39	1.07382	0.291817	3.67978	0.000233439	0.0576663
chr6_GL000252v2_alt:3262620-3276808	3613.39	1.07382	0.291817	3.67978	0.000233439	0.0576663
chr6:31982880-31984398	821.898	1.07128	0.29125	3.67822	0.000234868	0.0577486
chr6:159169396-159272105	733.592	0.991322	0.269778	3.67459	0.000238235	0.0582348
chr6:159169396-159272109	733.592	0.991322	0.269778	3.67459	0.000238235	0.0582348
chr1:28507365-28507571	15653.9	1.0643	0.290402	3.66491	0.000247426	0.0599438
chr19:6952499-6990846	204.844	0.950711	0.259383	3.66528	0.000247068	0.0599438
chr22:37339582-37385283	38.6716	1.05925	0.289196	3.66276	0.000249516	0.0599438
chr8:92699741-92758542	274.416	1.04755	0.285944	3.66348	0.00024881	0.0599438
chr8:92699749-92765578	324.406	1.04316	0.284746	3.66348	0.000248815	0.0599438
chr9:34958323-34982544	135.101	-0.902862	0.246466	-3.66323	0.000249053	0.0599438
chr8:40808522-40884944	175.204	0.989399	0.270338	3.65986	0.000252352	0.060452
chr5:140332842-140346631	821.56	-0.938306	0.256429	-3.65913	0.000253076	0.0604527
chr7:29806485-29906175	539.878	-0.809995	0.221575	-3.65562	0.000256561	0.0611112
chr16:55656617-55705648	202.069	-0.988622	0.270563	-3.65394	0.000258245	0.0612318
chr5:140333215-140346603	781.454	-0.93909	0.257027	-3.65366	0.000258528	0.0612318
chr9:136978842-136979548	559.441	1.02472	0.280566	3.65234	0.000259863	0.0613746
chr16:55656109-55703750	174.69	-0.990412	0.271575	-3.64692	0.000265405	0.0625074
chr8:98944658-98951762	528.827	-0.889301	0.243924	-3.64581	0.000266554	0.062602
chr10:31318229-31320447	383.821	-0.79417	0.217885	-3.64491	0.000267487	0.0626457
chr6_GL000251v2_alt:3459450-3473740	1565.27	1.06145	0.291372	3.64293	0.000269557	0.0627798
chr6_GL000251v2_alt:3459494-3473730	1565.27	1.06145	0.291372	3.64293	0.000269557	0.0627798
chr6_GL000251v2_alt:3461507-3473722	1564.9	1.06121	0.291389	3.64189	0.000270639	0.0628571
chr10:48156557-48274870	1497.45	0.945044	0.259787	3.63776	0.000275021	0.063523
chr10:48156558-48274898	1497.45	0.945044	0.259787	3.63776	0.000275021	0.063523
chr7:22727146-22729803	104.225	-1.0513	0.289259	-3.63445	0.000278574	0.0641668
chr2:127186409-127220078	227.396	1.00684	0.2771	3.63348	0.000279624	0.0642324
chr5:176810476-176880895	74.2872	0.952197	0.262118	3.63271	0.000280465	0.0642495
chr7:35202429-35254147	36.4989	1.05634	0.290874	3.6316	0.000281665	0.0643486
chr16:55656439-55703788	173.798	-0.986693	0.271891	-3.62901	0.000284515	0.0646473
chr8:74599865-74758352	3332.14	-1.02287	0.281806	-3.62967	0.000283778	0.0646473
chr14:106556937-106557477	161.118	-1.03062	0.284329	-3.62475	0.000289239	0.0653008
chr8:103819259-104251859	849.899	0.99773	0.275288	3.62432	0.000289727	0.0653008
chrX:24561841-24647236	248.844	0.978203	0.269871	3.62471	0.000289282	0.0653008
chr16:67389808-67393535	563.035	-0.863031	0.238199	-3.62315	0.000291032	0.065419
chr12:27958419-27972705	2119.39	1.05007	0.290037	3.62048	0.000294061	0.0655404
chr19:40924218-40950660	355.001	1.04814	0.289399	3.62179	0.000292576	0.0655404
chr4:48066392-48134256	807.47	0.736856	0.203556	3.61992	0.000294699	0.0655404
chrX:24561841-24647158	248.705	0.977123	0.269924	3.62	0.000294605	0.0655404
chr16:67389824-67393518	562.732	-0.862053	0.238229	-3.61859	0.000296215	0.0656166
chr4:47595481-47790260	2122.32	1.05567	0.291762	3.61825	0.000296607	0.0656166
chr19:14381155-14408275	1269.6	-0.679756	0.187946	-3.61677	0.000298306	0.0658188
chr11:20669570-21575681	183.804	0.986033	0.272956	3.61242	0.000303355	0.0658923
chr11:20669571-21575459	183.804	0.986033	0.272956	3.61242	0.000303355	0.0658923
chr11:20669582-21575331	183.804	0.986033	0.272956	3.61242	0.000303355	0.0658923
chr11:20669660-21575067	183.665	0.985673	0.272862	3.61235	0.000303431	0.0658923
chr2:131218308-131265392	1823.23	1.04818	0.29013	3.6128	0.000302904	0.0658923
chr8:84705926-84921841	283.132	1.05394	0.291809	3.61175	0.00030414	0.0658923
chr8:84705935-84921844	283.132	1.05394	0.291809	3.61175	0.00030414	0.0658923
chr12:27958083-27971970	2079.79	1.04637	0.289853	3.61001	0.000306185	0.0659942
chr6:43171298-43181505	3081.59	-0.757754	0.20988	-3.61042	0.000305707	0.0659942
chr1:89052318-89065360	4102.21	-0.812543	0.225338	-3.60588	0.000311093	0.0663947
chr15:81652231-81688545	811.336	-1.03235	0.286203	-3.60704	0.000309708	0.0663947
chr16:67389845-67393491	561.973	-0.860232	0.238552	-3.60606	0.000310882	0.0663947
chr6_GL000252v2_alt:3229796-3250314	7477.26	1.04249	0.289152	3.60535	0.000311737	0.0663947
chr6_GL000252v2_alt:3229796-3250455	7483.16	1.04241	0.289147	3.60513	0.000312002	0.0663947
chr16:27791369-27884570	62.4794	1.03832	0.288166	3.60321	0.00031431	0.0667165
chr10:48156558-48251757	1478.87	0.937989	0.260499	3.60074	0.000317317	0.0671847
chr4:47593997-47837949	2588.33	1.04965	0.291637	3.59916	0.00031925	0.0674236
chr12:5023681-5025592	49.1818	1.00721	0.279982	3.59742	0.000321394	0.067706
chr1:182054569-182061712	277.968	0.936492	0.260658	3.5928	0.000327139	0.068639
chr20:10104344-10368776	1369.38	0.968918	0.269702	3.59255	0.000327461	0.068639
chr1_KI270706v1_random:36731-51956	455.115	-1.0369	0.289112	-3.58649	0.000335164	0.0700786
chr10:49734642-49762323	68.7503	1.0406	0.290604	3.58081	0.000342527	0.0702172
chr10:49734643-49762379	68.7503	1.0406	0.290604	3.58081	0.000342527	0.0702172
chr19:14381434-14408725	1329.46	-0.671523	0.187439	-3.58261	0.000340172	0.0702172
chr19:14381443-14408721	1329.32	-0.671861	0.187461	-3.584	0.000338373	0.0702172
chr22:35380834-35394214	1081.97	1.04562	0.291789	3.58347	0.000339053	0.0702172
chr6:37172467-37174247	283.752	-0.80572	0.224883	-3.58284	0.000339878	0.0702172
chr8:125432208-125436928	1331.97	-0.712329	0.198928	-3.58083	0.000342501	0.0702172
chrX:10156983-10237660	1031.72	0.641726	0.179128	3.5825	0.000340317	0.0702172
chr11:133915289-133956985	630.646	-0.785688	0.219819	-3.57424	0.00035124	0.0718278
chr16:49277916-49281831	59.4865	-0.967068	0.270782	-3.57139	0.000355095	0.0724393
chr6:152453415-152472630	853.305	-0.953646	0.267077	-3.57067	0.000356063	0.0724606
chr2:131218350-131264843	1699.63	1.03592	0.290337	3.56799	0.000359726	0.0730288
chr12:27958269-27969561	1772.07	1.03222	0.289617	3.5641	0.0003651	0.0737626
chr8:73064539-73093272	4956.73	0.956153	0.268227	3.56472	0.000364247	0.0737626
chrX:24558086-24672677	361.536	0.967295	0.271843	3.55829	0.000373283	0.0752345
chr4:94451919-94455542	1462.62	-0.733064	0.206054	-3.55764	0.000374206	0.0752397
chr12:27958516-27969813	1793.13	1.02967	0.289685	3.55444	0.000378782	0.0756157
chr20:2794068-2800637	3742.2	0.973982	0.273942	3.55544	0.000377354	0.0756157
chr8:103880416-104251859	807.666	0.981862	0.276231	3.55449	0.000378707	0.0756157
chr17:50183288-50201632	39796.6	1.03391	0.291395	3.54815	0.000387948	0.0772615
chr12:13196715-13216774	10714.1	-0.825224	0.232807	-3.54468	0.000393097	0.0781014
chr2:131120941-131353526	9198.1	0.954148	0.269525	3.54011	0.000399964	0.079278
chr2:131105352-131353709	9575.7	0.936272	0.264762	3.53628	0.000405805	0.0802459
chr13:101717563-101723106	2656.77	0.853452	0.241452	3.53466	0.000408293	0.0804847
chr19:48600809-48613562	136.437	0.872809	0.246957	3.53425	0.000408932	0.0804847
chr13:25867922-25880957	76.829	-1.01874	0.288425	-3.53209	0.00041229	0.0809556
chr6_GL000256v2_alt:3329881-3332763	1826.38	1.01611	0.287765	3.53103	0.000413951	0.0810918
chr8:22275336-22356071	391.227	-0.975601	0.276366	-3.53011	0.000415386	0.0811833
chr12:113392444-113403888	125.097	0.953032	0.270377	3.52482	0.000423768	0.0826288
chr18:22170932-22200880	889.263	-0.835318	0.237079	-3.52337	0.0004261	0.0828908
chr12:107072934-107093513	1612.54	-0.939466	0.266792	-3.52135	0.000429362	0.0833319
chr13:28003946-28014512	57.6892	1.01974	0.289715	3.51978	0.000431899	0.0834381
chr8:22275566-22355516	377.583	-0.97831	0.27793	-3.51999	0.00043157	0.0834381
chr7:117300860-117322236	267.679	1.00915	0.286914	3.51727	0.000436014	0.0840395
chr2:89009981-89010515	3109.02	-0.978002	0.278275	-3.51452	0.000440544	0.0846829
chr4:113943255-113944320	68.4998	-0.966351	0.275046	-3.51342	0.000442382	0.0846829
chr9:127448500-127448630	221.126	1.02514	0.291741	3.51388	0.000441613	0.0846829
chr4:94451941-94456164	1538.15	-0.71791	0.204382	-3.51259	0.000443764	0.0847539
chr22:41976844-41997728	328.07	0.904398	0.257792	3.50825	0.000451071	0.0858449
chr9:107484851-107489646	2463.8	-0.909316	0.259214	-3.50798	0.000451524	0.0858449
chr16:1221650-1225257	90.6101	-1.02127	0.291589	-3.50243	0.000461029	0.0860901
chr19:55132793-55149193	103.223	0.984896	0.281119	3.50348	0.000459219	0.0860901
chr19:55132793-55149206	103.223	0.984896	0.281119	3.50348	0.000459219	0.0860901
chr19:55132793-55149238	103.223	0.984896	0.281119	3.50348	0.000459219	0.0860901
chr19:55132793-55149354	103.223	0.984896	0.281119	3.50348	0.000459219	0.0860901
chr19:55132834-55146949	98.8763	0.986439	0.281599	3.50299	0.000460069	0.0860901
chr19:55132864-55146942	98.8763	0.986439	0.281599	3.50299	0.000460069	0.0860901
chr20:10104384-10219524	279.664	0.866236	0.247152	3.50487	0.000456835	0.0860901
chr16:55671670-55703791	141.231	-0.951002	0.271826	-3.49857	0.000467757	0.0871526
chr7:22727199-22730457	109.859	-1.01457	0.290069	-3.49769	0.0004693	0.0872462
chr3:133661997-133754576	1705.68	0.661615	0.189307	3.49492	0.000474197	0.0879614
chr11:118015771-118086793	289.245	0.860969	0.246849	3.48783	0.000486951	0.0899827
chr12:117213173-117361777	178.595	1.01768	0.291794	3.48768	0.00048724	0.0899827
chr19:16324816-16327874	1504.22	-0.886641	0.254375	-3.48556	0.000491104	0.090497
chr12:27961891-27971983	1715.44	1.01328	0.290799	3.48447	0.000493118	0.0906316
chr9:34958318-34978897	67.1462	-0.937326	0.269038	-3.48399	0.000493997	0.0906316
chr12:117208141-117361777	202.635	1.01526	0.291692	3.48061	0.000500276	0.0913837
chr14:95711446-95714130	16.1189	0.935472	0.268757	3.48073	0.000500043	0.0913837
chr8:125430320-125438405	2700.66	-0.665985	0.191463	-3.4784	0.000504411	0.0919388
chr12:52168995-52192000	701.977	-0.965942	0.277845	-3.47656	0.000507897	0.0923734
chr20:10074436-10219506	309.54	0.844178	0.242952	3.47468	0.000511472	0.0927765
chr3:178558699-178844429	6971.05	0.880201	0.253352	3.47423	0.000512327	0.0927765
chr4:94451885-94457181	1935.72	-0.719276	0.207252	-3.47053	0.000519431	0.0938603
chr3:178536235-178824680	7476.77	0.892057	0.257091	3.46981	0.000520836	0.0939118
chr1:55915608-55944963	92.8479	0.960921	0.277239	3.46604	0.000528182	0.0945005
chr12:27962321-27971983	1656.65	1.00841	0.290821	3.46748	0.000525372	0.0945005
chr3:178536204-178843141	7737.13	0.882832	0.254767	3.46525	0.000529737	0.0945005
chr3:178536235-178843141	7737.13	0.882832	0.254767	3.46525	0.000529737	0.0945005
chr4:174977570-174979381	52.2198	0.875853	0.252718	3.46574	0.000528777	0.0945005
chr11:43943786-43947206	76.0683	-0.96156	0.277916	-3.4599	0.000540381	0.0957058
chr20:10104140-10219315	277.231	0.857236	0.247729	3.46038	0.000539412	0.0957058
chr6_GL000252v2_alt:3274136-3277666	231.857	0.992403	0.286797	3.4603	0.000539571	0.0957058
chr8:99961066-100105962	943.104	0.877077	0.253523	3.45956	0.000541059	0.0957058
chr14:105894645-105896577	34.8175	-1.00901	0.29175	-3.45849	0.00054321	0.095884
chr5:172333498-172334235	1045.67	0.775581	0.224366	3.45677	0.000546692	0.0962959
chr8:99961050-100105619	940.054	0.877728	0.253958	3.45619	0.000547875	0.0963019
chr18:22169442-22202528	1007.64	-0.800862	0.23187	-3.45393	0.00055249	0.0968642
chr3:149172498-149222055	1730.27	0.886294	0.256637	3.45349	0.000553384	0.0968642
chr8:99960935-100106116	947.841	0.875019	0.253601	3.45038	0.000559799	0.097783
chr1:85581199-85582099	1333.38	-1.0062	0.291807	-3.44817	0.000564392	0.0979223
chr14:22418354-22432739	76.1772	1.00619	0.291812	3.44809	0.000564569	0.0979223
chr3:178526504-178860352	7945.31	0.872778	0.253144	3.44775	0.000565268	0.0979223
chr6:74530247-74734279	1233.47	-1.00502	0.291366	-3.44934	0.000561958	0.0979223
chr2:158795316-158815993	195.588	0.863972	0.250631	3.44719	0.000566446	0.0979239
chr12:97431652-97565015	6148.06	0.984364	0.28582	3.444	0.000573182	0.0986815
chr4:47623583-47632452	170.319	1.00238	0.291008	3.44452	0.000572081	0.0986815
chr12:27961667-27969494	1441.14	0.999156	0.290605	3.4382	0.000585601	0.100613
chr6_GL000252v2_alt:4308547-4317132	3749.92	0.939237	0.273616	3.43269	0.000597629	0.10247
chr17:70018110-70073282	448.136	-0.986324	0.287846	-3.42657	0.000611259	0.104593
chr14:49576671-49586376	37650.9	0.90306	0.26396	3.4212	0.000623446	0.106461
chr12:106991363-107093829	4479.5	-0.813123	0.237813	-3.41917	0.000628119	0.106823
chr6_GL000256v2_alt:3353857-3358055	581.911	-0.790256	0.23112	-3.41925	0.000627933	0.106823
chr6:124282237-124818472	4641.99	0.862028	0.252198	3.41806	0.000630691	0.107044
chr12:102809279-102824399	43.8727	0.990956	0.289982	3.4173	0.00063246	0.107127
chr19:16324839-16327260	1389.78	-0.87952	0.257483	-3.41584	0.000635848	0.107484
chr5:77139248-77148523	489.044	0.808582	0.236763	3.41516	0.000637442	0.107537
chr7:25593350-25663053	194.357	0.906626	0.265689	3.41235	0.000644045	0.108432
chr19:53874625-53876049	794.304	-0.754314	0.221188	-3.41029	0.00064894	0.108819
chr2:170618627-170643944	83.7215	0.872125	0.255712	3.41058	0.000648254	0.108819
chr11:43942504-43944338	256.775	-0.872492	0.256075	-3.40717	0.000656395	0.10985
chr1:55039757-55052751	28.3457	0.986794	0.289773	3.4054	0.000660662	0.110344
chr7:28409375-28410753	151.277	-0.975725	0.286685	-3.40347	0.000665359	0.110907
chr3:32818017-32897826	110.828	0.981257	0.288729	3.39854	0.000677476	0.112703
chr5:126564513-126595218	5332.03	0.743216	0.218746	3.39762	0.000679745	0.112857
chr5:133220772-133252264	127.871	-0.976335	0.287558	-3.39526	0.000685628	0.113608
chr2:111098344-111114185	114.46	0.862901	0.254358	3.39246	0.000692672	0.114549
chr8:108908216-108918613	41.2501	-0.965262	0.284736	-3.39002	0.000698863	0.115345
chr15:30362057-30393360	500.295	0.732693	0.216421	3.3855	0.000710483	0.116846
chr6:110455428-110476641	18.0302	0.985762	0.29118	3.3854	0.000710743	0.116846
chr20:10218829-10307418	1101.08	0.952081	0.281326	3.38426	0.000713708	0.116875
chr20:10218832-10307418	1101.08	0.952081	0.281326	3.38426	0.000713708	0.116875
chr1:186672892-186680423	718.094	-0.953777	0.281995	-3.38225	0.000718954	0.117049
chr6:36954432-36964837	1575.62	0.874042	0.258381	3.38277	0.000717596	0.117049
chr6_GL000254v2_alt:2983726-2986181	378.491	-0.831048	0.245639	-3.38321	0.000716441	0.117049
chr11:118077088-118118459	75.8226	0.933214	0.276339	3.37706	0.000732646	0.117678
chr11:118077093-118118457	75.8226	0.933214	0.276339	3.37706	0.000732646	0.117678
chr4:70133615-70158777	11.2018	0.85491	0.253084	3.37797	0.000730235	0.117678
chr4:174918357-174978180	74.6995	0.922361	0.273031	3.37823	0.000729534	0.117678
chr4:174918405-174978180	74.6995	0.922361	0.273031	3.37823	0.000729534	0.117678
chr4:174918410-174978105	74.6995	0.922361	0.273031	3.37823	0.000729534	0.117678
chr8:85656465-85663497	15.4875	0.940481	0.278315	3.3792	0.000726984	0.117678
chr1:44800387-44805990	847.567	-0.806297	0.23888	-3.37533	0.000737284	0.118197
chr1:212613435-212620777	2314.83	-0.981233	0.29085	-3.37367	0.000741736	0.118683
chr15:30361592-30393549	514.473	0.728388	0.216063	3.37118	0.000748463	0.119532
chr8:103483397-103499220	15.0899	0.962459	0.285748	3.36821	0.000756582	0.120599
chr15:30361239-30393661	531.031	0.724342	0.215092	3.3676	0.000758268	0.120638
chr1:28505942-28539196	41861.3	0.982198	0.291757	3.36649	0.000761307	0.12072
chr1:28506056-28539300	41861.7	0.982161	0.291757	3.36636	0.000761666	0.12072
chr8:30382123-30384740	228.892	-0.853624	0.253721	-3.36442	0.000767056	0.121345
chr2:106801603-106886646	1368.35	0.771498	0.229348	3.36388	0.000768555	0.121352
chr2:154698298-154858351	2811.13	0.98101	0.291675	3.36336	0.000769994	0.121352
chr1:28508558-28508762	23624.1	0.979194	0.291285	3.36163	0.000774833	0.121886
chr11:133908563-133956985	819.959	-0.73879	0.219852	-3.36039	0.000778321	0.121977
chr8:103483422-103501676	21.5313	0.957664	0.284957	3.36074	0.00077735	0.121977
chr2:52722676-52910020	118.125	0.876997	0.26112	3.3586	0.000783389	0.122542
chr17:16975998-16981353	27.5206	-0.929955	0.276952	-3.35782	0.000785603	0.122659
chr5:147390811-147510056	16707.8	-0.742243	0.221211	-3.35537	0.000792599	0.123262
chr8:98944441-98952104	573.501	-0.827681	0.246706	-3.35492	0.000793873	0.123262
chr8:98944457-98952100	573.501	-0.827681	0.246706	-3.35492	0.000793873	0.123262
chr16:55655603-55702346	158.342	-0.933182	0.278361	-3.35242	0.000801092	0.124153
chr1:44800224-44805990	851.056	-0.799448	0.238668	-3.34962	0.000809237	0.125184
chr1:150272779-150280914	408.725	0.806911	0.241235	3.34492	0.000823075	0.125739
chr11:118077075-118118091	75.5445	0.925606	0.276727	3.34483	0.000823326	0.125739
chr11:118077076-118118182	75.5445	0.925606	0.276727	3.34483	0.000823326	0.125739
chr12:27962327-27970349	1525.06	0.972569	0.290625	3.34648	0.000818459	0.125739
chr2:106801599-106887107	1376.35	0.766957	0.229158	3.34685	0.000817355	0.125739
chr2:156325081-156332714	993.237	-0.975906	0.291699	-3.34559	0.000821085	0.125739
chr3:14272372-14303845	71.1126	0.95221	0.284631	3.34542	0.00082159	0.125739
chr3:98531898-98533116	116.815	-0.973105	0.291222	-3.34145	0.000833408	0.127048
chr15:74720719-74725491	12.8607	0.867573	0.259732	3.34026	0.000836985	0.127211
chr8:22275296-22357563	430.058	-0.932147	0.279078	-3.34009	0.000837513	0.127211
chr1:186671790-186680427	809.873	-0.943379	0.282731	-3.33667	0.000847887	0.12786
chr19:32719752-32821263	175.949	-0.97037	0.290802	-3.33688	0.000847248	0.12786
chr8:30382118-30385401	392.178	-0.813872	0.24386	-3.33745	0.000845495	0.12786
chr8:92565442-92655494	51.5106	0.940343	0.281805	3.33686	0.000847308	0.12786
chr6_GL000256v2_alt:1029598-1034335	540.175	-0.826272	0.247701	-3.33577	0.000850642	0.128045
chr1:150272698-150280916	409.27	0.80567	0.241675	3.3337	0.000857002	0.128772
chr8:30382123-30385293	367.745	-0.820644	0.246311	-3.33174	0.000863059	0.12945
chr22:41976809-41998221	343.882	0.860555	0.258533	3.3286	0.000872828	0.130216
chr22:41976926-41998221	343.882	0.860555	0.258533	3.3286	0.000872828	0.130216
chr22:41976933-41998221	343.882	0.860555	0.258533	3.3286	0.000872828	0.130216
chr12:117215258-117331074	122.665	0.970777	0.291692	3.32809	0.000874439	0.130225
chr2:156325310-156332712	981.179	-0.97046	0.291728	-3.32659	0.000879142	0.130693
chr6_GL000250v2_alt:4373841-4378295	859.015	0.965423	0.29027	3.32595	0.00088117	0.130763
chr6_GL000254v2_alt:3007973-3015418	528.05	-0.888968	0.267328	-3.32538	0.000882983	0.1308
chr11:118077037-118121890	79.5921	0.915605	0.275486	3.3236	0.000888636	0.130872
chr15:74720429-74725494	15.7094	0.8682	0.261284	3.32282	0.000891114	0.130872
chr17:16817982-16822579	21.5438	-0.969372	0.291682	-3.32339	0.000889315	0.130872
chr4:56308928-56311621	12.4302	0.936368	0.281789	3.32294	0.000890727	0.130872
chr5:147393689-147453688	8310.4	-0.725913	0.218466	-3.32277	0.000891275	0.130872
chr20:57172995-57266629	1101.99	0.81324	0.244927	3.32034	0.00089908	0.131787
chr3:86961905-86991119	1731.72	-0.891022	0.268516	-3.31831	0.000905626	0.132515
chr14:76404428-76501240	527.362	0.955403	0.287985	3.31754	0.000908123	0.132649
chr21:26835746-26845409	5024.9	-0.764104	0.230377	-3.31676	0.000910669	0.132784
chr4:113900283-113979701	3714.35	-0.770303	0.232278	-3.31629	0.00091221	0.132784
chr4:92304484-93217267	644.919	-0.936361	0.282481	-3.31478	0.000917154	0.133272
chr12:12785606-12791466	1956.46	-0.891569	0.26912	-3.31291	0.000923306	0.133934
chrX:110673863-110796058	7142.82	-0.726667	0.219391	-3.3122	0.000925644	0.134041
chr16:55656654-55702346	155.394	-0.924712	0.279267	-3.31122	0.000928912	0.134282
chr12:27962586-27970047	1408.57	0.962983	0.290926	3.31006	0.000932754	0.13439
chr8:49910948-50163969	136.043	0.955331	0.288617	3.31003	0.00093286	0.13439
chr11:8964674-8976283	1259.56	0.792724	0.239707	3.30706	0.000942823	0.13536
chr19:18279752-18281622	3608.56	-0.682226	0.206277	-3.30732	0.000941922	0.13536
chr11:8965047-8977472	1168.48	0.802235	0.24263	3.30642	0.000944978	0.135437
chr8:109086620-109119567	119.339	-0.927525	0.280636	-3.30508	0.000949499	0.135853
chr1:44043927-44104975	27.757	0.96031	0.29073	3.3031	0.000956233	0.136119
chr12:85978736-86256267	133.118	-0.957553	0.289855	-3.30356	0.000954649	0.136119
chr12:85979012-86256305	133.118	-0.957553	0.289855	-3.30356	0.000954649	0.136119
chrX:110673863-110795848	7117.15	-0.724917	0.219679	-3.2999	0.000967206	0.137448
chr9:37668004-37746904	152.399	0.943759	0.286125	3.29842	0.000972322	0.137941
chr12:85979735-86256380	132.546	-0.956177	0.289989	-3.29729	0.000976236	0.138263
chr6:36962989-36964667	1051.28	0.849644	0.25782	3.2955	0.000982479	0.138912
chr1:168695458-168729264	5048.03	-0.90128	0.273782	-3.29197	0.000994897	0.140195
chrX:110673855-110795765	7102.65	-0.724307	0.220005	-3.29223	0.000993955	0.140195
chr2:154698702-154855046	2663.9	0.958474	0.291495	3.28813	0.00100857	0.141883
chr1:148808289-148809542	156.137	-0.87751	0.267035	-3.28612	0.00101578	0.142658
chr16:64242607-64343909	22.3121	0.958006	0.291815	3.28292	0.00102738	0.143488
chr16:67389810-67391953	505.433	-0.788694	0.240211	-3.28335	0.00102583	0.143488
chr7:148133683-148415940	130.321	0.897571	0.273356	3.28352	0.00102519	0.143488
chr9:19507451-19786928	294.079	0.953953	0.290609	3.2826	0.00102853	0.143488
chr15:27422380-27428338	17.1644	0.943141	0.287364	3.28205	0.00103056	0.143532
chr5:37869906-37874894	36.4081	0.924452	0.281777	3.2808	0.00103515	0.143932
chr2:156324431-156332716	1095.15	-0.955867	0.291737	-3.27647	0.00105115	0.145915
chr11:126652851-126682103	56.9434	0.898849	0.274401	3.27568	0.00105409	0.146081
chr2:218880362-218893931	183.558	-0.856421	0.261862	-3.27051	0.00107355	0.148532
chr2:26457202-26478042	49.617	0.950751	0.290875	3.26859	0.00108086	0.149297
chr14:76407537-76501835	554.483	0.943523	0.288986	3.26494	0.00109488	0.150986
chr15:65327126-65378040	269.858	-0.939628	0.288172	-3.26065	0.00111159	0.153038
chr16:23182714-23216883	532.592	0.938886	0.288186	3.25792	0.00112233	0.154011
chr2:154709331-154855028	2296.23	0.949337	0.291382	3.25805	0.0011218	0.154011
chr13:48706814-48709362	56.5979	-0.911001	0.279738	-3.25662	0.00112746	0.154256
chr7:91311367-91335741	240.733	0.873553	0.268246	3.25654	0.0011278	0.154256
chr19:17523300-17553839	206.335	0.882685	0.271214	3.25457	0.00113562	0.155074
chr8:109087423-109119584	115.928	-0.915459	0.281564	-3.25133	0.00114865	0.156597
chr14:76407537-76500729	502.906	0.938362	0.288679	3.25054	0.00115186	0.156758
chr15:63390229-63437148	1255.35	0.84771	0.260861	3.24966	0.00115544	0.156758
chr15:74720155-74725370	15.9509	0.841219	0.258831	3.25007	0.00115379	0.156758
chr18:10704296-10709599	215.658	0.93658	0.288303	3.24859	0.00115977	0.157092
chr3:178748987-178801936	804.845	0.823506	0.253545	3.24797	0.0011623	0.157181
chr14:52553147-52637713	1279.32	0.772769	0.238136	3.24507	0.00117422	0.158053
chr17:40921429-40975926	2753.14	-0.931193	0.286881	-3.24592	0.00117071	0.158053
chr19:15672756-15697174	696.863	-0.840286	0.258946	-3.24502	0.0011744	0.158053
chr3:178729283-178859550	1921.57	0.729976	0.22511	3.24275	0.00118384	0.159067
chr3:148791101-148860187	350.403	0.945378	0.291656	3.24141	0.00118939	0.159557
chr1:157794535-157804201	153.719	0.935596	0.288779	3.23983	0.00119601	0.159933
chr3:15732826-15733470	198.245	0.928216	0.286494	3.23992	0.00119564	0.159933
chr16:21258517-21278960	144.47	0.926182	0.285926	3.23923	0.00119852	0.160014
chr10:93073474-93077884	319.927	0.944465	0.291731	3.23745	0.00120602	0.16025
chr12:71047401-71118247	107.206	0.897816	0.277246	3.23834	0.00120228	0.16025
chr19:15673477-15697145	695.019	-0.838934	0.259128	-3.23753	0.00120569	0.16025
chr9:6532463-6645650	300.151	-0.939004	0.290146	-3.23632	0.00121082	0.160633
chr9:37650999-37746904	186.81	0.925142	0.286004	3.23471	0.00121765	0.161284
chr1:75206267-75396636	871.459	0.86641	0.268064	3.23211	0.00122881	0.161739
chr11:96341437-96341526	226.879	-0.736002	0.227667	-3.2328	0.00122585	0.161739
chr11:102862735-102875034	469.107	0.879448	0.272064	3.2325	0.00122712	0.161739
chr3:188947213-189321061	15637.5	0.866089	0.26794	3.23241	0.00122752	0.161739
chr10:93073889-93077890	320.051	0.942561	0.291726	3.23098	0.00123367	0.162126
chr16:80179128-80180682	20.2301	0.902028	0.279519	3.22707	0.00125065	0.1641
chr17:79915251-79926725	28.7333	0.937494	0.290672	3.22526	0.00125856	0.164677
chr6:74069450-74690727	3677.52	-0.937517	0.290728	-3.22472	0.00126095	0.164677
chr7:117276630-117323289	698.193	0.933648	0.289506	3.22496	0.00125989	0.164677
chr20:51391227-51562831	5245	-0.878044	0.272337	-3.22411	0.00126363	0.164772
chr10:77790660-77791647	480.814	0.801477	0.24887	3.22047	0.00127982	0.166421
chr17:40922695-40937420	2581.08	-0.929657	0.288746	-3.21964	0.00128352	0.166421
chr2:51202080-51221764	154.769	0.901832	0.280117	3.21948	0.00128422	0.166421
chr6_GL000252v2_alt:3243724-3246610	1626.6	0.937378	0.291083	3.22031	0.00128053	0.166421
chr1:212615021-212619555	1124.35	-0.934993	0.290543	-3.21808	0.0012905	0.166469
chr10:70672802-70762441	347.078	0.936548	0.291028	3.21807	0.00129055	0.166469
chr17:40922699-40937450	2578.72	-0.929221	0.288736	-3.21824	0.0012898	0.166469
chr8:98944441-98951022	434.594	-0.815926	0.253705	-3.21605	0.0012997	0.167392
chr7:22727223-22731729	142.762	-0.934326	0.290583	-3.21535	0.00130283	0.167538
chr1:161623195-161631963	131.022	-0.937021	0.291637	-3.21297	0.00131371	0.168574
chr16:49279311-49281562	22.1965	-0.85839	0.267186	-3.21271	0.00131491	0.168574
chr10:104641100-105265235	199.557	0.897395	0.279412	3.21172	0.00131941	0.168636
chr17:43224352-43304964	14389	-0.725736	0.225964	-3.21173	0.0013194	0.168636
chr15:99098216-99135593	27973.7	-0.76032	0.23724	-3.20485	0.00135131	0.170888
chr15:99105034-99135589	27960.9	-0.760453	0.237281	-3.20486	0.0013513	0.170888
chr17:43221416-43305976	14633.7	-0.719387	0.224419	-3.20555	0.00134804	0.170888
chr20:51391227-51562629	5159.45	-0.873206	0.272354	-3.20614	0.00134526	0.170888
chr5:77118319-77148110	1232.73	0.714941	0.223033	3.20553	0.00134813	0.170888
chr8:94249252-94262350	6696.42	-0.681695	0.212617	-3.20621	0.00134495	0.170888
chr8:94249257-94262345	6696.42	-0.681695	0.212617	-3.20621	0.00134495	0.170888
chr15:99105079-99135565	27941.6	-0.760392	0.237338	-3.20384	0.00135608	0.171233
chr17:43224352-43303325	14251.4	-0.729117	0.227809	-3.20056	0.00137162	0.172417
chr22:37367959-37427470	62.3092	0.930912	0.29084	3.20077	0.00137061	0.172417
chr6:149447657-149449380	50.6432	0.886979	0.277092	3.20102	0.00136941	0.172417
chr16:21258521-21278320	141.289	0.919832	0.287539	3.19899	0.00137912	0.1731
chr10:72893580-72933033	50.5964	0.896774	0.280497	3.19709	0.00138824	0.173859
chr5:111500463-111512535	209.65	-0.803213	0.251251	-3.19686	0.00138931	0.173859
chr8:108895028-109063417	341.5	-0.882499	0.276107	-3.19622	0.0013924	0.173986
chr1:161623201-161631368	129.967	-0.931758	0.291613	-3.19518	0.00139743	0.174354
chr2:70808812-70820547	412.908	0.852066	0.266818	3.19343	0.00140593	0.174894
chr4_GL000008v2_random:83688-130206	772.119	-0.897996	0.281174	-3.19374	0.00140443	0.174894
chr1:22120027-22143892	993.235	0.903973	0.283513	3.18847	0.00143027	0.175579
chr1:89110186-89120220	3383.74	-0.544946	0.170851	-3.18961	0.00142467	0.175579
chr1:173039959-173050916	60.9231	-0.921848	0.289119	-3.18847	0.00143028	0.175579
chr1:173039959-173050963	60.9231	-0.921848	0.289119	-3.18847	0.00143028	0.175579
chr10:110502746-110510437	1453.08	-0.763046	0.239258	-3.18922	0.00142658	0.175579
chr16:80065835-80157655	922.795	0.805451	0.252467	3.19033	0.00142112	0.175579
chr20:57171038-57224685	646.5	0.784479	0.245903	3.1902	0.00142176	0.175579
chr22:22664427-22664523	4700.67	-0.79819	0.250277	-3.18922	0.00142656	0.175579
chr4:113902025-113978996	3477.64	-0.758597	0.237762	-3.19057	0.00141995	0.175579
chrX:110675244-110795765	5425.36	-0.711509	0.223232	-3.1873	0.00143605	0.17603
chr10:77147651-77150100	55.1549	0.891618	0.279863	3.18591	0.00144301	0.176624
chr19:16283360-16293575	42.1009	-0.926822	0.291035	-3.18457	0.00144967	0.177181
chr12:71007772-71032083	13.4917	0.858374	0.269832	3.18114	0.00146697	0.177536
chr15:50356470-50367439	1954.08	0.60539	0.190333	3.18069	0.00146926	0.177536
chr2:70808642-70820600	415.256	0.850364	0.267161	3.18296	0.00145779	0.177536
chr20:10173519-10196990	109.49	0.797674	0.250787	3.18068	0.00146931	0.177536
chr22:22431957-22432464	349.753	-0.927899	0.291568	-3.18245	0.00146036	0.177536
chr22:38213534-38216505	1058.51	-0.849419	0.267059	-3.18064	0.00146951	0.177536
chr3:34524817-34543880	34.753	0.832223	0.261428	3.18337	0.0014557	0.177536
chrX:43949731-43969620	152.715	-0.907331	0.285263	-3.18069	0.00146926	0.177536
chr8:125432858-125433581	349.938	-0.67397	0.211935	-3.18008	0.00147235	0.177623
chr6_GL000250v2_alt:1200256-1201209	1929.75	-0.923795	0.290587	-3.17906	0.00147754	0.177841
chr7_KI270803v1_alt:375481-376003	13.173	-0.89384	0.28118	-3.17889	0.0014784	0.177841
chr19:17527237-17553639	193.264	0.877143	0.276078	3.17715	0.00148729	0.178398
chr19:17527277-17553634	193.264	0.877143	0.276078	3.17715	0.00148729	0.178398
chr13:37562582-37598844	39005.3	0.89562	0.282236	3.17331	0.00150713	0.179024
chr13:37562584-37598761	39000.5	0.89565	0.282244	3.17332	0.00150706	0.179024
chr13:37562588-37598844	39005.3	0.89562	0.282236	3.17331	0.00150713	0.179024
chr13:37562590-37598750	39000.3	0.895641	0.282247	3.17325	0.00150741	0.179024
chr13:37562633-37598758	38997.6	0.895683	0.282242	3.17346	0.00150633	0.179024
chr6:49728707-49744386	707.778	0.910058	0.286574	3.17565	0.00149504	0.179024
chr7:22727213-22732002	146.308	-0.922038	0.290566	-3.17324	0.00150745	0.179024
chr2:125710968-125765842	309.173	0.870984	0.27462	3.1716	0.00151604	0.179619
chr6_GL000256v2_alt:1031685-1035579	566.423	-0.647643	0.20421	-3.17146	0.00151675	0.179619
chr2:145569293-145588024	11.9838	0.86499	0.272815	3.17062	0.00152116	0.179888
chr3:12733915-12759259	120.598	-0.922484	0.291146	-3.16846	0.00153248	0.180971
chr8:22690423-22693178	509.909	-0.91636	0.289571	-3.16454	0.00155328	0.18317
chr3:148827800-148860183	325.014	0.912863	0.288578	3.16331	0.00155986	0.183686
chr5:71351854-71446342	386.797	0.919273	0.290704	3.16223	0.00156566	0.183946
chr5:77118321-77166909	1812.19	0.696848	0.220376	3.16208	0.00156645	0.183946
chr19:17523300-17552023	175.665	0.84714	0.268233	3.15823	0.00158733	0.185618
chr19:17523300-17552026	175.665	0.84714	0.268233	3.15823	0.00158733	0.185618
chr9:73157653-73170393	15910.3	-0.776184	0.245717	-3.15886	0.00158388	0.185618
chr1:161623989-161631206	116.64	-0.918014	0.290958	-3.15515	0.00160417	0.186805
chr3:12734706-12769452	139.565	-0.918775	0.291169	-3.15547	0.00160238	0.186805
chr3:12734706-12769457	139.565	-0.918775	0.291169	-3.15547	0.00160238	0.186805
chr16:28931938-28939346	46.6004	0.896827	0.284393	3.15348	0.00161335	0.187354
chr16:28931956-28939342	46.6004	0.896827	0.284393	3.15348	0.00161335	0.187354
chr20:10296229-10307418	219.837	0.91186	0.289255	3.15244	0.00161913	0.187506
chr7:22727146-22731988	146.633	-0.916232	0.290636	-3.15251	0.00161873	0.187506
chr11:8966579-8977527	1002.01	0.790893	0.25092	3.15197	0.00162171	0.187546
chr16:77788529-77980107	629.117	0.918217	0.29145	3.15051	0.00162984	0.188226
chr2:130930957-131046189	650.219	0.696123	0.221088	3.14862	0.00164044	0.188671
chr2:189575160-189580783	3413.89	0.602437	0.191323	3.1488	0.00163944	0.188671
chr4:15374550-15446166	1304.49	-0.791346	0.251317	-3.1488	0.00163943	0.188671
chr12:71034121-71104526	77.6184	0.908486	0.28872	3.1466	0.0016518	0.18894
chr16:23194877-23213104	189.568	0.910058	0.28912	3.14769	0.00164569	0.18894
chr19:14792489-14835376	321.968	0.916643	0.291305	3.14668	0.00165135	0.18894
chr8:22687658-22693302	1354.44	-0.912906	0.290062	-3.14727	0.001648	0.18894
chrX:110675775-110795811	5068.6	-0.71328	0.226746	-3.14573	0.00165674	0.189248
chr22:26364748-26377720	24.457	0.917749	0.291824	3.14487	0.00166162	0.189547
chr2:89142573-89143160	8126.37	-0.906065	0.28816	-3.14431	0.00166478	0.189649
chr8:123182680-123210074	46.6747	0.909205	0.289254	3.14327	0.0016707	0.190065
chr8:123179046-123209762	46.7822	0.90981	0.289489	3.14281	0.00167335	0.190109
chr2:233617644-233773310	44.8082	-0.916424	0.291823	-3.14035	0.00168748	0.191455
chr18:79395929-79468002	1767.12	-0.695846	0.221793	-3.13736	0.00170477	0.193155
chr6_GL000254v2_alt:4368226-4372680	2395.12	0.812213	0.258997	3.13599	0.00171275	0.193798
chr14:106578743-106579236	89.113	-0.900681	0.28732	-3.13477	0.0017199	0.194345
chr2:130916964-131046708	757.943	0.687352	0.219324	3.13396	0.00172463	0.194355
chr6:33069161-33073633	1519.96	0.900272	0.287241	3.13421	0.00172318	0.194355
chr4:158521890-158652780	136.037	0.899833	0.287232	3.13278	0.00173162	0.19488
chr1:198807492-198827216	77.0215	0.87331	0.278914	3.13111	0.00174149	0.195466
chr15:83255902-83284714	670.469	0.881888	0.281619	3.13149	0.00173921	0.195466
chr1:75202130-75611116	2338.68	0.863521	0.275943	3.12934	0.00175197	0.19627
chr10:110497837-110511544	2044.65	-0.715639	0.22871	-3.12902	0.0017539	0.19627
chr6_GL000252v2_alt:3247765-3251295	1238.88	0.91237	0.291611	3.12872	0.00175567	0.19627
chr20:51388625-51562831	5595.99	-0.850385	0.271993	-3.12649	0.00176904	0.197337
chr5:125368567-125369149	39.7037	0.902964	0.288859	3.12597	0.00177222	0.197337
chr7:44217558-44325475	650.077	0.897277	0.287041	3.12596	0.00177228	0.197337
chr7:22725883-22732002	158.314	-0.903912	0.289202	-3.12554	0.00177477	0.197353
chr3:195720881-195733551	650.1	0.669195	0.2144	3.12124	0.00180089	0.199992
chr18:79396130-79467676	1758.03	-0.693286	0.222236	-3.11959	0.00181104	0.200853
chr4:158521725-158653372	137.531	0.89635	0.287481	3.11794	0.00182119	0.201284
chr5:111500245-111512535	218.605	-0.765866	0.245644	-3.11779	0.00182213	0.201284
chr6:142946046-142956698	259.013	-0.769046	0.246638	-3.11812	0.00182008	0.201284
chr2:174334945-174338492	24.2479	0.897401	0.287979	3.1162	0.00183198	0.202106
chr16:69106256-69118719	1748.63	-0.630539	0.202508	-3.11365	0.00184787	0.20234
chr19:17527262-17552030	163.198	0.850415	0.273236	3.11239	0.00185582	0.20234
chr2:90082634-90083291	212.663	-0.892726	0.286712	-3.11367	0.00184778	0.20234
chr2:130073534-130120609	1950.74	0.908165	0.291604	3.11438	0.00184331	0.20234
chr2:156325743-156330707	644.866	-0.908244	0.29173	-3.11331	0.00185003	0.20234
chr3:12733524-12759539	125	-0.905779	0.290822	-3.11455	0.00184225	0.20234
chr3:178746938-178860349	1594.7	0.698725	0.224491	3.11249	0.00185515	0.20234
chr9:27284657-27297139	121.146	0.779253	0.25035	3.11265	0.00185414	0.20234
chr9:27284660-27297139	121.146	0.779253	0.25035	3.11265	0.00185414	0.20234
chr12:53103517-53124538	469.686	0.885064	0.284582	3.11005	0.00187059	0.203685
chr16:28931967-28938963	44.6248	0.886016	0.28495	3.10938	0.00187481	0.20373
chr6:15247814-15248634	35.7826	0.87636	0.281859	3.10921	0.00187586	0.20373
chr9:19515979-19786928	255.311	0.901982	0.290146	3.10871	0.00187904	0.203811
chr15:93837610-93852981	354.805	0.905292	0.291256	3.10823	0.00188209	0.203879
chr14:49783827-49832253	190384	0.90037	0.28972	3.10772	0.00188535	0.203968
chr12:117331432-117452170	81.6558	0.891618	0.287005	3.10663	0.00189236	0.204316
chr19:17527290-17551960	163.012	0.85042	0.273859	3.10532	0.00190075	0.204316
chr19:17527303-17552024	163.012	0.85042	0.273859	3.10532	0.00190075	0.204316
chr7:44219364-44230347	200.662	0.905381	0.291537	3.10554	0.00189931	0.204316
chr8:22690471-22692717	440.357	-0.901197	0.290146	-3.10602	0.00189627	0.204316
chr4:158521976-158652055	131.323	0.891947	0.287291	3.10469	0.0019048	0.204489
chr6:165780268-165986496	4016.97	0.859086	0.276772	3.10394	0.0019096	0.204742
chr2:156325743-156330721	647.703	-0.905312	0.29173	-3.10326	0.00191402	0.204955
chr5:157626174-157671480	201.899	0.754089	0.243064	3.10243	0.00191939	0.205267
chr19:23927787-23929287	138.341	0.844161	0.272138	3.10196	0.00192244	0.205332
chr2:131527933-131529749	830.909	0.807558	0.2604	3.10122	0.00192723	0.20536
chr7:38257878-38265678	204.37	-0.88364	0.284979	-3.10072	0.00193052	0.20536
chr7:44217149-44325496	674.649	0.891026	0.287424	3.10004	0.00193496	0.20536
chr7:44217149-44325631	674.649	0.891026	0.287424	3.10004	0.00193496	0.20536
chr7:44217155-44325498	674.649	0.891026	0.287424	3.10004	0.00193496	0.20536
chr1:153390203-153391071	30.4172	-0.899115	0.290094	-3.09939	0.0019392	0.205551
chr2:89913981-89914545	2169.13	-0.902806	0.291555	-3.09653	0.00195803	0.206502
chr3:12733557-12759277	124.061	-0.901265	0.291027	-3.09684	0.00195593	0.206502
chr6_GL000254v2_alt:3008226-3011942	263.051	-0.888404	0.28682	-3.09743	0.00195204	0.206502
chr8:22690042-22692414	580.116	-0.894947	0.288994	-3.09676	0.00195648	0.206502
chr1:201409066-201422021	197.517	0.812388	0.262708	3.09236	0.00198569	0.209156
chr4:15427788-15443136	331.933	-0.776859	0.251288	-3.09151	0.00199145	0.209499
chrX:110675940-110795819	4819.11	-0.69496	0.224913	-3.0899	0.00200224	0.210371
chr13:37563332-37598726	36204.4	0.87395	0.282885	3.08942	0.00200548	0.210432
chr5:147235025-147343247	296.156	-0.880323	0.28498	-3.08907	0.00200784	0.210432
chr2:189560578-189580887	16014.8	0.617961	0.20014	3.08764	0.00201752	0.211117
chr22:29438582-29442455	94.0012	0.869306	0.281569	3.08736	0.00201942	0.211117
chr6_GL000254v2_alt:3007935-3011942	267.318	-0.882914	0.286206	-3.08489	0.0020363	0.212617
chr10:80131681-80145064	906.722	-0.762574	0.247336	-3.08315	0.00204824	0.213555
chr14:90398261-90405107	7200.95	-0.555644	0.180238	-3.08284	0.00205037	0.213555
chr19:11239618-11241943	73.4724	-0.851605	0.276322	-3.08193	0.00205664	0.213942
chr6_GL000254v2_alt:3008163-3011942	264.396	-0.883533	0.286783	-3.08084	0.00206415	0.214457
chrX:151953124-151956470	745.086	-0.851832	0.276532	-3.08041	0.00206717	0.214505
chr4:164877003-164897523	327.832	0.898147	0.291659	3.07945	0.00207385	0.214889
chr6_GL000254v2_alt:3007969-3011942	267.007	-0.881329	0.286226	-3.07914	0.00207599	0.214889
chr22:41981303-41982217	24.2343	0.895613	0.290966	3.07807	0.00208345	0.215129
chr7:94394560-94431232	80802.2	0.871041	0.28298	3.0781	0.00208325	0.215129
chr12:128864135-128983739	260.334	0.804138	0.261358	3.07677	0.00209257	0.215805
chr1:157795854-157820060	305.912	0.892616	0.290305	3.07475	0.00210681	0.216209
chr13:28003273-28100592	520.052	0.836874	0.272156	3.07498	0.00210519	0.216209
chr13:28003276-28100592	520.052	0.836874	0.272156	3.07498	0.00210519	0.216209
chr14:22462907-22481289	182.441	-0.767115	0.249439	-3.07536	0.00210246	0.216209
chr22:38203019-38216503	1750.59	-0.808054	0.262872	-3.07394	0.00211252	0.216354
chrX:135760158-135837280	43.1007	0.895704	0.291398	3.07382	0.00211337	0.216354
chr6:122995970-123072927	37.2331	-0.888813	0.289256	-3.07276	0.00212089	0.216858
chr9:37715637-37741316	64.2158	0.896233	0.291724	3.07219	0.00212493	0.217007
chr9:37715644-37741168	64.0767	0.89544	0.291714	3.06958	0.00214361	0.218649
chr5:147235015-147348830	313	-0.878375	0.286229	-3.06878	0.00214934	0.218967
chr9:73151756-73170393	18538.5	-0.764716	0.249308	-3.06735	0.00215964	0.219749
chr5:126541840-126595418	10739.3	0.65207	0.212799	3.06425	0.00218219	0.221774
chr5:61663058-61687913	189.159	0.87996	0.287252	3.06337	0.00218856	0.222152
chr12:2761199-2770455	202.729	0.75534	0.246632	3.06262	0.00219411	0.222446
chr13:28003792-28100570	515.571	0.831414	0.271557	3.06166	0.00220113	0.22262
chr6_GL000251v2_alt:1421931-1422884	1780.42	-0.888517	0.290196	-3.06179	0.0022002	0.22262
chr10:80132590-80145037	897.574	-0.758451	0.247962	-3.05873	0.00222276	0.224341
chr15:83257343-83283319	576.3	0.867734	0.2837	3.05863	0.0022235	0.224341
chr5:77139248-77146622	361.732	0.74976	0.245164	3.0582	0.00222671	0.224395
chr4:20542493-20552721	875.459	-0.695824	0.227709	-3.05575	0.00224495	0.225961
chr5:82305346-82318328	600.728	0.726317	0.237847	3.05371	0.00226028	0.227231
chr4:68447448-68497604	151.733	0.881922	0.288875	3.05295	0.00226602	0.227263
chr4:113946191-113979727	1799.89	-0.719134	0.235529	-3.05327	0.00226362	0.227263
chr1:75204474-75611084	2273.35	0.845768	0.277229	3.05079	0.00228242	0.228158
chr18:60630166-60902726	140.936	0.843176	0.276403	3.05053	0.00228437	0.228158
chr22:37560446-37569405	2133.65	-0.603224	0.197779	-3.04998	0.00228855	0.228158
chr4:4859665-4863936	132.557	-0.801354	0.262732	-3.05008	0.00228778	0.228158
chr8:17497090-17565274	8329.32	0.692717	0.227085	3.05047	0.00228481	0.228158
chr17:19383445-19384229	2178.08	-0.697375	0.228762	-3.04848	0.00230001	0.228486
chr2:88857160-88857683	166027	-0.868605	0.284904	-3.04877	0.00229782	0.228486
chr6_GL000256v2_alt:1029598-1033404	464.536	-0.78152	0.25636	-3.04853	0.00229963	0.228486
chr1:153390031-153390976	36.3302	-0.867099	0.284699	-3.04567	0.0023216	0.228514
chr1:153390031-153391188	36.3302	-0.867099	0.284699	-3.04567	0.0023216	0.228514
chr13:37568682-37571535	7335.19	0.866856	0.284658	3.04526	0.00232482	0.228514
chr16:27787528-28063509	124.329	0.776215	0.254884	3.04537	0.00232394	0.228514
chr16:27787534-28063509	124.329	0.776215	0.254884	3.04537	0.00232394	0.228514
chr18:79400332-79468001	1645.78	-0.670828	0.220099	-3.04785	0.00230486	0.228514
chr3:39141854-39153575	2314.77	-0.821409	0.269525	-3.04762	0.00230663	0.228514
chr4:76033681-76036197	30.3824	-0.883721	0.290181	-3.04541	0.00232361	0.228514
chr5:111500146-111512590	222.666	-0.744298	0.244326	-3.04633	0.00231655	0.228514
chr2:88857195-88866141	168091	-0.86755	0.284964	-3.04442	0.0023313	0.228615
chr3:178748288-178860405	1556.46	0.685354	0.225113	3.04449	0.00233078	0.228615
chr20:57170530-57266342	1209.78	0.757569	0.248887	3.04383	0.00233587	0.228795
chr2:88810469-88861563	167490	-0.866949	0.284928	-3.04269	0.0023447	0.22928
chr5:128965127-129033631	2913.89	0.68819	0.226193	3.04249	0.00234628	0.22928
chr3:39142337-39154562	2144.45	-0.819822	0.269504	-3.04197	0.00235035	0.22941
chr11:75404420-75404566	92.8543	0.88752	0.291822	3.0413	0.00235559	0.229653
chr15:65381463-65423072	1070.23	0.746412	0.245459	3.04088	0.00235888	0.229707
chr11:63137866-63369718	402.868	0.747861	0.246025	3.03977	0.00236758	0.230287
chr10:80132720-80145359	946.666	-0.743769	0.244888	-3.03718	0.00238803	0.231628
chr14:76407537-76498511	437.188	0.876925	0.289145	3.03282	0.00242281	0.231628
chr19:6663136-6670588	154.675	-0.830591	0.273784	-3.03375	0.00241536	0.231628
chr4:56170194-56327820	824.552	0.817994	0.269442	3.03588	0.00239838	0.231628
chr5:128965516-129033642	2912.19	0.687217	0.226315	3.03656	0.00239297	0.231628
chr5:128965527-129033282	2893.06	0.688254	0.226911	3.03315	0.00242016	0.231628
chr6:83552879-83709691	242.854	0.856193	0.282127	3.03478	0.00240713	0.231628
chr6:83552884-83709128	242.344	0.856911	0.282507	3.03324	0.00241943	0.231628
chr6:83552884-83709408	242.854	0.856193	0.282127	3.03478	0.00240713	0.231628
chr6:83552887-83709408	242.854	0.856193	0.282127	3.03478	0.00240713	0.231628
chr6:83552890-83709147	242.344	0.856911	0.282507	3.03324	0.00241943	0.231628
chr6:83552890-83709392	242.854	0.856193	0.282127	3.03478	0.00240713	0.231628
chr7:43241069-43249247	58.1988	0.870459	0.28677	3.03539	0.00240224	0.231628
chr8:141391994-141431520	1710.06	-0.559131	0.184136	-3.0365	0.0023934	0.231628
chrX:110676056-110795819	4676.24	-0.68555	0.22597	-3.03381	0.00241485	0.231628
chr11:41518894-41714448	168.361	-0.88309	0.291478	-3.02969	0.00244804	0.233483
chr4:105895436-105971674	6048.11	-0.782113	0.258205	-3.02904	0.00245335	0.233483
chr4:105895450-105971670	6047.68	-0.782129	0.25821	-3.02904	0.00245329	0.233483
chr9:119166629-119369467	4177.86	0.668867	0.220816	3.02907	0.00245308	0.233483
chr11:33665219-33696701	569.637	0.733254	0.242151	3.02809	0.00246105	0.233945
chr6_GL000256v2_alt:1029666-1033525	474.025	-0.770303	0.254414	-3.02775	0.00246378	0.233945
chr6:75087189-75205822	22770.6	-0.841012	0.277948	-3.02579	0.00247982	0.235201
chr5:126544595-126595336	9891.11	0.65501	0.216528	3.02506	0.00248583	0.235505
chr17:20921044-20930046	109.506	-0.830733	0.274712	-3.02401	0.00249448	0.235883
chr7:29834724-29906175	441.837	-0.633035	0.209344	-3.02389	0.00249544	0.235883
chr10:102833474-102837414	56.4179	-0.862337	0.285343	-3.02211	0.00251023	0.236747
chr8:53395210-53395946	21.7697	0.881829	0.291768	3.02237	0.00250804	0.236747
chr3:149369022-149375712	10350.9	-0.634362	0.20996	-3.02135	0.00251652	0.237073
chr6:75086470-75205851	23151.7	-0.839438	0.277874	-3.02093	0.00251998	0.237133
chr1:157794535-157820089	347.561	0.875483	0.289871	3.02025	0.00252564	0.23729
chr14:24573555-24576260	359.678	-0.68747	0.227635	-3.02005	0.00252731	0.23729
chr2:130916650-131047253	866.166	0.656779	0.21756	3.01884	0.00253746	0.237711
chr2:130916650-131047263	866.166	0.656779	0.21756	3.01884	0.00253746	0.237711
chr10:19489093-19734476	3075.22	0.555654	0.184132	3.0177	0.00254704	0.238123
chr16:31393311-31426505	80.6606	0.81635	0.270587	3.01696	0.00255323	0.238123
chr6:83554028-83709393	239.802	0.852507	0.282541	3.01729	0.00255045	0.238123
chr7:41689533-41700609	261.052	-0.668841	0.221678	-3.01717	0.00255143	0.238123
chr3:38282297-38318249	129.533	0.715055	0.237074	3.01617	0.00255994	0.238484
chr1:157794860-157820105	346.541	0.873642	0.28988	3.01381	0.00257993	0.239489
chr11:63154499-63369718	358.983	0.739854	0.245473	3.01399	0.00257834	0.239489
chr6:32014761-32035418	5104.08	0.865141	0.287051	3.01389	0.00257923	0.239489
chr6:32014845-32035400	5103.67	0.865062	0.287058	3.01354	0.00258215	0.239489
chr1:201408863-201429866	238.148	0.814812	0.270465	3.01264	0.0025899	0.239847
chr3:148730099-148742247	1226.46	0.877391	0.291258	3.01242	0.00259174	0.239847
chr10:19204315-19734476	3115.89	0.559532	0.185822	3.01112	0.00260287	0.240612
chr1:182062676-182069253	250.349	0.856742	0.284827	3.00794	0.00263024	0.240999
chr1:212615021-212619266	840.373	-0.869917	0.289225	-3.00775	0.00263192	0.240999
chr11:65833942-65849512	101.09	0.778912	0.259343	3.0034	0.00266978	0.240999
chr14:95709966-95714196	26.7636	0.792041	0.263619	3.00449	0.00266024	0.240999
chr14:95709967-95714196	26.7636	0.792041	0.263619	3.00449	0.00266024	0.240999
chr14:95710055-95714098	26.7636	0.792041	0.263619	3.00449	0.00266024	0.240999
chr17:20921151-20930046	109.196	-0.82566	0.274913	-3.00335	0.00267029	0.240999
chr19:1524073-1535456	126.448	0.875194	0.291248	3.00498	0.00265599	0.240999
chr19:14380500-14397804	429.472	-0.595429	0.198152	-3.00491	0.00265658	0.240999
chr22:24251827-24265525	431.184	-0.627509	0.208796	-3.00537	0.00265255	0.240999
chr3:148730123-148742247	1223.99	0.876686	0.291256	3.01002	0.00261234	0.240999
chr4:24795462-24800842	877.393	-0.732814	0.24355	-3.00888	0.0026221	0.240999
chr6:36678657-36687339	1910	-0.536444	0.17857	-3.0041	0.00266367	0.240999
chr6:36678709-36687331	1909.09	-0.536419	0.178595	-3.00355	0.00266848	0.240999
chr6:75086546-75202792	22327.5	-0.835812	0.278137	-3.00504	0.00265546	0.240999
chr6:131948175-131951373	5638.6	-0.874172	0.290995	-3.00408	0.00266383	0.240999
chr7:92144883-92165276	88.7494	0.833898	0.27738	3.00634	0.00264417	0.240999
chr8:123180158-123209496	43.9556	0.866233	0.288377	3.00383	0.00266608	0.240999
chr8:123182511-123208963	41.1594	0.865638	0.287628	3.00957	0.00261617	0.240999
chrX:10158447-10233697	653.279	0.590503	0.196419	3.00634	0.00264414	0.240999
chrX:10158499-10233720	653.055	0.589659	0.196146	3.00622	0.00264514	0.240999
SAR	171.132	0.844258	0.280637	3.00836	0.0026266	0.240999
chr17:43527928-43545899	1158.44	0.599756	0.199769	3.00224	0.00268	0.241015
chr19:1524958-1535456	125.681	0.874386	0.291266	3.00202	0.00268197	0.241015
chr6:75084325-75206051	26122.6	-0.832151	0.277128	-3.00277	0.00267534	0.241015
chr8:123180158-123209535	44.6899	0.866126	0.288498	3.00219	0.00268049	0.241015
chr2:15940563-15947007	136.253	-0.871675	0.290572	-2.99985	0.00270108	0.242473
chr1:176861067-177164888	2880.14	0.779348	0.259831	2.99944	0.0027048	0.242547
chr10:102830530-102837533	104.663	-0.851333	0.283983	-2.99783	0.00271913	0.243127
chr14:105864214-105864260	1840.22	-0.821501	0.274022	-2.99794	0.00271813	0.243127
chrX:43949681-43973386	190.698	-0.854595	0.285081	-2.99773	0.00271997	0.243127
chr14:94383628-94390635	457.968	0.873805	0.291579	2.9968	0.00272826	0.243409
chr19:32720072-32790808	96.1176	-0.858688	0.286542	-2.99673	0.00272893	0.243409
chr3:189171973-189325304	6703.9	0.832824	0.278127	2.9944	0.00274986	0.245015
chr10:110644396-110839469	962	0.840796	0.280946	2.99273	0.00276497	0.2461
chr17:43527845-43545671	1155.18	0.599413	0.200382	2.99136	0.00277742	0.246946
chr8:141391992-141431294	1657.05	-0.556121	0.185949	-2.99073	0.00278315	0.247193
chr17:43527843-43546432	1171.42	0.599673	0.200616	2.98916	0.00279749	0.247984
chr4:105895492-105969316	5053.76	-0.795427	0.266138	-2.98878	0.00280092	0.247984
chr6_GL000252v2_alt:4308099-4324241	4679.14	0.817946	0.273651	2.98901	0.00279882	0.247984
chr1:176857301-177164867	2897.49	0.776738	0.260023	2.98719	0.00281553	0.248751
chr6_GL000252v2_alt:2918722-2921318	347.936	-0.681726	0.228214	-2.98723	0.00281521	0.248751
chr1:60954053-60970745	178.782	0.836674	0.280246	2.9855	0.00283113	0.24908
chr2:130075335-130120567	1596.8	0.870016	0.29136	2.98606	0.00282602	0.24908
chr3:161344791-161372880	1620.17	0.845544	0.283161	2.98609	0.00282566	0.24908
chr4:56272403-56328625	406.31	0.844068	0.28272	2.98552	0.00283094	0.24908
chr1:22117304-22142966	1156.03	0.84165	0.28221	2.98235	0.00286042	0.249302
chr14:105863813-105863862	2382.36	-0.850114	0.284944	-2.98344	0.00285025	0.249302
chr16:56682469-56687807	1786.87	0.823403	0.276009	2.98325	0.00285204	0.249302
chr17:3896591-3916500	353.962	-0.7972	0.267088	-2.98478	0.00283785	0.249302
chr20:57168747-57266628	1385.63	0.737147	0.246986	2.98457	0.00283976	0.249302
chr22:38201881-38216511	1915.75	-0.795486	0.266717	-2.98251	0.00285898	0.249302
chr22:38201931-38216503	1915.57	-0.795408	0.266704	-2.98236	0.00286036	0.249302
chr4:105895439-105969447	5087.55	-0.793287	0.265984	-2.98246	0.00285942	0.249302
chr5:76850000-76878219	82.4842	0.793297	0.265895	2.9835	0.00284976	0.249302
chr15:83609269-83618642	26.6757	0.869265	0.291703	2.97996	0.00288286	0.250617
chr4:105895440-105969471	5089.11	-0.792672	0.266016	-2.97979	0.00288447	0.250617
chr4:105895440-105969529	5094.49	-0.792879	0.266074	-2.97992	0.00288326	0.250617
chr20:51391227-51542719	4037.9	-0.773522	0.259695	-2.97857	0.00289593	0.251352
chr1:176861066-177164690	2862.01	0.776026	0.26062	2.97761	0.00290507	0.251885
chr4:2139672-2141058	21.1545	0.860026	0.288924	2.97665	0.00291416	0.252412
chr1:201409856-201421718	189.074	0.778569	0.261774	2.97421	0.00293748	0.25415
chr16:56682423-56684196	1742.49	0.824378	0.277203	2.97391	0.00294028	0.25415
chr17:39904594-39917316	1089.14	0.569862	0.191748	2.97194	0.00295929	0.254998
chr19:16067506-16101790	12458	-0.542348	0.182579	-2.97049	0.00297326	0.254998
chr22:29436828-29478175	276.927	0.703523	0.236807	2.97087	0.00296959	0.254998
chr4:154604133-154612849	12.467	0.820302	0.276162	2.97037	0.00297443	0.254998
chr4:154604172-154612643	12.467	0.820302	0.276162	2.97037	0.00297443	0.254998
chr6:152433524-152636883	4577.22	-0.810516	0.272832	-2.97075	0.00297078	0.254998
chr7:69224695-69430923	27.0744	0.862465	0.290258	2.97137	0.0029647	0.254998
chrX:30305820-30309378	13.1931	-0.800019	0.269234	-2.97146	0.00296387	0.254998
chr19:55351756-55353394	23.1497	0.862927	0.29062	2.96926	0.00298519	0.255149
chr9:100473112-100577636	802.279	0.621222	0.209182	2.96977	0.00298019	0.255149
chrX:16123555-16153021	945.923	-0.750502	0.252758	-2.96925	0.00298532	0.255149
chr2:130026844-130051131	1591.67	0.86346	0.291338	2.96377	0.00303891	0.259433
chr7:23101227-23105703	65.5759	0.853456	0.287989	2.9635	0.00304163	0.259433
chr3:195746764-195812277	264.755	0.863398	0.291388	2.96306	0.00304601	0.259542
chr6_GL000251v2_alt:3467014-3469895	572.605	0.863151	0.291789	2.95813	0.00309512	0.263459
chr16:49287429-49290227	19.79	-0.855191	0.28932	-2.95587	0.00311791	0.264713
chr3:195746764-195811857	263.225	0.861072	0.291323	2.95573	0.00311932	0.264713
chr5:125376833-125377439	45.1943	0.822468	0.278219	2.95619	0.00311469	0.264713
chr2:130917430-131047251	848.729	0.642443	0.217419	2.95486	0.00312807	0.265187
chr7:96955140-97014065	92.297	-0.861553	0.291651	-2.95405	0.00313631	0.265617
chr1:27834400-27834566	66.2879	0.813557	0.275455	2.9535	0.00314194	0.265826
chr11:114257786-114270517	182.722	0.854594	0.28945	2.95247	0.0031524	0.266441
chr12:128853493-128984956	289.085	0.771543	0.261431	2.95122	0.00316516	0.266982
chr12:128853535-128984964	289.085	0.771543	0.261431	2.95122	0.00316516	0.266982
chr12:2742625-2771908	624.225	0.71106	0.241108	2.94914	0.00318659	0.26846
chr12:14804649-14814182	296.63	0.859139	0.291342	2.9489	0.00318909	0.26846
chr6:152427603-152628331	4628.84	-0.803928	0.272667	-2.94839	0.00319429	0.268628
chr8:13085188-13133474	7670.49	-0.623347	0.211508	-2.94715	0.00320716	0.26944
chr1:55050933-55064850	41.2077	0.859402	0.291681	2.94637	0.00321524	0.269848
chr1:89364057-89386461	271.084	0.830503	0.282061	2.94441	0.00323572	0.271296
chr6_GL000252v2_alt:2920152-2921548	130.434	-0.716266	0.243342	-2.94345	0.00324575	0.271865
chr6:136094714-136225595	4557.8	0.679113	0.230919	2.94092	0.00327243	0.273826
chr19:14402716-14408723	656.172	-0.605915	0.206088	-2.94008	0.00328129	0.274293
chr7:41685113-41703108	534.137	-0.618202	0.210438	-2.93768	0.00330673	0.276145
chr1:201404496-201421746	311.691	0.756451	0.257582	2.93674	0.0033168	0.27671
chr1:165400921-165445196	69.7958	-0.746088	0.254114	-2.93603	0.00332437	0.276791
chr15:81427447-81755217	4675.7	-0.816809	0.278175	-2.93631	0.00332142	0.276791
chr17:39904594-39917540	1117.43	0.56443	0.192408	2.9335	0.00335159	0.27878
chr1:185607183-185628527	15.7033	0.752046	0.256412	2.93295	0.00335754	0.278936
chr6:134169880-134177905	2626.07	-0.665611	0.226961	-2.93272	0.00336012	0.278936
chr4:15339935-15446165	2041.75	-0.76206	0.259901	-2.93212	0.00336657	0.279195
chrX:135759792-135802749	15.4128	0.822224	0.280817	2.92797	0.00341182	0.282668
chr10:75296389-75361678	158.566	-0.821641	0.2813	-2.92086	0.00349061	0.283867
chr12:101594848-101685811	8874.45	0.851532	0.291518	2.92102	0.00348883	0.283867
chr12:101594968-101685869	8873.74	0.851515	0.29152	2.92095	0.00348966	0.283867
chr12:101594968-101685880	8873.74	0.851515	0.29152	2.92095	0.00348966	0.283867
chr12:101594970-101685806	8873.53	0.851507	0.29152	2.92092	0.00348994	0.283867
chr12:101594970-101685812	8873.53	0.851507	0.29152	2.92092	0.00348994	0.283867
chr12:101594970-101685876	8873.74	0.851515	0.29152	2.92095	0.00348966	0.283867
chr12:101594970-101685880	8873.74	0.851515	0.29152	2.92095	0.00348966	0.283867
chr12:101594970-101686018	8876.82	0.851524	0.291521	2.92097	0.00348944	0.283867
chr12:101594983-101685870	8873.2	0.851532	0.291521	2.921	0.00348912	0.283867
chr12:101594995-101685615	8852.27	0.851574	0.291524	2.92112	0.00348779	0.283867
chr12:101594995-101685870	8873	0.851524	0.291521	2.92097	0.00348941	0.283867
chr12:101594996-101685869	8872.82	0.851551	0.291521	2.92106	0.00348845	0.283867
chr12:101595070-101684395	8780.76	0.8515	0.291512	2.92098	0.00348934	0.283867
chr17:44906973-44915500	166.443	0.853922	0.291821	2.92618	0.00343149	0.283867
chr6_GL000253v2_alt:4273513-4277924	292.965	-0.738215	0.252706	-2.92124	0.00348643	0.283867
chr7:92141642-92179531	233.164	0.752604	0.257519	2.92252	0.00347212	0.283867
chr8:133229055-133229697	28.706	0.842977	0.288539	2.92153	0.00348313	0.283867
chr9:16203934-16276313	286.315	0.730638	0.249886	2.92389	0.00345689	0.283867
chr14:95663255-95692628	18.5053	0.846637	0.289922	2.92022	0.0034978	0.284176
chr3:195720883-195735033	689.199	0.652651	0.223538	2.91964	0.00350432	0.28443
chr10:77148291-77150100	45.2681	0.839016	0.287478	2.91854	0.0035167	0.284883
chr15:45433049-45433129	71.4883	0.757735	0.259626	2.91857	0.00351645	0.284883
chr19:18607429-18621039	211.521	0.848484	0.290764	2.91812	0.00352154	0.285
chr1:203045465-203076497	560.791	0.739953	0.253643	2.9173	0.00353072	0.285468
chr5:168992999-168995677	172.601	-0.799779	0.274182	-2.91696	0.00353456	0.285503
chr2:130074029-130129222	2060.01	0.850562	0.291737	2.91551	0.00355106	0.286559
chr7:96965527-97014025	85.1689	-0.849255	0.291395	-2.91445	0.0035632	0.286711
chr7:96965527-97014060	85.1689	-0.849255	0.291395	-2.91445	0.0035632	0.286711
chr7:96965527-97014064	85.1689	-0.849255	0.291395	-2.91445	0.0035632	0.286711
chr6_GL000253v2_alt:2975997-2978593	289.455	-0.687024	0.235771	-2.91394	0.00356895	0.286898
chr2:241188611-241223357	196.091	0.663412	0.227735	2.91308	0.00357878	0.287413
chr21:41988636-42010366	2472.34	-0.633277	0.217569	-2.91069	0.00360628	0.289068
chr21:41988636-42010387	2472.34	-0.633277	0.217569	-2.91069	0.00360628	0.289068
chr19:6663136-6670117	149.729	-0.798319	0.274434	-2.90896	0.00362631	0.290396
chr19:17523300-17549811	152.387	0.777883	0.267456	2.90845	0.00363226	0.290595
chr10:30438821-30461833	1727.64	-0.61436	0.21131	-2.90739	0.00364461	0.291071
chr7:96968528-97011882	70.3688	-0.840125	0.288967	-2.90734	0.00364516	0.291071
chrX:30304205-30309598	19.0461	-0.782324	0.269367	-2.90431	0.00368065	0.293626
chr1:235550831-235650754	232.292	-0.81229	0.279767	-2.90345	0.00369076	0.294152
chr21:41986830-42010357	2617.38	-0.625606	0.215523	-2.90274	0.00369913	0.294539
chr4:154604575-154612648	12.2661	0.797032	0.274859	2.89978	0.00373424	0.296501
chr4:154604609-154612635	12.2661	0.797032	0.274859	2.89978	0.00373424	0.296501
chr9:119153457-119208886	1767.76	0.608093	0.209704	2.89977	0.00373438	0.296501
chr10:104312135-104338404	1767.61	-0.649505	0.224044	-2.89901	0.00374344	0.296831
chr5:176865549-176880896	49.8891	0.79362	0.273791	2.89863	0.00374793	0.296831
chr6_GL000253v2_alt:3387277-3400634	3927.66	-0.70549	0.243396	-2.89853	0.00374915	0.296831
chr6:152435390-152628331	4346.56	-0.794902	0.27436	-2.89729	0.00376402	0.297727
chr2:127184119-127205767	151.902	0.83211	0.287299	2.89632	0.00377571	0.297809
chrX:135760156-135802749	15.2119	0.81276	0.2806	2.89651	0.00377342	0.297809
chrX:135760167-135802564	15.2119	0.81276	0.2806	2.89651	0.00377342	0.297809
chr1:89364059-89385887	267.838	0.817405	0.282523	2.89323	0.00381301	0.300468
chr6:134170105-134174864	2449.23	-0.662283	0.229065	-2.89125	0.00383716	0.302087
chr5:151849690-151924832	317.897	-0.787433	0.272416	-2.89055	0.00384568	0.302474
chr17:44909666-44915494	116.245	0.841061	0.291083	2.88942	0.00385956	0.303281
chr3:96814580-97244696	1726.23	-0.841862	0.291431	-2.88872	0.00386811	0.303669
chr17:44910348-44915494	108.503	0.839757	0.290812	2.88763	0.00388152	0.304436
chr1:153357853-153361027	198.46	-0.773256	0.267902	-2.88634	0.0038975	0.305119
chr14:26735353-26806467	40.9698	-0.828718	0.287096	-2.88655	0.00389488	0.305119
chr6:33065016-33073601	2001.85	0.824522	0.285765	2.88531	0.00391027	0.305833
chr6:116254206-116256743	197.223	0.685154	0.23749	2.88498	0.00391434	0.305866
chr7:99923268-99929620	587.213	-0.602385	0.208864	-2.8841	0.00392536	0.306441
chr5:61658473-61687899	216.389	0.829796	0.288046	2.88077	0.00396699	0.309403
chr3:148739797-148743001	899.457	0.830359	0.288355	2.87964	0.00398125	0.310227
chr11:102783675-102836766	710.856	0.838832	0.291475	2.87788	0.00400355	0.311597
chr6:165893841-165896237	46.9478	0.827243	0.28747	2.87767	0.00400627	0.311597
chr7:92149906-92165276	72.3003	0.799919	0.278103	2.87634	0.0040231	0.312616
chr10:27077022-27080720	394.122	0.566495	0.197119	2.87388	0.00405468	0.314197
chr10:113553071-113583369	88.3185	0.761884	0.265091	2.87404	0.00405253	0.314197
chr3:107883247-107928907	145.65	-0.83183	0.289404	-2.87429	0.00404937	0.314197
chr3:195720881-195737668	810.151	0.668014	0.232817	2.86927	0.00411423	0.318516
chr16:52438004-52547802	3831.27	0.792416	0.276291	2.86805	0.00413012	0.319452
chr11:93730978-93731099	315.407	0.830754	0.289695	2.86768	0.00413487	0.319525
chr1:235547686-235649993	282.868	-0.810677	0.282786	-2.86675	0.00414705	0.320133
chr12:5018464-5021713	43.2858	0.811299	0.283056	2.86621	0.0041542	0.320133
chr16:52438007-52547008	3829.88	0.791931	0.276289	2.86631	0.00415283	0.320133
chr5:95391343-95450437	280.768	0.79928	0.278892	2.86591	0.00415807	0.320137
chr6:134169249-134175991	2829.16	-0.652984	0.227922	-2.86494	0.00417086	0.320827
chr22:41699513-41767608	179.274	-0.741222	0.258888	-2.8631	0.00419514	0.321809
chr3:86937968-86991107	4295.26	-0.755131	0.263742	-2.86315	0.00419456	0.321809
chr4:20253563-20620557	28322	-0.676817	0.236371	-2.86337	0.0041916	0.321809
chr1:235547686-235650754	286.88	-0.807765	0.282213	-2.86225	0.00420642	0.322157
chr6:134171650-134174379	1577.36	-0.652476	0.227965	-2.86218	0.00420736	0.322157
chr1:209704845-209734864	283.788	-0.833687	0.291365	-2.86131	0.00421891	0.322747
chr9:41100983-41106229	88.9123	0.778338	0.272076	2.86074	0.00422652	0.323034
chr14:54567631-54703867	14329.1	-0.800998	0.280054	-2.86016	0.00423433	0.323042
chr7:43239065-43249268	72.9844	0.811093	0.283561	2.86038	0.00423133	0.323042
chr6_GL000250v2_alt:4369696-4378263	1832.03	0.825636	0.288836	2.85849	0.00425657	0.324444
chr5:125368762-125369342	34.0848	0.832276	0.291272	2.85739	0.00427144	0.325281
chr3:96814585-97749241	2415.94	-0.828827	0.290175	-2.85631	0.00428602	0.325549
chr6:31672380-31673776	69.656	-0.831869	0.291229	-2.85641	0.00428468	0.325549
chr6_GL000256v2_alt:1029598-1032756	294.257	-0.811519	0.284119	-2.85626	0.0042866	0.325549
chr14:49783813-49852821	221964	0.790128	0.276755	2.85497	0.00430406	0.325864
chr14:49784101-49852780	221909	0.790114	0.276766	2.85481	0.0043063	0.325864
chr2:127638425-127644110	1281.63	-0.565252	0.197986	-2.855	0.00430363	0.325864
chr6_GL000256v2_alt:1029073-1032759	297.275	-0.81228	0.284479	-2.85532	0.00429936	0.325864
chr14:49783278-49853203	222136	0.789699	0.276706	2.85393	0.00431823	0.326472
chr21:41991405-42010333	1855.76	-0.648554	0.227422	-2.85176	0.00434777	0.328409
chr5:140174641-140243787	3689.43	-0.631124	0.221369	-2.85101	0.0043581	0.328893
chr8:82514567-82677153	12.2905	0.805904	0.282714	2.85059	0.00436376	0.329024
chr6_GL000256v2_alt:1029722-1032759	292.214	-0.808209	0.283571	-2.85011	0.00437037	0.329227
chr5:125395378-125395980	20.7942	0.82577	0.289816	2.84929	0.00438168	0.329782
chr5:77088058-77148523	2248.73	0.633481	0.222371	2.84876	0.00438903	0.33004
chr14:76710657-76761388	1065.88	0.654322	0.229748	2.848	0.00439953	0.330237
chr2:158795316-158853782	313.021	0.773643	0.271631	2.84814	0.0043975	0.330237
chr14:106639120-106639657	183.681	-0.823371	0.289222	-2.84684	0.00441553	0.331141
chr10:126012380-126388455	42013.4	0.696808	0.244807	2.84635	0.00442232	0.331354
chr4:20253259-20619120	27331.6	-0.674838	0.237169	-2.84539	0.00443572	0.332061
chr2:127638425-127643228	1168.78	-0.559643	0.196748	-2.84446	0.0044487	0.332736
chr11:63166513-63228514	159.616	0.769756	0.270648	2.84413	0.00445335	0.332787
chr6_GL000251v2_alt:4237614-4250979	1284.68	-0.568055	0.199794	-2.8432	0.00446626	0.333454
chr14:61987084-62081065	77.4712	-0.828382	0.291552	-2.84128	0.00449327	0.335173
chr10:113553065-113578798	66.25	0.755852	0.266129	2.84017	0.0045089	0.336039
chr6:74642383-74652002	26.8836	-0.817669	0.287955	-2.83958	0.00451736	0.336371
chr1:173555250-173612772	144.884	0.725455	0.255524	2.83909	0.00452423	0.336583
chr13:101452666-101718344	15070.2	0.718119	0.253069	2.83764	0.00454482	0.337816
chr8:27461602-27479261	28.773	-0.809668	0.28549	-2.83606	0.00456738	0.339192
chr22:36140329-36160929	4328.32	-0.490974	0.173254	-2.83385	0.00459912	0.341247
chr22:36140323-36160929	4328.63	-0.490942	0.173281	-2.83321	0.00460825	0.341621
chr12:64920844-64982524	289.25	0.695765	0.245746	2.83124	0.00463679	0.343345
chr17:39904596-39918635	1233.06	0.526969	0.186158	2.83076	0.00464378	0.343345
chr17:39904596-39918650	1233.06	0.526969	0.186158	2.83076	0.00464378	0.343345
chr2:106813075-106887108	976.058	0.692601	0.244774	2.82955	0.00466136	0.344038
chr9:119213619-119369425	2588.76	0.684246	0.24181	2.82968	0.00465947	0.344038
chr1:83979117-83984300	98.5552	-0.770762	0.272438	-2.82913	0.00466745	0.344185
chr4:76034689-76041415	22.2458	-0.820744	0.290166	-2.82853	0.00467617	0.344525
chr11:46277660-46321422	618.532	0.764959	0.270543	2.82749	0.00469143	0.34474
chr11:46277676-46321420	618.532	0.764959	0.270543	2.82749	0.00469143	0.34474
chr2:90100235-90100738	242.577	-0.823884	0.291338	-2.82794	0.0046849	0.34474
chr10:27247300-27250562	89.388	0.780737	0.276288	2.82581	0.00471618	0.345348
chr16:79798049-79827150	51.6398	0.782962	0.277025	2.82632	0.00470862	0.345348
chr17:39904594-39918590	1230.31	0.527228	0.186574	2.82584	0.00471573	0.345348
chr17:43528277-43546323	1066.01	0.572386	0.202532	2.82615	0.00471115	0.345348
chr11:10801466-10801608	232.133	0.684682	0.242375	2.82489	0.00472972	0.346037
chr17:35731648-35743521	197.893	0.714276	0.252885	2.8245	0.00473538	0.346149
chr6_GL000255v2_alt:4170887-4172220	792.563	-0.609426	0.215869	-2.82314	0.00475563	0.347059
chr7:92144841-92179133	204.804	0.747332	0.26472	2.8231	0.0047561	0.347059
chr11:23761329-23804598	76.0637	-0.805286	0.285318	-2.82242	0.00476626	0.347196
chr5:148826592-148828633	494.684	-0.6432	0.227869	-2.82268	0.00476244	0.347196
chr7:98617296-98629868	16.9173	0.77495	0.274758	2.82049	0.00479509	0.348993
chr10:95237571-95291024	7176.51	-0.63722	0.225991	-2.81967	0.00480733	0.349013
chr11:93730512-93730646	182.284	0.696644	0.247036	2.82001	0.00480217	0.349013
chr19:35856921-35867109	29.4165	0.753915	0.267381	2.81963	0.00480786	0.349013
chr1:209686164-209734950	336.117	-0.816074	0.289504	-2.81887	0.00481936	0.349244
chr1:209686204-209734950	336.117	-0.816074	0.289504	-2.81887	0.00481936	0.349244
chr6:122996688-123064467	25.9538	-0.819441	0.29076	-2.81827	0.00482827	0.349285
chr6_GL000251v2_alt:4416345-4421780	480.889	0.713576	0.253193	2.81831	0.00482778	0.349285
chr3:58565460-58577388	459.264	-0.58882	0.208992	-2.81743	0.00484091	0.349597
chr6_GL000255v2_alt:4201718-4202398	90.5181	0.794644	0.282022	2.81767	0.00483736	0.349597
chr4:56272403-56328092	376.737	0.802118	0.284807	2.81635	0.00485723	0.350473
chr17:43528279-43545713	1051.12	0.569292	0.202182	2.81574	0.00486648	0.350537
chr6:391738-411447	1610.02	-0.789214	0.280282	-2.81579	0.00486574	0.350537
chr5:61643334-61704057	451.348	0.812164	0.288479	2.81533	0.00487268	0.350682
chr5:133196454-133612564	1724.31	-0.821445	0.291823	-2.81487	0.00487964	0.350882
chr12:47972964-48004486	350.312	0.812343	0.288686	2.81394	0.00489387	0.351604
chr14:90402522-90405235	6248.68	-0.531109	0.188767	-2.81358	0.00489937	0.351698
chr2:232479826-232487828	510.165	0.64781	0.230432	2.81128	0.00493449	0.352109
chr22:38426326-38455199	7.61812	0.715961	0.254663	2.8114	0.00493259	0.352109
chr3:195747057-195811889	251.945	0.819638	0.291429	2.81248	0.00491617	0.352109
chr4:92304398-93774556	877.298	-0.785779	0.279351	-2.81287	0.00491009	0.352109
chr6_GL000250v2_alt:1200256-1203588	4986.17	-0.796054	0.283116	-2.81176	0.00492714	0.352109
chr6_GL000250v2_alt:1200278-1203631	4989.2	-0.796055	0.283147	-2.81145	0.00493183	0.352109
chr6_GL000250v2_alt:1200295-1203632	4988.78	-0.796113	0.283146	-2.81167	0.00492853	0.352109
chr12:7919229-7936275	2112.92	-0.663821	0.236278	-2.8095	0.0049619	0.352564
chr14:76376356-76482129	333.25	0.817089	0.290767	2.81012	0.00495235	0.352564
chr4:92304656-93772498	873.651	-0.78501	0.279391	-2.80972	0.00495848	0.352564
chr6_GL000250v2_alt:1199009-1203632	4999.42	-0.795904	0.283248	-2.80991	0.00495547	0.352564
chr6_GL000250v2_alt:1199991-1203632	4991.98	-0.795639	0.283178	-2.80968	0.00495902	0.352564
chr4:20253589-20619286	27352.7	-0.670643	0.238736	-2.80914	0.00496741	0.352657
chr1:16124336-16156087	2070.21	-0.544481	0.193987	-2.80679	0.00500379	0.354339
chr1:234669522-234696153	30.4395	0.812027	0.289303	2.80684	0.00500302	0.354339
chrX:15345590-15384376	4131.1	0.529839	0.188752	2.80706	0.00499963	0.354339
chr4:110617425-110642006	69.6941	0.743359	0.264879	2.80641	0.00500962	0.354453
chr1:173500463-173603094	101.788	0.717035	0.255726	2.80392	0.00504851	0.354855
chr1:203051239-203076953	441.398	0.727709	0.259536	2.80388	0.00504916	0.354855
chr11:6437624-6442617	258.293	0.818648	0.291788	2.80563	0.0050219	0.354855
chr17:43528336-43545899	1043.67	0.565521	0.201686	2.80397	0.00504777	0.354855
chr17:70017323-70128859	941.147	-0.817764	0.291508	-2.80528	0.00502722	0.354855
chr18:47028201-47030078	221.582	0.748531	0.266876	2.80479	0.00503488	0.354855
chr19:18612871-18621031	201.26	0.813969	0.290263	2.80425	0.00504343	0.354855
chr6_GL000254v2_alt:3007107-3011942	339.493	-0.760475	0.27114	-2.80473	0.00503592	0.354855
chr13:101452614-101716444	14573.9	0.711931	0.254001	2.80287	0.00506508	0.355675
chr20:17962709-17962946	49897.2	0.815547	0.290999	2.80258	0.00506958	0.355694
chr14:94612383-94613857	539.64	0.817428	0.291718	2.80212	0.00507677	0.3559
chrX:115518181-115562731	424.098	-0.613409	0.218958	-2.80149	0.0050868	0.356305
chr17:81514046-81527243	740.896	-0.577661	0.206256	-2.80069	0.00509928	0.356881
chr6:75089159-75101911	1417.38	-0.790482	0.282346	-2.79969	0.00511514	0.357693
chr11:126656085-126682104	44.3556	0.778409	0.27811	2.79893	0.00512729	0.357817
chr2:191834301-191847255	3650.1	-0.546399	0.195247	-2.7985	0.00513398	0.357817
chr3:190305700-190322475	533.128	-0.650039	0.232275	-2.79858	0.0051328	0.357817
chr4:15358140-15420032	1093.42	-0.745951	0.2665	-2.79907	0.00512502	0.357817
chr3:149185248-149198453	299.216	0.737013	0.2634	2.79808	0.00514077	0.357992
chr22:36140329-36166177	4347.67	-0.486697	0.173965	-2.79768	0.00514713	0.358047
chr4:20253815-20619183	27166.1	-0.669808	0.239431	-2.79749	0.0051501	0.358047
chr22:36140323-36166177	4347.98	-0.486666	0.173992	-2.79705	0.00515712	0.358158
chr3:96814776-97010124	557.696	-0.815954	0.29174	-2.79686	0.00516024	0.358158
chr12:14803571-14824415	519.077	0.809877	0.289661	2.79594	0.00517484	0.35827
chr13:45702310-45714558	33.3687	-0.78642	0.281279	-2.79588	0.00517593	0.35827
chr3:63278122-63616921	904.797	0.759067	0.271514	2.79569	0.00517894	0.35827
chr5:82308858-82386977	1900.87	0.626011	0.223904	2.79589	0.00517571	0.35827
chr6:391767-397546	325.486	-0.781404	0.279621	-2.79451	0.00519783	0.358984
chrX:115520483-115562707	408.87	-0.610586	0.218478	-2.79473	0.0051943	0.358984
chr6:36677810-36686334	1332.2	-0.535393	0.191608	-2.79421	0.00520271	0.359026
chr6:134169352-134174865	2761.35	-0.642114	0.229886	-2.79318	0.00521927	0.359872
chr4:56809860-56821742	25.506	-0.813267	0.291247	-2.79236	0.00523254	0.359899
chr4:56809871-56821694	25.506	-0.813267	0.291247	-2.79236	0.00523254	0.359899
chr6:134169251-134174896	2763.99	-0.641537	0.229747	-2.79236	0.00523253	0.359899
chr3:130560333-130677032	10602	0.59302	0.212431	2.79158	0.00524506	0.360465
chr5:77087462-77151391	2420.86	0.621554	0.222748	2.79038	0.00526454	0.361507
chr4:110617435-110637026	66.5839	0.748825	0.268395	2.79002	0.00527056	0.361624
chr3:130560333-130678155	10861.1	0.591752	0.212126	2.78963	0.00527681	0.361757
chr2:176108789-176119394	306.172	-0.740227	0.265477	-2.78829	0.00529868	0.362959
chr13:108207445-108218368	1483.96	0.570297	0.204716	2.78579	0.00533973	0.364775
chr3:62398346-62875379	193.593	0.769345	0.276183	2.78564	0.00534226	0.364775
chr3:62398349-62875338	193.593	0.769345	0.276183	2.78564	0.00534226	0.364775
chr9:97501179-97601741	2850.11	-0.73929	0.265395	-2.78562	0.00534259	0.364775
chr1:173524875-173603050	84.8602	0.744397	0.267384	2.784	0.00536924	0.365895
chr12:58800371-58812659	51.3412	0.81141	0.291426	2.78428	0.00536469	0.365895
chr22:22303223-22322847	6467.86	-0.591244	0.212385	-2.78383	0.00537208	0.365895
chr2:111491942-111494811	345.306	-0.737715	0.265117	-2.7826	0.00539254	0.366099
chr5:13690330-13944543	3117.19	0.701177	0.251962	2.78286	0.00538812	0.366099
chr7:22725394-22727620	43.6804	-0.785109	0.282104	-2.78304	0.00538517	0.366099
chr9:97501638-97601748	2852.75	-0.738181	0.265276	-2.78269	0.00539097	0.366099
chr20:45174875-45176544	41.191	-0.77974	0.280357	-2.78124	0.00541521	0.367341
chr10:3779046-3782051	1950.97	-0.643476	0.231399	-2.7808	0.00542245	0.367483
chr10:104312142-104333905	1465.99	-0.614805	0.221106	-2.78059	0.00542608	0.367483
chr9:6557947-6565418	27.3027	-0.80133	0.288374	-2.77879	0.00545624	0.369228
chr15:80344852-80398007	433.617	0.772094	0.277895	2.77837	0.00546323	0.369403
chr15:65381486-65385770	226.788	0.714725	0.257297	2.77782	0.00547247	0.369729
chr5:147235124-147384678	616.329	-0.765745	0.2758	-2.77645	0.00549561	0.370993
chr10:126041345-126388455	35377.8	0.675504	0.24349	2.77426	0.00553276	0.372979
chr20:57603845-57620473	342.741	-0.723084	0.260696	-2.77367	0.00554281	0.372979
chr20:57603845-57620576	342.741	-0.723084	0.260696	-2.77367	0.00554281	0.372979
chr20:57603849-57620576	342.741	-0.723084	0.260696	-2.77367	0.00554281	0.372979
chr11:45240300-45286319	163.425	0.769568	0.277535	2.77287	0.00555644	0.373297
chr14:106790693-106791233	444.379	-0.808967	0.291739	-2.77291	0.00555569	0.373297
chr2:89884739-89885216	224.645	-0.781424	0.281899	-2.772	0.00557133	0.373997
chr1:89107999-89126114	6785.11	-0.48763	0.175943	-2.77153	0.00557936	0.374237
chr6_GL000251v2_alt:1421931-1425263	4469.23	-0.787086	0.284066	-2.77079	0.00559212	0.374642
chr6_GL000251v2_alt:1421970-1425307	4471.83	-0.78714	0.284099	-2.77066	0.00559433	0.374642
chr6_GL000251v2_alt:1421953-1425306	4472.26	-0.78707	0.284101	-2.77039	0.00559887	0.374646
chr12:47973200-47988471	278.095	0.796768	0.287807	2.76841	0.00563307	0.375888
chr3:161345774-161371501	1291.29	0.795263	0.287264	2.7684	0.00563324	0.375888
chr6_GL000251v2_alt:1420684-1425307	4482.48	-0.786805	0.284216	-2.76834	0.00563431	0.375888
chr6_GL000251v2_alt:1421666-1425307	4475.04	-0.786569	0.284137	-2.76828	0.00563536	0.375888
chr7:117998857-118004045	28.3081	0.768614	0.277682	2.76797	0.00564071	0.375945
chr17:44021332-44023946	804.273	0.807239	0.291745	2.76693	0.00565871	0.376547
chr19:22665551-22716991	260.983	0.646673	0.233708	2.76702	0.0056572	0.376547
chr19:14583122-14610420	93.7547	0.751778	0.271749	2.76644	0.00566718	0.376811
chr11:1242260-1249676	87.2762	0.702019	0.253826	2.76575	0.00567926	0.377315
chr1:165410749-165424972	34.7534	-0.790276	0.285803	-2.76511	0.00569044	0.37746
chrX:87517748-87670050	740.493	-0.805302	0.291228	-2.7652	0.00568887	0.37746
chr15:80379876-80403575	315.883	0.769941	0.278542	2.76418	0.00570664	0.377692
chr8:88542603-88709727	1666.1	0.673164	0.243536	2.76413	0.00570746	0.377692
chr8:88542616-88709691	1666.1	0.673164	0.243536	2.76413	0.00570746	0.377692
chr4:110617422-110637020	66.7621	0.741312	0.26825	2.76351	0.0057183	0.378111
chr11:132414976-132943671	397.214	-0.805884	0.291717	-2.76255	0.00573517	0.378194
chr16:27790890-28063501	116.627	0.707938	0.25622	2.76301	0.00572715	0.378194
chr2:233636453-233773305	35.8235	-0.803112	0.290729	-2.76241	0.0057376	0.378194
chr2:233636501-233770279	35.8235	-0.803112	0.290729	-2.76241	0.0057376	0.378194
chr2:231921819-231926403	110.737	0.803578	0.290996	2.76147	0.00575416	0.378794
chr20:51386956-51542719	4744.62	-0.718118	0.260057	-2.76138	0.00575573	0.378794
chr9:68322410-68330453	47.2439	0.778638	0.282168	2.75949	0.00578924	0.3807
chrX:87517813-87669596	737.981	-0.803334	0.291229	-2.75843	0.00580798	0.381634
chr2:214932621-215032086	1407	0.722452	0.261943	2.75805	0.00581482	0.381784
chr10:95238009-95291012	6631.32	-0.642609	0.233123	-2.75652	0.00584203	0.382901
chr19:35856909-35866589	27.8811	0.737672	0.267609	2.75653	0.00584177	0.382901
chr6:36678720-36685924	1167.57	-0.541914	0.196608	-2.75632	0.00584554	0.382901
chr1:75242919-75611096	1946.82	0.778016	0.282512	2.75392	0.00588857	0.385418
chr14:94283316-94293271	94.8886	0.791875	0.287572	2.75366	0.00589331	0.385428
chr12:47973406-48004321	307.799	0.798657	0.290064	2.75338	0.00589826	0.385451
chr10:19710327-19728550	468.939	0.541163	0.196596	2.75267	0.00591122	0.385697
chr12:4909904-4918247	951.512	0.683763	0.248382	2.75287	0.0059075	0.385697
chr7:128672291-128684270	352.298	0.610432	0.221797	2.75221	0.00591949	0.385936
chr22:47345568-47373541	20.0595	0.793167	0.288333	2.75087	0.00594372	0.387215
chr17:81303770-81309248	60.1563	-0.777934	0.28299	-2.74898	0.00597803	0.388243
chr22:45920361-45977129	189.231	-0.668607	0.243219	-2.74899	0.00597787	0.388243
chr6:136096152-136192174	3739.19	0.664262	0.241586	2.74959	0.00596701	0.388243
chrX:34206724-34415537	464.249	-0.801407	0.291517	-2.7491	0.005976	0.388243
chr3:100492618-100577444	1870.33	0.604257	0.219838	2.74865	0.00598411	0.388337
chr2:31234013-31268394	2229.57	0.660015	0.24016	2.74823	0.00599186	0.38854
chrX:129738973-129746863	32.8346	0.79893	0.290763	2.7477	0.00600149	0.388863
chr3:100492650-100577432	1869.94	0.604216	0.219942	2.74715	0.00601148	0.38921
chr22:22906341-22906803	36056.8	-0.782747	0.285013	-2.74636	0.00602607	0.389853
chr1:163069360-163074755	347.576	-0.791231	0.288315	-2.74433	0.00606351	0.390103
chr1:203051182-203078736	565.511	0.714438	0.260331	2.74434	0.00606322	0.390103
chr10:73998115-74105293	11965.8	-0.590294	0.215114	-2.74409	0.00606783	0.390103
chr14:49598696-49614672	95991.7	0.799719	0.291324	2.74512	0.00604895	0.390103
chr14:49598760-49614670	95988.9	0.799699	0.291323	2.74505	0.00605008	0.390103
chr14:94283312-94293097	94.5486	0.788919	0.287546	2.74363	0.00607646	0.390103
chr15:80441230-80597928	2415.3	0.587446	0.214106	2.74372	0.00607474	0.390103
chr2:111112933-111115588	77.8363	0.759592	0.276717	2.74501	0.00605084	0.390103
chr2:127639196-127650538	1454.71	-0.566407	0.20638	-2.74448	0.00606064	0.390103
chr3:189127057-189151136	2077.99	0.751638	0.273765	2.74556	0.00604085	0.390103
chr16:56682469-56683603	1376.22	0.767307	0.279734	2.74298	0.00608837	0.390569
chr10:30434123-30460836	2512.15	-0.600324	0.218906	-2.74238	0.00609951	0.390749
chr22:22322471-22322980	2965.74	-0.793303	0.289281	-2.74233	0.0061005	0.390749
chr16:31215961-31217359	7.76259	0.644774	0.235163	2.74182	0.00611001	0.390761
chr21:21239341-21292190	567.081	-0.761901	0.277876	-2.74188	0.00610888	0.390761
chr14:94283314-94293024	94.3477	0.78842	0.287593	2.74144	0.00611704	0.390912
chr5:77087013-77148511	2368.51	0.606642	0.221327	2.74093	0.00612657	0.391223
chr14:94378375-94390693	2104.11	0.798449	0.291445	2.73962	0.00615109	0.39145
chr14:94378388-94390662	2103.9	0.798414	0.291446	2.73949	0.00615346	0.39145
chr14:94378448-94390650	2103.34	0.798448	0.291443	2.73963	0.00615079	0.39145
chr5:129459558-129460689	8.11101	-0.694997	0.253646	-2.74003	0.00614337	0.39145
chr8:123851986-124120061	115.426	0.697277	0.254502	2.73977	0.00614822	0.39145
chr11:112959278-112963460	41.0169	-0.796295	0.291086	-2.7356	0.00622659	0.394904
chr2:127638469-127648253	1738.03	-0.551984	0.201742	-2.73609	0.0062174	0.394904
chr4:110617422-110637352	66.9403	0.733617	0.268158	2.73576	0.00622355	0.394904
chr8:74824785-74849425	20065	-0.780939	0.285413	-2.73617	0.00621589	0.394904
chr18:10671125-10701981	789.187	0.790271	0.289061	2.73392	0.0062585	0.396627
chr3:62398971-62875241	192.028	0.755985	0.276574	2.7334	0.0062685	0.396961
chr1:159872363-159900125	157.97	-0.669822	0.245146	-2.73234	0.00628861	0.397634
chr1:159872363-159900163	157.97	-0.669822	0.245146	-2.73234	0.00628861	0.397634
chr8:130780300-131042426	172.708	-0.792927	0.290354	-2.7309	0.00631621	0.399078
chr10:19721587-19728550	232.388	0.588077	0.215382	2.73039	0.00632594	0.399392
chr14:106657724-106658258	23.7148	-0.668841	0.245017	-2.72977	0.00633777	0.399781
chr4:70656328-70666490	58976	-0.795551	0.291456	-2.72957	0.00634164	0.399781
chr14:94376746-94390637	2114.95	0.794919	0.291412	2.72782	0.00637546	0.401203
chr14:94376746-94390692	2116.12	0.794991	0.291412	2.72806	0.00637079	0.401203
chr6_GL000254v2_alt:3010989-3015418	424.933	-0.777464	0.28503	-2.72766	0.00637856	0.401203
chr9:72792037-72836320	56.221	0.775905	0.284485	2.7274	0.00638346	0.401211
chr6_GL000251v2_alt:4234033-4250926	1323.97	-0.540003	0.198044	-2.72669	0.00639734	0.401782
chr16:20623485-20697744	1632.58	0.692305	0.253953	2.72611	0.00640847	0.401924
chr19:11127546-11133521	546.393	-0.750889	0.275447	-2.72608	0.0064092	0.401924
chr4:76396268-76421868	565.723	0.510617	0.187358	2.72535	0.00642327	0.402506
chr1:110671687-110675033	464.096	-0.696928	0.256042	-2.72192	0.00649029	0.402961
chr1:163069360-163074708	342.975	-0.78416	0.288059	-2.72222	0.00648449	0.402961
chr11:132420019-132943768	380.086	-0.793914	0.29143	-2.7242	0.00644576	0.402961
chr12:4910376-4918256	927.994	0.678218	0.249225	2.72131	0.00650241	0.402961
chr14:106770577-106771096	111.186	-0.745935	0.274281	-2.7196	0.00653618	0.402961
chr17:2777055-3034207	3906.22	0.547039	0.201111	2.72009	0.00652644	0.402961
chr19:35851650-35869287	36.8039	0.764561	0.281051	2.72037	0.00652094	0.402961
chr19:35856586-35866500	25.4331	0.723229	0.265958	2.71934	0.00654122	0.402961
chr19:35857105-35866589	25.5772	0.727183	0.267129	2.72222	0.0064845	0.402961
chr21:13968488-13968595	69.4101	0.726177	0.266631	2.72353	0.00645884	0.402961
chr22:45927481-45976805	132.127	-0.680498	0.250112	-2.72078	0.00651288	0.402961
chr4:74037068-74038807	58.3957	-0.784426	0.288337	-2.72051	0.00651806	0.402961
chr4:157076056-157172090	1561.81	0.793305	0.29175	2.71912	0.00654551	0.402961
chr4:157076124-157172090	1561.81	0.793305	0.29175	2.71912	0.00654551	0.402961
chr6:32041154-32046128	2254.13	-0.69499	0.255595	-2.7191	0.00654589	0.402961
chr6:136095959-136191875	3705.52	0.661264	0.242797	2.72353	0.00645893	0.402961
chr6:153231319-153347488	182.209	0.603045	0.22177	2.71924	0.00654327	0.402961
chr6_GL000252v2_alt:3270100-3272981	1374.57	0.789767	0.290199	2.72147	0.00649921	0.402961
chr6_GL000254v2_alt:4364081-4372648	3529.2	0.682702	0.25075	2.72264	0.00647629	0.402961
chr7:137318591-137326953	584.431	-0.779396	0.28612	-2.72402	0.00644932	0.402961
chr7:143381079-143391111	4594.45	-0.519887	0.190904	-2.72329	0.00646356	0.402961
chr8:142700112-142702722	115.694	-0.701423	0.257869	-2.72008	0.00652665	0.402961
chr9:34957486-34978197	53.3554	-0.769043	0.282452	-2.72274	0.00647438	0.402961
chrX:65667669-65741929	13075.2	-0.481325	0.176824	-2.72206	0.00648761	0.402961
chr2:232480152-232486653	478.217	0.615882	0.226551	2.71852	0.00655755	0.403244
chr22:45922110-45976022	165.969	-0.638322	0.234858	-2.7179	0.00656972	0.403244
chr6:28259319-28260958	74.1409	-0.724858	0.266677	-2.71811	0.00656562	0.403244
chr9:16203946-16253114	246.894	0.696783	0.256364	2.71795	0.00656882	0.403244
chr17:35871490-35880508	1318.99	-0.65947	0.242671	-2.71755	0.00657664	0.403374
chr7:41667167-41705335	574.946	-0.579368	0.213318	-2.71598	0.00660791	0.404776
chr8:130780389-131040333	168.212	-0.789312	0.290624	-2.71592	0.00660916	0.404776
chr21:21147119-21385674	3002.29	-0.711356	0.261993	-2.71518	0.00662404	0.405392
chr3:63443332-63610513	628.877	0.734436	0.270544	2.71466	0.00663432	0.405724
chr7:143381574-143391109	4572.73	-0.518785	0.191188	-2.71348	0.00665813	0.406883
chr19:21453195-21463872	531.876	0.688987	0.253947	2.71312	0.00666533	0.407027
chr12:25882954-25885855	5.32512	0.606483	0.223602	2.71233	0.00668123	0.407701
chr9:72700-88826	259.671	-0.724565	0.267187	-2.71182	0.0066914	0.408024
chr17:35871490-35880793	1320.26	-0.657109	0.24236	-2.71129	0.00670218	0.408385
chr1:30935687-30935773	121.296	0.754012	0.278153	2.71079	0.00671238	0.408413
chr7:43112644-43562052	3703.8	0.789993	0.291422	2.71082	0.00671171	0.408413
chr14:95715479-95757656	9.62658	0.729221	0.269177	2.70907	0.00674712	0.409932
chr2:113528646-113542636	217.336	-0.658348	0.242996	-2.7093	0.00674255	0.409932
chr3:149369021-149377865	13741.2	-0.596603	0.220292	-2.70824	0.00676407	0.410367
chr9:62028425-62076349	37.149	0.785995	0.290212	2.70835	0.00676183	0.410367
chr1:65565545-65626234	7152.83	-0.76062	0.281249	-2.70443	0.00684211	0.410466
chr1:175904761-175920513	257.666	0.659778	0.24394	2.70467	0.00683717	0.410466
chr10:933025-942743	42.8007	0.775728	0.286932	2.70353	0.00686083	0.410466
chr10:95949967-95984695	1663.3	0.510305	0.188719	2.70404	0.00685012	0.410466
chr12:7814019-7832816	117.431	-0.763267	0.282271	-2.70402	0.00685059	0.410466
chr13:101489951-101715959	11378.6	0.693395	0.256574	2.70252	0.0068817	0.410466
chr14:100954607-100960179	456.276	0.684885	0.253112	2.70585	0.00681288	0.410466
chr17_GL000205v2_random:22466-22549	11.8268	0.626458	0.231478	2.70634	0.00680301	0.410466
chr2:130837454-130947230	202.298	0.78922	0.291753	2.70509	0.00682858	0.410466
chr22:30240446-30246851	220.018	-0.777668	0.287243	-2.70735	0.00678229	0.410466
chr22:41699498-41799454	841.962	-0.683209	0.252368	-2.7072	0.00678543	0.410466
chr22:41699513-41799455	841.838	-0.682972	0.252364	-2.70629	0.00680386	0.410466
chr22:41781398-41799305	583.252	-0.68759	0.254433	-2.70244	0.00688321	0.410466
chr3:63443076-63616921	647.049	0.733464	0.270876	2.70775	0.00677407	0.410466
chr3:134355873-134374594	8523.55	-0.60875	0.225239	-2.70269	0.00687806	0.410466
chr3:148697783-148743003	4304.97	0.78819	0.291558	2.70338	0.00686386	0.410466
chr3:148697870-148743001	4304.58	0.788218	0.291557	2.70348	0.00686177	0.410466
chr3:148697870-148743003	4304.58	0.788218	0.291557	2.70348	0.00686177	0.410466
chr3:148697917-148743008	4304.26	0.788216	0.291556	2.70348	0.00686181	0.410466
chr4:68063082-68080645	34.4667	0.789186	0.291804	2.70451	0.0068405	0.410466
chr4:157076194-157170905	1553.36	0.788824	0.291758	2.70369	0.00685733	0.410466
chr6:33007444-33008124	98.3156	0.761928	0.281932	2.70253	0.00688148	0.410466
chr6_GL000254v2_alt:4306499-4307179	98.6748	0.764152	0.282233	2.70752	0.00677884	0.410466
chr9:97513143-97517836	48.235	-0.780881	0.288703	-2.70479	0.00683473	0.410466
chr3:134355876-134375479	8529.58	-0.608669	0.225263	-2.70203	0.00689165	0.410678
chr10:86959374-86963258	1940.75	-0.679491	0.251705	-2.69955	0.00694329	0.412395
chr14:94378348-94388820	2035.14	0.786348	0.291206	2.70032	0.00692735	0.412395
chr17:2796481-3034771	4053.69	0.544627	0.201732	2.69975	0.00693916	0.412395
chr3:63443327-63616921	645.441	0.731268	0.270944	2.69896	0.00695557	0.412395
chr3:63443332-63616920	645.441	0.731268	0.270944	2.69896	0.00695557	0.412395
chr3:134355876-134374447	8520.53	-0.607989	0.225298	-2.69859	0.00696333	0.412395
chr4:74097675-74099195	708.215	-0.784773	0.290762	-2.69902	0.00695443	0.412395
chr4:157076402-157170806	1539.43	0.787342	0.291756	2.69863	0.00696247	0.412395
chr8:24384469-24406013	52.9842	0.780367	0.289183	2.69853	0.00696474	0.412395
chr4:70655540-70666660	69731.1	-0.786	0.291363	-2.69766	0.00698282	0.412695
chr5:61637808-61706535	519.584	0.776715	0.28793	2.69758	0.00698458	0.412695
chr6_GL000251v2_alt:406341-406441	18.2533	0.78379	0.290503	2.69805	0.00697479	0.412695
chr3:150265411-150287373	18.2653	0.781673	0.28995	2.69589	0.0070201	0.414332
chr7:43112598-43566001	3760.49	0.785734	0.291467	2.69579	0.00702216	0.414332
chr1:60940238-60970776	325.67	0.716353	0.265755	2.69554	0.00702742	0.414351
chr10:30433936-30461832	2610.32	-0.591993	0.219648	-2.69519	0.00703475	0.414491
chr6:152462529-152628483	3381.72	-0.748542	0.277847	-2.69408	0.00705823	0.415583
chr11:132420192-132943092	377.309	-0.784713	0.291376	-2.69313	0.00707852	0.41561
chr14:23568037-23578785	240.897	0.764002	0.283636	2.6936	0.00706859	0.41561
chr2:209961297-209982771	44.7342	0.78296	0.290705	2.69332	0.00707447	0.41561
chr22:30243532-30246739	100.497	-0.764925	0.284022	-2.69319	0.00707729	0.41561
chr3:63443336-63615595	640.872	0.730246	0.271188	2.69277	0.00708621	0.415771
chr4:70637744-70686816	70209.6	-0.784326	0.291348	-2.69206	0.00710123	0.41636
chr22:43923802-43947061	100.254	0.780079	0.289815	2.69164	0.0071101	0.416526
chr5:77086739-77147956	2358.4	0.592851	0.220271	2.69146	0.00711398	0.416526
chr2:192034783-192044183	469.846	0.584634	0.21726	2.69094	0.00712505	0.416592
chrX:43948775-43973504	243.064	-0.767672	0.28527	-2.69104	0.00712297	0.416592
chr1:23369237-23371512	706.456	0.647274	0.240783	2.68821	0.00718364	0.418713
chr11:130448973-130476637	4405.83	0.684789	0.254708	2.68852	0.0071769	0.418713
chr14:71848605-71908430	54.7804	0.673137	0.250415	2.68809	0.00718629	0.418713
chr2:72942035-73059172	3185.16	0.661663	0.246106	2.68853	0.00717678	0.418713
chr5:33951404-33984644	131.216	0.749557	0.278792	2.68859	0.00717545	0.418713
chr11:119729582-119739623	193.746	-0.633575	0.23572	-2.68783	0.0071918	0.418743
chr15:30357765-30358773	57.814	0.771487	0.287135	2.68685	0.00721303	0.419507
chr3:87990695-87993769	158.399	-0.691104	0.257226	-2.68676	0.00721493	0.419507
chr4:112515430-112546881	580.845	0.657052	0.244599	2.68624	0.00722602	0.41986
chr13:24940601-24968487	505.33	0.620546	0.231124	2.6849	0.00725513	0.421121
chr8:2727317-2822482	1544.21	-0.735603	0.27399	-2.68478	0.00725776	0.421121
chr3:184401629-184439648	89.8622	0.779787	0.290535	2.68397	0.00727527	0.421262
chr5:33951488-33984675	131.124	0.746599	0.278146	2.6842	0.00727046	0.421262
chr7:128672291-128683255	313.563	0.60461	0.225264	2.684	0.00727466	0.421262
chr5:13860337-13897771	444.353	0.714773	0.266351	2.68358	0.00728392	0.421472
chr10:30434243-30439481	1153.57	-0.60286	0.22495	-2.67997	0.00736277	0.422411
chr15:99128831-99131806	5563.66	-0.723457	0.269807	-2.68138	0.00733183	0.422411
chr17:19063920-19064136	12142	0.688947	0.257044	2.68027	0.00735632	0.422411
chr2:38070065-38109902	3889.07	0.590024	0.220159	2.67999	0.00736248	0.422411
chr20:17941596-17968720	56746.7	0.771544	0.287816	2.68068	0.00734721	0.422411
chr20:17941596-17968980	56778.2	0.771296	0.287814	2.67984	0.00736564	0.422411
chr4:68063061-68080226	33.0114	0.782048	0.291766	2.6804	0.00735346	0.422411
chr5:61663149-61698432	263.627	0.765739	0.285491	2.68218	0.00731436	0.422411
chr5:77086797-77147745	2332.38	0.590977	0.220522	2.67989	0.00736455	0.422411
chr5:147390810-147453959	12105	-0.592396	0.220877	-2.68202	0.00731788	0.422411
chr7:103374206-103443196	2932.3	0.656237	0.244686	2.68195	0.00731937	0.422411
chr7:103374265-103443194	2929.99	0.656031	0.244666	2.68134	0.00733285	0.422411
chr7:128672298-128683134	305.527	0.604722	0.225535	2.68128	0.0073342	0.422411
chr7:103374260-103443196	2930.35	0.655616	0.244678	2.6795	0.00737315	0.422552
chr1:212565354-212620772	3954.21	-0.7757	0.289616	-2.67838	0.00739803	0.42365
chr10:76939107-76977804	1046.39	0.565662	0.211213	2.67816	0.00740287	0.42365
chr13:75878712-75881127	73.3786	0.742581	0.277319	2.67772	0.00741252	0.42365
chr14:23568034-23578800	244.54	0.758578	0.283271	2.67792	0.00740802	0.42365
chr2:162170689-162243535	5701.49	0.617316	0.230669	2.6762	0.00744632	0.425003
chr20:6767663-6780280	338.603	-0.655867	0.245073	-2.67621	0.00744607	0.425003
chr2:162170717-162243456	5700.84	0.617274	0.230698	2.67568	0.00745773	0.425364
chrX:143622790-143634503	257.967	0.780168	0.291678	2.67476	0.00747837	0.426252
chr9:97555434-97601254	1749.17	-0.707659	0.26463	-2.67415	0.00749197	0.426737
chr12:126191377-126225314	205.164	-0.750467	0.280695	-2.6736	0.00750426	0.427147
chr11:113197192-113243619	818.329	-0.772729	0.289106	-2.67282	0.00752166	0.427847
chr2:70777309-70790643	42.1705	0.775795	0.290304	2.67236	0.00753206	0.428148
chr14:106153623-106154163	1058.47	-0.770779	0.288573	-2.671	0.00756257	0.429591
chr4:105898101-105938314	2998.4	-0.757646	0.283727	-2.67033	0.00757761	0.430154
chr11:1557522-1559443	124.861	-0.681858	0.25542	-2.66956	0.00759507	0.430562
chr3:132597236-132602215	794.134	-0.572555	0.214471	-2.66961	0.00759389	0.430562
chr8:123955984-124120061	53.3594	0.755606	0.28322	2.66792	0.00763231	0.432381
chr2:10444094-10448309	603.91	-0.538184	0.2018	-2.66692	0.0076551	0.433291
chr21:20998563-21537957	8729.2	-0.693431	0.260045	-2.66659	0.00766258	0.433291
chrX:16153219-16170869	1019.53	-0.691363	0.259274	-2.66653	0.00766389	0.433291
chr18:73324940-73349878	59.49	0.770336	0.288981	2.6657	0.00768278	0.434067
chr22:22098699-22099212	1145.15	-0.777473	0.291803	-2.66438	0.00771311	0.435487
chr2:97669799-97702830	1201.89	0.481872	0.1809	2.66375	0.00772754	0.436008
chr19:14583083-14611139	104.071	0.721834	0.271026	2.66333	0.00773706	0.436251
chr10:3780326-3785193	2587.9	-0.604612	0.227162	-2.66159	0.00777729	0.438225
chrX:27590382-27748791	14.7503	0.742739	0.279161	2.66061	0.00779981	0.439199
chr10:19721977-19728550	213.81	0.59342	0.223103	2.65985	0.00781758	0.439904
chrX:48007795-48009729	66.2883	0.755328	0.284046	2.65918	0.0078332	0.440488
chr14:52267811-52275006	411.317	-0.714935	0.268962	-2.65813	0.00785755	0.441254
chr14:94379112-94388589	1777.78	0.774379	0.291355	2.65785	0.00786401	0.441254
chr17:44905625-44915552	251.079	0.775293	0.291717	2.65769	0.00786789	0.441254
chr5:133209992-133224413	61.6401	-0.76665	0.288435	-2.65796	0.00786145	0.441254
chr1:83865027-83999092	3353.71	-0.609017	0.229214	-2.65698	0.0078844	0.441295
chr1:83865027-83999132	3353.71	-0.609017	0.229214	-2.65698	0.0078844	0.441295
chr15:69080878-69099935	666.94	-0.567696	0.213644	-2.65721	0.007879	0.441295
chr22:22380765-22381346	4100.73	-0.771826	0.290555	-2.65639	0.00789831	0.441484
chr6_GL000253v2_alt:4273513-4278939	513.61	-0.697153	0.262437	-2.65646	0.00789657	0.441484
chr14:106184900-106185394	155.232	-0.764961	0.288113	-2.65507	0.00792916	0.441905
chr17:47844912-47855874	279.83	0.744567	0.280418	2.65521	0.00792601	0.441905
chr3:134357550-134374445	6947	-0.591415	0.22276	-2.65494	0.00793219	0.441905
chr6:123411711-123471759	32.7788	-0.773633	0.291376	-2.6551	0.00792851	0.441905
chr8:30831543-30849092	8.55791	0.62932	0.237037	2.65495	0.00793208	0.441905
chr14:94304248-94323394	605.017	0.614735	0.231567	2.65467	0.00793858	0.441967
chr21:20998314-21543329	8885.7	-0.690052	0.259997	-2.65408	0.00795259	0.442453
chr1:234660270-234667104	10.4702	0.743006	0.28	2.6536	0.00796388	0.442787
chr1:163072043-163074816	282.972	-0.768893	0.289841	-2.65281	0.00798253	0.442832
chr10:86958629-86963165	2493.6	-0.676629	0.255075	-2.65267	0.00798581	0.442832
chr18:46968694-47024163	840.894	0.678287	0.255653	2.65316	0.00797427	0.442832
chr3:8501824-8549894	5964.76	-0.704532	0.265578	-2.65283	0.00798198	0.442832
chr14:105917978-105925965	318.863	-0.756874	0.285385	-2.65212	0.00799889	0.443191
chr14:106810441-106811131	772.886	-0.768561	0.28981	-2.65195	0.00800285	0.443191
chr16:20623236-20691256	1517.04	0.670856	0.253037	2.65122	0.00802017	0.443857
chr1:212608669-212620777	3810.66	-0.764762	0.288535	-2.6505	0.00803725	0.444216
chr19:17009188-17013460	78.1359	0.772158	0.291302	2.65071	0.00803225	0.444216
chr11:63163775-63229652	176.433	0.711115	0.26833	2.65015	0.00804559	0.444384
chr6_GL000251v2_alt:4476419-4485473	2778.8	0.730286	0.27561	2.64971	0.00805618	0.444676
chr1:203034483-203078735	833.575	0.698647	0.263877	2.64762	0.00810601	0.445882
chr1:203034483-203078740	833.575	0.698647	0.263877	2.64762	0.00810601	0.445882
chr10:86958655-86963260	2502.19	-0.674799	0.254932	-2.64697	0.00812159	0.445882
chr17:35868966-35885863	1343.06	-0.640254	0.241818	-2.64767	0.00810498	0.445882
chr2:26457202-26558698	91.8618	0.763189	0.288369	2.64657	0.00813122	0.445882
chr2:26457203-26558678	91.8618	0.763189	0.288369	2.64657	0.00813122	0.445882
chr2:89027170-89027731	4140.63	-0.770562	0.291092	-2.64714	0.00811752	0.445882
chr2:97669792-97702961	1209.16	0.480859	0.18162	2.64761	0.00810622	0.445882
chr2:97669798-97677755	755.396	0.510697	0.192825	2.64849	0.00808513	0.445882
chr2:111491272-111510990	696.578	-0.601912	0.227355	-2.64745	0.00811011	0.445882
chr12:52037714-52059501	5328	-0.679167	0.256705	-2.64571	0.00815204	0.445989
chr14:28592222-28613623	1526.06	0.645655	0.244041	2.64568	0.00815267	0.445989
chr14:52267712-52276724	530.904	-0.707447	0.267427	-2.64539	0.00815977	0.445989
chr19:17523300-17545357	129.94	0.711854	0.269053	2.64577	0.00815045	0.445989
chr8:24384284-24406013	53.712	0.76728	0.290042	2.64541	0.00815932	0.445989
chr2:97669745-97703056	1212.38	0.480153	0.181533	2.64499	0.00816933	0.445991
chr8:66126895-66175485	91.2243	-0.770951	0.291481	-2.64494	0.00817044	0.445991
chr1:94927565-94963270	782.619	-0.623145	0.235634	-2.64455	0.00818007	0.446226
chr1:203026497-203078736	855.517	0.696463	0.263384	2.64429	0.00818631	0.446276
chr1:161983191-162023854	2380.59	0.61499	0.232649	2.64342	0.00820725	0.446547
chr7:103374206-103446177	3033.01	0.649443	0.24567	2.64356	0.00820391	0.446547
chr7:103374211-103446177	3033.01	0.649443	0.24567	2.64356	0.00820391	0.446547
chr6:152402397-152404966	104.867	-0.754525	0.285656	-2.64138	0.00825692	0.448667
chr8:141422017-141431520	824.64	-0.577694	0.218696	-2.64154	0.00825311	0.448667
chr8:17497214-17570573	15746.5	0.637803	0.241487	2.64115	0.00826259	0.448684
chr2:6848317-6866635	486.334	-0.519118	0.19662	-2.64021	0.00828542	0.449051
chr2:31234336-31269447	2363.42	0.634125	0.240159	2.64043	0.00827999	0.449051
chr5:61637808-61730378	631.328	0.755253	0.286034	2.64043	0.00828011	0.449051
chr2:97669792-97703054	1211.03	0.479312	0.181624	2.63904	0.00831412	0.449521
chr2:97669792-97703060	1211.03	0.479312	0.181624	2.63904	0.00831412	0.449521
chr2:97669792-97703064	1211.03	0.479312	0.181624	2.63904	0.00831412	0.449521
chr8:17497087-17570573	15750.8	0.637308	0.241498	2.63898	0.00831553	0.449521
chr2:233319547-233343753	31.2431	0.665726	0.252308	2.63855	0.00832613	0.44968
chr7:128690450-128691717	41.5994	0.758687	0.287553	2.63843	0.0083292	0.44968
chr11:1390284-1457040	381.582	-0.637282	0.241607	-2.63767	0.00834767	0.450098
chr2:156325097-156342348	2187.76	-0.683027	0.25893	-2.63788	0.00834256	0.450098
chr2:97669792-97702818	1195.04	0.476805	0.180784	2.63742	0.00835383	0.450141
chr12:7813800-7873039	149.767	-0.710662	0.269566	-2.63632	0.00838105	0.450161
chr12:7814019-7872852	149.767	-0.710662	0.269566	-2.63632	0.00838105	0.450161
chr17:47844913-47851193	269.646	0.746258	0.283016	2.6368	0.00836913	0.450161
chr8:28021963-28083871	351.114	-0.748677	0.283946	-2.63669	0.00837188	0.450161
chr8:28021965-28083871	351.114	-0.748677	0.283946	-2.63669	0.00837188	0.450161
chr19:39406812-39409412	2201.07	-0.755414	0.286699	-2.63487	0.00841698	0.451801
chr7:43396672-43440597	227.629	0.768057	0.291612	2.63383	0.00844272	0.452893
chr1:176868812-177164683	2513.37	0.702011	0.266627	2.63294	0.008465	0.453508
chr2:95875966-95927229	17137.3	-0.567824	0.215649	-2.63309	0.00846119	0.453508
chr19:39406846-39409405	2199.69	-0.754986	0.286782	-2.63261	0.00847311	0.453652
chr10:77782865-77793176	1741.01	0.584319	0.222005	2.632	0.00848829	0.45398
chr19:37251925-37263613	843.694	0.65811	0.250048	2.63193	0.00849005	0.45398
chr11:61615035-61639449	106.39	0.731205	0.277927	2.63092	0.00851536	0.455042
chr12:52041804-52059049	5072.25	-0.673248	0.255997	-2.6299	0.00854094	0.456119
chr10:19488594-19531302	461.334	0.619906	0.235763	2.62936	0.00855462	0.456351
chr20:24949229-24959926	337.162	-0.592074	0.22522	-2.62886	0.00856705	0.456351
chr20:24949229-24959928	337.162	-0.592074	0.22522	-2.62886	0.00856705	0.456351
chr4:101813825-102074739	2008.14	0.755094	0.287192	2.62923	0.0085579	0.456351
chr8:141421906-141431520	840.264	-0.576859	0.219453	-2.62862	0.00857324	0.45639
chr9:37002696-37008040	15.2355	0.756653	0.28788	2.62836	0.00857969	0.456444
chr2:97669792-97702815	1193.75	0.475246	0.180845	2.62791	0.008591	0.456756
chr20:38288330-38326536	171.849	0.736804	0.280526	2.62651	0.00862654	0.458087
chr5:173020727-173020928	1564.22	0.723279	0.275378	2.62649	0.00862696	0.458087
chr12:69348383-69353495	987.988	0.69775	0.265943	2.62368	0.00869845	0.45963
chr14:23381989-23408277	15.424	0.759259	0.289393	2.62363	0.00869987	0.45963
chr14:23382018-23407592	15.424	0.759259	0.289393	2.62363	0.00869987	0.45963
chr14:90397028-90405072	8324.96	-0.50239	0.191429	-2.62442	0.00867971	0.45963
chr18:10671698-10680363	279.488	0.75519	0.287737	2.62459	0.0086754	0.45963
chr2:97669792-97688940	937.616	0.482178	0.183744	2.62419	0.00868561	0.45963
chr2:214931541-215138428	1993.54	0.707116	0.269422	2.62457	0.00867583	0.45963
chr3:46712114-46717824	218.788	0.610904	0.232832	2.6238	0.00869556	0.45963
chr18:31343383-31353936	150.142	-0.649939	0.247781	-2.62304	0.008715	0.460139
chr7:116525000-116559319	8171.55	-0.572166	0.218182	-2.62243	0.00873056	0.46067
chr14:90397055-90405048	8232.16	-0.502325	0.191574	-2.6221	0.00873905	0.460828
chr1:51102233-51148080	155.758	0.691209	0.2637	2.6212	0.00876207	0.461462
chr1:51102270-51147845	155.758	0.691209	0.2637	2.6212	0.00876207	0.461462
chr1:163069144-163076802	587.803	-0.755426	0.288319	-2.62011	0.00879023	0.462029
chr11:114237206-114250557	1206.4	0.762497	0.291019	2.62009	0.00879063	0.462029
chr14:74535931-74612168	7507.39	0.53644	0.20472	2.62037	0.00878349	0.462029
chr2:97669792-97688993	939.281	0.481794	0.183896	2.61993	0.00879488	0.462029
chr3:133932695-134030076	2910.34	0.619447	0.236549	2.61869	0.00882685	0.463418
chr10:133553900-133568291	117.065	0.75415	0.288029	2.61831	0.00883668	0.463644
chr19:7763148-7769604	13.8	0.625072	0.238793	2.61763	0.00885424	0.463694
chr19:7763148-7769605	13.8	0.625072	0.238793	2.61763	0.00885424	0.463694
chr19:7763216-7769604	13.8	0.625072	0.238793	2.61763	0.00885424	0.463694
chr1:163069360-163076591	583.041	-0.754542	0.288458	-2.61578	0.00890241	0.465635
chr1:163069362-163076591	583.041	-0.754542	0.288458	-2.61578	0.00890241	0.465635
chr18:77180105-77235430	57.9958	0.761609	0.29122	2.61524	0.00891661	0.466087
chr11:109413253-109583643	84.2513	0.65757	0.251501	2.61459	0.00893358	0.466103
chr11:113202356-113278411	1298.32	-0.752241	0.287671	-2.61494	0.00892439	0.466103
chrX:30305673-30308488	9.9626	-0.692115	0.264712	-2.6146	0.00893323	0.466103
chrX:34627063-34657288	3702.06	-0.517422	0.197945	-2.61397	0.00894962	0.466649
chr7:103445206-103514007	7086.62	0.676722	0.258923	2.61361	0.00895917	0.466857
chr8:55102388-55542054	704.747	-0.762598	0.291823	-2.61322	0.00896939	0.467099
chr14:76959637-76965802	22.0034	-0.70696	0.270556	-2.61299	0.00897536	0.46712
chr7:16461542-16530580	1385.59	-0.610603	0.233778	-2.61189	0.0090043	0.468335
chr19:14583083-14611157	104.607	0.709863	0.271943	2.61034	0.00904525	0.469882
chr4:101790729-102073748	2132.14	0.749603	0.287158	2.61042	0.00904308	0.469882
chr9:97512705-97516706	49.0807	-0.751642	0.288005	-2.60983	0.00905879	0.470294
chr1:24307555-24321901	118.161	-0.672433	0.257702	-2.60935	0.00907149	0.470662
chr1:15326679-15343876	225.428	0.624977	0.239593	2.6085	0.00909397	0.470952
chr15:80470242-80488735	291.041	0.597056	0.228879	2.60861	0.00909117	0.470952
chr19:16957549-17026815	592.084	0.736548	0.282387	2.60829	0.00909953	0.470952
chr4:101790606-102074810	2147.23	0.748603	0.287009	2.60829	0.00909954	0.470952
chr10:132808391-132942585	559.219	0.627615	0.240714	2.6073	0.00912587	0.471512
chr13:81043669-81044442	95.6637	-0.760036	0.291509	-2.60725	0.00912724	0.471512
chr4:101790606-102074739	2146.63	0.74839	0.286999	2.60764	0.00911685	0.471512
chr1:163068774-163076802	589.338	-0.751384	0.288345	-2.60585	0.00916478	0.472929
chr9:73168097-73170393	2823.41	-0.71185	0.273179	-2.6058	0.00916595	0.472929
chr8:52403700-52409945	26.124	0.760369	0.291822	2.60559	0.00917172	0.472936
chrX:136840930-136847797	682.077	0.568547	0.218224	2.60533	0.00917848	0.472994
chr2:88860885-88860922	6128.21	-0.75211	0.288727	-2.60492	0.00918963	0.473277
chr14:61995822-62101706	92.4358	-0.758553	0.291332	-2.60374	0.00922121	0.474612
chr15:69080861-69095807	618.369	-0.560834	0.215455	-2.60303	0.00924046	0.475311
chr17:75505318-75515440	1116.65	-0.543322	0.208793	-2.6022	0.00926288	0.475589
chr8:66127042-66174592	90.2477	-0.758613	0.291512	-2.60234	0.00925896	0.475589
chr8:66127042-66174818	90.2477	-0.758613	0.291512	-2.60234	0.00925896	0.475589
chr2:97669792-97702774	1187.59	0.471099	0.18116	2.60045	0.00931012	0.477722
chr3:178807294-178844417	519.385	0.523738	0.201421	2.60021	0.00931669	0.477767
chr2:72942035-73071836	3473.78	0.640483	0.246361	2.59978	0.00932845	0.477854
chr4:74097034-74099293	928.873	-0.756876	0.291137	-2.59973	0.0093298	0.477854
chr10:80207709-80219657	100.178	-0.746669	0.287247	-2.5994	0.00933869	0.478018
chr11:112961401-113278436	2678.68	-0.752913	0.289778	-2.59824	0.00937025	0.479341
chr14:85528598-85529386	15.1226	-0.749368	0.288549	-2.59702	0.00940352	0.480749
chr22:32512554-33006821	39444.5	-0.614868	0.236933	-2.59511	0.00945606	0.483141
chr10:77063691-77084717	644.129	0.635317	0.244961	2.59354	0.00949924	0.483969
chr11:65444457-65444557	216.248	0.65031	0.25071	2.59388	0.00949008	0.483969
chr16:84828262-84829242	62.3771	-0.726115	0.279943	-2.59379	0.00949236	0.483969
chr2:176092890-176095938	15.4251	-0.683617	0.263591	-2.59348	0.00950113	0.483969
chr6_GL000251v2_alt:2536583-2542254	9.36652	-0.656226	0.253024	-2.59353	0.00949969	0.483969
chr22:32512551-33058372	39497.9	-0.613737	0.236697	-2.59292	0.0095165	0.484457
chr15:93905404-94107938	367.813	0.75341	0.290655	2.59212	0.00953875	0.485255
chr5:77088376-77139410	1757.49	0.577364	0.222754	2.59194	0.00954374	0.485255
chr10:8897988-8914596	458.379	0.520641	0.200914	2.59137	0.00955952	0.485363
chr2:211535652-211535769	67.355	-0.74997	0.289394	-2.59152	0.00955525	0.485363
chr3:42692662-42701521	24.6595	-0.754703	0.291276	-2.59103	0.00956903	0.485363
chr7:154305109-154893451	608.594	0.726181	0.280248	2.59121	0.00956384	0.485363
chr8:2701472-2728417	556.233	-0.674517	0.260364	-2.59067	0.0095789	0.48557
chr1:161983455-162023640	2234.54	0.608949	0.235104	2.59013	0.00959399	0.485748
chr12:2787363-2794295	206.859	0.613343	0.236789	2.59025	0.0095906	0.485748
chr11:18412330-18451243	47.8261	0.698431	0.269752	2.58916	0.00962092	0.486234
chr12:101646719-101650948	271.531	0.755409	0.291774	2.58902	0.00962502	0.486234
chr3:58565460-58627610	621.813	-0.537813	0.207734	-2.58895	0.00962679	0.486234
chr4:105927061-105932722	506.103	-0.715489	0.276331	-2.58925	0.00961861	0.486234
chr22:29441254-29441838	23.0558	0.73182	0.282752	2.5882	0.00964781	0.487002
chr7:16461480-16465849	1318.29	-0.609364	0.235464	-2.58793	0.00965554	0.487099
chr4:20392188-20394856	225.997	-0.614976	0.237654	-2.5877	0.00966193	0.487129
chr1:16148377-16156052	594.042	-0.577805	0.223531	-2.5849	0.00974073	0.487941
chr1:78491071-78539749	2103.4	-0.750464	0.290354	-2.58465	0.00974788	0.487941
chr1:94928027-94963270	714.208	-0.606592	0.234528	-2.58644	0.0096973	0.487941
chr18:31318088-31357029	916.292	-0.721075	0.278803	-2.58633	0.00970052	0.487941
chr21:34723806-34737181	86.9815	0.752643	0.291158	2.585	0.00973791	0.487941
chr22:32801700-32863043	38663.5	-0.619092	0.239488	-2.58507	0.00973602	0.487941
chr5:13762750-13771282	115.245	0.667737	0.258196	2.58616	0.0097051	0.487941
chr6_GL000256v2_alt:3506970-3509073	13.8423	0.674908	0.261102	2.58484	0.00974239	0.487941
chr6_GL000256v2_alt:3506970-3509111	13.8423	0.674908	0.261102	2.58484	0.00974239	0.487941
chr7:143381906-143391109	4367.38	-0.497899	0.192512	-2.58633	0.00970026	0.487941
chrX:102125687-102127711	91.5142	-0.750794	0.290369	-2.58566	0.00971937	0.487941
chrX:102125702-102127711	91.5142	-0.750794	0.290369	-2.58566	0.00971937	0.487941
chr12:54009047-54013786	151.349	-0.662316	0.256299	-2.58416	0.00976174	0.488069
chr14:74500731-74612072	14831.3	0.519628	0.201083	2.58415	0.00976207	0.488069
chr12:49264906-49273326	5358.7	-0.670246	0.259421	-2.58363	0.0097768	0.488223
chr2:110732633-110888017	47.6959	-0.722036	0.279447	-2.5838	0.00977177	0.488223
chr12:49265155-49273306	5357.64	-0.670181	0.259452	-2.58306	0.00979282	0.488732
chr6_GL000250v2_alt:4369248-4385378	2207.23	0.745997	0.288872	2.58245	0.00981027	0.489311
chr1:23369217-23371839	762.194	0.618318	0.239465	2.58208	0.00982057	0.489534
chr10:3775995-3785275	5705.1	-0.609851	0.236431	-2.57941	0.00989695	0.490396
chr10:3775996-3785281	5705.1	-0.609851	0.236431	-2.57941	0.00989695	0.490396
chr12:7813528-7873251	150.524	-0.695255	0.26959	-2.57894	0.0099105	0.490396
chr13:32432416-32480638	2846.83	0.595907	0.230952	2.58022	0.00987384	0.490396
chr14:59505060-59576831	173.743	0.600307	0.232857	2.578	0.00993729	0.490396
chr14:74480132-74480204	587.973	0.616587	0.239158	2.57816	0.00993269	0.490396
chr14:106675016-106675544	86.7525	-0.747334	0.289839	-2.57845	0.00992455	0.490396
chr15:80195483-80252213	387.537	0.665219	0.257728	2.58109	0.00984896	0.490396
chr18:26688110-26689668	59.7985	0.744817	0.288839	2.57866	0.00991844	0.490396
chr19:40601370-40629820	4901.07	-0.576723	0.223579	-2.5795	0.00989429	0.490396
chr2:97669775-97702704	1162.08	0.467725	0.18129	2.57999	0.00988042	0.490396
chr2:97669792-97701211	1087.16	0.465447	0.180533	2.57818	0.00993229	0.490396
chr22:45435863-45448743	47.0851	0.749934	0.290676	2.57997	0.00988095	0.490396
chr5:147234962-147387852	798.826	-0.68014	0.263788	-2.57836	0.00992692	0.490396
chr8:74798783-74866925	39292.9	-0.740437	0.286893	-2.58088	0.00985483	0.490396
chr8:74816050-74866939	39173.7	-0.740657	0.28703	-2.58042	0.0098681	0.490396
chr8:74824536-74855029	38722.9	-0.741134	0.287301	-2.57965	0.00989017	0.490396
chr1:110593579-110631474	288.151	-0.589825	0.2289	-2.57678	0.00997252	0.490646
chr19:40597234-40629820	4926.88	-0.574499	0.222954	-2.57676	0.00997319	0.490646
chr20:57607052-57620576	284.919	-0.674135	0.261559	-2.57738	0.00995538	0.490646
chr3:148856442-148860187	65.9906	0.717209	0.278304	2.57707	0.00996407	0.490646
chrX:52063346-52063474	17.3651	0.733009	0.284486	2.57661	0.00997747	0.490646
chrX:52190620-52190748	17.3651	0.733009	0.284486	2.57661	0.00997747	0.490646
chr10:48158892-48178890	282.779	0.726812	0.282191	2.5756	0.0100066	0.491647
chr2:88861524-88861562	5218.11	-0.750577	0.29143	-2.5755	0.0100096	0.491647
chr17:41609777-41612753	177.4	-0.702852	0.272938	-2.57514	0.0100201	0.491876
chr19:5753510-5778734	43.0121	0.704257	0.273506	2.57492	0.0100262	0.491887
chr1:91260765-91352637	425.109	-0.717824	0.278852	-2.57421	0.0100468	0.491995
chr1:156114669-156137865	17717.2	-0.641453	0.249201	-2.57404	0.0100519	0.491995
chr10:76887265-77637642	28597.9	0.540064	0.209809	2.57407	0.0100509	0.491995
chr5:168654512-168667761	4010.57	-0.629312	0.244484	-2.57404	0.0100519	0.491995
chr7:103374377-103421522	2600.84	0.636124	0.24715	2.57384	0.0100577	0.491995
chr19:40593165-40629818	4928.69	-0.573712	0.22296	-2.57316	0.0100774	0.492383
chr19:40593165-40629820	4928.69	-0.573712	0.22296	-2.57316	0.0100774	0.492383
chr14:105586888-105588395	56726.4	-0.750196	0.291675	-2.57203	0.0101104	0.493133
chr4:73837186-73849064	50.9122	0.738157	0.286993	2.57203	0.0101103	0.493133
chr7:44219291-44325656	423.21	0.7143	0.277703	2.57217	0.0101062	0.493133
chr11:45648876-45665622	287.653	0.704371	0.273903	2.57161	0.0101227	0.493445
chr11:112961367-113265197	2338.57	-0.747274	0.290685	-2.57073	0.0101484	0.49441
chr5:138465489-138469315	3596.51	-0.747519	0.290815	-2.57043	0.0101573	0.494512
chr7:96965527-97004298	69.1392	-0.740621	0.28815	-2.57026	0.0101623	0.494512
chr7:44220061-44325421	421.214	0.713352	0.277592	2.56978	0.0101762	0.494905
chr7:44219345-44325625	422.767	0.713491	0.277812	2.56825	0.0102213	0.496231
chr7:44219350-44325431	422.767	0.713491	0.277812	2.56825	0.0102213	0.496231
chr7:44219429-44325424	422.767	0.713491	0.277812	2.56825	0.0102213	0.496231
chr7:43117895-43163187	715.503	0.735692	0.286542	2.56749	0.0102438	0.497038
LTR72B	423.96	-0.564001	0.219731	-2.56678	0.0102648	0.497769
chr10:76884880-77638595	29544	0.534428	0.208332	2.56527	0.0103097	0.499557
chr17:43774881-43778337	667.351	-0.518028	0.20195	-2.56513	0.0103136	0.499557
chr1:23369235-23371782	755.714	0.616332	0.240313	2.56471	0.0103263	0.499625
chr19:40074515-40090235	1452.98	0.461159	0.179811	2.56469	0.0103269	0.499625
chr7:143382027-143383240	1594.46	-0.534929	0.208605	-2.56431	0.0103381	0.49988
chr3:148312146-148399956	154.285	0.737455	0.287619	2.564	0.0103474	0.500037
chr7:379358-382712	96.5932	-0.710355	0.277117	-2.56337	0.010366	0.500651
chr1:175067857-175148066	6275.03	0.747641	0.291701	2.56304	0.010376	0.500727
chr10:76884880-77637642	29533.2	0.534213	0.208439	2.56292	0.0103796	0.500727
chr1:17329011-17349575	24.1321	0.607472	0.237063	2.56249	0.0103925	0.501061
chr19:38388420-38396241	40.3797	-0.719929	0.280989	-2.56213	0.0104033	0.501298
chr14:94283354-94290648	77.6744	0.735566	0.287171	2.56142	0.0104244	0.502025
chr5:77088274-77131207	1479.69	0.557612	0.217717	2.56118	0.0104317	0.502087
chr17:34319035-34321402	292.002	-0.72309	0.282396	-2.56056	0.0104505	0.50211
chr3:62625229-62875029	70.1105	0.729934	0.28511	2.56019	0.0104616	0.50211
chr6:33006329-33009575	298.124	0.69992	0.27337	2.56035	0.0104568	0.50211
chrX:13569604-13633574	364.613	0.730473	0.285322	2.56017	0.0104621	0.50211
chrX:13569621-13633575	364.613	0.730473	0.285322	2.56017	0.0104621	0.50211
chr6_GL000253v2_alt:4273580-4298940	792.105	-0.542126	0.211795	-2.55967	0.0104772	0.502545
chr6:107704650-107732395	418.688	-0.619169	0.241929	-2.5593	0.0104882	0.502787
chr1:165892651-165908100	1678.91	0.537582	0.210084	2.5589	0.0105005	0.502823
chr3:147386045-147406860	121.258	0.676459	0.264357	2.55888	0.010501	0.502823
chr10:76877596-77638369	29585.8	0.533026	0.208347	2.55835	0.010517	0.503302
chrX:153352028-153360110	209.758	-0.56848	0.222239	-2.55797	0.0105284	0.503563
chr1:176936053-177164973	1913.6	0.693994	0.271366	2.55741	0.0105454	0.503888
chr12:44779687-44851847	201.636	-0.613353	0.239839	-2.55735	0.0105472	0.503888
chr1:165895584-165907871	1366.33	0.546295	0.213818	2.55495	0.0106202	0.503926
chr10:76877596-77637758	29578.8	0.532868	0.208422	2.55668	0.0105677	0.503926
chr10:76877596-77637993	29578.8	0.532868	0.208422	2.55668	0.0105677	0.503926
chr11:787103-790123	102.987	0.660589	0.258458	2.55589	0.0105916	0.503926
chr16:69105563-69115550	725.057	-0.674626	0.264012	-2.55529	0.0106099	0.503926
chr2:97669792-97702725	1169.97	0.465158	0.181985	2.55602	0.0105877	0.503926
chr3:8501706-8568119	8458.57	-0.666086	0.260694	-2.55505	0.0106172	0.503926
chr3:8501857-8567621	8306.69	-0.67273	0.263226	-2.55572	0.010597	0.503926
chr4:184474801-184477304	239.448	-0.561068	0.219516	-2.55593	0.0105904	0.503926
chr6_GL000254v2_alt:1414355-1419939	390.573	-0.544118	0.212844	-2.55641	0.0105758	0.503926
chr6_GL000254v2_alt:1414355-1419977	390.573	-0.544118	0.212844	-2.55641	0.0105758	0.503926
chr7:116526276-116559513	8171.97	-0.560687	0.219409	-2.55545	0.0106051	0.503926
chr4:154754755-154781873	25.9891	0.745525	0.291825	2.5547	0.010628	0.504013
chr12:52051406-52059501	4900.67	-0.644425	0.252272	-2.55448	0.0106347	0.504043
chr12:52051441-52059507	4901	-0.644246	0.25226	-2.55389	0.0106526	0.504592
chr3:8501885-8567764	8362.23	-0.670237	0.262456	-2.55371	0.0106583	0.504592
chr14:49629290-49629890	460.741	-0.589232	0.230797	-2.55303	0.0106791	0.505008
chr8:37330671-37331984	6.77023	-0.60973	0.238818	-2.55311	0.0106765	0.505008
chr19:40074515-40090938	1572.26	0.457577	0.179254	2.55268	0.0106898	0.505228
chr1:23369249-23371783	752.773	0.613247	0.240346	2.55151	0.0107256	0.505576
chr1:91260765-91404869	759.234	-0.721703	0.282847	-2.55156	0.0107241	0.505576
chr1:91260766-91404869	759.234	-0.721703	0.282847	-2.55156	0.0107241	0.505576
chr1:91261189-91404821	759.234	-0.721703	0.282847	-2.55156	0.0107241	0.505576
chr6_GL000255v2_alt:3288314-3304629	3445.08	-0.638117	0.250099	-2.55146	0.0107273	0.505576
chr2:95789653-95797846	155.092	-0.743879	0.291634	-2.55073	0.0107497	0.506348
chr7:154305441-154892538	595.023	0.71624	0.280824	2.55049	0.0107571	0.506411
chr11:78749249-78756480	48.6852	-0.74133	0.290749	-2.54973	0.0107807	0.507149
chr5:81113384-81114852	153.76	-0.608802	0.238784	-2.54959	0.0107849	0.507149
chr3:148698174-148731497	3006.76	0.73818	0.289559	2.54932	0.0107932	0.507258
chr2:144519853-144520878	816.837	-0.54423	0.213506	-2.54901	0.0108028	0.507422
chr16:46884377-46931297	1349.72	0.563793	0.221273	2.54795	0.0108357	0.508682
chr5:71375785-71385794	36.5806	0.740328	0.290588	2.54769	0.0108439	0.508781
chr1:23368996-23371783	785.419	0.613073	0.240685	2.5472	0.0108592	0.508885
chr22:43923738-43947568	107.015	0.740456	0.290675	2.54737	0.0108539	0.508885
chr4:56505342-56524448	183.529	0.591838	0.232363	2.54703	0.0108643	0.508885
chr14:23569414-23573001	58.9059	0.741387	0.291153	2.54638	0.0108845	0.509265
chr7:23351386-23469502	19.6385	0.74238	0.291543	2.54638	0.0108845	0.509265
chr12:52006939-52015864	1514.62	-0.571598	0.224604	-2.54492	0.0109304	0.511124
chr1:175968397-175968540	235.52	0.73151	0.287668	2.54289	0.0109939	0.513413
chr11:95151052-95204880	19388	0.487882	0.191864	2.54285	0.0109952	0.513413
chr12:52051447-52055306	2338.25	-0.650832	0.255993	-2.54238	0.0110099	0.513413
chr2:97664216-97675721	1113.44	0.461456	0.181492	2.54256	0.0110042	0.513413
chr6:135851695-136195574	12492.8	0.627355	0.246723	2.54275	0.0109985	0.513413
chr1:159872365-159898269	153.507	-0.637247	0.250731	-2.54156	0.0110359	0.513862
chr15:40358234-40371056	224.975	0.706004	0.277775	2.54164	0.0110334	0.513862
chr16:46884834-46931288	1341.59	0.563482	0.221727	2.54133	0.0110431	0.513862
chr18:63587299-63599196	52.3473	0.737951	0.290383	2.5413	0.0110441	0.513862
chr12:7812511-7872852	164.685	-0.671312	0.264272	-2.54023	0.0110781	0.514589
chr12:7812513-7872824	164.685	-0.671312	0.264272	-2.54023	0.0110781	0.514589
chr12:7812518-7872916	164.685	-0.671312	0.264272	-2.54023	0.0110781	0.514589
chr2:95592017-95599778	22.5927	0.6572	0.258809	2.53933	0.0111065	0.515338
chr4:15340006-15374196	731.103	-0.699732	0.275546	-2.53944	0.011103	0.515338
chr2:88861885-88861923	5122.02	-0.732456	0.288468	-2.53913	0.0111129	0.515351
chr2:97669792-97701304	1094.29	0.457736	0.180316	2.53852	0.0111321	0.515669
HSATI	12.8752	0.701911	0.276494	2.53861	0.0111292	0.515669
chr10:76901817-76980624	2039.99	0.540416	0.212942	2.53786	0.0111532	0.515822
chr14:54567096-54789127	18682.6	-0.700287	0.275959	-2.53765	0.01116	0.515822
chr15:27483034-27541197	143.183	0.735058	0.289628	2.53793	0.0111509	0.515822
chr3:63423595-63550051	555.155	0.704759	0.277716	2.5377	0.0111585	0.515822
chr10:110827770-110836234	91.2802	0.737419	0.290695	2.53674	0.0111889	0.516588
chr3:57293698-57544344	656.028	0.681404	0.268599	2.53689	0.0111843	0.516588
chr16:84820004-84846150	2226.07	-0.740019	0.291814	-2.53593	0.0112151	0.51751
chrX:16167480-16171464	27.4087	-0.730724	0.288213	-2.53536	0.0112333	0.517782
chrX:118839555-118857886	45.3051	0.689654	0.272011	2.53539	0.0112323	0.517782
chr2:97669792-97701297	1093.81	0.456835	0.180229	2.53475	0.0112528	0.518113
chr3:8498608-8611924	9313.98	-0.659366	0.260129	-2.53477	0.0112522	0.518113
chr6_GL000255v2_alt:4048448-4052859	279.966	-0.659523	0.260228	-2.53441	0.0112638	0.518331
chr15:45459009-45460956	30.0703	0.739436	0.291798	2.53407	0.0112747	0.518549
chr6_GL000250v2_alt:1319351-1323001	335.508	-0.578041	0.228231	-2.5327	0.0113188	0.519156
chr6_GL000250v2_alt:1319354-1323001	335.508	-0.578041	0.228231	-2.5327	0.0113188	0.519156
chr6_GL000250v2_alt:1319356-1323001	335.508	-0.578041	0.228231	-2.5327	0.0113188	0.519156
chr6_GL000250v2_alt:1319360-1323001	335.508	-0.578041	0.228231	-2.5327	0.0113188	0.519156
chr6_GL000252v2_alt:4097730-4102140	274.634	-0.65371	0.258069	-2.53308	0.0113064	0.519156
chr17:43528498-43530434	232.534	0.60924	0.240671	2.53142	0.0113601	0.520518
chrX:103776849-103792619	987.394	0.698715	0.27602	2.5314	0.0113609	0.520518
chr1:22710838-22891265	721.263	0.524996	0.207476	2.5304	0.0113934	0.52172
chr2:241188508-241225376	288.31	0.552889	0.218556	2.52973	0.0114149	0.52242
chr15:80404350-80597937	2883.14	0.548454	0.216874	2.5289	0.0114419	0.523152
chr3:122325243-122341972	1462.48	0.735186	0.290719	2.52886	0.0114434	0.523152
chr10:104312143-104328924	1158.23	-0.538028	0.212842	-2.52782	0.0114772	0.524412
chr1:206897464-206903150	47.9764	0.718881	0.284514	2.5267	0.0115139	0.52523
chr11:18412306-18452058	48.5995	0.680485	0.269291	2.52695	0.0115058	0.52523
chr12:10407383-10409757	132.51	-0.718134	0.2842	-2.52686	0.0115089	0.52523
chr10:73998113-74120152	18868.3	-0.504088	0.199679	-2.52449	0.0115866	0.52722
chr10:73998113-74120160	18868.3	-0.504088	0.199679	-2.52449	0.0115866	0.52722
chr11:18412717-18451127	46.9452	0.677378	0.268397	2.52379	0.0116097	0.52722
chr11:43921075-44001157	647.233	-0.613485	0.24306	-2.52401	0.0116025	0.52722
chr11:119372705-119381613	115.584	-0.728036	0.288506	-2.52347	0.0116204	0.52722
chr19:38390199-38396228	37.1846	-0.713972	0.282878	-2.52396	0.0116041	0.52722
chr3:134351851-134356561	898.503	-0.625414	0.247671	-2.52518	0.0115639	0.52722
chr3:151797483-151808249	499.432	0.574303	0.227573	2.5236	0.011616	0.52722
chr6_GL000250v2_alt:1319427-1323001	335.079	-0.577403	0.2288	-2.52362	0.0116154	0.52722
chrX:103776510-103792616	989.237	0.697121	0.276148	2.52445	0.0115881	0.52722
chr14:61864879-61970313	59.3956	-0.72757	0.288409	-2.52271	0.0116455	0.527787
chr17:1934676-2025345	1983.98	-0.608656	0.241263	-2.52279	0.0116427	0.527787
chr1:24319455-24336742	186.473	-0.600051	0.237894	-2.52234	0.0116575	0.528047
chr12:101646719-101659970	705.833	0.735816	0.291813	2.52153	0.0116844	0.528531
chr4:69480164-69495861	14.4372	0.613292	0.24323	2.52145	0.0116871	0.528531
chr4:69480164-69495908	14.4372	0.613292	0.24323	2.52145	0.0116871	0.528531
chr1:156077372-156077454	26.0895	0.73127	0.290082	2.52091	0.0117051	0.528668
chr2:97671374-97699132	981.233	0.469746	0.186338	2.52094	0.0117043	0.528668
chr2:104855510-104860471	312.475	-0.735618	0.29182	-2.52079	0.0117091	0.528668
chr6:43722785-43737834	22.8	0.614523	0.243805	2.52055	0.011717	0.528743
chr10:73998115-74118479	16039.7	-0.518164	0.205655	-2.51958	0.0117496	0.529359
chr12:10158302-10172138	240.887	-0.696948	0.276612	-2.51958	0.0117494	0.529359
chr19:55349701-55354814	122.181	0.72261	0.286761	2.5199	0.0117388	0.529359
chr18:63587365-63599199	51.2395	0.730281	0.290001	2.5182	0.0117956	0.531146
chrX:39226102-39299786	25.84	0.726887	0.288698	2.51781	0.0118085	0.531441
chr17:69551357-69553861	778.686	0.61123	0.242783	2.51759	0.011816	0.531492
chr2:97669792-97699136	1064.48	0.459495	0.182593	2.5165	0.0118527	0.532855
chr1:229431244-229434094	7.56224	-0.616153	0.244933	-2.51559	0.0118832	0.533369
chr1:229431248-229434098	7.56224	-0.616153	0.244933	-2.51559	0.0118832	0.533369
chr19:1248552-1259140	1604.04	-0.477155	0.189674	-2.51565	0.0118812	0.533369
chr4:10075148-10116727	11126.7	-0.458232	0.182195	-2.51507	0.011901	0.533882
chr19:3672581-3674295	54.1767	-0.719462	0.286087	-2.51484	0.0119087	0.533944
chr22:45922110-45972715	152.487	-0.595683	0.236929	-2.51418	0.0119309	0.534654
chr1:116754384-116769228	957.759	-0.623362	0.24801	-2.51345	0.0119556	0.53516
chr10:133554843-133565634	104.726	0.729832	0.29039	2.51328	0.0119614	0.53516
chr11:1411151-1461745	524.697	-0.594488	0.236534	-2.51333	0.0119596	0.53516
chr16:69107539-69117668	933.621	-0.653625	0.260108	-2.5129	0.0119743	0.535453
chr1:78303883-78539749	2426.68	-0.728642	0.290007	-2.5125	0.0119879	0.535491
chr4:69480329-69495895	14.2576	0.61121	0.243252	2.51266	0.0119824	0.535491
chr12:49227925-49273331	5570.84	-0.645548	0.256986	-2.512	0.0120049	0.535963
chr10:132872593-132942585	463.658	0.612927	0.244053	2.51145	0.0120237	0.536518
chr13:114244504-114244561	35.3161	0.665575	0.265104	2.51062	0.0120519	0.537205
chr2:118842170-118847678	204.089	-0.731813	0.291479	-2.51069	0.0120495	0.537205
chr19:55354907-55363260	33.6432	0.681198	0.271409	2.50986	0.012078	0.538082
chr14:105707119-105708665	86219.5	-0.721867	0.287678	-2.50929	0.0120974	0.538375
chr19:50982094-50984064	60.5821	0.709403	0.282694	2.50944	0.0120924	0.538375
chr11:9580905-9581216	120.55	-0.606487	0.241758	-2.50865	0.0121193	0.539002
chr2:215075491-215138404	246.787	0.720723	0.287355	2.50813	0.0121372	0.539002
chr22:22904849-22905025	1302.9	-0.731872	0.291794	-2.50818	0.0121356	0.539002
chr3:194355246-194369743	240.649	0.729141	0.290697	2.50825	0.012133	0.539002
chr11:1389900-1461714	529.403	-0.593816	0.236812	-2.50754	0.0121575	0.539331
chr7:34346511-34761191	132.991	0.73112	0.291553	2.50767	0.0121529	0.539331
chr22:48892916-48898386	15.6177	0.725429	0.289368	2.50694	0.0121781	0.539959
chr13:41216368-41263577	1601.02	0.456466	0.182136	2.50618	0.0122043	0.540142
chr15:64470252-64471364	93.1131	0.69428	0.277039	2.50607	0.012208	0.540142
chr17:2796437-3037739	4810.79	0.525919	0.209827	2.50644	0.0121954	0.540142
chr5:77086800-77139303	1925.83	0.548864	0.218991	2.50633	0.0121991	0.540142
chr1:150220537-150235955	612.819	-0.523404	0.209012	-2.50418	0.0122737	0.540731
chr1:156114669-156140087	20977.7	-0.632175	0.252551	-2.50315	0.0123092	0.540731
chr1:156114706-156140089	20976.9	-0.632109	0.252551	-2.5029	0.0123181	0.540731
chr12:68201350-68225821	149.57	-0.729162	0.291297	-2.50316	0.012309	0.540731
chr17:44913405-44915500	60.1367	0.71099	0.283988	2.50359	0.0122939	0.540731
chr17:47929681-47933106	198.107	-0.576799	0.2303	-2.50456	0.0122605	0.540731
chr22:22819009-22819756	150.278	-0.71778	0.286778	-2.50291	0.0123177	0.540731
chr3:97448555-97638063	212.075	-0.702054	0.280458	-2.50325	0.012306	0.540731
chr3:147388763-147406790	119.113	0.668559	0.266847	2.5054	0.0122314	0.540731
chr5:77086766-77139511	1930.64	0.548365	0.219038	2.50351	0.0122966	0.540731
chr6:32854160-32859585	627.26	-0.564625	0.225556	-2.50326	0.0123055	0.540731
chr6:55174251-55282620	19.0137	0.718308	0.286989	2.50291	0.0123176	0.540731
chr6_GL000251v2_alt:3314320-3314387	22.6331	0.729085	0.291101	2.50458	0.0122596	0.540731
chr7:41693936-41712757	185.652	-0.620052	0.247696	-2.50328	0.0123049	0.540731
chrX:16167712-16171464	25.709	-0.720475	0.287818	-2.50323	0.0123066	0.540731
chr17:39003247-39013032	31.0828	0.729503	0.29172	2.50069	0.012395	0.543824
chr11:1442529-1461136	440.043	-0.60359	0.241397	-2.5004	0.0124053	0.543989
chr1:150220271-150236022	618.609	-0.521099	0.208449	-2.49989	0.0124231	0.544488
chr1:207551924-207552979	95.5416	0.687578	0.275106	2.49932	0.0124432	0.545084
chr22:37180166-37198301	1703.9	0.513016	0.205281	2.4991	0.0124511	0.545142
chr6:116884788-116918110	285.342	-0.725174	0.29023	-2.49862	0.0124679	0.545593
chr2:97669792-97699114	1057.56	0.45751	0.183121	2.4984	0.0124756	0.545645
chr10:74005136-74027915	2089.77	-0.722243	0.289114	-2.49812	0.0124852	0.545783
chr1:150220391-150236085	618.967	-0.520689	0.208535	-2.49689	0.0125288	0.54683
chr1:150220460-150236099	618.967	-0.520689	0.208535	-2.49689	0.0125288	0.54683
chr1:156114721-156139317	19278.6	-0.630438	0.252455	-2.49723	0.0125167	0.54683
chr19:44259922-44275317	746.191	0.52611	0.210731	2.4966	0.0125391	0.546842
chr20:35277341-35278129	242.722	-0.690058	0.276409	-2.49651	0.0125421	0.546842
chr6:46709956-46735400	502.908	0.676014	0.270845	2.49594	0.0125623	0.547439
chr6_GL000252v2_alt:4097730-4103155	488.128	-0.657451	0.263446	-2.49558	0.0125752	0.547682
chr8:36537390-36779164	98.3283	0.726053	0.290955	2.49542	0.0125809	0.547682
chr11:788177-790113	50.0372	0.706713	0.283257	2.49495	0.0125974	0.547831
chr6:32041154-32109374	17460	-0.611798	0.245198	-2.49512	0.0125916	0.547831
chr17:58238425-58268517	29.9966	0.718407	0.288091	2.49368	0.0126427	0.548379
chr17:58238425-58268518	29.9966	0.718407	0.288091	2.49368	0.0126427	0.548379
chr19:44259879-44275309	746.549	0.525759	0.21082	2.49387	0.0126357	0.548379
chr5:175440038-175444208	23.7428	-0.727789	0.29182	-2.49396	0.0126326	0.548379
chr6:32041153-32109374	17461.1	-0.611624	0.245226	-2.49413	0.0126268	0.548379
chr7:92134603-92180725	332.554	0.598748	0.240152	2.4932	0.0126598	0.548834
chr12:102957685-102960516	12.9645	0.70027	0.280986	2.49219	0.0126958	0.550112
chr4:158210484-158214016	1224.25	0.550763	0.221017	2.49195	0.0127046	0.550207
chr11:62992823-63015839	32.1458	0.725101	0.291265	2.48949	0.0127928	0.551108
chr11:62993082-63015815	32.1458	0.725101	0.291265	2.48949	0.0127928	0.551108
chr13:75871050-75883811	516.879	0.649725	0.260915	2.49018	0.0127679	0.551108
chr16:11316778-11351728	276.919	0.641917	0.25784	2.48959	0.012789	0.551108
chr2:144519613-144520899	851.245	-0.529629	0.212758	-2.48935	0.0127977	0.551108
chr22:37375730-37420445	31.545	0.726151	0.291694	2.48943	0.0127947	0.551108
chr5:33944615-33984730	139.926	0.691664	0.277762	2.49013	0.0127696	0.551108
chr5:33944618-33984675	138.833	0.692324	0.278083	2.48963	0.0127876	0.551108
chr5:122063194-122078285	2278.54	0.492801	0.197905	2.49009	0.0127711	0.551108
chr6:46709663-46735339	505.827	0.673447	0.270448	2.49012	0.0127702	0.551108
chr6_GL000255v2_alt:4048448-4053874	500.372	-0.658813	0.264521	-2.49059	0.0127531	0.551108
chr1:165895569-165908074	1443.22	0.530507	0.213197	2.48834	0.0128343	0.551853
chr11:62993236-63014958	30.8893	0.724288	0.291153	2.48765	0.0128589	0.551853
chr17:58556679-58564258	191.376	0.598935	0.240679	2.48852	0.0128275	0.551853
chr19:1249887-1259143	1548.42	-0.470729	0.189218	-2.48776	0.012855	0.551853
chr19:6664554-6670588	63.8485	-0.70122	0.281902	-2.48746	0.0128658	0.551853
chr6_GL000256v2_alt:3754984-3760195	6955.65	0.578559	0.23257	2.48768	0.0128579	0.551853
chr6_GL000256v2_alt:3755012-3760193	6955.65	0.578559	0.23257	2.48768	0.0128579	0.551853
chr6_GL000256v2_alt:3755066-3760195	6955.47	0.578505	0.232573	2.48741	0.0128676	0.551853
chr10:126049602-126070633	2740.8	0.63133	0.253844	2.48708	0.0128797	0.552091
chr12:19775450-20009937	822.947	0.57547	0.231423	2.48666	0.012895	0.552361
chr20:5915497-5917980	9.37507	0.606942	0.244091	2.48654	0.0128992	0.552361
chr3:194355246-194363370	234.286	0.723316	0.29093	2.48622	0.0129109	0.552577
chr1:112850027-112877871	77.9555	0.672426	0.270637	2.48461	0.0129695	0.554803
chr2:214810228-214963274	1613.55	0.597768	0.240671	2.48375	0.0130007	0.555854
chr14:54567611-54793311	19570.8	-0.677311	0.272762	-2.48316	0.0130223	0.556495
chr10:46038461-46046269	182.763	0.561446	0.226299	2.481	0.0131016	0.557082
chr11:132414980-133532519	566.194	-0.722187	0.290929	-2.48235	0.013052	0.557082
chr12:45050900-45103107	612.923	0.660598	0.266228	2.48132	0.0130896	0.557082
chr19:13153070-13153712	858.267	-0.633496	0.2553	-2.48138	0.0130876	0.557082
chr19:19255641-19273369	149.64	0.695214	0.280079	2.48221	0.0130571	0.557082
chr19:57769660-57814658	8674.56	0.454941	0.18334	2.4814	0.0130867	0.557082
chr2:144519348-144520381	856.559	-0.526715	0.212257	-2.48149	0.0130833	0.557082
chr5:33945865-33984641	137.904	0.696247	0.280541	2.4818	0.0130721	0.557082
chr7:45912349-45921272	9687.93	-0.683746	0.275535	-2.48152	0.0130822	0.557082
chr7:74052293-74056365	333.153	0.644463	0.259762	2.48097	0.0131025	0.557082
chr1:89258954-89272861	718.226	-0.568533	0.229174	-2.48079	0.0131093	0.557087
chr14:54567916-54793315	19485.6	-0.676985	0.272936	-2.48038	0.0131243	0.55716
chr14:54567918-54793315	19485.6	-0.676985	0.272936	-2.48038	0.0131243	0.55716
chr19:13153095-13154193	1284.4	-0.649812	0.262043	-2.47979	0.0131458	0.557793
chr19:11237501-11241818	250.761	-0.549337	0.221666	-2.47822	0.0132039	0.559973
chr1:24319565-24355318	241.301	-0.559185	0.225746	-2.47706	0.0132471	0.560106
chr11:23730587-23796970	125.054	-0.718875	0.290204	-2.47714	0.0132441	0.560106
chr11:62993227-63015810	32.0067	0.721655	0.291273	2.47759	0.0132272	0.560106
chr11:62993236-63015839	32.0067	0.721655	0.291273	2.47759	0.0132272	0.560106
chr17:33580075-33624122	17.5614	0.702405	0.283528	2.47737	0.0132353	0.560106
chr19:16103760-16104254	20.6657	-0.720915	0.290954	-2.47776	0.013221	0.560106
chr10:76904824-76949463	1097.86	0.527223	0.21293	2.47604	0.0132849	0.561421
chr2:90038847-90039479	922.187	-0.721772	0.291545	-2.47568	0.0132984	0.561708
chr17:58238590-58268142	29.817	0.71271	0.287994	2.47474	0.0133332	0.561769
chr18:71732614-71782226	56.3896	0.638708	0.258102	2.47464	0.0133371	0.561769
chr19:39515112-39520686	49.6521	0.705682	0.285092	2.47528	0.0133133	0.561769
chr2:6877664-6898239	634.165	-0.492364	0.19897	-2.47456	0.01334	0.561769
chr5:116574481-116591398	335.503	-0.61833	0.2498	-2.4753	0.0133123	0.561769
chr5:125370164-125370924	33.3254	0.720041	0.290927	2.47499	0.013324	0.561769
chr2:96112958-96116245	163.297	-0.63063	0.254865	-2.47437	0.0133471	0.561786
chr10:8050449-8053484	517.841	0.697584	0.282048	2.47328	0.013388	0.562093
chr3:42770611-42773635	19.8822	0.721768	0.291824	2.4733	0.0133873	0.562093
chr3:155112293-155115147	885.495	0.614515	0.248445	2.47345	0.0133816	0.562093
chr4:14134935-14143592	192.473	-0.72167	0.291766	-2.47346	0.0133813	0.562093
chr8:85442046-85464915	719.045	0.707501	0.286031	2.47352	0.0133791	0.562093
chr1:24319321-24355318	242.959	-0.558305	0.225769	-2.4729	0.0134022	0.562208
chr1:206928517-206946466	41770	0.718672	0.290625	2.47285	0.0134041	0.562208
[truncated: 95,375 more rows]

## Sheet: RS_only
GeneID	Base mean	log2(FC)	StdErr	Wald-Stats	P-value	P-adj
SAR	171.132	0.844258	0.280637	3.00836	0.0026266	0.240999
LTR72B	423.96	-0.564001	0.219731	-2.56678	0.0102648	0.497769
HSATI	12.8752	0.701911	0.276494	2.53861	0.0111292	0.515669
Charlie11	46.8854	0.618952	0.270048	2.29201	0.0219053	0.718274
MER87B	580.376	0.425	0.190774	2.22777	0.0258958	0.770415
GSAT	291.101	0.578	0.291214	1.9848	0.047167	0.978636
Tigger12A	13.9236	0.551115	0.284847	1.93478	0.0530175	0.99999
GGAAT	23649.4	0.438256	0.237797	1.84299	0.0653306	0.99999
X18_DNA	5.94267	0.4583	0.251813	1.82	0.0687585	0.99999
HERVL66I	2134.91	0.368329	0.207904	1.77163	0.0764566	0.99999
HSAT5	49.5576	0.486185	0.283432	1.71535	0.0862808	0.99999
LTR1C1	152.858	-0.422702	0.24995	-1.69114	0.0908094	0.99999
LTR60	64.251	-0.459192	0.277575	-1.6543	0.0980669	0.99999
HERV38I	73.6662	0.448713	0.271717	1.6514	0.0986567	0.99999
HSTC2	40.5194	0.469383	0.285584	1.64359	0.100261	0.99999
LSAU	214.343	0.361017	0.221547	1.62953	0.103202	0.99999
HERV57I	406.063	0.429492	0.264798	1.62196	0.104811	0.99999
L3b_3end	81.7944	-0.459016	0.286661	-1.60125	0.109322	0.99999
6kbHsap	5199.37	0.420242	0.265448	1.58314	0.113389	0.99999
UCON32	3.48935	-0.327414	0.210855	-1.55279	0.120473	NA
ALR_	10509.8	0.379465	0.246755	1.53782	0.124092	0.99999
Charlie27	2.30686	0.268485	0.177913	1.50908	0.131279	NA
REP522	25.4734	0.430551	0.290887	1.48013	0.138838	0.99999
MER113B	16.7285	-0.421978	0.285723	-1.47688	0.139709	0.99999
HERVL68	71.149	0.387466	0.26483	1.46308	0.143447	0.99999
LTR43_I	82.2852	-0.353497	0.252714	-1.3988	0.161872	0.99999
SUBTEL_sat	2.45108	0.248955	0.178211	1.39696	0.162425	NA
ALRb	1086.64	0.404364	0.291807	1.38573	0.165831	0.99999
EUTREP15	28.1905	0.396264	0.289671	1.36798	0.171317	0.99999
ALR1	2927.38	0.384177	0.285589	1.34521	0.178558	0.99999
Eutr10	5.26673	0.335323	0.24972	1.3428	0.179338	0.99999
MamRep1894	7.054	-0.281638	0.211527	-1.33145	0.183041	0.99999
Charlie16a	7.16298	0.354038	0.266037	1.33078	0.183261	0.99999
LTR22C2	371.811	-0.317052	0.238815	-1.32761	0.184307	0.99999
LTR35B	68.151	-0.359139	0.27198	-1.32046	0.186681	0.99999
MER74	150.839	-0.354911	0.271117	-1.30907	0.190512	0.99999
ALR	1129.01	0.374864	0.291253	1.28707	0.198069	0.99999
HSATII	2053.38	0.362062	0.291446	1.2423	0.214127	0.99999
MamRep137	8.99558	-0.3284	0.264554	-1.24133	0.214483	0.99999
MER80B	4.69523	-0.274567	0.221818	-1.2378	0.215789	0.99999
LTR4	516.913	0.27389	0.222883	1.22885	0.219128	0.99999
MER83B	482.732	-0.294799	0.241139	-1.22253	0.221508	0.99999
MLT2E	19.0467	-0.34696	0.291622	-1.18976	0.234141	0.99999
LTR16D	7.60942	0.306621	0.259768	1.18036	0.237856	0.99999
UCON38	1.76191	0.145885	0.125054	1.16658	0.243382	NA
MamGypLTR1b	3.16305	0.20632	0.176993	1.16569	0.243739	NA
Tigger16b	2.40422	-0.194148	0.167236	-1.16092	0.245674	NA
ALR2	758.919	0.283164	0.244062	1.16021	0.245963	0.99999
LTR1F2	489.617	-0.266835	0.230361	-1.15834	0.246727	0.99999
LTR1B0	562.794	-0.329326	0.285043	-1.15536	0.247945	0.99999
MER96	9.65182	-0.314023	0.272403	-1.15279	0.248998	0.99999
LTR12D	13355.9	-0.26147	0.227551	-1.14906	0.25053	0.99999
X29b_DNA	5.96048	0.285437	0.249391	1.14454	0.252401	0.99999
MER101B	68.693	0.315165	0.275428	1.14428	0.252509	0.99999
HERV15I	1179.5	0.232637	0.205062	1.13447	0.256597	0.99999
HERV3	2162.62	0.216952	0.191808	1.13109	0.258019	0.99999
DNA1_Mam	42.5981	0.316151	0.289044	1.09378	0.27405	0.99999
EUTREP12	1.48932	-0.129535	0.118878	-1.08964	0.27587	NA
EUTREP1	5.03067	0.264514	0.242775	1.08955	0.275913	0.99999
MLT1O	23.2673	0.316874	0.291334	1.08767	0.276743	0.99999
GSATX	20.319	0.313156	0.290353	1.07853	0.280796	0.99999
L1ME4	146.704	0.277403	0.257587	1.07693	0.281512	0.99999
MER74A	483.873	-0.280792	0.262349	-1.0703	0.284484	0.99999
L1MED_5	83.9849	0.300127	0.282729	1.06154	0.288445	0.99999
MER72B	1503.56	-0.258983	0.244085	-1.06103	0.288675	0.99999
ORSL	114.485	-0.281169	0.265133	-1.06048	0.288926	0.99999
MER73	156.086	-0.260186	0.247136	-1.0528	0.292431	0.99999
MER74B	147.359	-0.266315	0.256086	-1.03994	0.298366	0.99999
LTR81B	1.27465	0.116727	0.112891	1.03399	0.301143	NA
L1MEB_5	58.5944	-0.28762	0.281281	-1.02254	0.306527	0.99999
Helitron1Nb_Mam	42.8506	-0.296684	0.290387	-1.02169	0.30693	0.99999
MER97d	63.1689	0.278454	0.275925	1.00916	0.312897	0.99999
LTR3A	1733.75	0.199441	0.200283	0.995798	0.319348	0.99999
EUTREP7	18.556	0.288683	0.29114	0.99156	0.321412	0.99999
LTR16A2	25.5447	-0.283847	0.28685	-0.989531	0.322403	0.99999
UCON89	10.5946	-0.256554	0.26282	-0.976161	0.328984	0.99999
ERV3-16A3_I	159.428	0.247169	0.253538	0.974879	0.32962	0.99999
MER113	60.7967	0.265298	0.273551	0.96983	0.332131	0.99999
MER88	171.881	-0.249376	0.25921	-0.962061	0.336019	0.99999
EuthAT-N1	39.6399	-0.277549	0.290285	-0.956123	0.33901	0.99999
L1PA17_5	174.678	-0.270855	0.283486	-0.955445	0.339353	0.99999
Ricksha_a	346.771	0.259944	0.272264	0.954752	0.339703	0.99999
Helitron3Na_Mam	27.0506	0.275302	0.289727	0.950211	0.342005	0.99999
MLT1H1	127.32	-0.222886	0.234882	-0.948926	0.342658	0.99999
MER63D	303.317	0.229584	0.243023	0.944702	0.344811	0.99999
Eutr11	3.94253	0.190243	0.202755	0.93829	0.348096	NA
Charlie18a	17.5339	-0.272661	0.29074	-0.937816	0.348339	0.99999
Charlie28	3.54903	0.160872	0.172043	0.935072	0.349751	NA
X21_LINE	8.4634	-0.253348	0.271778	-0.932189	0.351239	0.99999
LTR11	65.7163	0.253497	0.27374	0.926051	0.35442	0.99999
CER	11567.7	0.258322	0.281416	0.917936	0.358652	0.99999
MARE8	2.41576	0.162413	0.178296	0.910916	0.362339	NA
LTR19C	322.967	-0.215034	0.236255	-0.910177	0.362729	0.99999
HERV-K14I	2449.46	0.229537	0.253324	0.906098	0.364884	0.99999
Eutr8	6.08252	-0.229596	0.253596	-0.905359	0.365275	0.99999
X31_DNA	0.961463	-0.0905348	0.100647	-0.899529	0.368371	NA
EUTREP11	7.83239	0.218368	0.242854	0.899171	0.368561	0.99999
MER48	459.546	0.190454	0.212163	0.89768	0.369356	0.99999
LTR10A	899.312	-0.216404	0.242261	-0.893268	0.371714	0.99999
AmnSINE1_HS	26.4653	-0.259656	0.291338	-0.891254	0.372793	0.99999
LTR50	40.2783	0.255098	0.286523	0.890322	0.373293	0.99999
LTR46	304.502	-0.238301	0.267978	-0.889255	0.373866	0.99999
MER104	39.5083	0.255784	0.288933	0.885269	0.376011	0.99999
LTR60B	68.2093	-0.251199	0.28515	-0.880936	0.378352	0.99999
CR1_Mam	38.2936	0.24448	0.279071	0.876048	0.381004	0.99999
L1MEA_5	35.998	-0.253264	0.289671	-0.874315	0.381947	0.99999
UCON105	12.5693	0.224154	0.256735	0.873096	0.382611	0.99999
GSATII	257.125	0.220034	0.252265	0.872235	0.38308	0.99999
HERV9	49241.2	-0.191055	0.219608	-0.86998	0.384311	0.99999
LTR16	25.032	-0.252283	0.290692	-0.86787	0.385466	0.99999
BSRa	36.1099	0.24416	0.281523	0.867284	0.385787	0.99999
LTR27D	113.006	0.209834	0.242065	0.866848	0.386025	0.99999
Eutr15	0.922118	0.111112	0.129782	0.856142	0.391919	NA
LTR16C	145.804	0.216337	0.258973	0.835364	0.403513	0.99999
HERVK3I	6395.26	0.195427	0.234162	0.834579	0.403955	0.99999
L1P4d_5end	201.759	-0.218801	0.262377	-0.833916	0.404328	0.99999
MER41I	2156.8	0.211133	0.253518	0.832814	0.40495	0.99999
LOOPER	281.302	0.217632	0.261862	0.831092	0.405922	0.99999
ALRa_	807.446	0.177933	0.214305	0.830276	0.406383	0.99999
LTR22B	647.44	0.166279	0.201308	0.825992	0.408809	0.99999
LTR16E2	8.34533	0.212644	0.26059	0.816011	0.414494	0.99999
LTR72	312.385	-0.183069	0.226352	-0.808777	0.418643	0.99999
HERVK13I	405.036	-0.209976	0.261581	-0.80272	0.422137	0.99999
LTR88c	4.40015	0.191041	0.238432	0.801237	0.422994	NA
MER89I	37.4512	0.230389	0.289499	0.795818	0.426138	0.99999
LTR86C	2.30109	0.127195	0.160827	0.790881	0.429013	NA
MamRep4096	7.03049	0.209728	0.266571	0.786761	0.431422	0.99999
LTR38	105.251	0.207755	0.264916	0.784233	0.432904	0.99999
MER31	522.189	-0.185492	0.236562	-0.784118	0.432971	0.99999
LTR21B	21.728	-0.228406	0.291821	-0.782693	0.433808	0.99999
LTR28B	615.403	-0.19727	0.256848	-0.768044	0.442461	0.99999
HERV23	58.4993	0.223848	0.291595	0.767668	0.442685	0.99999
LTR22B2	661.693	-0.154293	0.201595	-0.765361	0.444056	0.99999
MER95	142.263	-0.204664	0.2677	-0.764526	0.444554	0.99999
LTR7B	2987.84	-0.160581	0.210267	-0.7637	0.445046	0.99999
MER75B	195.56	0.209474	0.277626	0.754521	0.450536	0.99999
HERV39	28353	-0.154456	0.207691	-0.743683	0.457068	0.99999
Eutr13	3.57901	0.150876	0.203747	0.740506	0.458993	NA
X32_DNA	5.54402	0.171202	0.231476	0.739613	0.459535	0.99999
UCON81	3.19293	0.12974	0.175921	0.737493	0.460823	NA
LTR68	28.2917	-0.211987	0.289364	-0.732596	0.463805	0.99999
MER68B	332.568	0.188549	0.257783	0.731428	0.464518	0.99999
LTR5	5410.8	-0.160618	0.219928	-0.73032	0.465194	0.99999
LTR10G	356.623	-0.184951	0.254858	-0.725703	0.468021	0.99999
LTR1B	607.805	-0.152595	0.210778	-0.72396	0.469091	0.99999
MER72	954.192	-0.168694	0.233194	-0.723405	0.469431	0.99999
HERV35I	1359.25	0.188505	0.261145	0.721839	0.470394	0.99999
MER91A	3.42215	0.161576	0.224062	0.721121	0.470835	NA
MER91C	0.602859	0.0594374	0.0824996	0.720457	0.471244	NA
X12_DNA	0.602859	0.0594374	0.0824996	0.720457	0.471244	NA
LTR24	291.111	0.176714	0.245852	0.718784	0.472274	0.99999
LTR40C	250.18	-0.171206	0.239848	-0.713809	0.475345	0.99999
LTR61	465.41	0.158674	0.22302	0.711477	0.476789	0.99999
LTR10B	91.2929	0.179778	0.253049	0.710449	0.477426	0.99999
MER84	536.535	0.134961	0.190288	0.709244	0.478173	0.99999
HERVK	13449	0.179134	0.253431	0.706833	0.47967	0.99999
MER63C	318.543	0.181932	0.258879	0.702768	0.4822	0.99999
Tigger13a	43.1068	0.200969	0.287583	0.69882	0.484664	0.99999
MER94	11.4103	0.187223	0.268184	0.698113	0.485106	0.99999
LTR47A2	732.5	0.142067	0.204474	0.694795	0.487184	0.99999
LTR3	370.161	0.147653	0.213233	0.692448	0.488656	0.99999
TIGGER8	7.228	-0.182158	0.26383	-0.690438	0.489919	0.99999
LTR44	132.755	0.177702	0.258069	0.688582	0.491086	0.99999
Eutr17	0.53449	-0.0564178	0.0824179	-0.684534	0.493638	NA
LTR13	11543.7	-0.14057	0.206139	-0.681918	0.495291	0.99999
X11_DNA	77.1684	-0.184967	0.27131	-0.681755	0.495394	0.99999
MER65C	502.48	-0.16705	0.245519	-0.680395	0.496254	0.99999
MARE11	8.63406	0.185743	0.275006	0.675416	0.499411	0.99999
MIR3	238.487	0.144741	0.214495	0.674801	0.499802	0.99999
L1M3DE_5	155.626	0.181293	0.268754	0.674567	0.499951	0.99999
L4	11.2469	-0.188429	0.280874	-0.670867	0.502305	0.99999
SN5	314.193	0.17408	0.25954	0.670722	0.502397	0.99999
HAL1B	24.0804	-0.195317	0.291323	-0.670449	0.502572	0.99999
LTR42	372	-0.140754	0.210511	-0.66863	0.503732	0.99999
MER34A1	350.932	0.170894	0.255845	0.66796	0.504159	0.99999
MamSINE1	5.66084	0.158079	0.236849	0.667427	0.504499	0.99999
MADE1	1728.14	0.167286	0.253797	0.659135	0.509809	0.99999
UCON46	0.47905	0.0541589	0.0822145	0.658752	0.510055	NA
MLT1N2	68.0367	-0.191848	0.291414	-0.658334	0.510324	0.99999
L2	1921.83	-0.154982	0.235989	-0.656733	0.511353	0.99999
MER70B	139.91	0.167274	0.255156	0.655578	0.512096	0.99999
MER135	23.4438	-0.189608	0.289923	-0.653993	0.513116	0.99999
MER50B	879.136	-0.168469	0.257691	-0.653765	0.513263	0.99999
LTR83	18.8521	-0.181856	0.278604	-0.652741	0.513924	0.99999
MER41D	329.63	0.162844	0.249673	0.652227	0.514254	0.99999
X13_LINE	2.74046	0.0939645	0.144357	0.650919	0.515099	NA
HERV18	2043.43	0.151035	0.232319	0.650119	0.515615	0.99999
L5	5.10199	0.156457	0.242729	0.644573	0.519204	0.99999
UCON40	0.417146	0.0529466	0.0821588	0.644442	0.519289	NA
LTR25	597.64	0.136781	0.212283	0.644334	0.519359	0.99999
MER80	235.597	0.169669	0.263901	0.642926	0.520272	0.99999
HERV-K14CI	457.05	0.153498	0.239281	0.641496	0.521201	0.99999
LTR1E	561.144	-0.159335	0.248443	-0.641335	0.521305	0.99999
HERVK9I	20895	0.150686	0.235314	0.640361	0.521938	0.99999
LTR41	234.037	0.14072	0.219833	0.640123	0.522093	0.99999
MER65D	218.809	0.161294	0.254163	0.63461	0.525683	0.99999
HERV19I	2047.49	0.164488	0.26019	0.632183	0.527268	0.99999
L1M2A_5	807.326	0.145552	0.230352	0.631868	0.527473	0.99999
LTR81A	1.61076	0.108015	0.171796	0.628739	0.52952	NA
L1M2C_5	4242.76	0.168823	0.272648	0.619199	0.535785	0.99999
HERVH	7362.86	0.158355	0.257191	0.615711	0.538085	0.99999
HERVG25	142.869	-0.139618	0.227229	-0.614439	0.538926	0.99999
HUERS-P3B	10564.7	0.165113	0.269161	0.613434	0.539589	0.99999
MER57A_I	3551.42	0.153502	0.250736	0.612205	0.540402	0.99999
LTR54B	274.824	-0.15819	0.259075	-0.610596	0.541467	0.99999
MER97C	56.0724	0.172206	0.282067	0.610515	0.541521	0.99999
X28_DNA	2.4809	0.101977	0.167294	0.609567	0.542149	NA
MamRep434	19.0268	0.151462	0.248574	0.609323	0.54231	0.99999
CHARLIE2	32.9062	0.175805	0.290004	0.606216	0.544371	0.99999
HUERS-P1	5223.29	0.155838	0.257617	0.604921	0.545232	0.99999
HERVK11DI	443.625	0.162172	0.269322	0.602148	0.547075	0.99999
MER34-int	91.5644	0.156	0.25965	0.600807	0.547968	0.99999
PRIMAX_I	68.6732	0.173575	0.289473	0.599626	0.548756	0.99999
MER58C	340.709	0.152105	0.254751	0.597075	0.550457	0.99999
LTR28	867.526	-0.13869	0.234286	-0.59197	0.553871	0.99999
LTR7C	583.175	-0.127244	0.21528	-0.591061	0.554479	0.99999
LTR9A1	2045.63	-0.140401	0.238131	-0.589595	0.555462	0.99999
BSR	140.531	0.17066	0.290052	0.588377	0.556279	0.99999
MLT1K	59.1718	-0.169647	0.289035	-0.586944	0.557241	0.99999
MER31A	1113.72	-0.139251	0.237385	-0.586606	0.557468	0.99999
HERVK11I	6034.17	0.140349	0.242374	0.579061	0.562548	0.99999
MER4B	1232.99	-0.136876	0.239346	-0.571876	0.567406	0.99999
MER84I	109.573	0.152488	0.266981	0.571158	0.567892	0.99999
MER90	94.1283	-0.152443	0.267589	-0.56969	0.568888	0.99999
LTR7Y	1565.05	-0.126623	0.222522	-0.569037	0.569331	0.99999
LTR16E	1.73722	0.0982731	0.173447	0.566588	0.570994	NA
MER65B	141.69	-0.144526	0.255249	-0.566214	0.571249	0.99999
Tigger16a	5.75031	0.137591	0.244242	0.563338	0.573205	0.99999
Charlie21a	3.11297	0.116784	0.207337	0.563256	0.573261	NA
MER97A	46.9424	0.151685	0.272346	0.556956	0.577558	0.99999
LOR1b_LTR	449.494	-0.143253	0.257644	-0.556011	0.578204	0.99999
MER61B	401.052	0.141416	0.255937	0.552542	0.580577	0.99999
CHARLIE8A	80.4562	-0.143207	0.259782	-0.551258	0.581457	0.99999
HERVL74	199.982	0.120712	0.219232	0.550615	0.581897	0.99999
MER101_I	1322.51	0.131295	0.239048	0.549242	0.582839	0.99999
PrimLTR79	181.773	-0.147313	0.268816	-0.548006	0.583688	0.99999
MER112	228.102	0.141157	0.257932	0.547267	0.584195	0.99999
MLT1G2	119.045	0.13285	0.243362	0.545896	0.585137	0.99999
MER122	18.3425	-0.139604	0.255914	-0.545512	0.585402	0.99999
MamRep1527	2.0165	0.0855865	0.157352	0.543919	0.586497	NA
X24_DNA	0.796262	0.0586945	0.108144	0.542746	0.587305	NA
MER104B	10.4927	0.15155	0.279417	0.54238	0.587556	0.99999
HERV49I	2038.47	0.136382	0.252908	0.539256	0.58971	0.99999
UCON106	3.34594	0.12067	0.22399	0.538732	0.590072	NA
L1MCB_5	434.144	0.144726	0.269004	0.538008	0.590572	0.99999
LTR19A	615.155	-0.132984	0.247443	-0.537431	0.59097	0.99999
ALRa	1025.22	0.131062	0.244642	0.535728	0.592146	0.99999
MER21A	3137.64	-0.125331	0.234042	-0.535507	0.5923	0.99999
MER83C	215.904	-0.141325	0.264148	-0.535022	0.592634	0.99999
LTR21A	540.8	0.126097	0.235833	0.534689	0.592865	0.99999
LTR71A	848.723	-0.140393	0.263118	-0.533574	0.593636	0.99999
MER97B	53.0481	-0.14725	0.277012	-0.531565	0.595027	0.99999
CHARLIE1	2898.39	0.13458	0.253661	0.530552	0.595729	0.99999
ZOMBI_A	1778.48	0.138179	0.260469	0.530502	0.595764	0.99999
MIRc	1056.56	0.115716	0.218584	0.529392	0.596534	0.99999
MER11D	2498.71	-0.108278	0.204602	-0.529212	0.596659	0.99999
MER57B2	785.153	0.132566	0.251645	0.526796	0.598335	0.99999
SVA2	1729.69	0.121575	0.230787	0.526783	0.598344	0.99999
LTR14B	1943.09	-0.114191	0.217398	-0.525265	0.599399	0.99999
Tigger15a	18.3316	0.152995	0.291792	0.524328	0.60005	0.99999
LTR16D2	4.03647	0.114777	0.21954	0.522806	0.60111	NA
MER66_I	1324.07	-0.137858	0.263874	-0.522438	0.601365	0.99999
MSR1	242.991	0.12768	0.244595	0.522004	0.601668	0.99999
L3	41.9452	-0.149428	0.286931	-0.52078	0.60252	0.99999
X2b_DNA	2.53707	0.084517	0.162538	0.519982	0.603076	NA
PABL_AI	4660.79	0.132313	0.255289	0.518288	0.604258	0.99999
MSTB1	8746.58	-0.120056	0.232545	-0.516269	0.605667	0.99999
LTR18C	223.144	-0.127241	0.246569	-0.516045	0.605823	0.99999
MER51E	295.086	0.117109	0.227086	0.515703	0.606062	0.99999
EuthAT-2	10.9619	0.146545	0.284471	0.515149	0.606449	0.99999
LTR22E	775.4	0.121396	0.235855	0.514704	0.60676	0.99999
UCON76	12.5301	0.136456	0.265963	0.513063	0.607907	0.99999
TIGGER5A	2238.13	0.131168	0.257351	0.509687	0.610271	0.99999
MER83AI	110.547	0.146872	0.288353	0.509347	0.610509	0.99999
L1PB3	7848.56	0.131943	0.260254	0.506979	0.612169	0.99999
LTR12C	37534.4	-0.0998599	0.19791	-0.504571	0.61386	0.99999
MER61A	737.624	0.123477	0.245203	0.503571	0.614563	0.99999
LTR6B	1312.56	-0.117885	0.234596	-0.502501	0.615315	0.99999
L1ME3D_3end	356.022	0.133929	0.268109	0.499532	0.617405	0.99999
MER75	768.085	0.130578	0.262352	0.49772	0.618681	0.99999
HERVKC4	981.67	0.128725	0.258675	0.497632	0.618743	0.99999
THE1A	22934.2	-0.115504	0.232119	-0.497608	0.61876	0.99999
LTR27	343.402	-0.116693	0.235057	-0.496448	0.619578	0.99999
MER22	4810.31	0.139029	0.280527	0.4956	0.620177	0.99999
CHARLIE7	105.602	0.130742	0.264154	0.494946	0.620638	0.99999
MER116	73.6238	0.126574	0.255801	0.494814	0.620731	0.99999
Charlie17a	0.340002	0.0404752	0.0818071	0.494764	0.620766	NA
UCON74	0.278097	0.0404752	0.0818071	0.494764	0.620766	NA
UCON85	0.401906	0.0404752	0.0818071	0.494764	0.620766	NA
X15_LINE	0.318663	0.0404752	0.0818071	0.494764	0.620766	NA
MER21I	616.598	0.128023	0.259543	0.493264	0.621826	0.99999
MLT1J	97.5542	0.137412	0.278986	0.49254	0.622337	0.99999
MLT1F1	1083.29	0.102474	0.208639	0.491156	0.623316	0.99999
LTR79	1.78217	-0.0834728	0.17074	-0.488889	0.62492	NA
UCON107	78.8621	-0.126387	0.258733	-0.488485	0.625206	0.99999
LTR75	26.2354	-0.142501	0.291795	-0.48836	0.625295	0.99999
MER21C_BT	1150.76	-0.120014	0.246267	-0.487332	0.626023	0.99999
LTR57	542.401	0.0969868	0.199405	0.48638	0.626697	0.99999
MLT1J-int	38.5795	-0.135979	0.280719	-0.484396	0.628105	0.99999
SATR2	832.427	0.13243	0.274085	0.48317	0.628975	0.99999
HUERS-P2	847.754	-0.110621	0.229169	-0.482704	0.629306	0.99999
LTR78	0.738344	0.0501197	0.104527	0.479489	0.631591	NA
MER69B	83.2899	0.134786	0.282074	0.477839	0.632765	0.99999
X29a_DNA	2.61508	0.0754762	0.158231	0.477	0.633362	NA
THER2	61.6565	0.13309	0.279185	0.47671	0.633568	0.99999
Charlie22a	15.3208	0.136336	0.286862	0.475266	0.634598	0.99999
MER124	11.537	0.132608	0.279283	0.474817	0.634918	0.99999
MER9B	766.197	0.0952527	0.201297	0.473196	0.636073	0.99999
GOLEM_A	3958.44	0.123911	0.265989	0.465852	0.641322	0.99999
LTR10D	838.481	-0.117794	0.252922	-0.465732	0.641408	0.99999
MER5C1	14.6083	-0.130744	0.284337	-0.459822	0.645644	0.99999
MSTA2	3178.66	-0.108179	0.236595	-0.457233	0.647504	0.99999
MER45C	74.1895	-0.128544	0.282401	-0.45518	0.648979	0.99999
MER117	16.9926	-0.131484	0.2891	-0.454805	0.64925	0.99999
Charlie26a	1.2524	0.0555387	0.1225	0.453377	0.650277	NA
LTR1D	1238.14	-0.110873	0.245357	-0.451883	0.651354	0.99999
LTR70	1363.67	0.11046	0.244616	0.451566	0.651581	0.99999
RICKSHA_0	562.586	0.119584	0.265777	0.449942	0.652752	0.99999
X2_LR	7.36244	-0.111686	0.248703	-0.449075	0.653377	0.99999
Eutr18	1.21383	0.053666	0.119715	0.448281	0.653951	NA
HERVR	0.24881	-0.0366532	0.0818071	-0.448045	0.654121	NA
KER	0.24881	-0.0366532	0.0818071	-0.448045	0.654121	NA
LTR84a	0.310126	-0.0366532	0.0818071	-0.448045	0.654121	NA
MER103B	0.24881	-0.0366532	0.0818071	-0.448045	0.654121	NA
UCON104	0.24881	-0.0366532	0.0818071	-0.448045	0.654121	NA
UCON62	0.356327	-0.0366532	0.0818071	-0.448045	0.654121	NA
UCON72	0.356327	-0.0366532	0.0818071	-0.448045	0.654121	NA
UCON87	0.356327	-0.0366532	0.0818071	-0.448045	0.654121	NA
X17_DNA	0.24881	-0.0366532	0.0818071	-0.448045	0.654121	NA
L1M7_5end	22.4059	0.129105	0.288681	0.447222	0.654715	0.99999
MER47B	626.335	0.114248	0.255697	0.446812	0.655011	0.99999
MER61C	648.043	-0.11445	0.256443	-0.446299	0.655382	0.99999
LTR27B	511.038	-0.108533	0.24344	-0.445829	0.655721	0.99999
LTR27C	392.472	-0.114143	0.256816	-0.444457	0.656712	0.99999
ZAPHOD	245.392	-0.121476	0.273724	-0.443791	0.657194	0.99999
MER68_I	225.025	0.0944305	0.2132	0.44292	0.657823	0.99999
Eutr7	14.3245	0.124066	0.2808	0.441831	0.658611	0.99999
Tigger2b_Pri	3033.98	0.112764	0.255629	0.441126	0.659122	0.99999
L2C	5.01142	0.104924	0.238406	0.440108	0.659859	0.99999
TAR1	220.073	0.111212	0.253485	0.438733	0.660855	0.99999
LTR22	213.952	-0.103613	0.23693	-0.437315	0.661883	0.99999
CHARLIE5	1529.67	0.107091	0.245084	0.436959	0.662141	0.99999
MER65A	1274.79	0.0960496	0.220834	0.434939	0.663606	0.99999
MER31_I	396.765	0.106648	0.245414	0.434562	0.66388	0.99999
HERVH48I	1565.99	0.102618	0.236933	0.433109	0.664936	0.99999
BLACKJACK	93.1472	0.123275	0.285655	0.431553	0.666066	0.99999
LTR89	2.1233	0.0785853	0.182523	0.43055	0.666796	NA
MamRep564	7.14661	-0.10931	0.25391	-0.430507	0.666827	0.99999
LTR66	3030.33	0.0893352	0.207999	0.429498	0.667561	0.99999
LTR16B	55.5806	0.11603	0.270493	0.428958	0.667954	0.99999
MSTA	31669.1	-0.10073	0.235053	-0.428539	0.668258	0.99999
MER119	266.346	0.117328	0.274683	0.427139	0.669278	0.99999
MamRep605	48.1587	0.121009	0.284042	0.426027	0.670088	0.99999
CHESHIRE	967.847	0.107753	0.253322	0.42536	0.670574	0.99999
PABL_B	665.902	-0.0981366	0.230858	-0.425094	0.670768	0.99999
LTR10B1	210.973	-0.108249	0.255741	-0.423276	0.672094	0.99999
LTR7A	2066.79	-0.0902125	0.213847	-0.421856	0.67313	0.99999
L2D	6.05743	0.108623	0.257666	0.421565	0.673343	0.99999
MER5A	2270.97	0.0925207	0.219905	0.420731	0.673951	0.99999
LTR87	93.4305	-0.115281	0.275709	-0.418124	0.675856	0.99999
PRIMA4_I	14251.2	-0.0866185	0.208064	-0.416308	0.677185	0.99999
LTR1A2	3212.51	-0.0894201	0.215759	-0.414444	0.678549	0.99999
LTR24B	537.51	0.109772	0.26619	0.412382	0.68006	0.99999
L1ME3F_3end	223.117	0.11191	0.271685	0.411912	0.680404	0.99999
LTR10F	1178.02	-0.0972236	0.236264	-0.411503	0.680703	0.99999
KANGA2_A	35.9623	-0.118573	0.288425	-0.411106	0.680995	0.99999
MER63B	70.4514	0.11709	0.284906	0.410978	0.681089	0.99999
Tigger4a	2092.06	0.109946	0.268282	0.409815	0.681942	0.99999
LTR36	398.259	-0.103818	0.253594	-0.409388	0.682255	0.99999
MER44C	2676.41	-0.106497	0.260443	-0.408906	0.682609	0.99999
LTR37B	145.296	0.115188	0.282852	0.407239	0.683833	0.99999
LTR12E	6683.91	-0.0815998	0.200507	-0.406968	0.684032	0.99999
PABL_A	2830.6	0.0933431	0.229949	0.40593	0.684794	0.99999
UCON47	0.660345	-0.0409864	0.101001	-0.405802	0.684888	NA
MSTB	9733.59	-0.094666	0.234893	-0.403018	0.686935	0.99999
MER1A	13153.9	-0.0954909	0.237262	-0.402471	0.687338	0.99999
MLT1H_I	79.752	0.110606	0.275668	0.401229	0.688252	0.99999
MER11B	16779.5	-0.095767	0.239092	-0.400545	0.688755	0.99999
LTR35A	387.668	-0.0804479	0.201108	-0.400024	0.689139	0.99999
L1ME1	6555.67	0.098627	0.249774	0.394865	0.692942	0.99999
LTR14C	1075.08	-0.0829206	0.210284	-0.394327	0.69334	0.99999
MIRb	1274.63	0.0880676	0.223564	0.393926	0.693636	0.99999
L1PA13_5	3323.46	0.101026	0.257913	0.391706	0.695276	0.99999
MARE9	4.30174	0.0824602	0.210775	0.391223	0.695632	NA
LTR55	78.5043	-0.109294	0.279455	-0.391098	0.695725	0.99999
X3_LINE	1.31166	-0.0557201	0.142896	-0.389935	0.696585	NA
MER104A	14.0722	0.11172	0.288125	0.387749	0.698202	0.99999
MER67B	224.257	-0.0902899	0.23302	-0.387476	0.698404	0.99999
MER69C	83.6516	-0.110136	0.284442	-0.387202	0.698607	0.99999
MER57B1	1457.1	0.100165	0.259295	0.386299	0.699275	0.99999
BSRb	5.68084	0.0965658	0.250142	0.386044	0.699464	0.99999
MER103C	5.55927	0.0980582	0.254319	0.385571	0.699814	0.99999
Kanga11a	1.51153	0.0488799	0.12718	0.384336	0.700729	NA
MER61E	498.217	-0.0930544	0.24228	-0.384078	0.700921	0.99999
MER57F	334.007	0.104044	0.270979	0.383955	0.701012	0.99999
THE1D	26826.1	-0.0917507	0.239076	-0.383771	0.701148	0.99999
MER57D	394.093	0.0987239	0.257416	0.383519	0.701335	0.99999
EUTREP3	9.3951	0.102453	0.268497	0.381582	0.702772	0.99999
L1P_MA2	61117.2	0.100778	0.264669	0.380769	0.703374	0.99999
MamGypLTR1c	2.0124	0.05963	0.156875	0.380113	0.703862	NA
MER106	68.0193	-0.105921	0.279195	-0.379381	0.704405	0.99999
L1ME3E_3end	261.581	-0.103602	0.274543	-0.377362	0.705905	0.99999
LTR33	68.3401	0.0996392	0.264053	0.377346	0.705917	0.99999
MER92A	3.45059	-0.0724438	0.192432	-0.376465	0.706571	NA
ZOMBI_B	7015.48	0.0962545	0.256254	0.375621	0.707199	0.99999
MER57C2	452.58	-0.0948327	0.252875	-0.375018	0.707647	0.99999
CHARLIE2A	85.919	0.104616	0.281306	0.371894	0.709972	0.99999
LTR13A	3035.67	-0.0753314	0.202709	-0.371623	0.710174	0.99999
HERVL	43712.3	-0.0894224	0.241044	-0.370979	0.710653	0.99999
Zaphod3	100.141	0.098733	0.266254	0.370823	0.710769	0.99999
LOR1I	3873.1	0.0904953	0.244834	0.369619	0.711666	0.99999
LTR81AB	7.56368	0.0975941	0.264286	0.369274	0.711923	0.99999
LTR5A	6542.4	-0.0675087	0.183258	-0.368382	0.712589	0.99999
MER4I	6796.49	0.0910849	0.248344	0.366769	0.713791	0.99999
MARE7	1.50061	0.0451681	0.123389	0.366062	0.714319	NA
CHARLIE1A	1963.59	0.0975767	0.266622	0.365974	0.714385	0.99999
LTR33A	21.8106	0.106275	0.29163	0.364418	0.715546	0.99999
LTR1C3	62.8559	0.100675	0.276355	0.364295	0.715637	0.99999
D20S16	1.82597	0.0475036	0.130422	0.364229	0.715687	NA
Charlie13b	14.9763	-0.0970339	0.26735	-0.362947	0.716644	0.99999
LTR86A1	9.78114	-0.0947724	0.26262	-0.360872	0.718195	0.99999
LTR1D1	683.051	0.088142	0.244889	0.359926	0.718902	0.99999
CHESHIRE_A	2437.28	0.0887768	0.248332	0.357492	0.720724	0.99999
MER28	2868.83	-0.090049	0.252583	-0.356512	0.721457	0.99999
MER52AI	1176.64	-0.0817671	0.229556	-0.356198	0.721693	0.99999
MER4CL34	567.335	-0.0917899	0.25848	-0.355115	0.722504	0.99999
MER52C	1254.66	0.0741081	0.208722	0.355057	0.722547	0.99999
LTR45	123.341	-0.0971911	0.274199	-0.354455	0.722998	0.99999
L1PA14_5	1221.8	-0.0707037	0.199659	-0.354122	0.723247	0.99999
CHESHIRE_B	959.056	0.0865801	0.244516	0.354088	0.723273	0.99999
LTR2C	1092.63	-0.0786432	0.222252	-0.353847	0.723454	0.99999
LTR22B1	699.513	-0.0843683	0.2388	-0.353301	0.723863	0.99999
MER45B	243.668	0.0886242	0.253249	0.349948	0.726378	0.99999
MLT2B3	676.087	-0.0784522	0.225142	-0.348457	0.727497	0.99999
LTR32	1014.43	-0.0747585	0.214766	-0.348092	0.727771	0.99999
IN25	178.772	0.0968968	0.278893	0.347434	0.728265	0.99999
MER4E1	2887.1	-0.0821799	0.236947	-0.346828	0.728721	0.99999
LTR90B	1.96934	-0.0653119	0.188565	-0.346362	0.729071	NA
MLT1_I	967.432	0.0838535	0.242897	0.345222	0.729927	0.99999
MER54A	494.599	-0.0881696	0.257023	-0.343042	0.731567	0.99999
L1MA9_5	403.096	-0.0878823	0.256338	-0.342838	0.73172	0.99999
MER57C1	165.138	-0.0882645	0.258658	-0.34124	0.732923	0.99999
MER39	1970.55	-0.0870286	0.255195	-0.341028	0.733083	0.99999
LTR39	1385.46	-0.0671333	0.197515	-0.33989	0.733939	0.99999
HSAT4	74.5259	-0.0899235	0.264604	-0.339842	0.733976	0.99999
MER41E	542.44	-0.0818439	0.241474	-0.338934	0.734659	0.99999
MLT-int	1818.98	0.0860044	0.255112	0.337124	0.736023	0.99999
L1PA2	24149.3	0.0804118	0.238753	0.336799	0.736268	0.99999
L1ME_ORF2	17691.8	0.0894342	0.267189	0.334722	0.737834	0.99999
L1ME5_3end	88.9292	0.092775	0.277226	0.334655	0.737885	0.99999
MER67A	198.65	-0.0808492	0.241947	-0.334161	0.738258	0.99999
MER77	660.015	-0.0775104	0.233	-0.332663	0.739389	0.99999
HERV17	12920.7	0.0812852	0.244412	0.332575	0.739455	0.99999
Merlin1_HS	53.3613	0.0957922	0.288517	0.332016	0.739877	0.99999
MLT1E	441.744	0.0793708	0.239485	0.331422	0.740326	0.99999
MER61I	6450.7	0.0834612	0.252032	0.331154	0.740528	0.99999
LTR12F	3012.8	-0.0789263	0.238477	-0.33096	0.740675	0.99999
MLT2A1	11906	-0.0794254	0.240737	-0.329926	0.741456	0.99999
L1M1B_5	1007.38	0.0845339	0.257282	0.328565	0.742485	0.99999
MER31B	498.621	-0.0786186	0.239338	-0.328483	0.742546	0.99999
UCON78	3.3391	0.0629567	0.191905	0.328061	0.742866	NA
LTR40A1	15.0526	-0.0919306	0.28055	-0.32768	0.743154	0.99999
MER67D	126.487	0.09145	0.280696	0.325798	0.744577	0.99999
MARE6	1.28798	-0.0341893	0.104952	-0.325761	0.744605	NA
LTR23	613.186	0.0838442	0.258802	0.32397	0.745961	0.99999
LTR85a	2.45014	0.0650946	0.201309	0.323357	0.746425	NA
MER67C	406.205	0.0871014	0.270732	0.321726	0.747661	0.99999
LTR75B	24.0077	-0.0905287	0.281959	-0.32107	0.748157	0.99999
MLT1G	22.9394	0.0925169	0.289415	0.319669	0.749219	0.99999
MER34D	237.146	0.0759462	0.23778	0.319397	0.749425	0.99999
LTR12B	2937.99	-0.0665714	0.208704	-0.318975	0.749745	0.99999
FORDPREFECT	39.8151	-0.0927865	0.291476	-0.318333	0.750232	0.99999
MER83	970.719	-0.0777411	0.244444	-0.318032	0.75046	0.99999
TIGGER6B	375.452	0.081249	0.256264	0.317051	0.751205	0.99999
MER4E	5249.98	-0.078385	0.248895	-0.314931	0.752814	0.99999
MER76-int	22.3873	0.0906659	0.291425	0.311113	0.755715	0.99999
LTR1F	378.418	0.0730649	0.235274	0.310552	0.756142	0.99999
X18_LINE	1.1262	0.0460178	0.149372	0.308075	0.758025	NA
HERVP71A_I	3422.99	-0.0786114	0.255639	-0.30751	0.758456	0.99999
Tigger3c	5101.68	0.079383	0.261039	0.304104	0.761049	0.99999
MER30	8937.44	-0.0767879	0.253552	-0.302849	0.762005	0.99999
LTR47A	752.501	0.070393	0.232503	0.302762	0.762071	0.99999
LTR30	383.841	0.0659369	0.218022	0.302432	0.762323	0.99999
MER105	87.6462	0.0823614	0.273567	0.301065	0.763365	0.99999
MLT2F	105.564	0.0728876	0.242109	0.301052	0.763375	0.99999
CHARLIE2B	73.0533	-0.086316	0.287416	-0.300318	0.763935	0.99999
MER53	782.437	0.0748671	0.249384	0.300207	0.764019	0.99999
MER66B	604.261	0.0711035	0.237224	0.299731	0.764382	0.99999
HERV30I	1200.86	0.0697756	0.233155	0.299267	0.764736	0.99999
MSTA1	1972.55	-0.0711325	0.238254	-0.298558	0.765277	0.99999
PTR5	458.779	0.0756861	0.254111	0.297847	0.76582	0.99999
MamGypLTR1d	0.526311	0.0244032	0.0822591	0.296662	0.766724	NA
HERVK22I	9902.88	0.0711859	0.240672	0.295779	0.767399	0.99999
MER85	2732.38	0.0744645	0.251822	0.295703	0.767457	0.99999
HSMAR1	7936.81	-0.0508969	0.172753	-0.294623	0.768282	0.99999
MER66D	194.247	-0.0737309	0.250315	-0.294553	0.768336	0.99999
MER6B	159.793	0.0816649	0.277988	0.293772	0.768932	0.99999
LTR90A	0.602867	0.0244903	0.0834522	0.293466	0.769166	NA
L1P4b_5end	213.029	-0.0772301	0.263677	-0.292896	0.769602	0.99999
HERV46I	211.088	0.0825462	0.282243	0.292465	0.769931	0.99999
LTR27E	311.542	-0.0734136	0.251117	-0.292348	0.770021	0.99999
HAL1	378.46	-0.0771176	0.264349	-0.291726	0.770496	0.99999
MER57E1	193.321	-0.0770897	0.264885	-0.291031	0.771027	0.99999
LTR82A	25.2885	-0.0849274	0.291821	-0.291026	0.771031	0.99999
LTR84b	0.464407	0.026121	0.0900051	0.290217	0.77165	NA
X9c_DNA	4.31544	-0.0686359	0.237976	-0.288415	0.773029	NA
L1MDB_5	434.881	0.0794793	0.275964	0.288006	0.773342	0.99999
L1MDA_5	3685.84	0.0754837	0.262103	0.287993	0.773352	0.99999
LTR16B2	12.0486	-0.0817979	0.285273	-0.286736	0.774315	0.99999
MER39B	2346.23	-0.0653525	0.22862	-0.285856	0.774988	0.99999
Tigger9b	346.387	-0.0733196	0.257337	-0.284916	0.775708	0.99999
CHARLIE9	785.253	-0.0550167	0.195792	-0.280996	0.778713	0.99999
Charlie25	20.2097	-0.08172	0.291719	-0.280133	0.779376	0.99999
MER52A	1775.9	-0.0633576	0.226221	-0.28007	0.779424	0.99999
LOR1	1302.98	-0.0691759	0.246996	-0.280069	0.779425	0.99999
EUTREP2	1.98135	-0.049878	0.178736	-0.27906	0.780199	NA
L1MEE_5	24.6783	-0.0808222	0.291535	-0.27723	0.781604	0.99999
L1ME5	234.14	-0.0760116	0.275961	-0.275443	0.782976	0.99999
MER5B	351.562	0.0627543	0.228407	0.274748	0.78351	0.99999
X6a_DNA	3.08473	0.0542332	0.197479	0.274628	0.783602	NA
MER41F	388.023	-0.0600971	0.22061	-0.272413	0.785304	0.99999
MER54	276.471	-0.0708543	0.260237	-0.272268	0.785416	0.99999
MER57I	9252.44	0.0669713	0.246377	0.271825	0.785757	0.99999
L1MC1	20722.8	-0.0679098	0.251438	-0.270086	0.787094	0.99999
MER51C	680.595	-0.0571667	0.212031	-0.269615	0.787456	0.99999
THE1B	49561.2	-0.0636282	0.236105	-0.269491	0.787552	0.99999
LTR45B	581.772	-0.0639244	0.23966	-0.266729	0.789678	0.99999
UCON77	0.766387	-0.0318818	0.120458	-0.26467	0.791263	NA
MERX	4.48498	0.0566241	0.214638	0.263811	0.791925	NA
MamGypLTR2c	3.14646	0.0556923	0.211639	0.263148	0.792437	NA
HERV52I	103.749	0.0700663	0.26701	0.262411	0.793005	0.99999
LTR9D	932.545	-0.0693684	0.265531	-0.261244	0.793904	0.99999
MER3	1749.85	0.0646417	0.247708	0.260959	0.794124	0.99999
L1PB2c	114986	0.0684968	0.264321	0.259143	0.795525	0.99999
ACRO1	0.200953	0.0211931	0.0818071	0.259062	0.795587	NA
LTR85b	0.139049	0.0211931	0.0818071	0.259062	0.795587	NA
LTR85c	0.139049	0.0211931	0.0818071	0.259062	0.795587	NA
MamGypLTR2b	0.139049	0.0211931	0.0818071	0.259062	0.795587	NA
ORSL-2a	0.200953	0.0211931	0.0818071	0.259062	0.795587	NA
UCON59	0.139049	0.0211931	0.0818071	0.259062	0.795587	NA
UCON75	0.179614	0.0211931	0.0818071	0.259062	0.795587	NA
UCON88	0.139049	0.0211931	0.0818071	0.259062	0.795587	NA
UCON102	0.84141	0.0277696	0.107248	0.258929	0.79569	NA
LOR1a_LTR	948.626	-0.065464	0.25293	-0.258823	0.795772	0.99999
MER52B	1931.37	0.0598715	0.231379	0.258759	0.795821	0.99999
UCON64	0.495375	-0.0212748	0.0823082	-0.258478	0.796038	NA
L1PREC2	110240	0.0676778	0.263376	0.256963	0.797207	0.99999
LTR58	75.1194	0.0682155	0.265793	0.256649	0.79745	0.99999
L1MB2	12389.5	0.0648679	0.253076	0.256318	0.797705	0.99999
L1P4a_5end	2643.67	0.0694443	0.27143	0.255846	0.798069	0.99999
LTR76	1659.9	-0.0564367	0.221551	-0.254735	0.798928	0.99999
LTR48	517.517	-0.0608081	0.239982	-0.253386	0.79997	0.99999
MER33	784.678	-0.0671157	0.265236	-0.253042	0.800236	0.99999
CHARLIE8	581.687	-0.0502357	0.198968	-0.252481	0.800669	0.99999
HERVFH21I	3040.2	-0.0493429	0.1973	-0.25009	0.802517	0.99999
L1ME3C_3end	286.874	0.0690434	0.276441	0.249758	0.802774	0.99999
L1M3A_5	920.995	0.0661057	0.265605	0.248887	0.803448	0.99999
HERVE	12813.9	-0.0444612	0.17934	-0.247915	0.8042	0.99999
MER75A	15.651	-0.0719416	0.290295	-0.247823	0.804272	0.99999
MER34	267.425	-0.0642166	0.259148	-0.247799	0.80429	0.99999
MER103	164.783	0.0645587	0.260689	0.247646	0.804408	0.99999
TIGGER5_A	732.576	0.0643473	0.260509	0.247006	0.804903	0.99999
L1PREC1	229917	0.0644229	0.2617	0.24617	0.80555	0.99999
MER4A1	8589.16	-0.0579651	0.235574	-0.246059	0.805637	0.99999
ERVL-B4	5050.35	0.0568092	0.234931	0.241812	0.808926	0.99999
MER68C	11.3498	-0.0693793	0.28696	-0.241773	0.808956	0.99999
L1PBA1_5	2113.6	0.0504598	0.209316	0.241071	0.8095	0.99999
LTR26B	284.424	-0.0646489	0.268342	-0.24092	0.809617	0.99999
X12_LINE	1.79682	-0.0407965	0.169906	-0.240112	0.810243	NA
X9a_DNA	5.49254	-0.0605551	0.252899	-0.239444	0.810761	0.99999
MER46C	53.5241	0.0678225	0.284213	0.238633	0.81139	0.99999
ERV3-16A3_LTR	9.72808	0.0629121	0.264032	0.238275	0.811668	0.99999
L1M3D_5	150.293	-0.0679107	0.286181	-0.2373	0.812424	0.99999
LTR81C	0.931945	-0.0298157	0.126544	-0.235615	0.813731	NA
ERVL	2641.13	0.0517032	0.219719	0.235316	0.813964	0.99999
MER11A	11120	-0.0560774	0.239824	-0.233827	0.815119	0.99999
MER70C	43.6848	-0.0658165	0.281989	-0.233401	0.81545	0.99999
X34_DNA	1.91037	-0.0408912	0.175482	-0.233023	0.815744	NA
MER21	527.223	-0.0562466	0.241505	-0.2329	0.815839	0.99999
MER9	9527.99	-0.0517302	0.222401	-0.232598	0.816073	0.99999
MER21B	4904.39	-0.0551988	0.23754	-0.232377	0.816245	0.99999
MER41G	154.695	-0.0524441	0.225714	-0.232348	0.816268	0.99999
LTR1C	140.024	-0.0588157	0.253325	-0.232175	0.816402	0.99999
L1PA10	31815.3	-0.0558747	0.241799	-0.231079	0.817254	0.99999
L1MC4	3850.03	0.059346	0.257138	0.230794	0.817475	0.99999
LTR86A2	3.23493	0.0445509	0.195332	0.228078	0.819586	NA
Charlie12	3398.69	-0.0544876	0.239276	-0.227718	0.819865	0.99999
HSMAR2	11619.1	0.0572456	0.25155	0.227572	0.819979	0.99999
LTR28C	841.868	-0.0524826	0.23134	-0.226863	0.82053	0.99999
LTR2B	2214.58	0.041328	0.18229	0.226715	0.820645	0.99999
MLT1G3	108.346	-0.0643868	0.284968	-0.225944	0.821245	0.99999
MLT1F_I	370.255	0.0607645	0.269455	0.225509	0.821583	0.99999
MER52D	1648.12	0.0502469	0.223588	0.22473	0.822189	0.99999
MLT1J2	125.073	0.06081	0.270858	0.224509	0.822361	0.99999
MLT1F	777.612	0.0503331	0.22517	0.223533	0.82312	0.99999
X33a_DNA	9.34624	-0.0556859	0.249922	-0.222813	0.823681	0.99999
MER44B	2688.69	-0.057707	0.260312	-0.221684	0.82456	0.99999
MER92C	47.8875	0.0646283	0.291772	0.221503	0.824701	0.99999
FORDPREFECT_A	8.15506	-0.0554799	0.251147	-0.220906	0.825165	0.99999
L1M4B	5565.09	0.0585789	0.269449	0.217402	0.827895	0.99999
MER44D	2295.29	-0.0562443	0.259319	-0.216893	0.828292	0.99999
LTR06	16.675	-0.0581802	0.271075	-0.214628	0.830057	0.99999
CHARLIE3	8089.45	-0.049954	0.233455	-0.213977	0.830565	0.99999
L1HS	241289	0.0551349	0.257971	0.213725	0.830762	0.99999
L1MA5A	7273.22	0.0545671	0.256088	0.21308	0.831265	0.99999
L1M2_5	4915.74	0.0580679	0.273281	0.212484	0.831729	0.99999
Eutr1	0.178163	-0.0173711	0.0818071	-0.212342	0.83184	NA
HERV4_LTR	0.124405	-0.0173711	0.0818071	-0.212342	0.83184	NA
LTR78B	0.124405	-0.0173711	0.0818071	-0.212342	0.83184	NA
LTR91	0.178163	-0.0173711	0.0818071	-0.212342	0.83184	NA
MARE5	0.124405	-0.0173711	0.0818071	-0.212342	0.83184	NA
MER94B	0.178163	-0.0173711	0.0818071	-0.212342	0.83184	NA
UCON82	0.185721	-0.0173711	0.0818071	-0.212342	0.83184	NA
X4_LR	0.124405	-0.0173711	0.0818071	-0.212342	0.83184	NA
X6b_DNA	0.124405	-0.0173711	0.0818071	-0.212342	0.83184	NA
MER34C2	420.547	-0.0554063	0.262298	-0.211234	0.832705	0.99999
L1M6_5end	3.3447	-0.0428675	0.203481	-0.21067	0.833145	NA
THE1C	33222.4	-0.0494801	0.23512	-0.210446	0.833319	0.99999
LTR69	49.1497	0.0605113	0.287698	0.210329	0.833411	0.99999
LTR54	1119.61	0.0538256	0.257318	0.209179	0.834308	0.99999
UCON70	2.8157	-0.0369539	0.177336	-0.208384	0.834929	NA
TIGGER6A	504.704	-0.054682	0.263392	-0.207607	0.835536	0.99999
GOLEM_B	5484.63	0.0536659	0.259562	0.206756	0.836201	0.99999
LTR25-int	1055.16	0.0495865	0.240337	0.206321	0.83654	0.99999
MER110A	22.6007	0.0598855	0.291335	0.205555	0.837138	0.99999
MER115	40.0831	-0.0575921	0.280538	-0.205292	0.837344	0.99999
MER6C	117.513	0.057924	0.28345	0.204353	0.838078	0.99999
MER50C	84.6379	0.0518366	0.253935	0.204134	0.838249	0.99999
L1M2A1_5	400.656	0.0486816	0.23954	0.203229	0.838956	0.99999
ZOMBI	8865.94	0.0516347	0.256128	0.201597	0.840231	0.99999
LTR16D1	5.80946	-0.0502517	0.249673	-0.20127	0.840488	0.99999
ORSL-2b	6.18213	-0.048019	0.238641	-0.201219	0.840527	0.99999
MER121	96.5822	0.0578552	0.287661	0.201122	0.840603	0.99999
L1PB4	9904.59	0.0529049	0.263436	0.200826	0.840834	0.99999
LTR14	793.246	0.0457707	0.228152	0.200615	0.841	0.99999
X17_LINE	6.58803	-0.0509651	0.254139	-0.200541	0.841058	0.99999
LTR18A	227.487	-0.0547466	0.273518	-0.200157	0.841358	0.99999
EuthAT-2B	14.193	-0.0572415	0.28641	-0.199859	0.841591	0.99999
LTR71B	859.289	-0.0463891	0.232157	-0.199818	0.841623	0.99999
L1MC4B	586.474	-0.0524326	0.262861	-0.199469	0.841896	0.99999
LTR5_Hs	11989.2	-0.0382972	0.192125	-0.199334	0.842001	0.99999
HERVFH19I	908.097	0.0394246	0.198627	0.198486	0.842665	0.99999
LTR16A1	90.7616	-0.0533085	0.268774	-0.198339	0.84278	0.99999
MLT2C2	1350.41	-0.0491204	0.247659	-0.198339	0.84278	0.99999
MSTC	6648.92	-0.0459018	0.231853	-0.197979	0.843062	0.99999
MamRep38	0.503521	-0.0182828	0.0925924	-0.197455	0.843471	NA
MER70_I	116.057	-0.0550885	0.281602	-0.195626	0.844903	0.99999
PABL_BI	121.069	0.0488561	0.250199	0.195269	0.845183	0.99999
MER91B	1.62827	-0.0319778	0.164643	-0.194225	0.845999	NA
L1PBB_5	706.906	0.0494926	0.26012	0.190268	0.849099	0.99999
MLT1C2	5016.31	-0.045453	0.239281	-0.189957	0.849343	0.99999
LTR77	226.664	0.0409709	0.216528	0.189217	0.849922	0.99999
SVA_A	67453.9	-0.0332044	0.175519	-0.189179	0.849953	0.99999
LTR31	201.742	0.044274	0.236022	0.187585	0.851202	0.99999
TIGGER7	4182.44	-0.0485276	0.259569	-0.186955	0.851696	0.99999
HUERS-P3	3864.87	0.0454828	0.243826	0.186537	0.852023	0.99999
LTR35	196.94	-0.0394466	0.212653	-0.185498	0.852838	0.99999
L1PA12_5	5380.57	-0.0363314	0.197206	-0.184231	0.853833	0.99999
L1MEe_5end	118.15	-0.050864	0.27628	-0.184103	0.853933	0.99999
L1PA5	56672.2	-0.0423724	0.231613	-0.182945	0.854841	0.99999
L1MA5	8078.77	0.0468954	0.25731	0.182252	0.855385	0.99999
MLT2A2	17753	-0.0424205	0.235752	-0.179937	0.857202	0.99999
LTR80B	13.2162	-0.0506369	0.281705	-0.179751	0.857348	0.99999
L1M1_5	25583.4	0.0451645	0.252685	0.178738	0.858143	0.99999
EUTREP5	0.976074	0.0172199	0.0963572	0.178709	0.858166	NA
L1MD1	2089.29	0.0446474	0.252005	0.177169	0.859376	0.99999
MLT1A1	5517.7	-0.0426859	0.24459	-0.17452	0.861456	0.99999
ALU	1.65406e+06	0.0426531	0.244714	0.174298	0.861632	0.99999
MLT1M	14.813	-0.0494813	0.285253	-0.173464	0.862286	0.99999
LTR33C	25.8803	0.0503678	0.29043	0.173425	0.862318	0.99999
MIR	3819.97	0.0405387	0.233964	0.173269	0.86244	0.99999
LTR47B2	251.551	0.0451476	0.261118	0.172901	0.862729	0.99999
L1ME3A	1172.84	0.0428375	0.248198	0.172595	0.86297	0.99999
MER81	32.938	0.0497671	0.291713	0.170603	0.864536	0.99999
MER96B	114.16	0.0413757	0.243763	0.169738	0.865216	0.99999
HERVL_40	124.745	0.0436907	0.258498	0.169018	0.865783	0.99999
MER2	7285.62	0.0433392	0.256543	0.168935	0.865848	0.99999
L1	390642	0.0436322	0.258428	0.168837	0.865925	0.99999
MER30B	2450.66	-0.040042	0.237351	-0.168703	0.86603	0.99999
L1M3C_5	289.568	-0.0464763	0.277732	-0.167342	0.867101	0.99999
MER50	2676.84	-0.037307	0.223619	-0.166833	0.867501	0.99999
LTR77B	411.727	-0.0417118	0.250681	-0.166394	0.867847	0.99999
LTR9C	311.829	0.0417948	0.254537	0.1642	0.869574	0.99999
L1MB1	6414.7	0.0420357	0.256781	0.163703	0.869965	0.99999
Kanga1	151.215	0.0379267	0.232171	0.163357	0.870237	0.99999
SATR1	840.143	0.0406527	0.250383	0.162362	0.871021	0.99999
L1PA7	73855.8	-0.0384846	0.23722	-0.162232	0.871123	0.99999
LTR73	262.292	0.0415844	0.257336	0.161595	0.871625	0.99999
L1PA8	40981.1	-0.0388485	0.240484	-0.161543	0.871666	0.99999
BSRf	116.845	-0.0420483	0.261139	-0.161019	0.872079	0.99999
MER57E3	543.249	-0.0354848	0.220428	-0.160982	0.872108	0.99999
MER5A1	1120.49	0.0376969	0.23533	0.160187	0.872734	0.99999
LTR2752	632.502	-0.0381691	0.238541	-0.160011	0.872873	0.99999
CHARLIE10	268.562	-0.0385079	0.241862	-0.159214	0.8735	0.99999
LTR1B1	377.9	0.0375171	0.236121	0.15889	0.873756	0.99999
MER11C	6467.22	-0.0383735	0.241589	-0.158838	0.873796	0.99999
LTR9	1295.02	0.0391553	0.247297	0.158333	0.874194	0.99999
EUTREP10	3.39727	-0.0318538	0.202027	-0.157671	0.874716	NA
LTR14A	828.083	-0.0375849	0.242675	-0.154877	0.876918	0.99999
MER20	6909.17	-0.0357996	0.231546	-0.154611	0.877128	0.99999
L1PA13	27891.7	-0.038268	0.249104	-0.153623	0.877907	0.99999
HERV1_LTR	196.664	-0.0355546	0.231826	-0.153367	0.878109	0.99999
L1PA16_5	8992.93	0.0417763	0.274471	0.152207	0.879024	0.99999
Tigger10	1.22205	0.0207943	0.136807	0.151997	0.879189	NA
MER4C	1221.77	-0.0397238	0.261505	-0.151905	0.879262	0.99999
LTR1C2	29.5126	-0.0440967	0.290469	-0.151812	0.879335	0.99999
LTR29	403.759	-0.0388204	0.257098	-0.150995	0.87998	0.99999
UCON45	4.39803	0.0307687	0.203833	0.15095	0.880015	NA
MER45R	154.651	-0.0406857	0.269532	-0.150949	0.880016	0.99999
LTR62	407.845	-0.0369197	0.244752	-0.150845	0.880098	0.99999
MER68A	2111.32	0.0350032	0.232815	0.150348	0.88049	0.99999
X30_DNA	1.21608	0.0153375	0.102341	0.149867	0.880869	NA
EUTREP13	5.9168	0.0383623	0.256844	0.14936	0.881269	0.99999
L1PA11	20012.4	-0.0364326	0.243983	-0.149324	0.881298	0.99999
LTR40B	401.289	0.0371876	0.249333	0.149148	0.881437	0.99999
L1ME2	2884.02	0.0387803	0.260048	0.149127	0.881453	0.99999
LTR33B	14.6477	-0.0418297	0.282265	-0.148193	0.88219	0.99999
LTR53	237.007	-0.0383352	0.260362	-0.147238	0.882944	0.99999
Tigger12	18.3532	0.0424693	0.288954	0.146976	0.883151	0.99999
UCON63	5.72835	0.0320013	0.218087	0.146736	0.88334	0.99999
LTR38A1	58.5301	-0.0413201	0.282312	-0.146363	0.883635	0.99999
MARNA	58.0192	-0.0398868	0.273079	-0.146063	0.883872	0.99999
L1PBA_5	14433.9	0.0383272	0.262494	0.146012	0.883912	0.99999
HERVS71	1749.72	0.0362186	0.250554	0.144554	0.885063	0.99999
MER87	81.8206	-0.0374238	0.259369	-0.144288	0.885273	0.99999
MER51A	3710.28	0.0331264	0.231418	0.143145	0.886176	0.99999
UCON61	0.428424	-0.011742	0.082138	-0.142954	0.886326	NA
L1MB7	19201.2	0.0365659	0.256013	0.142828	0.886426	0.99999
MLT2D	697.281	0.0375441	0.263101	0.142698	0.886528	0.99999
MLT1G1	103.583	-0.0360657	0.252971	-0.142568	0.886631	0.99999
MER110I	20.0179	0.0361789	0.256255	0.141183	0.887725	0.99999
L1MC3	5479.5	0.0362197	0.25772	0.140539	0.888234	0.99999
LTR10E	1276.08	0.0308572	0.22137	0.139392	0.88914	0.99999
UCON73	1.40895	0.0172176	0.123766	0.139114	0.88936	NA
MER5C	117.808	0.0380163	0.27344	0.13903	0.889427	0.99999
LTR82B	31.4141	0.0404995	0.291307	0.139027	0.889429	0.99999
MER66A	324.84	-0.0324694	0.234082	-0.13871	0.889679	0.99999
MER104C	14.532	-0.0384937	0.277907	-0.138513	0.889835	0.99999
LTR59	126.757	-0.0349731	0.254143	-0.137612	0.890547	0.99999
MER1B	17681.7	-0.0309255	0.225143	-0.137359	0.890747	0.99999
MLT1I	190	0.0367693	0.26775	0.137327	0.890772	0.99999
MER4A1_LTR	3225.71	-0.0323624	0.238813	-0.135514	0.892206	0.99999
MER61F	299.959	0.0342516	0.253356	0.135191	0.892461	0.99999
THER1	272.326	-0.0352903	0.263211	-0.134076	0.893343	0.99999
L1P4c_5end	96.2785	0.0376937	0.281387	0.133957	0.893437	0.99999
MER65I	319.937	0.0368839	0.276643	0.133326	0.893935	0.99999
LTR9B	2217.55	-0.0326923	0.245612	-0.133105	0.89411	0.99999
UCON53	0.968524	-0.0150973	0.11381	-0.132653	0.894467	NA
LTR38B	204.503	-0.035764	0.273051	-0.130979	0.895792	0.99999
MER34A	505.748	0.034782	0.266619	0.130456	0.896206	0.99999
GOLEM_C	1140.42	0.033333	0.257637	0.12938	0.897057	0.99999
MER8	284.628	-0.034546	0.267771	-0.129013	0.897347	0.99999
L1ME4A	343.8	0.0344742	0.268087	0.128593	0.897679	0.99999
LTR48B	650.435	-0.0310492	0.241934	-0.128337	0.897882	0.99999
L1MA4	14069.1	0.0333875	0.260753	0.128043	0.898115	0.99999
Tigger14a	33.9647	0.0363357	0.290125	0.125242	0.900332	0.99999
HERV4_I	1809.4	0.0289416	0.231545	0.124994	0.900529	0.99999
L1MA2	16664.7	-0.0319589	0.257244	-0.124236	0.901129	0.99999
HARLEQUINLTR	4195.69	-0.0243963	0.197959	-0.123239	0.901918	0.99999
L1MEC_5	2941.27	0.0329711	0.267557	0.12323	0.901925	0.99999
LTR49	1257.74	0.031018	0.252901	0.122649	0.902385	0.99999
L1MA1	13677.2	0.0313345	0.255493	0.122643	0.90239	0.99999
LTR37A	116.835	-0.0344077	0.282143	-0.121951	0.902938	0.99999
MER58A	1645.29	0.0305414	0.252744	0.120839	0.903818	0.99999
MLT1E2	1333.47	-0.0294815	0.245847	-0.119918	0.904548	0.99999
MER50I	3154.05	0.0294313	0.247097	0.119108	0.90519	0.99999
LTR41B	275.6	0.0275164	0.231565	0.118828	0.905411	0.99999
LTR21C	21.5966	-0.0345468	0.290873	-0.118769	0.905458	0.99999
X1_DNA	11.3816	-0.029511	0.250693	-0.117718	0.906291	0.99999
HERVIP10FH	5831.15	0.0277121	0.235588	0.11763	0.906361	0.99999
LTR75_1	60.0058	-0.0316448	0.269648	-0.117356	0.906578	0.99999
L1MA7	8964.09	0.0303005	0.258629	0.117158	0.906735	0.99999
MER83BI	847.458	0.0307036	0.263585	0.116485	0.907268	0.99999
MLT2B4	3247.96	-0.0280094	0.240552	-0.116438	0.907305	0.99999
MER51I	1509.91	-0.0290282	0.251529	-0.115407	0.908122	0.99999
LTR2	223.934	0.0292509	0.254137	0.115099	0.908367	0.99999
MamGypLTR1a	1.61063	-0.0143991	0.126468	-0.113856	0.909352	NA
Charlie13a	8.47365	-0.030624	0.269453	-0.113653	0.909513	0.99999
UCON42	13.3758	-0.0324542	0.286766	-0.113173	0.909893	0.99999
LTR67B	50.956	-0.0309089	0.273179	-0.113145	0.909915	0.99999
MER66C	850.913	0.0266689	0.236557	0.112738	0.910239	0.99999
MLT1E1	420.121	-0.0282238	0.254743	-0.110793	0.91178	0.99999
MamRep488	0.588811	0.0107409	0.0970432	0.110682	0.911869	NA
TIGGER2	14965.8	-0.0274575	0.248207	-0.110623	0.911915	0.99999
L2B	207.954	-0.0267152	0.242856	-0.110005	0.912406	0.99999
MER4D1	6591.15	-0.0264862	0.244268	-0.108431	0.913654	0.99999
L1MB4	13447.4	0.0277642	0.257184	0.107955	0.914032	0.99999
MER92B	91.9077	0.0283033	0.264914	0.10684	0.914916	0.99999
L1MB8	15856.2	0.0259764	0.24569	0.105728	0.915798	0.99999
MER6A	1568.64	0.0261019	0.247566	0.105434	0.916032	0.99999
L1ME3	1447.2	0.0261455	0.250535	0.104359	0.916885	0.99999
Tigger3b	12653.6	0.0264664	0.253784	0.104287	0.916941	0.99999
MLT1F2	347.12	0.0258146	0.2483	0.103966	0.917197	0.99999
MER4D_LTR	2056.65	0.0251611	0.243064	0.103516	0.917553	0.99999
LTR8B	1591.42	-0.0248612	0.244388	-0.101729	0.918972	0.99999
L1MA6	6881.1	0.0260267	0.256937	0.101296	0.919316	0.99999
LTR64	164.366	-0.0249571	0.252466	-0.0988532	0.921255	0.99999
MER21C	2522.26	-0.0238603	0.243241	-0.0980934	0.921858	0.99999
PRIMA4_LTR	1280.79	0.0231266	0.236773	0.0976739	0.922191	0.99999
L1PA16	38720.3	0.0251466	0.257966	0.0974802	0.922345	0.99999
MSTD	4517.95	-0.0239373	0.246073	-0.0972773	0.922506	0.99999
LTR19B	563.295	-0.023626	0.243216	-0.09714	0.922615	0.99999
MER34B	467.504	-0.0265504	0.275451	-0.0963888	0.923212	0.99999
MER106B	146.511	-0.0251585	0.261985	-0.0960302	0.923497	0.99999
X4b_DNA	4.20562	-0.0215043	0.224388	-0.0958353	0.923651	NA
X26_DNA	9.5387	0.0260404	0.272806	0.0954537	0.923954	0.99999
MER4BI	2615.97	0.0241501	0.253327	0.0953315	0.924051	0.99999
L1MC2	8109.2	0.0242843	0.257769	0.0942097	0.924943	0.99999
L1M3B_5	46.3213	-0.0260389	0.276663	-0.0941177	0.925016	0.99999
MER101	369.077	0.0246218	0.262743	0.0937105	0.925339	0.99999
MER51D	130.83	0.0229104	0.246066	0.0931067	0.925819	0.99999
MER107	1596.82	0.0222919	0.241222	0.0924123	0.92637	0.99999
CHARLIE4	223.258	-0.0254358	0.27635	-0.0920418	0.926665	0.99999
L1MEg_5end	493.151	0.0246351	0.271531	0.0907264	0.92771	0.99999
MER110	9.69592	0.0249515	0.279853	0.0891594	0.928955	0.99999
LTR26E	225.161	-0.0222617	0.251914	-0.0883701	0.929583	0.99999
LTR53B	70.2945	-0.0236141	0.272205	-0.0867513	0.930869	0.99999
LTR16B1	27.9962	-0.0251551	0.291515	-0.0862909	0.931235	0.99999
LTR52	71.2656	-0.0247688	0.287334	-0.0862019	0.931306	0.99999
MER41C	1008.82	0.0198974	0.231454	0.085967	0.931493	0.99999
LTR34	220.326	-0.0240591	0.285963	-0.0841337	0.93295	0.99999
LTR56	862.9	-0.0215959	0.258777	-0.0834538	0.933491	0.99999
L1PB1	25219.1	-0.0205884	0.250491	-0.0821918	0.934494	0.99999
LTR38C	165.256	0.0203334	0.249094	0.0816293	0.934942	0.99999
MER44A	2003.39	-0.0217091	0.266126	-0.0815745	0.934985	0.99999
L1MA8	8874.56	0.0210798	0.261037	0.0807538	0.935638	0.99999
LTR1F1	755.331	-0.0208815	0.263363	-0.0792878	0.936804	0.99999
LTR1	696.165	0.0183662	0.233427	0.0786806	0.937287	0.99999
MER70A	204.732	0.021134	0.268627	0.0786744	0.937292	0.99999
Tigger3d	239.638	0.0206519	0.263916	0.0782517	0.937628	0.99999
L1PA4	63535.8	0.0178949	0.229217	0.0780697	0.937773	0.99999
HERV16	69.0566	0.0223117	0.290499	0.0768048	0.938779	0.99999
LTR47B	162.982	0.0191693	0.252193	0.0760101	0.939411	0.99999
LTR6A	807.553	-0.0171221	0.225665	-0.0758737	0.93952	0.99999
HERVI	596.326	-0.0207115	0.273093	-0.0758404	0.939546	0.99999
MLT1B	11014	-0.0187792	0.248749	-0.0754946	0.939821	0.99999
MER99	92.9163	0.0213285	0.284657	0.0749271	0.940273	0.99999
THE1_I	90960.2	-0.0167622	0.224059	-0.0748112	0.940365	0.99999
LTR41C	124.783	-0.0199755	0.267656	-0.0746314	0.940508	0.99999
L1MB4_5	465.354	-0.0194661	0.262412	-0.0741815	0.940866	0.99999
MER34C	401.489	0.0192203	0.261952	0.0733732	0.941509	0.99999
LTR8	5254.63	0.0155594	0.213967	0.0727184	0.94203	0.99999
MLT1E1A	511.357	0.0182336	0.251008	0.0726416	0.942091	0.99999
MLT1L	15.3078	-0.0202553	0.283502	-0.071447	0.943042	0.99999
MER4D	1905.82	0.0162964	0.229034	0.0711528	0.943276	0.99999
L1MA10	1687.86	0.0177	0.252744	0.0700316	0.944169	0.99999
EuthAT-1	3.85008	-0.0158242	0.226273	-0.0699341	0.944246	NA
MER89	250.093	0.0182558	0.261648	0.0697725	0.944375	0.99999
LTR5B	6171.6	0.0129179	0.185172	0.0697616	0.944383	0.99999
MER58B	1594.98	0.0170876	0.248482	0.068768	0.945174	0.99999
MER93	57.4683	0.0193018	0.288743	0.0668476	0.946703	0.99999
MLT1J1	51.5719	0.0187536	0.282952	0.0662786	0.947156	0.99999
UHG	1827.64	0.0165294	0.252969	0.0653416	0.947902	0.99999
L1MB6_5	1313.31	-0.0170305	0.260746	-0.0653147	0.947923	0.99999
LTR10C	5406.31	-0.0157366	0.248274	-0.0633839	0.949461	0.99999
L1MB5	9057.45	0.0158354	0.254509	0.0622196	0.950388	0.99999
LTR10B2	76.2985	0.0160983	0.260646	0.0617629	0.950752	0.99999
MER6	1812.75	-0.0157305	0.261868	-0.0600705	0.952099	0.99999
LTR65	160.534	-0.0150765	0.255864	-0.058924	0.953013	0.99999
ALINE	4.68832	-0.0122334	0.209553	-0.0583786	0.953447	0.99999
MER2B	2804.53	0.01471	0.254727	0.057748	0.953949	0.99999
L1MA3	18977.9	0.0147187	0.258732	0.0568878	0.954635	0.99999
L1MD2	6504.18	0.0143574	0.254109	0.056501	0.954943	0.99999
Charlie19a	38.1052	-0.0156793	0.283368	-0.0553322	0.955874	0.99999
X27_DNA	7.34566	0.0140175	0.256027	0.0547502	0.956338	0.99999
MER57A1	3566.38	0.0131346	0.240417	0.0546326	0.956431	0.99999
Eutr6	2.96803	0.0115169	0.212629	0.0541645	0.956804	NA
L1MB3	22721.7	-0.0137108	0.253908	-0.0539991	0.956936	0.99999
HERVIP10F	2848.19	-0.0136461	0.252948	-0.0539481	0.956976	0.99999
L1PA7_5	43271.4	-0.0120539	0.225596	-0.0534313	0.957388	0.99999
LTR24C	411.088	0.0141898	0.26618	0.053309	0.957486	0.99999
L1MCC_5	110.053	0.0148424	0.279035	0.053192	0.957579	0.99999
L1MC4_5end	123.992	0.0141754	0.273224	0.0518821	0.958623	0.99999
MARE1	6.5073	0.0126834	0.24497	0.0517754	0.958708	0.99999
MER90a_LTR	257.418	0.0128368	0.250222	0.0513018	0.959085	0.99999
LTR12	5748.67	-0.0117306	0.231227	-0.0507319	0.959539	0.99999
MLT1D	4587.96	-0.0121102	0.241411	-0.0501641	0.959992	0.99999
CHARLIE6	250.928	0.0121284	0.243719	0.0497638	0.960311	0.99999
L1P4e_5end	736.269	-0.0130914	0.26502	-0.0493976	0.960602	0.99999
MER69A	79.8695	0.0143217	0.290842	0.0492424	0.960726	0.99999
Charlie24	58.4973	-0.0142245	0.291813	-0.0487451	0.961122	0.99999
GOLEM	11476.6	0.0125191	0.257639	0.0485917	0.961245	0.99999
MER61D	721.03	-0.0107352	0.224811	-0.0477519	0.961914	0.99999
L1PA6	52075.2	0.0112587	0.238558	0.0471948	0.962358	0.99999
MER58D	270.182	0.0122884	0.260475	0.047177	0.962372	0.99999
LTR16A	23.7467	-0.0134934	0.289766	-0.0465667	0.962859	0.99999
MLT1A0	7677.92	-0.010814	0.233471	-0.0463184	0.963056	0.99999
L1MD3	3904.77	0.0115486	0.254975	0.045293	0.963874	0.99999
MLT1H2	188.679	0.0120177	0.267084	0.0449959	0.964111	0.99999
LTR43	730.216	-0.0106204	0.237738	-0.0446726	0.964368	0.99999
TIGGER9	7.08068	0.0109378	0.248781	0.0439656	0.964932	0.99999
TIGGER5_B	419.65	0.0107215	0.244747	0.0438066	0.965059	0.99999
LTR16E1	50.071	0.011933	0.278631	0.0428274	0.965839	0.99999
LTR86B2	3.4542	-0.00821294	0.193342	-0.0424789	0.966117	NA
L1PA14	14067	-0.01089	0.256427	-0.0424681	0.966126	0.99999
MER63A	26.0578	-0.0121694	0.289441	-0.0420445	0.966463	0.99999
L1PA3	48792.8	0.00987512	0.235872	0.0418665	0.966605	0.99999
L1MC5	723.534	0.0102444	0.256621	0.0399205	0.968157	0.99999
MLT1C	4908.66	0.00896837	0.235273	0.0381191	0.969593	0.99999
LTR17	4471.84	-0.00756649	0.21499	-0.0351946	0.971925	0.99999
L1M2B_5	842.017	0.00940871	0.274398	0.0342886	0.972647	0.99999
X7_DNA	0.892242	0.0042598	0.126798	0.033595	0.9732	NA
UCON97	1.21555	-0.00450377	0.13463	-0.0334528	0.973313	NA
MLT2B2	1685.08	0.00822343	0.251941	0.0326403	0.973961	0.99999
RICKSHA	1434.16	-0.00793685	0.247016	-0.032131	0.974368	0.99999
LTR15	837.617	0.00646332	0.202195	0.0319658	0.974499	0.99999
MER76	69.8444	-0.00853384	0.268364	-0.0317995	0.974632	0.99999
MER82	2215.88	0.00817231	0.258577	0.0316049	0.974787	0.99999
MER41A	10384.5	-0.00723328	0.231761	-0.0312101	0.975102	0.99999
UCON98	3.64958	-0.00693972	0.222718	-0.0311592	0.975143	NA
LTR18B	929.002	0.00559449	0.18641	0.0300117	0.976058	0.99999
L1MA4A	10223.2	-0.00742056	0.262125	-0.0283092	0.977416	0.99999
MLT1C1	2910.22	0.00683074	0.24832	0.0275079	0.978055	0.99999
L1MA9	12221.1	-0.00698136	0.255313	-0.0273443	0.978185	0.99999
L1PA12	14006.4	-0.0064311	0.250845	-0.0256378	0.979546	0.99999
MER34B_I	175.813	-0.00695779	0.279636	-0.0248815	0.980149	0.99999
L1MCA_5	5411.41	-0.00648805	0.261151	-0.0248441	0.980179	0.99999
MST_I	11944.6	-0.00563357	0.232616	-0.0242183	0.980679	0.99999
X25_DNA	0.317212	0.001911	0.0818071	0.0233598	0.981363	NA
X9b_DNA	0.386675	0.001911	0.0818071	0.0233598	0.981363	NA
TIGGER5	902.653	0.00596657	0.258461	0.023085	0.981582	0.99999
PRIMA41	2339.94	0.0053398	0.2478	0.0215488	0.982808	0.99999
Eutr16	0.580665	-0.00198588	0.0968504	-0.0205046	0.983641	NA
MER51B	1503.85	0.00432042	0.226901	0.019041	0.984808	0.99999
MER49	1932.45	0.00389424	0.217922	0.0178699	0.985743	0.99999
HARLEQUIN	13526	0.00423027	0.246124	0.0171876	0.986287	0.99999
EutTc1-N1	2.39259	0.00308748	0.182439	0.0169233	0.986498	NA
MER4A	2187.76	0.00382693	0.237865	0.0160886	0.987164	0.99999
HSFAU	8289.21	-0.00403591	0.253708	-0.0159077	0.987308	0.99999
L1MB3_5	4131.72	0.00387337	0.26534	0.0145977	0.988353	0.99999
LTR45C	480.885	-0.00372718	0.256073	-0.0145552	0.988387	0.99999
LTR51	307.104	-0.00347999	0.248055	-0.0140291	0.988807	0.99999
LTR26	660.581	0.00337512	0.254072	0.0132841	0.989401	0.99999
MLT1H	210.342	-0.00356701	0.269682	-0.0132267	0.989447	0.99999
L1PB2	12897.7	-0.00322237	0.25543	-0.0126155	0.989935	0.99999
ZOMBI_C	38.3708	0.00366461	0.291625	0.0125662	0.989974	0.99999
CHARLIE1B	463.013	0.00303048	0.253608	0.0119494	0.990466	0.99999
MER20B	225.7	0.00290268	0.253312	0.0114589	0.990857	0.99999
LTR8A	1475.91	0.00250702	0.22231	0.0112771	0.991002	0.99999
LTR22A	640.819	-0.00254135	0.239379	-0.0106164	0.991529	0.99999
X20_LINE	20.952	0.00291737	0.29146	0.0100095	0.992014	0.99999
LTR40A	236.012	0.00277557	0.27746	0.0100035	0.992019	0.99999
LTR3B	1067.39	-0.00192001	0.19238	-0.0099803	0.992037	0.99999
TIGGER1	104292	-0.00221435	0.253345	-0.00874044	0.993026	0.99999
Charlie15a	7.23651	-0.00217371	0.263377	-0.0082532	0.993415	0.99999
L1MD1_5	345.374	-0.00168419	0.219205	-0.00768317	0.99387	0.99999
LTR43B	72.8776	0.0020166	0.268556	0.00750904	0.994009	0.99999
MER57E2	77.0628	0.00198856	0.280991	0.00707696	0.994353	0.99999
MER74C	57.0377	-0.00160178	0.279885	-0.00572298	0.995434	0.99999
MER54B	198.715	0.00134614	0.251229	0.00535821	0.995725	0.99999
LTR22C	286.45	-0.00107333	0.249111	-0.00430863	0.996562	0.99999
ERVL-E	505.535	-0.000831675	0.245884	-0.00338239	0.997301	0.99999
L1PA15	19076	0.000710819	0.257689	0.00275844	0.997799	0.99999
LTR80A	15.3156	0.000708573	0.277037	0.00255769	0.997959	0.99999
L1MEf_5end	1097.51	0.000511584	0.264266	0.00193587	0.998455	0.99999
UCON54	1.44623	-0.000131083	0.124017	-0.00105697	0.999157	NA
MER41B	7984.6	0.000167371	0.236428	0.000707915	0.999435	0.99999
MER45	139.426	6.35688e-05	0.266429	0.000238596	0.99981	0.99999
BSRd	0	NA	NA	NA	NA	NA
CR1_HS	0	NA	NA	NA	NA	NA
Eutr12	0	NA	NA	NA	NA	NA
Eutr14	0	NA	NA	NA	NA	NA
Eutr2	0	NA	NA	NA	NA	NA
Eutr3	0	NA	NA	NA	NA	NA
Eutr4	0	NA	NA	NA	NA	NA
Eutr5	0	NA	NA	NA	NA	NA
Eutr9	0	NA	NA	NA	NA	NA
EUTREP14	0	NA	NA	NA	NA	NA
EUTREP16	0	NA	NA	NA	NA	NA
EUTREP4	0	NA	NA	NA	NA	NA
EUTREP6	0	NA	NA	NA	NA	NA
EUTREP8	0	NA	NA	NA	NA	NA
HSAT6	0	NA	NA	NA	NA	NA
L1M6B_5end	0	NA	NA	NA	NA	NA
LTR86B1	0	NA	NA	NA	NA	NA
LTR88a	0	NA	NA	NA	NA	NA
LTR88b	0	NA	NA	NA	NA	NA
MamGypLTR2	0	NA	NA	NA	NA	NA
MamGypLTR3	0	NA	NA	NA	NA	NA
MARE10	0	NA	NA	NA	NA	NA
MARE3	0	NA	NA	NA	NA	NA
MARE4	0	NA	NA	NA	NA	NA
MER35	0	NA	NA	NA	NA	NA
MER47C	0	NA	NA	NA	NA	NA
SUBTEL2_sat	0	NA	NA	NA	NA	NA
UCON100	0	NA	NA	NA	NA	NA
UCON101	0	NA	NA	NA	NA	NA
UCON103	0	NA	NA	NA	NA	NA
UCON132a	0	NA	NA	NA	NA	NA
UCON132b	0	NA	NA	NA	NA	NA
UCON33	0	NA	NA	NA	NA	NA
UCON34	0	NA	NA	NA	NA	NA
UCON35	0	NA	NA	NA	NA	NA
UCON36	0	NA	NA	NA	NA	NA
UCON37	0	NA	NA	NA	NA	NA
UCON39	0	NA	NA	NA	NA	NA
UCON41	0	NA	NA	NA	NA	NA
UCON43	0	NA	NA	NA	NA	NA
UCON44	0	NA	NA	NA	NA	NA
UCON48	0	NA	NA	NA	NA	NA
UCON49	0	NA	NA	NA	NA	NA
UCON50	0	NA	NA	NA	NA	NA
UCON51	0	NA	NA	NA	NA	NA
UCON52	0	NA	NA	NA	NA	NA
UCON55	0	NA	NA	NA	NA	NA
UCON56	0	NA	NA	NA	NA	NA
UCON57	0	NA	NA	NA	NA	NA
UCON58	0	NA	NA	NA	NA	NA
UCON60	0	NA	NA	NA	NA	NA
UCON65	0	NA	NA	NA	NA	NA
UCON66	0	NA	NA	NA	NA	NA
UCON67	0	NA	NA	NA	NA	NA
UCON68	0	NA	NA	NA	NA	NA
UCON69	0	NA	NA	NA	NA	NA
UCON71	0	NA	NA	NA	NA	NA
UCON79	0	NA	NA	NA	NA	NA
UCON80	0	NA	NA	NA	NA	NA
UCON83	0	NA	NA	NA	NA	NA
UCON84	0	NA	NA	NA	NA	NA
UCON86	0	NA	NA	NA	NA	NA
UCON90	0	NA	NA	NA	NA	NA
UCON91	0	NA	NA	NA	NA	NA
UCON92	0	NA	NA	NA	NA	NA
UCON93	0	NA	NA	NA	NA	NA
UCON94	0	NA	NA	NA	NA	NA
UCON95	0	NA	NA	NA	NA	NA
UCON96	0	NA	NA	NA	NA	NA
UCON99	0	NA	NA	NA	NA	NA
X1_LR	0	NA	NA	NA	NA	NA
X10a_DNA	0	NA	NA	NA	NA	NA
X10b_DNA	0	NA	NA	NA	NA	NA
X11_LINE	0	NA	NA	NA	NA	NA
X13_DNA	0	NA	NA	NA	NA	NA
X15_DNA	0	NA	NA	NA	NA	NA
X19_LINE	0	NA	NA	NA	NA	NA
X20_DNA	0	NA	NA	NA	NA	NA
X21_DNA	0	NA	NA	NA	NA	NA
X22_DNA	0	NA	NA	NA	NA	NA
X23_DNA	0	NA	NA	NA	NA	NA
X24_LINE	0	NA	NA	NA	NA	NA
X2a_DNA	0	NA	NA	NA	NA	NA
X3_LR	0	NA	NA	NA	NA	NA
X4a_DNA	0	NA	NA	NA	NA	NA
X5a_DNA	0	NA	NA	NA	NA	NA
X5b_DNA	0	NA	NA	NA	NA	NA
